# Supplementary material for: A machine learning route between band mapping and band structure
Source: Nat Comput Sci. 2022 Dec 30;3(1):101–14. doi: 10.1038/s43588-022-00382-2 (PMC10766556; doi:10.1038/s43588-022-00382-2)
Supplement: Supplementary file 5 — Numerical data contained in Fig. 1c–f. [file 43588_2022_382_MOESM5_ESM.zip › source_data_fig1/fig1c.xlsx]

## Sheet: data
	0	1	2	3	4	5	6	7	8	9	10	11	12	13	14	15	16	17	18	19	20	21	22	23	24	25	26	27	28	29	30	31	32	33	34	35	36	37	38	39	40	41	42	43	44	45	46	47	48
0	1.80149e-09	1.80149e-09	0.00159782	0.0013699	0.000163028	0.00043256	0.000263736	1.80149e-09	0.000552628	2.42635e-05	1.80149e-09	1.80149e-09	1.80149e-09	1.39784e-05	0.000953027	0.00135231	2.34471e-05	1.80149e-09	1.80149e-09	0.000102156	0.00112416	0.000468872	3.98038e-06	3.45045e-05	1.80149e-09	1.80149e-09	1.80149e-09	1.80149e-09	1.80149e-09	1.80149e-09	0.000260132	0.00163407	0.000659329	1.80149e-09	1.80149e-09	1.80149e-09	1.80149e-09	1.80149e-09	1.80149e-09	1.80149e-09	1.80149e-09	1.80149e-09	1.80149e-09	1.80149e-09	1.80149e-09	1.80149e-09	1.80149e-09	1.80149e-09	1.80149e-09
1	1.80149e-09	1.80149e-09	1.80149e-09	1.80149e-09	1.80149e-09	0.000398813	0.000474779	0.000836141	0.000554235	0.000101101	1.80149e-09	1.15321e-05	0.000938946	0.00269568	0.000970713	8.35857e-05	1.80149e-09	1.80149e-09	1.80149e-09	1.80149e-09	1.80149e-09	8.67059e-05	0.00130774	0.00291069	0.000494729	1.02013e-05	1.80149e-09	4.9311e-05	3.00483e-05	2.31411e-05	0.000235435	1.80149e-09	1.80149e-09	1.80149e-09	3.70948e-05	0.000950572	0.000319926	1.80149e-09	1.80149e-09	1.80149e-09	1.80149e-09	1.80149e-09	1.80149e-09	1.80149e-09	1.80149e-09	1.80149e-09	1.80149e-09	1.80149e-09	1.80149e-09
2	1.80149e-09	1.80149e-09	0.00126022	0.00237017	0.00102526	7.02153e-05	0.000495404	0.00070406	1.2744e-05	0.00120416	0.000983679	0.0029758	0.00283911	0.000129741	3.21228e-05	0.000513435	0.00108752	1.80149e-09	0.000223189	0.000799585	0.000736385	8.67059e-05	0.00130774	0.00291069	0.000494729	7.32411e-05	1.80149e-09	1.80149e-09	1.80149e-09	1.2787e-05	1.80149e-09	1.80149e-09	1.80149e-09	1.80149e-09	1.80149e-09	1.80149e-09	1.07245e-05	1.80149e-09	1.80149e-09	1.80149e-09	1.00921e-05	0.000625406	0.00022863	1.80149e-09	1.80149e-09	1.80149e-09	1.80149e-09	1.80149e-09	1.80149e-09
3	9.35401e-05	0.00114003	0.000255018	0.000331297	2.55691e-05	2.39771e-05	0.000495404	0.000391172	1.80149e-09	1.80149e-09	0.000217323	4.13692e-05	0.000955533	0.00144614	0.000114648	1.80149e-09	1.80149e-09	1.80149e-09	1.80149e-09	1.80149e-09	1.80149e-09	1.80149e-09	5.9941e-06	1.80149e-09	2.40639e-05	0.000919027	0.00057149	7.49113e-05	1.80149e-09	1.80149e-09	1.80149e-09	1.80149e-09	1.80149e-09	1.80149e-09	1.80149e-09	1.80149e-09	1.80149e-09	1.80149e-09	1.80149e-09	1.80149e-09	1.80149e-09	1.80149e-09	1.80149e-09	1.80149e-09	1.80149e-09	1.80149e-09	1.80149e-09	1.80149e-09	1.80149e-09
4	0.00304113	0.000134197	1.80149e-09	0.000415559	0.000620139	0.000514816	0.00163532	0.000393191	0.00063213	0.00178462	0.000446907	0.000117493	0.00108495	2.95549e-05	1.80149e-09	1.80149e-09	1.80149e-09	1.80149e-09	3.02176e-05	0.00123998	0.000898453	0.00174987	0.000624492	4.32079e-05	1.80149e-09	0.000919027	0.000839192	0.000143165	1.80149e-09	1.2787e-05	0.000202931	9.84617e-05	1.80149e-09	1.80149e-09	1.80149e-09	1.80149e-09	1.80149e-09	1.80149e-09	1.80149e-09	1.80149e-09	0.000339164	0.000463171	7.45927e-09	1.80149e-09	1.80149e-09	1.80149e-09	1.80149e-09	1.80149e-09	1.80149e-09
5	9.35401e-05	0.0014856	0.00130597	0.00116924	0.000711995	0.000384863	1.80149e-09	1.80149e-09	0.000504742	0.00168352	0.000446907	8.22807e-05	0.000240786	0.000276882	0.0012659	0.00223169	0.00185012	0.000101325	1.80149e-09	1.80149e-09	1.80149e-09	1.59177e-05	3.01329e-05	0.00216975	0.000492348	1.02013e-05	1.80149e-09	1.80149e-09	1.80149e-09	1.80149e-09	0.000202931	9.84617e-05	1.80149e-09	1.80149e-09	3.70948e-05	0.000950572	0.000319926	1.80149e-09	1.80149e-09	1.80149e-09	1.80149e-09	1.80149e-09	1.80149e-09	1.80149e-09	1.80149e-09	1.80149e-09	1.80149e-09	0.000544475	0.000586009
6	0.00101729	0.00461414	0.000888479	8.62267e-05	0.00042934	0.000384863	1.80149e-09	0.000675736	0.00121298	0.00154831	0.00235586	0.00112647	1.80149e-09	0.00113195	0.000856067	3.91855e-05	0.00112155	0.00211754	0.000812524	0.00123998	0.000910432	1.80149e-09	1.80149e-09	1.80149e-09	5.25522e-05	0.00313075	0.0010716	2.68649e-05	0.000190666	0.00196424	0.000586405	1.80149e-09	1.80149e-09	0.000269742	0.000611369	0.00108839	0.0010158	1.80149e-09	1.80149e-09	1.80149e-09	1.80149e-09	1.80149e-09	1.80149e-09	1.80149e-09	1.80149e-09	1.80149e-09	1.80149e-09	1.80149e-09	1.80149e-09
7	9.35401e-05	0.00269455	0.0025597	0.000928959	0.00178954	0.000957715	0.000153611	0.00183829	0.000558204	2.13765e-05	0.000936994	0.000287006	0.00132683	0.00143451	0.00201337	0.00135231	2.34471e-05	1.07641e-05	6.24151e-05	0.000235105	0.0024557	0.00202834	1.80149e-09	1.80149e-09	0.000105103	0.00429395	0.00100023	0.00102689	0.000529833	6.41516e-06	0.000962192	2.26859e-05	5.53104e-06	6.38509e-05	0.000825583	0.000372371	0.00093593	0.000632216	0.000223229	0.000386528	1.80149e-09	1.80149e-09	1.80149e-09	1.80149e-09	1.80149e-09	4.14319e-06	8.11424e-05	0.000271749	1.80149e-09
8	0.000555416	0.00313691	0.0018394	0.00392255	0.00269243	0.000735898	0.000240616	0.0010927	0.00193114	0.0020063	0.000664229	3.9934e-05	1.6589e-05	5.59131e-05	0.000687261	0.00131534	0.00108752	0.000117112	0.000954839	0.000585179	2.47865e-05	1.80149e-09	1.80149e-09	1.80149e-09	0.00025715	0.000144548	0.00131248	0.00057753	2.23032e-05	1.80149e-09	1.80149e-09	1.80149e-09	1.80149e-09	1.80149e-09	8.53337e-06	1.80149e-09	3.70123e-05	1.80149e-09	1.80149e-09	1.80149e-09	1.80149e-09	1.80149e-09	1.80149e-09	1.80149e-09	1.80149e-09	1.80149e-09	1.80149e-09	1.80149e-09	1.80149e-09
9	0.00313467	0.00272316	0.00355737	0.00543218	0.0033145	0.00105287	0.00295776	0.00461542	0.00347517	0.00117056	0.00148674	0.00225289	0.000522879	0.000535905	0.00131232	1.80149e-09	0.000312788	0.000929293	0.00084274	0.0026404	0.00179608	1.80149e-09	1.80149e-09	1.80149e-09	0.000105103	0.00435699	0.00100023	1.52148e-05	1.80149e-09	0.00113696	0.000511298	0.00116079	0.000490699	1.80149e-09	1.80149e-09	0.000399427	0.000366207	1.80149e-09	1.80149e-09	1.80149e-09	5.66304e-06	1.80149e-09	1.80149e-09	1.80149e-09	1.80149e-09	1.80149e-09	1.80149e-09	1.80149e-09	1.80149e-09
10	0.00492185	0.0056043	0.0047413	0.00594208	0.00582497	0.00137397	0.000697888	0.00222946	0.000935182	0.000537173	0.000651268	0.00140063	0.00113554	0.000188977	0.00070582	0.00154311	0.00158538	0.0019911	0.00261583	0.0011454	1.80149e-09	8.67059e-05	0.00128259	0.000784153	2.38302e-06	1.80149e-09	0.00128576	0.000265183	9.12791e-06	1.80149e-09	0.000260132	0.00163407	0.000659329	0.000269742	0.000345503	0.000150752	0.00151391	0.00114691	7.39947e-06	1.80149e-09	1.80149e-09	0.000170522	0.00129904	0.00115769	1.80149e-09	1.80149e-09	0.000809261	0.000721592	5.14698e-05
11	0.00405842	0.0056966	0.00630955	0.00546216	0.00504181	0.00470571	0.00457711	0.00196931	0.00326187	0.00554905	0.00292904	0.00308166	0.00139996	0.000630525	0.00131232	1.80149e-09	0.000172325	0.000929293	0.000782308	2.11666e-05	0.000224644	0.000773073	0.000731465	1.80149e-09	0.0013415	0.00139954	0.000578739	7.49113e-05	1.80149e-09	1.60038e-05	1.80149e-09	1.80149e-09	1.80149e-09	0.000269742	0.000345503	1.80149e-09	1.80149e-09	1.80149e-09	1.80149e-09	3.10287e-05	0.000224906	0.000482721	1.80149e-09	1.80149e-09	1.80149e-09	1.80149e-09	1.80149e-09	1.80149e-09	1.80149e-09
12	0.00796298	0.00460977	0.00321762	0.00273493	0.00603459	0.0047918	0.00583691	0.0086316	0.00493213	0.0041499	0.002266	0.00102791	0.0014216	0.00170516	0.000318924	1.80149e-09	1.80149e-09	0.000209512	0.00200606	0.00186429	0.000199859	0.000847922	0.00202534	0.000401039	4.19454e-05	7.23601e-05	0.00012214	1.8352e-05	0.000162516	1.80149e-09	1.80149e-09	1.80149e-09	1.80149e-09	1.80149e-09	8.53337e-06	1.80149e-09	1.80149e-09	5.25628e-05	0.000605841	0.000779258	1.00921e-05	0.000625406	0.00022863	1.80149e-09	1.80149e-09	1.80149e-09	1.80149e-09	1.80149e-09	1.80149e-09
13	0.0121422	0.0138791	0.0138974	0.0141127	0.00963693	0.00450696	0.00564234	0.00627219	0.00650309	0.00473551	0.00262293	0.00168103	0.000264419	4.45289e-05	7.89328e-05	0.00211193	0.00276776	0.00314366	0.00189056	2.11666e-05	1.80149e-09	1.80149e-09	7.00097e-05	0.000866199	0.000656319	8.0339e-05	1.80149e-09	5.56548e-05	0.00115268	8.54401e-05	0.000970087	2.26859e-05	5.53104e-06	1.80149e-09	1.80149e-09	1.80149e-09	1.80149e-09	1.80149e-09	1.80149e-09	1.80149e-09	1.80149e-09	0.000170522	0.00129904	0.00115769	1.80149e-09	1.68429e-06	1.80149e-09	1.80149e-09	1.80149e-09
14	0.00788033	0.0123655	0.0109475	0.0136767	0.00862562	0.0151085	0.0114118	0.00648078	0.00592888	0.00154169	0.00129511	0.0016947	0.00244469	0.000338671	0.000204278	9.92738e-05	0.000831075	0.00160858	0.00104729	0.00149124	0.00213828	0.00107498	9.51586e-05	0.00299274	0.00249017	0.000508007	4.08931e-05	1.8352e-05	0.000162516	1.2787e-05	0.000260132	0.00167098	0.000849792	0.000116156	1.80149e-09	1.80149e-09	1.80149e-09	0.000184151	0.00155566	0.00111261	1.80149e-09	1.80149e-09	1.80149e-09	0.000114034	0.0010952	0.00130289	0.000809261	0.000721592	5.14698e-05
15	0.0147547	0.0112568	0.0144579	0.0129676	0.0131872	0.0122979	0.0121782	0.0148937	0.00985977	0.00842692	0.0097616	0.00730253	0.00422415	0.00693145	0.0041428	0.00219278	0.00219126	0.00081915	6.24151e-05	0.000133717	2.56146e-05	0.00346791	0.00131502	0.000866199	0.000680381	1.72992e-05	0.000117012	0.00208396	0.000535616	0.00113852	0.000727727	0.000270616	0.00177253	0.00120603	3.36323e-06	0.000465899	0.000601881	0.000290575	2.48665e-05	1.80149e-09	1.80149e-09	1.80149e-09	1.85298e-08	1.80149e-09	1.80149e-09	1.80149e-09	1.80149e-09	0.000544475	0.000580387
16	0.0219477	0.0177364	0.0199724	0.0146305	0.00784008	0.0124399	0.0128631	0.00858386	0.0101779	0.012588	0.0100455	0.00769914	0.00385419	0.00234289	0.00213368	0.00391054	0.00229166	0.00103062	0.000782308	0.000203133	1.56385e-05	0.00180881	0.00193853	0.00252758	0.000510612	7.32411e-05	0.00128576	0.000265183	0.0011618	9.82252e-05	0.000470957	0.00173253	0.000659329	1.80149e-09	1.80149e-09	1.80149e-09	1.80149e-09	1.80149e-09	1.80149e-09	3.10287e-05	0.000224906	0.000482721	1.80149e-09	1.80149e-09	1.80149e-09	1.80149e-09	1.80149e-09	1.80149e-09	1.80149e-09
17	0.0201435	0.0185334	0.0151477	0.0132099	0.0167593	0.0125872	0.0092526	0.0102684	0.0132867	0.0170489	0.0116248	0.00997762	0.00688785	0.00533334	0.00691944	0.00585243	0.00315992	0.00272823	0.00397276	0.00175553	5.03993e-05	0.00355462	0.00252558	0.000818655	0.000259531	0.000998822	0.00191761	0.000615137	0.000375482	0.00196424	0.000586405	1.80149e-09	1.80149e-09	0.000269742	0.000345503	1.80149e-09	5.75168e-05	0.000781316	0.000159024	0.000192098	0.0015813	0.00151233	0.000419929	0.000572058	1.73193e-05	0.000644596	0.000370988	4.27809e-05	1.80149e-09
18	0.0172511	0.0262504	0.0259055	0.0289178	0.0304996	0.0209511	0.0181112	0.0187789	0.0153721	0.018422	0.0170393	0.0088503	0.00527273	0.00625678	0.00620936	0.00465272	0.00224206	0.000348433	0.00123846	0.0011454	1.28082e-05	0.00179477	0.000873367	0.000900701	0.000703679	0.000951537	0.00203425	0.00129612	0.000729624	0.00197065	0.000789335	9.84617e-05	1.80149e-09	0.000163357	0.00197354	0.00327113	0.00180816	0.000781316	0.000549228	0.000973593	0.000286453	1.80149e-09	1.85298e-08	8.33844e-06	0.000513604	0.00239112	0.00274128	0.00149423	7.44013e-05
19	0.0314171	0.0351954	0.0402955	0.0336375	0.0239532	0.0208978	0.0249494	0.0207255	0.0177972	0.0180149	0.0105079	0.00370938	0.00582738	0.00672197	0.00710571	0.00595683	0.00119743	0.0016101	0.00312575	0.00330087	0.00223539	0.00140537	0.00222405	0.0029539	0.000494729	7.32411e-05	0.00128576	0.000363801	0.00138251	0.0020856	0.00342799	0.00370223	0.00356249	0.00261458	0.000777832	1.80149e-09	5.75168e-05	0.000781316	0.000159024	3.10287e-05	0.000284473	0.000888878	0.000488688	0.00158421	0.00205849	0.00170526	0.00225659	6.4622e-05	1.80149e-09
20	0.0347118	0.0314881	0.0368896	0.0440026	0.0293327	0.0242641	0.024769	0.0241096	0.0190742	0.0202096	0.0213694	0.0130019	0.0080932	0.00784618	0.0065441	0.00624982	0.00533181	0.00532004	0.00581703	0.00778952	0.00594416	0.00154385	0.000197849	1.80149e-09	0.000177289	0.00429395	0.00234635	0.00162277	0.000744696	0.00230347	0.00151816	0.00167463	0.00243484	0.00360329	0.0012126	6.6474e-05	0.000235676	0.000979409	0.00230789	0.0020862	0.000625616	0.000463171	1.80149e-09	1.80149e-09	1.73193e-05	0.000642913	0.000370988	4.27809e-05	3.79021e-05
21	0.0519463	0.0334856	0.0284794	0.0296731	0.0262772	0.0285717	0.0305367	0.0296125	0.0249449	0.0223916	0.021173	0.0132003	0.016487	0.0172285	0.0147155	0.0111662	0.00368386	0.00440107	0.00490976	0.00244424	0.00456261	0.00281168	0.00219392	0.000784153	2.38302e-06	6.30416e-05	0.000719701	0.00246709	0.00225937	0.000253911	0.00123022	0.00281755	0.00174838	0.00398535	0.00237622	0.0016515	0.00375095	0.00229381	0.000185385	0.000926688	0.00200496	0.00108858	0.00022863	1.80149e-09	1.80149e-09	1.80149e-09	1.80149e-09	0.000544475	0.000580387
22	0.0396712	0.0322856	0.0419436	0.0432291	0.0451485	0.0434969	0.0345326	0.0322094	0.0327152	0.0288014	0.0274935	0.0239142	0.0181441	0.0121221	0.00906389	0.0109486	0.00925282	0.00628985	0.00480176	0.0045141	0.00309625	0.00137948	0.000992318	0.000909405	0.00364689	0.00120269	0.0029971	0.000728273	0.000592143	0.00622553	0.00385047	0.00112427	0.00021913	0.00254375	0.00182624	0.000172928	6.17793e-05	0.000833877	0.000764863	0.000779258	1.68812e-06	1.80149e-09	3.58087e-05	0.000225219	6.56647e-05	0.000687034	0.00138894	0.00205866	0.00076185
23	0.0463365	0.0539857	0.0422274	0.0367376	0.043445	0.0364472	0.0253841	0.028138	0.0287053	0.0325099	0.0297659	0.0211236	0.0166744	0.0198864	0.0110486	0.011377	0.0111478	0.0101267	0.00917073	0.00658472	0.00408237	0.0078222	0.00553995	0.00247771	0.00341895	0.00104883	3.57352e-05	0.000154273	0.00136365	0.000882916	0.00166808	0.00112427	0.000498827	0.00251342	0.00151421	0.00108839	0.000978784	0.000184151	0.0015746	0.00111261	0.000339164	0.000463171	0.000290124	0.000710364	0.000207155	0.000430981	1.80149e-09	1.80149e-09	0.00083261
24	0.0586436	0.065994	0.0532382	0.0540299	0.0661195	0.0366836	0.0475127	0.0494874	0.0436267	0.0505941	0.0425921	0.0296869	0.0215906	0.0170916	0.0165262	0.00689599	0.00692575	0.0104376	0.00798143	0.00401419	0.00243525	0.00261911	0.00804257	0.010818	0.00518326	0.00423098	0.00247469	0.000672053	0.000812198	0.00521634	0.00310374	0.00112427	0.000207985	0.00179841	0.00168101	0.0035884	0.00246139	0.000473978	0.00155945	0.00169347	0.000361772	0.00102124	0.00022863	0.000228066	0.00219039	0.00264187	0.000855672	0.00148883	0.00120188
25	0.0647315	0.0559521	0.0708991	0.0622051	0.0699723	0.0568533	0.0463397	0.0509355	0.0418986	0.037857	0.0318627	0.0183927	0.0163362	0.01955	0.0251367	0.0200909	0.00946187	0.00872237	0.00816636	0.0100037	0.0109943	0.00548663	0.006928	0.00748965	0.00312715	0.00273741	0.00643785	0.00542283	0.0060975	0.0115851	0.00546162	0.00144363	0.00198643	0.00255469	0.00139978	0.000789576	0.00219901	0.00227136	0.000443207	0.00155728	0.000409677	0.00159402	0.00256558	0.000797275	0.000655294	0.000648394	0.000890401	0.0026574	0.00218939
26	0.0590012	0.064169	0.0723363	0.0670351	0.0656824	0.0612515	0.0508146	0.0563024	0.0524818	0.0518486	0.0441391	0.0337112	0.0439344	0.0262611	0.0215587	0.0209118	0.0168236	0.0125745	0.00730794	0.00605367	0.0111526	0.0113514	0.0070663	0.00333086	0.000944672	0.00114391	0.00212496	0.000556273	0.000199792	0.00202503	0.0046043	0.00370263	0.00295328	0.00318977	0.00411155	0.0018805	0.00222158	0.00239915	0.00209804	0.00312013	0.00188061	0.000823761	0.00259811	0.00231816	0.000195988	0.00149333	0.00269486	0.000743433	0.000974266
27	0.0785894	0.0684634	0.0625257	0.0736286	0.0714361	0.0535476	0.0607683	0.0614257	0.0576877	0.0563635	0.0515737	0.0388394	0.0460546	0.0444442	0.0285729	0.0226653	0.0172894	0.0167687	0.0104182	0.012753	0.0130299	0.00618741	0.00900797	0.00878906	0.00584696	0.00111092	0.0042478	0.00166746	0.00450288	0.00619476	0.0033036	0.00183632	0.00439743	0.00253579	0.00240147	0.00352458	0.00517206	0.00410404	0.00224591	0.00136012	0.000686869	0.000869329	0.000455752	0.000797275	7.62376e-05	0.000215413	0.00127521	0.00313962	0.00309139
28	0.0632191	0.0870143	0.0822219	0.0679023	0.0807834	0.0902836	0.0763964	0.0693788	0.060743	0.0670531	0.0637346	0.0641652	0.0506917	0.0386532	0.0401804	0.0326935	0.0215009	0.0119427	0.00838887	0.0128839	0.00910286	0.00556413	0.00474843	0.00508966	0.0034643	0.0103843	0.00855019	0.0113369	0.00944078	0.00483214	0.00653812	0.00361262	0.00249418	0.0027347	0.00169753	0.00209034	0.00422176	0.00365192	0.00192254	0.00169974	0.00245451	0.00222567	0.00458934	0.00459582	0.00199444	0.00177385	0.000936813	0.00286372	0.00272072
29	0.0932566	0.0978588	0.0823266	0.0681314	0.0782469	0.0625134	0.0656381	0.0818171	0.0813845	0.0775774	0.0608516	0.0519662	0.0507092	0.0395918	0.041775	0.0330811	0.0230441	0.0168766	0.0215647	0.0142861	0.00715144	0.00799373	0.0103576	0.00882943	0.0053055	0.00653666	0.00718137	0.00290479	0.00601723	0.00462624	0.00535035	0.00699306	0.00724323	0.00302144	0.00336254	0.00230644	0.00260981	0.00308798	0.00323593	0.00169347	0.00102603	0.00132217	0.000508621	0.000964733	1.73193e-05	0.000714588	0.00208233	0.00465161	0.00257415
30	0.0809758	0.108763	0.112452	0.0802062	0.0917509	0.0970849	0.0697497	0.0596953	0.0762216	0.0892879	0.0776306	0.0651537	0.048497	0.0458858	0.0484882	0.0504245	0.0390741	0.0274077	0.0179079	0.00880021	0.00685814	0.00925874	0.00908734	0.00799621	0.00620241	0.00425671	0.00608882	0.00813341	0.00798686	0.0106385	0.00849575	0.00588259	0.00656533	0.00593532	0.00445937	0.00389294	0.00392397	0.00419543	0.00341819	0.0016233	0.00198332	0.00286753	0.00207209	0.00246167	0.00116086	0.00194605	0.000370988	9.21059e-05	0.000901487
31	0.0911287	0.0937152	0.10499	0.0938153	0.0777585	0.0895477	0.0846644	0.0891107	0.096976	0.0894087	0.0755738	0.0724893	0.0687834	0.0696166	0.0562167	0.0347092	0.033683	0.0362326	0.0279366	0.0174235	0.0161924	0.0144322	0.0143651	0.00989249	0.0110483	0.0104773	0.0101385	0.00635912	0.00314496	0.00241531	0.0051112	0.00838989	0.01118	0.0118965	0.00376272	0.00210446	0.00426273	0.00466455	0.0041894	0.00215728	0.000918312	0.00364803	0.00336053	0.00330911	0.00397147	0.00323735	0.00163237	0.00219848	0.0016848
32	0.0999437	0.11322	0.117501	0.103656	0.0982416	0.10735	0.0824678	0.0876428	0.106055	0.110518	0.0916276	0.0733698	0.0674444	0.0692164	0.0603463	0.0508012	0.0470283	0.0436127	0.030061	0.0190499	0.0145626	0.0203698	0.0147805	0.00791416	0.00673274	0.00804339	0.00526277	0.00129793	0.00766439	0.0167701	0.0109411	0.0101168	0.00624345	0.00473503	0.00365817	0.00483126	0.00408011	0.00550783	0.00585585	0.004925	0.00690421	0.00586874	0.00370053	0.00559426	0.00179492	0.0030404	0.00445479	0.00398314	0.00453517
33	0.12441	0.108167	0.10223	0.126164	0.129729	0.0959942	0.101148	0.100794	0.114379	0.117992	0.10836	0.101534	0.0886303	0.0736076	0.0725169	0.0687224	0.0467618	0.027344	0.0293115	0.0273249	0.0157577	0.0132716	0.0152037	0.00949349	0.00902854	0.0109989	0.0091619	0.00962818	0.0104599	0.00677978	0.00638436	0.00863632	0.00500313	0.00640333	0.00512258	0.00621043	0.00748651	0.00615534	0.00466263	0.00516111	0.0073074	0.00737533	0.00528191	0.00565348	0.00520844	0.0041466	0.0037494	0.00714413	0.00524209
34	0.117761	0.13413	0.149951	0.123898	0.111023	0.11426	0.101713	0.100837	0.1053	0.0960354	0.0914175	0.0999106	0.099893	0.0964312	0.0759192	0.0624305	0.0552516	0.0475974	0.0393355	0.0295822	0.0275138	0.0224992	0.0100371	0.0113811	0.00894307	0.00903973	0.00658012	0.00950515	0.0117751	0.010143	0.00852309	0.00693739	0.00559618	0.00477052	0.00653549	0.00489123	0.00572422	0.00766177	0.0105243	0.00826618	0.00532693	0.00448748	0.00299227	0.00380974	0.00621365	0.00302956	0.00215179	0.00259037	0.00182849
35	0.102495	0.114011	0.135992	0.132246	0.121662	0.121314	0.124837	0.131715	0.119328	0.117428	0.111324	0.106526	0.112018	0.0966116	0.0776786	0.0717293	0.0523856	0.0467033	0.0480179	0.0344433	0.0382971	0.0341784	0.0204161	0.0151801	0.0101616	0.00866972	0.00892803	0.0124061	0.0105134	0.0103639	0.00533765	0.00452554	0.0122437	0.0089462	0.00386482	0.00408799	0.00721055	0.00756418	0.0043278	0.00494702	0.00446228	0.00504132	0.00976905	0.00735933	0.0012791	0.00304394	0.00285903	0.0070582	0.00694156
36	0.117756	0.126582	0.149939	0.152667	0.137441	0.134621	0.128186	0.142815	0.135246	0.137945	0.126944	0.114321	0.0983502	0.0909687	0.0825633	0.0682616	0.0620452	0.0540152	0.0450369	0.0306285	0.0309112	0.0300342	0.0218314	0.023947	0.0113794	0.0088952	0.0149924	0.010213	0.00693084	0.00818108	0.00691613	0.00455622	0.00364442	0.00577292	0.00670658	0.00814117	0.00735465	0.00709596	0.00955415	0.00772876	0.00760762	0.00608682	0.00530602	0.00334094	0.000996625	0.000806432	0.00192111	0.0057158	0.00763612
37	0.139746	0.128601	0.124791	0.143105	0.13722	0.157394	0.135848	0.134636	0.13658	0.150079	0.142298	0.139483	0.122747	0.125895	0.105356	0.0951391	0.0846093	0.0704004	0.0525294	0.0409652	0.0344329	0.0301609	0.028811	0.0224794	0.0159654	0.0165397	0.0131388	0.0129217	0.0109431	0.00727678	0.00839265	0.0113983	0.00678748	0.00522537	0.00257967	0.00473257	0.00627585	0.0108015	0.0145925	0.00791004	0.00691219	0.00867203	0.00667921	0.00475736	0.00233753	0.00178883	0.00493947	0.00646881	0.00599051
38	0.143794	0.128365	0.141501	0.17771	0.173972	0.142663	0.129452	0.148193	0.163189	0.170888	0.15811	0.141044	0.124189	0.116328	0.115164	0.11839	0.0998546	0.0718945	0.0579259	0.0540607	0.0492683	0.0387559	0.0305447	0.0169011	0.0153826	0.0216847	0.0184976	0.0095068	0.012137	0.00832836	0.00775222	0.00570018	0.00695438	0.010005	0.00672017	0.00415091	0.00602882	0.00649768	0.0042834	0.00482257	0.00938033	0.0084851	0.00537638	0.00702841	0.00648092	0.00468899	0.00516228	0.00187286	0.000975873
39	0.137376	0.175086	0.168191	0.15332	0.145857	0.145908	0.150358	0.168616	0.180986	0.186912	0.175789	0.158041	0.141303	0.144934	0.14361	0.124896	0.0987578	0.0882305	0.0700299	0.0500662	0.0382923	0.0401195	0.0390657	0.0374766	0.0258633	0.0158797	0.0173633	0.0165674	0.0154707	0.0103516	0.0171064	0.0164284	0.0134186	0.00865617	0.00492577	0.00525182	0.00959336	0.0126674	0.00575555	0.00256126	0.00299816	0.00468788	0.00453793	0.00352637	0.00551938	0.00977608	0.00435196	0.00399352	0.00836738
40	0.177835	0.180076	0.168993	0.1722	0.171932	0.145611	0.145299	0.190244	0.175003	0.153216	0.160143	0.162591	0.164449	0.161364	0.161767	0.143449	0.126229	0.105142	0.0893888	0.0755169	0.0615872	0.0543633	0.0429767	0.0356972	0.022534	0.0186887	0.0232491	0.0131736	0.0191013	0.0219248	0.0196596	0.0101056	0.0114027	0.0128896	0.014147	0.010851	0.00933624	0.00743794	0.00780859	0.00747504	0.00455707	0.00607191	0.00914065	0.00675005	0.00673915	0.00587347	0.00211706	0.00527795	0.00602275
41	0.176258	0.167137	0.174926	0.17259	0.171698	0.170559	0.17847	0.208132	0.205285	0.185042	0.156918	0.148684	0.174683	0.165688	0.141455	0.152239	0.125355	0.106099	0.083821	0.0763702	0.0733024	0.0625449	0.0430419	0.0239019	0.0256377	0.0190933	0.0242471	0.0183705	0.0208669	0.0180253	0.0143771	0.00991701	0.0109364	0.0145106	0.00941112	0.00850803	0.00748266	0.0105089	0.0186232	0.0132343	0.00332532	0.0058145	0.00809311	0.00663922	0.00830985	0.00889498	0.00960108	0.00862541	0.00612591
42	0.194025	0.169102	0.174467	0.186417	0.185539	0.173337	0.177938	0.183292	0.189293	0.186344	0.207757	0.200515	0.185882	0.176746	0.181	0.170596	0.1533	0.144339	0.110526	0.0877748	0.0790271	0.0678668	0.0569145	0.0428882	0.0322184	0.0254651	0.0188782	0.0216838	0.0161216	0.0193536	0.0139117	0.0116784	0.0128237	0.0121528	0.00811035	0.00432691	0.00394835	0.00856856	0.00441048	0.00625951	0.00855192	0.0109349	0.00857697	0.0108297	0.00996502	0.00648063	0.00637697	0.00899555	0.008742
43	0.199787	0.211491	0.225206	0.203787	0.207734	0.207185	0.1918	0.176273	0.178456	0.185979	0.201784	0.216859	0.199542	0.189126	0.190608	0.185239	0.155824	0.138663	0.121178	0.0932446	0.0823155	0.085132	0.0639952	0.0411096	0.0306149	0.0297958	0.0242518	0.0207491	0.0199622	0.00916132	0.0141596	0.0157644	0.0141521	0.011339	0.00871996	0.00652371	0.00861219	0.00995851	0.0154658	0.0161699	0.0187899	0.0160548	0.0145103	0.0132784	0.00901383	0.00799814	0.00535901	0.00539723	0.00460199
44	0.197451	0.17564	0.179892	0.200569	0.21402	0.224542	0.23473	0.183149	0.185927	0.21069	0.231215	0.226135	0.218589	0.235848	0.217005	0.19073	0.166683	0.165445	0.155537	0.136335	0.109459	0.0990909	0.0819319	0.0696197	0.059373	0.047847	0.0401058	0.0239444	0.0210058	0.024098	0.0247839	0.0227755	0.0189302	0.020628	0.0130034	0.00466628	0.00753114	0.0102674	0.00957223	0.0118524	0.00768176	0.00555606	0.0035306	0.00633708	0.00589424	0.00618665	0.00476062	0.00643919	0.00867872
45	0.199248	0.211537	0.235595	0.226544	0.217777	0.198111	0.206244	0.186807	0.210286	0.226542	0.212526	0.201418	0.222272	0.225289	0.209641	0.202531	0.193514	0.176729	0.162451	0.13398	0.12186	0.116174	0.0790012	0.0839904	0.0681385	0.0528987	0.0466542	0.0505129	0.0359751	0.0205735	0.0154026	0.0150292	0.0178928	0.0180492	0.014463	0.0101811	0.00931153	0.0118369	0.00957355	0.00903002	0.00934365	0.00553132	0.00750301	0.00771211	0.0109897	0.0111412	0.0112966	0.0109396	0.00987216
46	0.197401	0.224322	0.226452	0.251856	0.243157	0.205888	0.2061	0.223059	0.221717	0.228652	0.225877	0.23614	0.240185	0.231575	0.231458	0.213031	0.207466	0.192401	0.181193	0.165707	0.138391	0.127088	0.0944187	0.0611187	0.0605355	0.0519022	0.0423774	0.0282921	0.0285614	0.0227384	0.0238208	0.0251656	0.0228061	0.0197851	0.0194386	0.0175008	0.0105305	0.0111747	0.00916198	0.00934355	0.0132499	0.0124947	0.0147472	0.0137502	0.0133752	0.010111	0.00531152	0.00930238	0.012144
47	0.169388	0.228595	0.23272	0.252199	0.25499	0.255046	0.234546	0.262483	0.267766	0.25328	0.248033	0.270715	0.26405	0.268263	0.269573	0.257219	0.230989	0.209995	0.197602	0.183821	0.145067	0.120856	0.104614	0.0894751	0.0539554	0.0424112	0.0437651	0.0360808	0.0261276	0.0158507	0.0166194	0.0165147	0.0199946	0.0231632	0.0202073	0.0200612	0.0176224	0.0129399	0.0101243	0.0132159	0.0113976	0.00843842	0.0130238	0.0131536	0.0093522	0.0142092	0.0117847	0.00979495	0.0146581
48	0.254874	0.234948	0.245222	0.255802	0.265254	0.245069	0.217198	0.227964	0.244484	0.248299	0.26362	0.276308	0.272417	0.255373	0.243062	0.244104	0.244152	0.227553	0.189573	0.164756	0.160478	0.162548	0.131615	0.11115	0.0796744	0.0593175	0.046879	0.042499	0.0472793	0.0278569	0.0194634	0.0191151	0.0136498	0.0151395	0.020305	0.0155747	0.0138013	0.0177379	0.0127024	0.0113209	0.0128013	0.00949827	0.0100765	0.00846904	0.0065813	0.00392292	0.00722095	0.0110002	0.0093643
49	0.239844	0.255769	0.230717	0.260547	0.254687	0.216445	0.237562	0.23928	0.26409	0.24649	0.264841	0.257525	0.273499	0.275144	0.277224	0.290831	0.247146	0.223854	0.217824	0.214943	0.178887	0.147403	0.154566	0.12733	0.0933533	0.056627	0.0606134	0.0576348	0.04526	0.0306882	0.0278407	0.0221967	0.0160284	0.0151696	0.0222522	0.0221523	0.0121558	0.0104641	0.0150699	0.0196022	0.0121883	0.0115966	0.0121209	0.0111427	0.0156427	0.0164854	0.0144092	0.0120267	0.00812173
50	0.272077	0.280373	0.289718	0.271804	0.260421	0.264676	0.251901	0.263039	0.266655	0.280771	0.278899	0.285699	0.316693	0.331668	0.330147	0.302931	0.274423	0.290469	0.260041	0.210919	0.205987	0.181903	0.154417	0.127009	0.117076	0.0730373	0.0553244	0.045285	0.0499398	0.0387239	0.0299172	0.0326995	0.0260352	0.0215507	0.0162739	0.0164109	0.0179024	0.0183253	0.0168076	0.0141555	0.015672	0.0149776	0.00920826	0.0119813	0.0126558	0.0174335	0.0187975	0.0131276	0.00889653
51	0.261172	0.257782	0.289337	0.286428	0.305931	0.305484	0.298187	0.283537	0.287206	0.302911	0.334055	0.340323	0.308361	0.310099	0.294434	0.300388	0.316374	0.297807	0.287046	0.279425	0.223395	0.20949	0.167405	0.132452	0.11077	0.118351	0.0760693	0.0633431	0.0495858	0.0369772	0.0354235	0.0285183	0.0299878	0.0288069	0.0300741	0.0264977	0.0235512	0.0169559	0.0114631	0.0151409	0.0219217	0.0150642	0.0118779	0.0192051	0.0248958	0.0149167	0.0117956	0.0138245	0.0111017
52	0.269023	0.294264	0.303707	0.299986	0.283211	0.291394	0.295312	0.287876	0.322324	0.324159	0.305671	0.305899	0.312067	0.318725	0.333706	0.323928	0.320055	0.319592	0.303314	0.297981	0.268105	0.252	0.214914	0.167761	0.127879	0.117828	0.0778348	0.0749357	0.0621885	0.0599734	0.0511137	0.0367796	0.0200966	0.0252072	0.0211977	0.0218436	0.016765	0.0203483	0.0235705	0.020522	0.0209824	0.0191309	0.0153014	0.0178002	0.0145154	0.0121693	0.0106329	0.0106327	0.0115141
53	0.285632	0.290543	0.323141	0.320975	0.285487	0.296843	0.29392	0.291682	0.288433	0.290143	0.343307	0.345528	0.327267	0.306071	0.305984	0.323348	0.333798	0.342654	0.323399	0.258438	0.25344	0.238995	0.215713	0.183398	0.167928	0.109753	0.0830262	0.0919306	0.058339	0.0475338	0.0421467	0.0268717	0.0188546	0.0187829	0.0208666	0.0182817	0.0249978	0.0267545	0.0191875	0.0173543	0.0165648	0.0181792	0.0162583	0.0171378	0.0210659	0.0177808	0.0202333	0.0142508	0.0140069
54	0.323164	0.31884	0.316158	0.364948	0.363899	0.338739	0.339492	0.33189	0.338943	0.330381	0.316653	0.325235	0.361944	0.376119	0.356346	0.335244	0.320203	0.327484	0.32542	0.308692	0.289471	0.247657	0.236916	0.230181	0.18893	0.161002	0.112377	0.113877	0.0790275	0.0587738	0.0494823	0.0470029	0.0289094	0.0244017	0.0265235	0.0244931	0.0186224	0.0150841	0.018162	0.0189171	0.0150738	0.0166691	0.0136434	0.0151496	0.0210037	0.020044	0.0205476	0.0161429	0.0144168
55	0.322746	0.339589	0.336638	0.326313	0.343214	0.307819	0.313801	0.313771	0.326538	0.335677	0.340215	0.346959	0.357875	0.342931	0.357982	0.369189	0.328993	0.350075	0.358075	0.317755	0.333064	0.293522	0.254812	0.246981	0.176443	0.14217	0.137926	0.128577	0.0839492	0.0738427	0.0566047	0.044	0.0512819	0.0387055	0.0309466	0.0263456	0.0178293	0.0143272	0.0135737	0.018658	0.0220698	0.0263648	0.0182505	0.0198329	0.022068	0.0233641	0.0199828	0.0154906	0.0148267
56	0.334268	0.362556	0.352798	0.369188	0.382949	0.335123	0.313971	0.348109	0.345665	0.317584	0.346944	0.34048	0.341453	0.348662	0.336022	0.358692	0.393357	0.399327	0.367236	0.346739	0.340105	0.272616	0.270094	0.26825	0.219758	0.175605	0.133877	0.109801	0.0959505	0.0728561	0.0765002	0.0477803	0.0343105	0.0345776	0.0293863	0.0294243	0.0307407	0.0284193	0.0205606	0.0200129	0.0257895	0.0272	0.026529	0.0177072	0.0153708	0.0138263	0.0109614	0.010953	0.0126223
57	0.334468	0.345367	0.347678	0.356262	0.34833	0.383135	0.341573	0.362342	0.371958	0.374847	0.357705	0.355623	0.367737	0.39079	0.374949	0.377414	0.40767	0.396585	0.374035	0.36683	0.388615	0.353806	0.300086	0.282083	0.22042	0.20158	0.17608	0.127892	0.103418	0.0984523	0.0743123	0.0526327	0.0443939	0.0433395	0.0410275	0.0303003	0.0250213	0.0246656	0.0249845	0.0203664	0.0156673	0.015752	0.0169061	0.0148527	0.0173971	0.014366	0.0164732	0.0170984	0.0132447
58	0.352067	0.359277	0.354721	0.373023	0.327084	0.35164	0.338835	0.354007	0.377009	0.386462	0.397037	0.3843	0.398673	0.443085	0.45351	0.42182	0.420876	0.443435	0.4157	0.397374	0.399639	0.347833	0.344382	0.274239	0.257405	0.265566	0.193307	0.172308	0.133911	0.0858237	0.0640471	0.0697108	0.0540287	0.0509482	0.0430349	0.0284103	0.0351836	0.0364739	0.0256855	0.0212514	0.0257426	0.0247121	0.0226067	0.028223	0.0299845	0.019114	0.0159761	0.0186826	0.0162329
59	0.357527	0.377155	0.39257	0.396033	0.397108	0.399627	0.353611	0.39375	0.381264	0.380162	0.376993	0.394648	0.398971	0.408959	0.439618	0.435526	0.428819	0.441225	0.449189	0.435986	0.391453	0.336669	0.35828	0.325594	0.2923	0.271859	0.216322	0.166831	0.149788	0.104896	0.0856108	0.0727833	0.0596458	0.0497943	0.0383475	0.0345562	0.0359346	0.0359673	0.0421858	0.0415771	0.0310668	0.0237896	0.0254957	0.0222031	0.0310373	0.028471	0.0203005	0.00960513	0.0136447
60	0.347218	0.353728	0.410506	0.396845	0.396483	0.438759	0.394022	0.3615	0.373769	0.363661	0.372557	0.349272	0.396418	0.400966	0.400187	0.433392	0.455993	0.477306	0.436397	0.40614	0.42287	0.402145	0.40521	0.375216	0.358816	0.297392	0.205973	0.187642	0.136533	0.0953265	0.107435	0.0846425	0.0695492	0.0595981	0.0504243	0.037953	0.0354069	0.0337943	0.0361423	0.0381416	0.0318345	0.017759	0.0232461	0.0297473	0.0207017	0.0215198	0.0181586	0.0183329	0.0166976
61	0.351803	0.350665	0.389501	0.388963	0.415045	0.412562	0.402441	0.37482	0.366139	0.390815	0.396651	0.406183	0.403247	0.409287	0.453157	0.466075	0.453023	0.461677	0.477556	0.505039	0.490635	0.439055	0.38493	0.344851	0.329478	0.313684	0.263858	0.183686	0.162072	0.131722	0.111568	0.0768336	0.066513	0.0557885	0.0527238	0.0413171	0.0442299	0.0472885	0.0364667	0.0352291	0.0343349	0.0306255	0.0264098	0.0217879	0.0226868	0.0210643	0.015085	0.0171977	0.0199425
62	0.351947	0.342694	0.377701	0.376505	0.37146	0.407744	0.377999	0.346727	0.37311	0.373794	0.389806	0.397693	0.424317	0.44527	0.459385	0.436405	0.44213	0.465568	0.518777	0.508983	0.514245	0.479057	0.38105	0.397466	0.370046	0.285027	0.273004	0.23243	0.183164	0.159287	0.133468	0.101871	0.0800488	0.0648609	0.0507463	0.0441324	0.0430739	0.0394256	0.0317322	0.0341851	0.038829	0.0383657	0.0268931	0.0179079	0.0193244	0.0306882	0.0304629	0.0194551	0.0155675
63	0.285103	0.362924	0.395996	0.431706	0.412512	0.366882	0.390259	0.408618	0.404039	0.429578	0.417321	0.433551	0.435312	0.447325	0.465007	0.475691	0.471006	0.458696	0.469846	0.492094	0.495157	0.474687	0.455729	0.451479	0.39898	0.316949	0.295335	0.265841	0.207671	0.155521	0.138663	0.115378	0.101331	0.0784401	0.0598747	0.0521487	0.0533602	0.0491394	0.0434901	0.0412261	0.0524788	0.038207	0.0302127	0.0312065	0.0323615	0.0235687	0.0234197	0.0226093	0.0193221
64	0.377408	0.3977	0.406052	0.409212	0.416735	0.428672	0.362204	0.396444	0.378569	0.381814	0.427786	0.448125	0.447929	0.47094	0.481362	0.485668	0.502468	0.494213	0.50375	0.548588	0.511477	0.472925	0.535747	0.504099	0.414882	0.387785	0.35528	0.301609	0.253414	0.183196	0.156121	0.111098	0.0844236	0.0680145	0.0651851	0.0519198	0.0402933	0.0330846	0.0302485	0.0422113	0.046688	0.0406788	0.0312759	0.0216596	0.0258363	0.0235049	0.016288	0.0125673	0.0217272
65	0.393071	0.397452	0.415819	0.37057	0.397345	0.398472	0.369527	0.389463	0.409559	0.402734	0.393672	0.395434	0.4318	0.462439	0.462183	0.484819	0.496316	0.513891	0.534797	0.566098	0.544458	0.516545	0.52848	0.481015	0.428934	0.368719	0.33667	0.32041	0.251962	0.185912	0.168035	0.126008	0.115037	0.11109	0.076008	0.0619258	0.0569401	0.0504582	0.0499417	0.0482746	0.0453385	0.0320192	0.0295384	0.0374489	0.0310289	0.0300374	0.0223411	0.0286088	0.0212654
66	0.398063	0.3766	0.37145	0.385117	0.368577	0.353713	0.392272	0.364678	0.359548	0.354378	0.392988	0.397155	0.398942	0.428905	0.461566	0.491914	0.501758	0.52582	0.538396	0.53482	0.53086	0.53767	0.535729	0.501949	0.483282	0.449942	0.383307	0.342967	0.261033	0.226233	0.195389	0.156831	0.102955	0.0843684	0.0870125	0.0698345	0.0580901	0.0576988	0.0561831	0.0501615	0.0381827	0.0441904	0.0507699	0.0423723	0.040791	0.033496	0.0263846	0.0267595	0.0259872
67	0.385217	0.313766	0.306609	0.322152	0.320225	0.302482	0.339478	0.382085	0.390646	0.40877	0.391912	0.396118	0.406669	0.432969	0.46744	0.475179	0.486967	0.497933	0.516919	0.527943	0.51603	0.549284	0.568768	0.545374	0.512686	0.439019	0.420924	0.398708	0.335014	0.242387	0.208577	0.163495	0.103892	0.0942025	0.0850268	0.0735247	0.0724773	0.0685067	0.0535386	0.0504971	0.0490863	0.0495645	0.0476562	0.0458684	0.0460915	0.0329366	0.0363297	0.0358516	0.0284773
68	0.3245	0.340176	0.35824	0.369509	0.37176	0.329169	0.349548	0.35553	0.365534	0.369339	0.356518	0.414551	0.417543	0.444213	0.443495	0.457858	0.482867	0.49061	0.499126	0.521276	0.578952	0.567267	0.515797	0.573477	0.517479	0.432401	0.420935	0.365518	0.329975	0.230623	0.202209	0.184832	0.160345	0.112919	0.086091	0.0893952	0.069858	0.0625304	0.0667573	0.0584009	0.0454698	0.0474848	0.045581	0.044335	0.0549209	0.0449205	0.0360458	0.0378045	0.0292803
69	0.333552	0.285069	0.316398	0.34363	0.34232	0.331084	0.314611	0.332744	0.370843	0.387443	0.38681	0.410322	0.390565	0.388184	0.442029	0.471761	0.508876	0.543142	0.53481	0.523456	0.537987	0.546964	0.55104	0.552081	0.537903	0.488533	0.44782	0.408067	0.354458	0.30521	0.255834	0.212369	0.181535	0.12717	0.0981585	0.0982529	0.0955411	0.0731636	0.0568401	0.0591715	0.0670286	0.0644616	0.0628548	0.0554938	0.0466118	0.0349975	0.0282131	0.024889	0.0259509
70	0.337039	0.30703	0.328057	0.315463	0.309971	0.372548	0.373583	0.341267	0.326111	0.359161	0.382236	0.390902	0.430813	0.405792	0.424106	0.440001	0.466362	0.511536	0.53612	0.554941	0.552677	0.522768	0.531237	0.602263	0.528157	0.470476	0.475292	0.441671	0.355573	0.288463	0.270266	0.223167	0.184214	0.152126	0.130699	0.10728	0.0862104	0.0702168	0.0623678	0.061429	0.0534862	0.0588582	0.0462151	0.049063	0.0508025	0.0303401	0.0326164	0.034646	0.0287784
71	0.311939	0.280252	0.283513	0.287993	0.308358	0.29395	0.295964	0.30075	0.316139	0.335256	0.363561	0.338691	0.375825	0.409434	0.414566	0.431993	0.446598	0.458251	0.474095	0.480804	0.496462	0.522483	0.551218	0.541998	0.548351	0.488898	0.43916	0.424042	0.399471	0.346091	0.272812	0.240723	0.167594	0.157172	0.15184	0.116259	0.111459	0.0957086	0.0688663	0.0575368	0.0647925	0.0608072	0.0584011	0.040751	0.0320223	0.035198	0.04206	0.0373014	0.0326858
72	0.266494	0.269798	0.26181	0.31037	0.325065	0.324132	0.305424	0.321021	0.315397	0.332964	0.362269	0.372509	0.359781	0.386415	0.419705	0.404553	0.440794	0.476861	0.475	0.489023	0.534449	0.512626	0.507373	0.46897	0.447941	0.490232	0.507262	0.440812	0.404037	0.355393	0.318947	0.296477	0.222714	0.171687	0.153184	0.129306	0.115498	0.106913	0.0948655	0.0786962	0.0629061	0.0517516	0.0475179	0.0468024	0.0485486	0.0385271	0.033583	0.0262869	0.026851
73	0.248252	0.230901	0.23948	0.269557	0.274882	0.280105	0.289614	0.308486	0.30849	0.34641	0.354585	0.354567	0.352764	0.373485	0.411381	0.444323	0.434921	0.444196	0.456172	0.502018	0.508287	0.493891	0.496743	0.524335	0.516056	0.50459	0.48153	0.457333	0.414801	0.298839	0.27546	0.252171	0.228002	0.199543	0.15147	0.131067	0.124855	0.111714	0.106588	0.0992542	0.0835988	0.0639421	0.048116	0.0526154	0.0520563	0.0556989	0.0445097	0.0448309	0.041027
74	0.207415	0.234631	0.234677	0.259612	0.260583	0.258459	0.264942	0.273807	0.295782	0.309928	0.341233	0.344635	0.330796	0.320467	0.370645	0.394332	0.424603	0.419914	0.416707	0.448123	0.456814	0.528975	0.479657	0.428459	0.478794	0.475745	0.455143	0.428387	0.391406	0.321839	0.342123	0.278928	0.235051	0.228141	0.19089	0.150822	0.134329	0.116056	0.0935873	0.0870888	0.0767644	0.0781097	0.0803677	0.0646739	0.0538455	0.0427402	0.0389943	0.0502821	0.0495797
75	0.205897	0.229694	0.250775	0.231458	0.241437	0.235367	0.259591	0.289858	0.303217	0.316056	0.315191	0.326247	0.360201	0.374745	0.392707	0.397623	0.394074	0.413727	0.41744	0.411506	0.452372	0.418418	0.495222	0.468297	0.482767	0.504307	0.464203	0.429898	0.407969	0.413486	0.359981	0.301217	0.246501	0.210369	0.203826	0.174535	0.146143	0.1257	0.11249	0.100757	0.0870648	0.0728703	0.0741481	0.07098	0.0629955	0.051156	0.0430771	0.041977	0.0418712
76	0.212023	0.225918	0.204436	0.255778	0.225157	0.250772	0.293296	0.297861	0.279069	0.261668	0.305344	0.324733	0.330851	0.355617	0.373619	0.379604	0.3802	0.394298	0.424025	0.417701	0.401796	0.440054	0.461246	0.435321	0.446672	0.44954	0.456321	0.446845	0.406995	0.369348	0.363064	0.312318	0.273983	0.277881	0.209302	0.185315	0.181606	0.158937	0.129722	0.114175	0.104048	0.0954634	0.0830763	0.0586701	0.0563794	0.0585465	0.0460906	0.0342224	0.0361746
77	0.196769	0.178054	0.209429	0.235977	0.247993	0.249466	0.289686	0.346805	0.331153	0.315793	0.32009	0.328901	0.326842	0.333323	0.374413	0.360097	0.36982	0.383959	0.389225	0.359119	0.387787	0.404137	0.414352	0.412327	0.409025	0.431847	0.443429	0.380867	0.399342	0.382463	0.335159	0.282023	0.290962	0.258871	0.255975	0.22428	0.168034	0.16949	0.145557	0.10644	0.0925946	0.0954828	0.0660003	0.0622349	0.0502566	0.0528737	0.0579656	0.0514816	0.0419298
78	0.185754	0.197204	0.203814	0.219383	0.220396	0.216382	0.246215	0.255656	0.268818	0.289785	0.312442	0.341547	0.338041	0.327466	0.360297	0.365383	0.371106	0.371418	0.383046	0.392994	0.400089	0.39279	0.416833	0.409989	0.426486	0.389997	0.405092	0.413662	0.383989	0.343067	0.351149	0.309853	0.281108	0.276849	0.252091	0.227572	0.204621	0.184987	0.17816	0.163917	0.141403	0.117288	0.0995278	0.0868426	0.0613647	0.0639029	0.0613859	0.0607122	0.0590379
79	0.207718	0.194925	0.191757	0.1918	0.226258	0.269029	0.285819	0.267175	0.278971	0.317536	0.323371	0.341194	0.353663	0.350749	0.370981	0.383665	0.392102	0.398612	0.35327	0.342133	0.370159	0.353164	0.407319	0.408105	0.362294	0.379618	0.375019	0.342642	0.362319	0.384586	0.376361	0.335492	0.294212	0.267128	0.269163	0.258002	0.233548	0.197884	0.174639	0.170464	0.180188	0.129534	0.107519	0.0887825	0.0878147	0.0596293	0.0647949	0.0517118	0.0400027
80	0.15554	0.174597	0.199733	0.206116	0.225543	0.236426	0.259549	0.253221	0.270511	0.276664	0.309813	0.33796	0.345379	0.329151	0.346755	0.38906	0.371267	0.359532	0.370509	0.383087	0.37087	0.357443	0.342321	0.302287	0.372752	0.35603	0.345611	0.365806	0.37736	0.346326	0.366183	0.319468	0.317241	0.345433	0.311415	0.302063	0.290112	0.226405	0.200328	0.173388	0.123614	0.123828	0.10786	0.0934079	0.0864717	0.0673889	0.0566591	0.0454316	0.0395249
81	0.21346	0.19814	0.178152	0.196432	0.233086	0.242853	0.261096	0.27308	0.305064	0.323209	0.327682	0.351535	0.363465	0.387637	0.388227	0.388033	0.35818	0.369615	0.362862	0.333085	0.323565	0.324008	0.312652	0.321057	0.336145	0.323535	0.318913	0.312349	0.360012	0.34563	0.359446	0.369997	0.311912	0.284677	0.302226	0.292151	0.28859	0.266664	0.254759	0.233584	0.17948	0.135953	0.120323	0.101058	0.0772536	0.074997	0.0604871	0.0358393	0.0393496
82	0.18929	0.194108	0.21064	0.226721	0.223569	0.2827	0.303512	0.302191	0.277436	0.32279	0.356154	0.351699	0.346394	0.370438	0.404145	0.404216	0.384218	0.384463	0.380467	0.348097	0.339458	0.342661	0.331081	0.315039	0.328127	0.319316	0.301993	0.318165	0.339069	0.312038	0.343551	0.328456	0.327154	0.284369	0.285505	0.307395	0.302943	0.285744	0.255149	0.220814	0.191131	0.167466	0.163283	0.116481	0.0791304	0.0764807	0.0748886	0.0666758	0.0608161
83	0.160062	0.187	0.221546	0.218326	0.240175	0.282488	0.307506	0.284692	0.302489	0.316985	0.350147	0.356747	0.347921	0.352602	0.383744	0.391207	0.387824	0.386127	0.372917	0.364744	0.335604	0.323419	0.313048	0.266577	0.282858	0.299819	0.269572	0.283691	0.284455	0.312469	0.294359	0.301138	0.327169	0.341169	0.327237	0.329076	0.333528	0.301838	0.275819	0.250594	0.193144	0.155781	0.12992	0.109485	0.101492	0.0773979	0.0656286	0.052431	0.0461829
84	0.189883	0.226723	0.252483	0.233209	0.248069	0.280969	0.315174	0.297756	0.28415	0.300175	0.326954	0.340997	0.352589	0.389425	0.390657	0.387307	0.395287	0.380098	0.368942	0.366708	0.36434	0.304795	0.30145	0.307021	0.247969	0.292154	0.273943	0.228632	0.263236	0.307471	0.290929	0.289165	0.316979	0.334708	0.339748	0.34773	0.323438	0.33632	0.317437	0.275154	0.232282	0.201376	0.159076	0.13113	0.111838	0.0929398	0.0639041	0.0634919	0.0691345
85	0.209378	0.177893	0.210572	0.250406	0.262693	0.25783	0.294233	0.302623	0.32742	0.312388	0.349232	0.385312	0.349593	0.358978	0.370374	0.381895	0.400555	0.380594	0.378383	0.367139	0.337845	0.329033	0.278973	0.259684	0.280113	0.227757	0.228712	0.221525	0.254319	0.253977	0.290164	0.281372	0.295992	0.313646	0.319197	0.316289	0.345057	0.332777	0.293183	0.275993	0.242311	0.207497	0.186076	0.142206	0.0967655	0.0883562	0.0753651	0.0738562	0.0666034
86	0.236463	0.232369	0.228188	0.228188	0.23966	0.27226	0.288113	0.32623	0.329762	0.377029	0.359436	0.343841	0.333708	0.33249	0.35156	0.389981	0.385974	0.374559	0.388319	0.365255	0.351518	0.338991	0.297641	0.268326	0.258595	0.245511	0.246984	0.242643	0.24522	0.261265	0.250693	0.255684	0.301397	0.324284	0.347662	0.341555	0.325824	0.328979	0.327961	0.301229	0.296094	0.246286	0.222176	0.17652	0.116805	0.0921767	0.0880074	0.0648686	0.0702126
87	0.210193	0.22428	0.266657	0.26807	0.283382	0.306522	0.293476	0.295634	0.298685	0.309722	0.350242	0.382391	0.331499	0.353967	0.378447	0.405066	0.403642	0.402179	0.393667	0.363114	0.318314	0.287145	0.280413	0.271711	0.267758	0.265135	0.238742	0.24756	0.199589	0.194494	0.2272	0.252261	0.272811	0.299165	0.330616	0.335296	0.315121	0.315415	0.315604	0.315167	0.268724	0.244056	0.201052	0.164412	0.155802	0.118906	0.0960707	0.095025	0.0735231
88	0.190455	0.229603	0.225715	0.252218	0.254567	0.266854	0.305795	0.323705	0.323802	0.31245	0.326973	0.338633	0.36024	0.391263	0.387758	0.370176	0.352601	0.350177	0.37905	0.368984	0.369532	0.327368	0.307356	0.262523	0.212724	0.207372	0.206412	0.191352	0.220297	0.188411	0.193834	0.223718	0.224869	0.246754	0.294918	0.338279	0.334297	0.344744	0.335971	0.309525	0.313232	0.282491	0.227631	0.189674	0.157183	0.122876	0.102895	0.0951881	0.081517
89	0.186683	0.224038	0.258028	0.278036	0.271862	0.292196	0.300474	0.313854	0.322933	0.326368	0.337347	0.329793	0.326727	0.358437	0.358205	0.347733	0.344056	0.363074	0.393569	0.374432	0.349914	0.293409	0.291564	0.295078	0.24197	0.220059	0.204096	0.176483	0.174002	0.205261	0.202851	0.185419	0.215851	0.257362	0.31089	0.342427	0.354526	0.364596	0.34803	0.334727	0.314574	0.275598	0.232205	0.181629	0.15658	0.126103	0.10873	0.0947034	0.065661
90	0.208548	0.243261	0.233708	0.258479	0.269202	0.301828	0.295407	0.287182	0.299263	0.297963	0.309886	0.343813	0.357303	0.377161	0.371579	0.347324	0.351513	0.353821	0.355243	0.357214	0.338409	0.349207	0.316243	0.216892	0.203934	0.210219	0.201761	0.210033	0.18305	0.172909	0.18531	0.187188	0.224373	0.26033	0.281776	0.313283	0.332868	0.338437	0.355128	0.343802	0.321744	0.297874	0.230824	0.181293	0.165127	0.123794	0.115098	0.0934368	0.0687266
91	0.251151	0.247944	0.259495	0.242665	0.271886	0.276843	0.307158	0.316957	0.302653	0.347842	0.34937	0.333532	0.330349	0.356825	0.374911	0.392293	0.36781	0.371186	0.386509	0.347151	0.321079	0.329241	0.300063	0.26431	0.261961	0.243228	0.205522	0.183308	0.184625	0.164612	0.169547	0.159684	0.219389	0.238732	0.259439	0.274282	0.307777	0.341166	0.349139	0.346066	0.324698	0.286037	0.253062	0.220246	0.166832	0.144703	0.11372	0.110689	0.0893258
92	0.213204	0.243988	0.251989	0.255347	0.250979	0.311486	0.27366	0.275352	0.325301	0.342835	0.338103	0.32159	0.328272	0.324519	0.353822	0.380139	0.385176	0.360858	0.35394	0.357064	0.33562	0.327439	0.315311	0.245947	0.277133	0.222437	0.19132	0.174286	0.15161	0.147357	0.167057	0.173866	0.190779	0.22154	0.268354	0.289633	0.317148	0.348461	0.330292	0.326733	0.32071	0.281258	0.244425	0.220556	0.173836	0.13546	0.118617	0.114448	0.101895
93	0.236749	0.242531	0.266378	0.247543	0.274971	0.288537	0.28769	0.311138	0.30705	0.300144	0.305488	0.325291	0.329778	0.335789	0.333459	0.353346	0.366516	0.333868	0.324292	0.322799	0.327068	0.335254	0.296994	0.278628	0.232875	0.231668	0.213136	0.173079	0.166367	0.162338	0.155162	0.157744	0.169134	0.169928	0.226856	0.281241	0.280008	0.307305	0.325451	0.321084	0.3193	0.313238	0.307408	0.245513	0.180746	0.143233	0.140377	0.134366	0.0978159
94	0.232487	0.263475	0.263231	0.26466	0.253478	0.299654	0.277867	0.302493	0.301726	0.296344	0.311754	0.307903	0.307853	0.33669	0.346688	0.340521	0.331147	0.348212	0.360511	0.362457	0.333469	0.307027	0.297782	0.261353	0.271095	0.231841	0.221779	0.199547	0.177154	0.148358	0.151017	0.170777	0.162834	0.18344	0.221822	0.239839	0.295361	0.306486	0.297381	0.317072	0.312828	0.300737	0.258905	0.225496	0.183995	0.171236	0.140149	0.104642	0.0864603
95	0.163404	0.253929	0.26695	0.26275	0.249551	0.287223	0.31412	0.29063	0.267002	0.279131	0.285552	0.275562	0.30356	0.31245	0.316901	0.333486	0.334241	0.343776	0.366511	0.366939	0.33499	0.284626	0.279713	0.276776	0.262982	0.249691	0.211827	0.186641	0.178504	0.153371	0.140268	0.137418	0.163686	0.183727	0.212758	0.21674	0.237386	0.284341	0.281845	0.28007	0.297408	0.298583	0.264474	0.237161	0.203191	0.15993	0.128753	0.113585	0.102726
96	0.300165	0.257013	0.28595	0.242116	0.242837	0.281328	0.258749	0.266428	0.25267	0.254401	0.280774	0.270272	0.270191	0.31816	0.310608	0.331277	0.340714	0.300282	0.290059	0.299832	0.306804	0.296905	0.277589	0.290259	0.247513	0.240468	0.21349	0.175071	0.16035	0.121203	0.124782	0.116337	0.112892	0.142494	0.163709	0.207756	0.221782	0.234565	0.26588	0.291543	0.284599	0.27283	0.235779	0.207973	0.156059	0.161165	0.144777	0.122917	0.095498
97	0.23204	0.236541	0.235909	0.235812	0.229786	0.223952	0.237444	0.229758	0.243744	0.272045	0.269992	0.249838	0.270327	0.260313	0.294336	0.311521	0.302253	0.317146	0.284434	0.264187	0.297409	0.273747	0.303991	0.322967	0.262932	0.232036	0.215801	0.20182	0.189078	0.152753	0.13712	0.138984	0.127665	0.134026	0.140144	0.164907	0.208047	0.23556	0.256952	0.250223	0.242091	0.251773	0.247054	0.219713	0.211093	0.172065	0.139072	0.124194	0.114891
98	0.229342	0.228788	0.232312	0.223295	0.247256	0.266062	0.238273	0.249722	0.249437	0.230023	0.231283	0.259163	0.252321	0.262393	0.277962	0.285242	0.293769	0.297497	0.300935	0.294841	0.276145	0.270798	0.301996	0.268307	0.239901	0.208318	0.215447	0.187841	0.173668	0.134812	0.119084	0.119446	0.119962	0.116166	0.123545	0.148261	0.184043	0.23017	0.24355	0.243252	0.250029	0.26898	0.266424	0.234803	0.19929	0.159452	0.124171	0.122055	0.117075
99	0.226058	0.219673	0.232748	0.237436	0.234226	0.223383	0.21852	0.219871	0.232685	0.21908	0.23279	0.234869	0.226233	0.250736	0.262824	0.276886	0.274342	0.280373	0.294785	0.291203	0.303504	0.281852	0.288026	0.222447	0.236194	0.212914	0.219383	0.20461	0.166909	0.157078	0.156851	0.126503	0.118668	0.120438	0.134522	0.135296	0.16308	0.196501	0.198295	0.205155	0.22189	0.212232	0.208666	0.223601	0.182155	0.150165	0.146394	0.126009	0.110051
100	0.255699	0.243115	0.26127	0.248862	0.242461	0.269764	0.224138	0.218601	0.212211	0.214346	0.205117	0.237291	0.237066	0.231735	0.236476	0.260053	0.247247	0.251181	0.266603	0.255729	0.263369	0.26331	0.240126	0.247898	0.235491	0.207954	0.231181	0.177658	0.164251	0.155146	0.126698	0.105795	0.113428	0.0994935	0.12322	0.134007	0.137238	0.153455	0.179744	0.202948	0.190599	0.20968	0.190618	0.178236	0.167187	0.149508	0.140449	0.13478	0.0946388
101	0.239244	0.234912	0.243068	0.232749	0.231905	0.210269	0.184589	0.177301	0.198043	0.209782	0.212447	0.197199	0.194682	0.218537	0.228654	0.244189	0.241206	0.246084	0.253155	0.238963	0.253042	0.28314	0.28218	0.25522	0.226157	0.196051	0.166583	0.17202	0.171539	0.174941	0.131342	0.100825	0.0871558	0.0830192	0.0953304	0.100734	0.125752	0.139235	0.149536	0.161383	0.173411	0.188634	0.178385	0.180143	0.16089	0.152392	0.139688	0.128256	0.100914
102	0.238964	0.244133	0.229942	0.234183	0.196283	0.209367	0.229492	0.218366	0.197699	0.205605	0.213665	0.216307	0.227207	0.230577	0.222894	0.231107	0.231821	0.228282	0.24579	0.251522	0.276813	0.274107	0.263665	0.24303	0.239126	0.189631	0.218425	0.179027	0.15853	0.139817	0.11802	0.0989233	0.0903775	0.0948762	0.0966385	0.0986575	0.114868	0.114196	0.121399	0.146401	0.162834	0.1538	0.14286	0.158922	0.150869	0.139996	0.121538	0.104277	0.0841988
103	0.269639	0.237689	0.218572	0.224941	0.21944	0.216288	0.199407	0.175263	0.181613	0.192807	0.189901	0.164427	0.182738	0.194441	0.210725	0.222492	0.217703	0.21293	0.206575	0.206356	0.21522	0.227814	0.205527	0.233769	0.233818	0.206175	0.204638	0.185603	0.171654	0.132633	0.118082	0.106328	0.08568	0.0863806	0.0843755	0.0882192	0.0970368	0.105404	0.106503	0.12783	0.14359	0.153257	0.135273	0.139783	0.15152	0.136211	0.125605	0.127521	0.109536
104	0.271339	0.255518	0.236448	0.255957	0.242005	0.194114	0.212764	0.173191	0.159549	0.160605	0.168963	0.169219	0.189945	0.19713	0.199852	0.200698	0.183361	0.194278	0.213889	0.209382	0.221162	0.2436	0.253177	0.236347	0.210311	0.190314	0.176836	0.160661	0.136319	0.135021	0.127926	0.104394	0.0853822	0.0626369	0.0758699	0.0796979	0.0768081	0.082551	0.0977324	0.117442	0.125749	0.123732	0.104476	0.121655	0.128087	0.114498	0.107886	0.111856	0.0892113
105	0.255395	0.24644	0.263074	0.226632	0.20905	0.194362	0.186066	0.160587	0.183035	0.184147	0.172966	0.1513	0.150867	0.157544	0.16752	0.169357	0.179616	0.181668	0.196024	0.219386	0.213516	0.209866	0.226099	0.238814	0.192551	0.190433	0.194672	0.184956	0.139553	0.107276	0.110327	0.112154	0.0915526	0.0872839	0.0748187	0.0801563	0.0870159	0.0789119	0.100836	0.108661	0.0871135	0.0961129	0.099657	0.111512	0.109683	0.102495	0.105594	0.0980589	0.0892969
106	0.275552	0.268148	0.250527	0.223562	0.215947	0.225228	0.199046	0.180092	0.173697	0.156644	0.159551	0.159193	0.167455	0.153918	0.165794	0.170978	0.189933	0.208346	0.203793	0.195876	0.230246	0.219684	0.199315	0.191736	0.208697	0.19226	0.185181	0.168893	0.138841	0.134787	0.117097	0.0995091	0.0679641	0.0621369	0.0643547	0.0686425	0.0743107	0.0724608	0.0862103	0.0795676	0.0783029	0.0929799	0.0846487	0.106021	0.130357	0.113483	0.0973196	0.0748211	0.0845393
107	0.27648	0.244152	0.262598	0.234302	0.23334	0.213208	0.189299	0.190792	0.177771	0.180031	0.151736	0.14656	0.153372	0.159618	0.172727	0.16655	0.184392	0.198481	0.201919	0.193339	0.1843	0.205081	0.183441	0.217214	0.190865	0.1731	0.181667	0.171445	0.157333	0.122692	0.106149	0.0869209	0.0731754	0.0677135	0.0688129	0.0741005	0.0597771	0.0501372	0.0583848	0.06906	0.0705316	0.084379	0.0844145	0.0980167	0.0926638	0.0836894	0.0717437	0.068602	0.0660881
108	0.257024	0.28529	0.246328	0.228812	0.23863	0.209869	0.198285	0.178263	0.178156	0.161028	0.142822	0.153041	0.132514	0.123158	0.158582	0.157646	0.17215	0.195568	0.182335	0.179469	0.168998	0.183023	0.188263	0.167746	0.175238	0.1654	0.168205	0.15041	0.135831	0.107198	0.0852176	0.0843901	0.0686953	0.0587329	0.0572658	0.0611626	0.0597525	0.0574057	0.0615648	0.0685912	0.0674856	0.0698553	0.0844605	0.0850696	0.061947	0.0785277	0.087536	0.0845735	0.0792821
109	0.226426	0.240575	0.227622	0.216769	0.220221	0.217528	0.200719	0.206202	0.181298	0.171482	0.148479	0.125375	0.130242	0.132655	0.121448	0.137352	0.160178	0.169548	0.184162	0.179769	0.17469	0.176348	0.18086	0.192685	0.187106	0.164522	0.140793	0.139291	0.122047	0.0886041	0.0961719	0.092114	0.085176	0.0659679	0.0438322	0.0464444	0.0619807	0.0625211	0.0516572	0.0615733	0.0734588	0.0758844	0.0703741	0.0967105	0.0882552	0.0610311	0.0692666	0.0593232	0.0520091
110	0.240145	0.259294	0.268783	0.244177	0.222114	0.182508	0.185445	0.172439	0.172417	0.155888	0.16182	0.135948	0.137738	0.126686	0.12927	0.152451	0.152115	0.147982	0.151003	0.146184	0.145861	0.153102	0.162956	0.147857	0.137828	0.209376	0.137062	0.141222	0.126207	0.13116	0.107801	0.0821325	0.0748756	0.0604121	0.0539685	0.0579328	0.0620606	0.0522683	0.0559743	0.0614674	0.0685019	0.0636383	0.0636739	0.058971	0.0626901	0.0743847	0.0729558	0.0582897	0.0615746
111	0.285785	0.241647	0.259774	0.225058	0.245412	0.246001	0.213462	0.205454	0.186113	0.168361	0.158071	0.133292	0.120596	0.134648	0.144285	0.154528	0.146511	0.150418	0.164145	0.153035	0.145891	0.138528	0.137673	0.153918	0.1285	0.149564	0.160953	0.136804	0.137505	0.112454	0.103067	0.0811097	0.0519496	0.0530398	0.052818	0.0472405	0.0465499	0.0477801	0.0552805	0.0580071	0.066331	0.0572509	0.0497274	0.0593989	0.0591713	0.0697619	0.0534797	0.0593859	0.060127
112	0.263118	0.232788	0.229808	0.228062	0.227071	0.209588	0.19844	0.210909	0.186553	0.161086	0.156668	0.118139	0.134721	0.144651	0.131314	0.131173	0.119956	0.130577	0.141901	0.144195	0.151787	0.161607	0.168374	0.16214	0.150134	0.147361	0.13751	0.136706	0.0981032	0.0926218	0.109381	0.0797376	0.061046	0.0605819	0.0586155	0.0520066	0.0591751	0.0581434	0.0631518	0.0676089	0.049849	0.0572922	0.0659394	0.0639386	0.0689102	0.064467	0.0693493	0.0609593	0.0528836
113	0.266692	0.246443	0.256663	0.260381	0.264879	0.239989	0.194139	0.165247	0.172978	0.188562	0.168252	0.146676	0.130224	0.127677	0.126007	0.132285	0.135243	0.125604	0.11872	0.129295	0.160184	0.141475	0.138055	0.162048	0.153815	0.139662	0.13344	0.125509	0.123667	0.0910043	0.096609	0.0710684	0.0633244	0.0665312	0.0648553	0.0506076	0.0525811	0.0639786	0.0523549	0.0578392	0.054088	0.0512418	0.0536024	0.0582527	0.0638621	0.0615646	0.068407	0.056422	0.0574341
114	0.253746	0.245627	0.271426	0.24499	0.228156	0.214614	0.195144	0.192983	0.18742	0.177345	0.170834	0.160605	0.122186	0.12112	0.131891	0.132447	0.131564	0.126074	0.130123	0.137474	0.150891	0.154176	0.147814	0.135038	0.166195	0.147851	0.132885	0.12153	0.105699	0.093499	0.0715476	0.0709318	0.0525941	0.0420481	0.0463509	0.0476504	0.0543389	0.0637174	0.0651259	0.0644711	0.0634817	0.0496976	0.0473211	0.0528805	0.0557268	0.0494929	0.0604156	0.0585823	0.0548447
115	0.239134	0.251018	0.264943	0.244574	0.253264	0.23548	0.224825	0.193907	0.204117	0.207995	0.176059	0.151943	0.153901	0.156668	0.129992	0.116544	0.118097	0.132086	0.127693	0.122749	0.132696	0.112535	0.12467	0.146082	0.134389	0.132529	0.125002	0.112818	0.119601	0.114318	0.0843762	0.0705519	0.069664	0.0719435	0.06921	0.0578914	0.0469395	0.0562942	0.0659801	0.0644814	0.0589169	0.0649036	0.073079	0.0710526	0.0818765	0.0632569	0.0551823	0.0739619	0.0564072
116	0.240801	0.268061	0.245295	0.269809	0.213356	0.206408	0.212779	0.204582	0.187133	0.195989	0.185671	0.158457	0.133571	0.131433	0.118656	0.099402	0.106744	0.116669	0.11765	0.119776	0.139133	0.15027	0.141585	0.145815	0.144358	0.122291	0.102519	0.0975521	0.0872674	0.0693988	0.0592728	0.0569177	0.0535825	0.0589195	0.0555673	0.0482701	0.0452979	0.0589452	0.0660934	0.0716136	0.0732733	0.0743736	0.082928	0.0778725	0.0740844	0.066129	0.046777	0.0600034	0.0586429
117	0.283762	0.240963	0.244928	0.236807	0.247484	0.226825	0.197347	0.19761	0.208394	0.213541	0.18618	0.16015	0.149595	0.128087	0.0942566	0.102521	0.128166	0.134749	0.13892	0.134045	0.131664	0.12876	0.126024	0.136093	0.14453	0.127173	0.101198	0.0883321	0.0853654	0.0701377	0.0558271	0.0532043	0.052169	0.0550461	0.0607111	0.0525764	0.0438183	0.0470169	0.0488138	0.0526291	0.0730422	0.0611638	0.0558766	0.0679788	0.07224	0.0682347	0.0567221	0.0469128	0.0456015
118	0.261424	0.218499	0.232242	0.235687	0.225082	0.250707	0.225471	0.195524	0.176298	0.19223	0.189861	0.157069	0.134628	0.133049	0.12811	0.111277	0.105358	0.121613	0.111346	0.119844	0.144028	0.12965	0.136124	0.143491	0.130993	0.116049	0.124447	0.11903	0.0845915	0.0668884	0.0653037	0.0571471	0.0493133	0.0392307	0.0487719	0.053761	0.0589508	0.0626621	0.066156	0.0760727	0.0940406	0.0961895	0.0927779	0.0661256	0.0680229	0.0629858	0.0591129	0.0501525	0.0475578
119	0.239625	0.264219	0.257239	0.246456	0.237111	0.245777	0.202132	0.184754	0.176551	0.198208	0.178921	0.142105	0.147529	0.138832	0.133549	0.120571	0.109629	0.100929	0.0942952	0.0982415	0.0990851	0.116718	0.128137	0.121541	0.117017	0.113677	0.106762	0.103541	0.0854322	0.066707	0.0558119	0.0472848	0.0530728	0.068291	0.0602589	0.0596852	0.0636331	0.0600946	0.0661433	0.0744442	0.0681764	0.0744096	0.0767143	0.0700969	0.070818	0.0596549	0.0538111	0.0618698	0.0575858
120	0.241911	0.271887	0.220795	0.229056	0.210832	0.217953	0.236563	0.213458	0.201956	0.17858	0.172623	0.147823	0.148247	0.153211	0.12861	0.106659	0.101626	0.102984	0.102338	0.106495	0.108236	0.104804	0.121908	0.127579	0.12435	0.121132	0.120284	0.0945322	0.0872695	0.0902997	0.062872	0.047268	0.0587718	0.0634327	0.0623605	0.0516438	0.0416442	0.0667028	0.0719728	0.0685783	0.0603685	0.0729978	0.0901597	0.0798881	0.0676046	0.0532952	0.0514863	0.0607609	0.0524479
121	0.266219	0.25542	0.235715	0.229175	0.231505	0.24259	0.224594	0.206255	0.191396	0.18013	0.19311	0.182365	0.148604	0.155133	0.143681	0.113643	0.116067	0.105411	0.0939762	0.120615	0.124857	0.106269	0.10003	0.121105	0.119103	0.109428	0.0921791	0.0851429	0.0640896	0.0630489	0.0608807	0.0600551	0.056311	0.0552311	0.0513615	0.0584839	0.0718487	0.0684643	0.0682591	0.0713287	0.0678513	0.0698428	0.0788009	0.0799603	0.0753112	0.0702264	0.071394	0.0705055	0.060403
122	0.268913	0.246347	0.234929	0.249718	0.238302	0.199097	0.203919	0.185966	0.183137	0.200885	0.17829	0.17822	0.169605	0.144602	0.139202	0.140748	0.126286	0.120039	0.106694	0.0999287	0.0927631	0.0877562	0.107387	0.0918312	0.112545	0.0980893	0.101286	0.0731556	0.0882304	0.088703	0.0585252	0.0499731	0.0565064	0.047659	0.0506716	0.0534221	0.0536437	0.0616771	0.0708367	0.075727	0.0792991	0.0906439	0.0956587	0.0765166	0.0633757	0.0640422	0.0565525	0.04996	0.0551162
123	0.300106	0.236308	0.259584	0.271142	0.21575	0.223455	0.204096	0.187187	0.184596	0.176134	0.19568	0.188229	0.170886	0.161656	0.130382	0.122458	0.114081	0.109682	0.099449	0.103645	0.0989527	0.100258	0.106955	0.100739	0.105518	0.0882205	0.107325	0.120961	0.0973382	0.0652369	0.0518666	0.0600854	0.0541674	0.0546199	0.0660392	0.0629238	0.064241	0.0765143	0.0809073	0.072589	0.0677255	0.0796363	0.0858712	0.0706425	0.0666787	0.0552601	0.0551007	0.0613535	0.0565307
124	0.280829	0.29106	0.26826	0.231376	0.220379	0.20223	0.184244	0.186366	0.181554	0.195862	0.186781	0.172105	0.149214	0.15398	0.138213	0.122935	0.111985	0.103215	0.0963301	0.0872606	0.0927394	0.114056	0.116544	0.10671	0.116937	0.114273	0.115413	0.0856561	0.0830916	0.0757777	0.0705644	0.0838392	0.0718849	0.0527108	0.0562493	0.0606704	0.0663017	0.0711032	0.086277	0.0806529	0.0830325	0.0953312	0.0887721	0.0959907	0.0857069	0.0545464	0.0653431	0.0657841	0.0525343
125	0.289162	0.228911	0.228551	0.220579	0.204754	0.195923	0.178306	0.207378	0.193069	0.167496	0.178505	0.180157	0.151515	0.146149	0.144215	0.131628	0.115402	0.107612	0.0990461	0.0987524	0.0899247	0.0944027	0.0909514	0.101792	0.114497	0.0915662	0.113072	0.0982005	0.077236	0.0779902	0.0614306	0.0477651	0.0367533	0.0398898	0.0655646	0.0714365	0.0606764	0.0770362	0.0905033	0.0916018	0.0844331	0.079339	0.0757443	0.0794718	0.0697786	0.0578183	0.0610349	0.0527509	0.0526339
126	0.258329	0.244691	0.23895	0.256842	0.230732	0.204719	0.190111	0.191184	0.159467	0.169318	0.164907	0.172297	0.164588	0.160915	0.131634	0.111089	0.10492	0.107935	0.109046	0.10967	0.112255	0.106005	0.102198	0.0941513	0.091539	0.109075	0.0878777	0.074231	0.0837609	0.0819507	0.0761864	0.0605413	0.0500366	0.0666155	0.0697821	0.0749641	0.0708573	0.0537652	0.0542319	0.0631216	0.0714875	0.0785354	0.0726295	0.0762789	0.0838814	0.0522004	0.058424	0.0616615	0.0443584
127	0.218662	0.274705	0.289458	0.24003	0.234508	0.224504	0.190007	0.188351	0.176638	0.152937	0.157461	0.152195	0.156738	0.165537	0.141942	0.121792	0.115391	0.0994751	0.0856178	0.0982366	0.0992845	0.0829894	0.0822246	0.078854	0.111412	0.0923394	0.0904869	0.0845621	0.0747826	0.05917	0.0668298	0.0573988	0.061508	0.0692251	0.0632717	0.0668983	0.0719103	0.0789115	0.0881231	0.0895178	0.0777176	0.0797865	0.0872292	0.0643137	0.048233	0.0541934	0.0443306	0.0446976	0.0494584
128	0.269678	0.26822	0.270001	0.236587	0.218326	0.209716	0.186414	0.176812	0.177278	0.170132	0.173039	0.176664	0.146068	0.131496	0.155563	0.149378	0.132588	0.118031	0.0932097	0.0926887	0.0681538	0.070825	0.0835952	0.0690075	0.0877353	0.0989759	0.0907922	0.0913698	0.0698427	0.0787364	0.0568839	0.0513043	0.0554479	0.0384327	0.0485545	0.0589478	0.0696651	0.075845	0.0807111	0.0905265	0.0961613	0.0771047	0.0659794	0.0708051	0.0804436	0.0629971	0.0541047	0.0520683	0.0473546
129	0.279621	0.252563	0.259933	0.224241	0.232957	0.237491	0.186831	0.191036	0.200317	0.19469	0.152589	0.148776	0.151279	0.15696	0.131219	0.118528	0.114563	0.11172	0.111322	0.0961616	0.0869033	0.070273	0.0739146	0.0862873	0.0903597	0.0935542	0.0819656	0.0890391	0.0917764	0.0839283	0.0628795	0.053435	0.0730972	0.0763074	0.0748622	0.077513	0.0810253	0.0852169	0.0802174	0.0903643	0.0927907	0.0744819	0.0814224	0.0866237	0.103265	0.0664899	0.0441135	0.044904	0.0491063
130	0.228901	0.238419	0.253275	0.258022	0.235677	0.235819	0.207715	0.170314	0.165656	0.164228	0.150609	0.148594	0.1317	0.132649	0.133628	0.130706	0.129248	0.13056	0.116384	0.0939434	0.0961571	0.0888347	0.0765624	0.0771425	0.0899427	0.0751489	0.0944032	0.107782	0.0931916	0.0725839	0.0649981	0.0698487	0.0686304	0.0631954	0.0540257	0.0620075	0.0644861	0.0658123	0.0837667	0.0858445	0.0822223	0.067619	0.069076	0.0737079	0.0734481	0.0562769	0.0525221	0.0391674	0.0370501
131	0.23171	0.240586	0.252862	0.224793	0.245746	0.25546	0.221973	0.181046	0.181607	0.168101	0.146606	0.129833	0.148972	0.135946	0.118061	0.119536	0.119137	0.130203	0.11406	0.0937526	0.0811407	0.091099	0.0901828	0.095674	0.0911839	0.0935621	0.0925612	0.10027	0.104111	0.0707834	0.0638536	0.0695238	0.067621	0.0654818	0.0625349	0.0663949	0.0780284	0.0877921	0.0800896	0.0752079	0.0775615	0.0671398	0.0575883	0.0671623	0.0534259	0.0468133	0.0415113	0.0351325	0.0392967
132	0.252736	0.265736	0.257345	0.25778	0.251744	0.213672	0.197503	0.198104	0.177075	0.168813	0.151291	0.128837	0.111177	0.0964288	0.0954387	0.0857907	0.0946119	0.101287	0.0918848	0.0854211	0.0739451	0.0685436	0.0873724	0.0909984	0.0857308	0.0937287	0.0824817	0.0970061	0.0904258	0.0962298	0.0727989	0.0468795	0.0632959	0.0646417	0.0678928	0.0747263	0.0757902	0.071834	0.071359	0.0741958	0.0662755	0.0758735	0.0864836	0.0746535	0.0618992	0.0629569	0.0632296	0.0540646	0.0410231
133	0.262568	0.237639	0.267925	0.257311	0.239367	0.221804	0.226105	0.199113	0.17886	0.158284	0.150223	0.134437	0.123442	0.140732	0.128397	0.120801	0.121103	0.116133	0.0988708	0.0846157	0.0900942	0.0947116	0.0930263	0.0706653	0.0758321	0.0930171	0.108997	0.0915991	0.0802554	0.0640403	0.0648218	0.048724	0.0504572	0.0551466	0.0682872	0.0682865	0.0608208	0.07425	0.0706252	0.0693207	0.0788724	0.0748005	0.0682873	0.0729958	0.0677738	0.0617259	0.0691324	0.0513205	0.0299507
134	0.259812	0.248833	0.228929	0.234595	0.21383	0.220388	0.206821	0.186329	0.170177	0.152199	0.148769	0.144379	0.113869	0.118121	0.0960171	0.103605	0.122995	0.114407	0.100732	0.101789	0.10297	0.0924634	0.0832726	0.0825902	0.0945274	0.0845699	0.0679823	0.0788316	0.0916274	0.0804289	0.0699971	0.0632851	0.0576278	0.0756903	0.100096	0.0889318	0.0870418	0.0958466	0.0865389	0.0673344	0.0682198	0.0699882	0.0702374	0.0820107	0.0657272	0.0481957	0.0435373	0.0427619	0.0408091
135	0.298061	0.252407	0.288816	0.263218	0.245988	0.233186	0.236335	0.234413	0.200429	0.171783	0.151088	0.133867	0.123286	0.12833	0.118145	0.103642	0.106776	0.112517	0.122597	0.11258	0.101511	0.0994174	0.0892838	0.0767745	0.08849	0.0905071	0.0902753	0.0932589	0.0778639	0.0848188	0.0620749	0.063346	0.0706373	0.0771744	0.0661212	0.0559699	0.0588322	0.0810245	0.0923737	0.0757822	0.0763927	0.0838215	0.0804584	0.0750911	0.0698552	0.0611378	0.0502724	0.0412495	0.0393152
136	0.291159	0.24027	0.243927	0.26242	0.260945	0.223359	0.224456	0.214994	0.196148	0.166207	0.154576	0.135006	0.117569	0.122034	0.110355	0.106151	0.0964674	0.102323	0.116272	0.10077	0.0969388	0.0937147	0.0735559	0.0685612	0.0841011	0.0941287	0.0745979	0.0831185	0.0821355	0.0849765	0.0772114	0.0657267	0.0529387	0.0575221	0.0667512	0.0678895	0.0604239	0.0671698	0.0900072	0.102722	0.0930916	0.0763517	0.0659595	0.0626482	0.0662168	0.0595323	0.0618903	0.0595111	0.053893
137	0.222478	0.243506	0.222432	0.247264	0.278872	0.26068	0.251189	0.218436	0.203666	0.180179	0.152693	0.132173	0.125565	0.116635	0.116332	0.115524	0.120112	0.10349	0.0950437	0.0926391	0.115954	0.108097	0.0824981	0.0977637	0.0876709	0.0813631	0.0876806	0.0757832	0.0739941	0.0706895	0.0609267	0.0740642	0.0768314	0.0719166	0.0633729	0.0692048	0.0709425	0.0762179	0.0826183	0.0841074	0.0798866	0.0764296	0.0746152	0.0810496	0.064334	0.0658227	0.0602728	0.0619523	0.0586079
138	0.24386	0.246136	0.260396	0.268092	0.255231	0.228644	0.21466	0.233275	0.21482	0.188385	0.177921	0.153858	0.122865	0.122036	0.11146	0.104035	0.110495	0.0935486	0.0840045	0.0869985	0.086596	0.0836882	0.0846876	0.0795944	0.0847808	0.0885313	0.0800608	0.0909992	0.091095	0.0833282	0.0656356	0.0583106	0.0669164	0.0783208	0.0720232	0.0781738	0.0877462	0.0829667	0.0863645	0.0938213	0.0780023	0.0835604	0.0895062	0.0761138	0.0846564	0.0738858	0.0563284	0.0644603	0.0548549
139	0.237969	0.227186	0.227749	0.244813	0.272164	0.236764	0.222679	0.228524	0.21408	0.19939	0.19798	0.161856	0.137646	0.141433	0.127109	0.103128	0.106263	0.103103	0.10636	0.101584	0.106743	0.0956181	0.0904458	0.0958562	0.0922957	0.089637	0.0925535	0.0846282	0.0849451	0.091324	0.0841095	0.0774314	0.0738558	0.0551214	0.0651801	0.075396	0.0798485	0.0820378	0.0748933	0.078535	0.0750589	0.0779349	0.0776436	0.0757204	0.0656775	0.0708188	0.0588669	0.0667671	0.0495323
140	0.240812	0.242276	0.242239	0.240814	0.249736	0.229228	0.240734	0.288457	0.245703	0.206348	0.182046	0.147235	0.133791	0.115284	0.0866635	0.0912136	0.105694	0.0936861	0.0925243	0.0985193	0.105324	0.112561	0.0821059	0.0735645	0.0809751	0.0830658	0.0925862	0.102416	0.0845754	0.0711329	0.0852464	0.070594	0.0556881	0.0577302	0.0595333	0.0802447	0.0872283	0.0819877	0.0751723	0.0798756	0.0789986	0.0692056	0.0793705	0.0910948	0.0733047	0.075651	0.0688246	0.0609832	0.0604551
141	0.20505	0.223379	0.25134	0.275119	0.274462	0.269247	0.277342	0.261459	0.223813	0.209589	0.186782	0.159579	0.156522	0.142276	0.10982	0.100175	0.0914211	0.0995856	0.105909	0.118062	0.108954	0.0742412	0.091568	0.0891208	0.0843706	0.114267	0.106709	0.10616	0.0918443	0.098268	0.0814228	0.0794106	0.0857668	0.0727703	0.0760785	0.0737421	0.0861405	0.0863807	0.097678	0.101381	0.0808106	0.0794575	0.0879468	0.0920439	0.0854883	0.0740488	0.0680016	0.0701392	0.0544796
142	0.214119	0.214105	0.231086	0.249548	0.2628	0.264982	0.250381	0.246752	0.245083	0.238058	0.222459	0.192264	0.141926	0.121562	0.112649	0.0959502	0.0907761	0.0841049	0.0894849	0.101052	0.101692	0.104318	0.0880585	0.0863316	0.103355	0.0907423	0.0855962	0.0675311	0.0755103	0.0758434	0.0901739	0.0872936	0.0648639	0.0695295	0.0670996	0.0626606	0.0813137	0.0907391	0.0715722	0.0708186	0.0819455	0.0884519	0.0795192	0.0846558	0.0922917	0.0940117	0.0816539	0.0638331	0.0597296
143	0.243552	0.237295	0.242304	0.289303	0.272591	0.275614	0.254272	0.264895	0.244277	0.217182	0.204904	0.170022	0.139243	0.120118	0.108322	0.0949059	0.100765	0.0969669	0.0711271	0.090651	0.0991731	0.108271	0.0953939	0.109307	0.11561	0.107133	0.102173	0.104444	0.103348	0.0879756	0.0805761	0.0765875	0.0722192	0.0726279	0.0778776	0.0763077	0.0740316	0.0779751	0.094613	0.0836709	0.0743867	0.08764	0.0686005	0.0838943	0.0917557	0.0817087	0.0723128	0.0497533	0.0594487
144	0.19657	0.229988	0.225021	0.223446	0.233078	0.271922	0.266054	0.268868	0.265594	0.263933	0.224872	0.188359	0.159611	0.123529	0.117302	0.120312	0.0988615	0.0853007	0.0909804	0.0953534	0.0989954	0.0948822	0.102825	0.0954173	0.0993664	0.0978617	0.109608	0.10021	0.0874725	0.0803465	0.0847379	0.0995582	0.0718327	0.0720019	0.0638195	0.0695648	0.0873574	0.0849525	0.0828029	0.0857892	0.0870265	0.0924831	0.0896432	0.0752063	0.0667127	0.0746677	0.0760312	0.0813548	0.0697806
145	0.246625	0.22911	0.24561	0.262914	0.267296	0.263954	0.261319	0.259359	0.255268	0.24478	0.242874	0.230003	0.178391	0.143482	0.125843	0.098652	0.0865952	0.0893855	0.0807714	0.0814714	0.0933086	0.0886763	0.109531	0.121157	0.107095	0.0884428	0.0981438	0.0976574	0.081742	0.0893661	0.0940326	0.0818128	0.0763247	0.0799211	0.0833534	0.0939277	0.101962	0.0971169	0.0989816	0.0903944	0.0821765	0.0791471	0.0970985	0.0915971	0.0891014	0.0826266	0.078093	0.0708736	0.062395
146	0.146511	0.187115	0.199903	0.227063	0.248268	0.252056	0.268512	0.266193	0.254697	0.230332	0.221624	0.194267	0.163878	0.151855	0.112785	0.101192	0.0895158	0.0841271	0.084898	0.0821768	0.0821557	0.0911929	0.116802	0.10228	0.0818667	0.101401	0.0932989	0.112791	0.0982484	0.109989	0.0865543	0.0842521	0.0933716	0.102509	0.0991512	0.0868759	0.0795152	0.0793913	0.0737471	0.075657	0.0771789	0.0869288	0.101194	0.0878691	0.0678147	0.0880129	0.0911282	0.0828675	0.0775758
147	0.201372	0.231339	0.242195	0.222731	0.258103	0.266208	0.239536	0.262731	0.281502	0.253457	0.240941	0.190767	0.168755	0.146167	0.132457	0.111005	0.103679	0.10162	0.100204	0.0871195	0.088913	0.102536	0.0974268	0.122025	0.133219	0.0991044	0.0856205	0.092445	0.098275	0.0860092	0.0773254	0.0879015	0.0969734	0.0859768	0.0806935	0.0849688	0.0723116	0.0723591	0.0821659	0.0829848	0.0999157	0.114874	0.107986	0.0951708	0.0920693	0.0814325	0.0725233	0.0764825	0.0791032
148	0.186453	0.218378	0.221886	0.224409	0.221712	0.233831	0.262405	0.233891	0.25068	0.253953	0.252746	0.223582	0.173746	0.149359	0.13976	0.108538	0.0866002	0.0904196	0.0822344	0.0732981	0.102342	0.102393	0.0833264	0.0795799	0.0918097	0.124143	0.106437	0.114496	0.0785123	0.0802829	0.0890612	0.095071	0.0845746	0.0817485	0.0835144	0.0957083	0.0988913	0.091058	0.0864862	0.085036	0.0838517	0.0867842	0.0894585	0.0954794	0.0926902	0.0876375	0.0769921	0.0695132	0.0611112
149	0.183087	0.192515	0.208181	0.199598	0.211263	0.233257	0.230549	0.272979	0.297133	0.256602	0.256667	0.237074	0.212858	0.178843	0.166116	0.14319	0.10443	0.0970585	0.100838	0.0934943	0.0899492	0.104517	0.094313	0.0833094	0.101885	0.100977	0.0967852	0.101897	0.0868917	0.0764363	0.0812289	0.0835911	0.0706055	0.0678607	0.0793137	0.0883772	0.0956647	0.0905135	0.0818426	0.0908207	0.0862445	0.0821825	0.0836368	0.0801656	0.0780955	0.0858399	0.0780062	0.0689855	0.0750749
150	0.197704	0.196487	0.194363	0.211659	0.239245	0.256974	0.263453	0.25261	0.254105	0.256298	0.261441	0.239383	0.210408	0.20917	0.185428	0.146727	0.113257	0.0964726	0.0811679	0.079276	0.0806831	0.0886196	0.105087	0.113456	0.12418	0.117234	0.103289	0.10549	0.115432	0.111142	0.0856972	0.0816764	0.0725017	0.0778089	0.0841409	0.0775631	0.085558	0.087754	0.091948	0.0885133	0.103867	0.0947062	0.0698736	0.0828987	0.0801339	0.0695067	0.0748614	0.07383	0.0638073
151	0.162272	0.211965	0.244106	0.206125	0.207092	0.246203	0.273669	0.269947	0.272515	0.256818	0.256079	0.23297	0.211997	0.182314	0.147103	0.120921	0.101192	0.0930643	0.106148	0.0936295	0.103482	0.100245	0.0858727	0.0945502	0.0994579	0.0721747	0.0903724	0.0841957	0.086645	0.0972531	0.0885405	0.0649835	0.0712864	0.0747142	0.0842957	0.0815024	0.0776552	0.0915178	0.103681	0.0892507	0.0931979	0.103949	0.10185	0.0951327	0.087621	0.0756786	0.0867061	0.0909433	0.0866627
152	0.196867	0.20172	0.217584	0.222266	0.23768	0.246963	0.255851	0.239763	0.243445	0.265881	0.263676	0.231938	0.207906	0.218654	0.16464	0.119425	0.115718	0.115746	0.104985	0.104045	0.0804157	0.088913	0.0976411	0.0917694	0.0867364	0.100958	0.0947541	0.0866354	0.0978688	0.0721715	0.0901101	0.08392	0.0746318	0.0830453	0.0735503	0.0787167	0.102324	0.0974539	0.0793447	0.0903407	0.0947166	0.0756373	0.0786846	0.0924446	0.087574	0.0828517	0.0654669	0.0835309	0.0887282
153	0.164636	0.21176	0.220506	0.227928	0.215735	0.223181	0.251325	0.269899	0.270126	0.287165	0.258266	0.224941	0.186547	0.174426	0.179034	0.141424	0.0927366	0.0918912	0.0921444	0.0842033	0.0917041	0.09961	0.0852158	0.0966441	0.0907234	0.105747	0.0980581	0.0965542	0.0907067	0.0914979	0.0953768	0.0774346	0.0676688	0.0740062	0.0770988	0.0762194	0.0742019	0.0817613	0.0865656	0.0959982	0.109514	0.0979711	0.0956563	0.0819974	0.078703	0.0842316	0.0900105	0.0825676	0.0716436
154	0.178648	0.200738	0.221949	0.216728	0.245875	0.280261	0.265159	0.236079	0.245934	0.261353	0.27096	0.264878	0.23307	0.205815	0.204148	0.153723	0.133132	0.117411	0.106566	0.0949993	0.0859724	0.0919534	0.0913551	0.0822163	0.0980525	0.0826607	0.0944186	0.0902623	0.0663526	0.0657331	0.0730794	0.0688248	0.0688281	0.0844397	0.0822767	0.0716394	0.0743986	0.0769371	0.0695084	0.0882156	0.102334	0.0844029	0.0857877	0.0910542	0.0901848	0.0833758	0.0901969	0.0928953	0.0946323
155	0.168717	0.182603	0.209346	0.225117	0.236777	0.216484	0.248049	0.253841	0.284486	0.286753	0.271273	0.23672	0.224839	0.212169	0.18012	0.150579	0.133832	0.103332	0.102063	0.0917468	0.0843976	0.0769466	0.0840096	0.094066	0.0934326	0.0690847	0.0806373	0.100181	0.0897959	0.0711898	0.066548	0.072524	0.0788127	0.0907016	0.0781682	0.0654453	0.0866268	0.0900943	0.0692714	0.0812458	0.081548	0.0942293	0.0959952	0.0981981	0.101754	0.0935972	0.101585	0.0935385	0.0764029
156	0.186672	0.187722	0.204254	0.22282	0.26042	0.231083	0.24688	0.251667	0.243797	0.260641	0.292059	0.241443	0.230675	0.24755	0.224951	0.17004	0.136055	0.115403	0.0811048	0.0868098	0.104078	0.0956122	0.0836735	0.0847817	0.0900244	0.096736	0.0858014	0.0793914	0.0810834	0.0876657	0.085078	0.0708472	0.0748238	0.0633336	0.0697523	0.0788763	0.0818874	0.0797081	0.0873126	0.0977097	0.0854727	0.0817662	0.0880097	0.0952293	0.088163	0.085629	0.0969838	0.0775513	0.0637402
157	0.20394	0.196364	0.202925	0.227877	0.223156	0.232523	0.215296	0.254208	0.270511	0.266338	0.27	0.27003	0.269528	0.242714	0.21165	0.194718	0.148949	0.130294	0.105805	0.101536	0.0970454	0.0811703	0.0830551	0.105334	0.0842328	0.0731633	0.0858819	0.0806417	0.0808599	0.0840663	0.0799454	0.0764989	0.0696319	0.0663441	0.0570974	0.0620663	0.0598327	0.0587641	0.0665791	0.076991	0.0841994	0.099294	0.0894416	0.0890218	0.0868459	0.0872773	0.0861225	0.0881818	0.0801421
158	0.2072	0.18724	0.184154	0.2168	0.199941	0.240446	0.217381	0.242788	0.269654	0.249095	0.257412	0.267011	0.258453	0.250163	0.190215	0.170968	0.175895	0.136261	0.101632	0.0885194	0.0862288	0.0805516	0.0715572	0.066519	0.0599248	0.0797544	0.0853689	0.0691187	0.0681142	0.0565041	0.074638	0.0754625	0.0618445	0.0630968	0.0676912	0.0801807	0.0929888	0.0813065	0.0800489	0.0873854	0.0739219	0.0850006	0.093456	0.0873709	0.0710148	0.0790006	0.0915508	0.0797747	0.0822064
159	0.235351	0.203388	0.217411	0.225738	0.213133	0.220385	0.225887	0.275489	0.264461	0.286913	0.279093	0.27992	0.242696	0.225185	0.203455	0.161759	0.147137	0.136458	0.109884	0.0965118	0.104047	0.110224	0.0933101	0.0713029	0.0743218	0.0807525	0.0883253	0.0647886	0.0600349	0.0744095	0.0778167	0.0654739	0.064786	0.0651278	0.0709694	0.0724592	0.0696769	0.0732587	0.0837224	0.0935897	0.0925891	0.0977542	0.090773	0.105443	0.106148	0.0877623	0.0777063	0.071731	0.0692597
160	0.225321	0.215549	0.211804	0.205805	0.220248	0.221188	0.206524	0.222383	0.252574	0.26093	0.258502	0.256918	0.230402	0.234643	0.227208	0.174616	0.148919	0.13718	0.11369	0.103534	0.0907495	0.0837929	0.0851989	0.0686868	0.0671028	0.0558092	0.0617507	0.0643773	0.0576013	0.0598228	0.0661995	0.0617636	0.0697502	0.0692495	0.063376	0.0583268	0.0651041	0.0644908	0.0664096	0.0935993	0.0951493	0.0756284	0.0850261	0.0972266	0.110577	0.102706	0.096873	0.07908	0.0819644
161	0.230524	0.228779	0.213312	0.207653	0.216461	0.227915	0.240569	0.249897	0.244632	0.282732	0.284782	0.284477	0.268121	0.232678	0.230667	0.226698	0.189117	0.16525	0.138599	0.0843516	0.0782906	0.0836705	0.0637464	0.0523449	0.0707104	0.0628697	0.0607583	0.0637365	0.0689741	0.0843124	0.0648229	0.0563217	0.0717489	0.0750699	0.075581	0.0719464	0.0746217	0.0797284	0.0844909	0.084006	0.0826679	0.0741416	0.0708669	0.0761713	0.0795759	0.0943758	0.0734115	0.0778223	0.0839039
162	0.206393	0.217446	0.217862	0.232964	0.221294	0.224942	0.215225	0.248598	0.278517	0.286118	0.282627	0.288006	0.260624	0.248364	0.248781	0.21754	0.164912	0.144291	0.0981127	0.0989073	0.0932394	0.0826772	0.0704001	0.0735461	0.0641683	0.0804329	0.0709961	0.0627575	0.0626049	0.0601036	0.066274	0.0734479	0.0760063	0.0746008	0.0554204	0.0590632	0.0724225	0.0622748	0.0612755	0.0744221	0.0859536	0.0948678	0.0882894	0.0929233	0.0865754	0.0736972	0.0806438	0.0872248	0.0889725
163	0.227895	0.228449	0.229947	0.233909	0.226273	0.203359	0.258272	0.25392	0.259139	0.278755	0.256422	0.262588	0.2555	0.248652	0.245021	0.218411	0.1749	0.155265	0.101095	0.0735074	0.0810124	0.0808642	0.0659101	0.0609449	0.0683666	0.0581144	0.0674724	0.0756895	0.0716898	0.069054	0.0616907	0.0704437	0.0765775	0.0718327	0.0748759	0.0810221	0.0756376	0.0708745	0.0599321	0.0645427	0.0757645	0.0793057	0.0765071	0.0850312	0.0757458	0.0611604	0.0746477	0.0996435	0.0894844
164	0.259146	0.225664	0.249964	0.240524	0.221559	0.272261	0.246876	0.243066	0.27031	0.289461	0.269073	0.247309	0.245166	0.246386	0.240363	0.212608	0.20141	0.151241	0.118991	0.0971792	0.0693246	0.0675394	0.0579442	0.0619006	0.0564583	0.0492568	0.0555619	0.0497792	0.0592942	0.0467896	0.0700907	0.0679785	0.0538027	0.0502948	0.0704998	0.0713227	0.0632361	0.0690975	0.072007	0.0680806	0.0653468	0.0700677	0.0760348	0.0754286	0.0803299	0.0640815	0.0620477	0.0720517	0.0720128
165	0.214686	0.195785	0.22112	0.26129	0.262553	0.224067	0.244298	0.269272	0.25973	0.274082	0.274629	0.267264	0.283629	0.261972	0.23866	0.243232	0.205259	0.177168	0.128889	0.103862	0.0876209	0.0803802	0.0608699	0.0419225	0.0533857	0.0445145	0.0498516	0.0825344	0.0605418	0.0461983	0.0689732	0.0854595	0.0915428	0.0818788	0.0671315	0.0665833	0.0626873	0.0620805	0.069282	0.0829975	0.0758103	0.0705616	0.0883013	0.0927118	0.105043	0.0977516	0.0782377	0.072965	0.0792064
166	0.258272	0.236255	0.229744	0.229985	0.220068	0.217633	0.249047	0.270296	0.276457	0.264307	0.2769	0.271107	0.27529	0.298654	0.282408	0.235792	0.187162	0.157673	0.139301	0.112575	0.103761	0.0783275	0.0561573	0.057187	0.0561695	0.05494	0.0630844	0.0668572	0.0532639	0.0687503	0.0602955	0.0484711	0.0600805	0.0693373	0.067666	0.063039	0.054771	0.0633083	0.0620017	0.065579	0.0800134	0.075494	0.069042	0.0842675	0.0904205	0.0884874	0.080188	0.0676464	0.0672379
167	0.223945	0.232027	0.246998	0.247075	0.246941	0.240485	0.244715	0.251989	0.256304	0.275757	0.276281	0.281949	0.27296	0.300936	0.270197	0.237532	0.240328	0.194822	0.152255	0.109563	0.0892016	0.0810455	0.0597037	0.0707423	0.0565805	0.0427539	0.0514115	0.0562345	0.057502	0.0553113	0.0525287	0.0414991	0.0712728	0.0832068	0.0799269	0.0709415	0.0697389	0.0637963	0.0592559	0.0656511	0.0773839	0.0852219	0.098107	0.0660152	0.0511386	0.0617348	0.0758111	0.0723853	0.0653681
168	0.230974	0.256722	0.228561	0.233191	0.248582	0.226065	0.230629	0.247747	0.26749	0.27932	0.239624	0.246879	0.256726	0.2537	0.227359	0.229452	0.222944	0.193406	0.160391	0.125396	0.0998491	0.0703566	0.0504016	0.0587368	0.046987	0.0493193	0.045731	0.0535036	0.0558638	0.0517	0.0594423	0.056677	0.0607849	0.0699951	0.0699667	0.0685317	0.0722994	0.0680074	0.061978	0.0648209	0.0581303	0.0598759	0.0609734	0.0746597	0.0645494	0.0550788	0.0675806	0.0751399	0.0691031
169	0.211072	0.22796	0.238952	0.262052	0.236717	0.242567	0.247751	0.290269	0.275384	0.263202	0.269601	0.293132	0.275922	0.260391	0.240049	0.222668	0.202881	0.179637	0.156409	0.127106	0.0891964	0.0710078	0.06006	0.0667624	0.0548659	0.0619962	0.042921	0.0353749	0.0486172	0.0346613	0.0504912	0.0563526	0.0529793	0.0646638	0.0821621	0.083553	0.0847997	0.0744672	0.072406	0.0715228	0.0660335	0.0717681	0.0659763	0.0707767	0.0613221	0.0578159	0.0842086	0.0809018	0.0746943
170	0.200177	0.218846	0.229017	0.25009	0.269741	0.225908	0.236797	0.250378	0.243254	0.25039	0.266904	0.251452	0.261321	0.264708	0.256863	0.234535	0.205661	0.190457	0.162436	0.127289	0.105466	0.0801553	0.0649375	0.0427592	0.0490745	0.0488024	0.0462281	0.054158	0.0488184	0.0419552	0.041577	0.0465924	0.0505495	0.0511452	0.0535706	0.0606408	0.0689502	0.0702013	0.0717533	0.070166	0.0723028	0.0585431	0.0594831	0.0652884	0.0704867	0.066843	0.0591758	0.0613588	0.0660844
171	0.254785	0.231172	0.24677	0.249604	0.266325	0.266764	0.267947	0.263056	0.253499	0.226907	0.259443	0.271604	0.256766	0.232575	0.247457	0.229258	0.230186	0.225158	0.192061	0.162198	0.117719	0.0666419	0.0655461	0.0615477	0.0599239	0.0486319	0.0499314	0.062552	0.0471006	0.0564592	0.0544175	0.058031	0.0703346	0.0626316	0.0638362	0.0678194	0.073771	0.0808107	0.0927446	0.0924046	0.073891	0.0705591	0.0786915	0.0706368	0.0672226	0.0525094	0.0676789	0.0708781	0.0759923
172	0.244381	0.250209	0.221188	0.234953	0.235126	0.232399	0.252646	0.252071	0.268621	0.260797	0.270626	0.291197	0.267993	0.265335	0.26276	0.251472	0.251044	0.234218	0.204877	0.159926	0.0995518	0.0759245	0.0607219	0.0580086	0.0555023	0.0580708	0.0472569	0.0345444	0.0445531	0.0519314	0.0596861	0.0614501	0.0654992	0.0794527	0.0682028	0.0586451	0.0711474	0.066871	0.0758461	0.0764698	0.0607495	0.0630263	0.0470844	0.0568042	0.0509309	0.051192	0.0635116	0.0794062	0.0687891
173	0.219134	0.247432	0.256391	0.265629	0.239507	0.246026	0.233682	0.237616	0.262414	0.274847	0.256479	0.245898	0.259316	0.258471	0.253523	0.234308	0.241305	0.225458	0.179997	0.143475	0.11517	0.0860326	0.0629234	0.0469201	0.0448666	0.0496714	0.0413196	0.0318162	0.0357839	0.0305904	0.0437563	0.0523386	0.0469476	0.065588	0.0708982	0.0630064	0.0708527	0.0781578	0.082168	0.0803097	0.0742638	0.0750395	0.0792961	0.0613623	0.0557153	0.0571074	0.0604593	0.0566951	0.0655295
174	0.253444	0.228165	0.251138	0.265808	0.274554	0.270136	0.286218	0.276433	0.246478	0.237788	0.24934	0.244659	0.266139	0.267713	0.248677	0.236105	0.239242	0.224233	0.171688	0.157563	0.133681	0.0919569	0.0586971	0.060771	0.0663038	0.0498855	0.0548576	0.0573985	0.0421437	0.0471064	0.0449119	0.0426147	0.0525595	0.0577656	0.0679721	0.070507	0.0740548	0.0753505	0.0713666	0.0727595	0.0696448	0.065782	0.0551118	0.0591316	0.0574501	0.0566418	0.0698542	0.0766172	0.0726198
175	0.222219	0.220304	0.234988	0.230983	0.230883	0.242719	0.252663	0.227465	0.242298	0.229547	0.259704	0.232615	0.231316	0.25895	0.257349	0.24011	0.219712	0.212643	0.201515	0.159101	0.109815	0.0908526	0.0747197	0.0507375	0.0449479	0.0393335	0.0375462	0.0242708	0.0359812	0.0410412	0.0404772	0.0347596	0.0417144	0.0529359	0.0714507	0.0710862	0.0580466	0.0809132	0.0852284	0.075969	0.0703759	0.0676479	0.0574715	0.0616326	0.0625813	0.0583202	0.0444344	0.0384843	0.0456575
176	0.236975	0.22773	0.253805	0.270195	0.247438	0.247374	0.268977	0.288223	0.280029	0.262224	0.254781	0.258485	0.245446	0.234677	0.256942	0.268797	0.236839	0.199132	0.179509	0.147387	0.117993	0.0843015	0.0772736	0.06835	0.053852	0.0309496	0.0377839	0.0555573	0.0409776	0.0371082	0.044303	0.0555123	0.0532775	0.0588196	0.0612844	0.0609508	0.0669976	0.0688687	0.0703703	0.0834586	0.0907532	0.0785269	0.06814	0.0614521	0.0596391	0.0531116	0.0493136	0.0584361	0.0585063
177	0.225645	0.217128	0.248517	0.256232	0.251738	0.259784	0.29113	0.241718	0.256656	0.223701	0.2452	0.245508	0.239879	0.254006	0.27646	0.263189	0.241324	0.21681	0.195234	0.183962	0.136994	0.0945285	0.0776381	0.0637033	0.0493716	0.0415145	0.0416033	0.0472178	0.0541867	0.0527495	0.0547437	0.0524028	0.0451434	0.0399903	0.0522135	0.0625196	0.0709752	0.0761655	0.0823012	0.0832551	0.0719965	0.0733874	0.0606985	0.0706922	0.0589685	0.0583377	0.0557855	0.056225	0.0552303
178	0.193728	0.199195	0.213457	0.206988	0.251291	0.287683	0.281271	0.244203	0.25324	0.258799	0.239565	0.243237	0.236522	0.224806	0.239213	0.245401	0.217181	0.219963	0.196898	0.154035	0.135145	0.105569	0.0849826	0.0578804	0.0360055	0.0326015	0.0485466	0.0419438	0.0479036	0.0409002	0.043624	0.0583368	0.0441811	0.0494783	0.0497542	0.0506196	0.0608862	0.0798141	0.0851945	0.079665	0.0770772	0.078587	0.0686272	0.0673344	0.0571767	0.0571902	0.0450369	0.0499763	0.0551179
179	0.201757	0.198649	0.216081	0.238299	0.236203	0.232533	0.238092	0.272759	0.271061	0.237242	0.243596	0.231124	0.220474	0.221718	0.240084	0.233665	0.240207	0.256574	0.215193	0.152902	0.139932	0.123861	0.0664135	0.0598939	0.0439819	0.0469956	0.0384007	0.0381951	0.0395947	0.0384784	0.0355387	0.035288	0.0484026	0.0554946	0.0534386	0.0539145	0.0581775	0.0612584	0.0716575	0.0823661	0.0723376	0.0726531	0.0703344	0.0667525	0.0708211	0.0610725	0.03641	0.0448187	0.0495034
180	0.214119	0.212304	0.243956	0.242031	0.238832	0.242803	0.244089	0.246995	0.257507	0.259627	0.254328	0.248822	0.24055	0.235954	0.237829	0.221371	0.217077	0.221415	0.186623	0.17017	0.157643	0.113572	0.0923595	0.0649979	0.046871	0.0428024	0.0471682	0.0292706	0.0353963	0.0399622	0.0376197	0.031981	0.0404648	0.0493638	0.0626547	0.0650918	0.0767769	0.0761851	0.0860489	0.0810866	0.0778688	0.0889752	0.0884031	0.0675886	0.0616751	0.0468321	0.0458102	0.0469921	0.0458939
181	0.186583	0.186207	0.183916	0.236543	0.215015	0.209746	0.211835	0.229444	0.234898	0.281349	0.257185	0.221035	0.203584	0.209684	0.228472	0.223936	0.207338	0.19918	0.207471	0.178092	0.139797	0.105247	0.0866454	0.0894441	0.0581055	0.0466035	0.0474253	0.0549833	0.0374277	0.0422987	0.0422737	0.0417938	0.0445181	0.0525693	0.0502765	0.0535979	0.0607834	0.0677631	0.0711204	0.0824849	0.077024	0.0900156	0.085672	0.0679206	0.0538899	0.074775	0.0732525	0.0545387	0.0412682
182	0.157499	0.173824	0.150312	0.176797	0.200533	0.222537	0.233631	0.245169	0.260424	0.239436	0.224075	0.220312	0.212167	0.224704	0.220391	0.227416	0.235185	0.209046	0.183545	0.171807	0.151752	0.126099	0.108855	0.0790589	0.0481552	0.0499139	0.0423244	0.0301517	0.0427086	0.0331835	0.0404654	0.0437129	0.0368787	0.0471424	0.045579	0.0442957	0.0499908	0.0644252	0.0556402	0.0642909	0.0744103	0.0802697	0.0798602	0.0821224	0.0795466	0.0779489	0.0863134	0.0571351	0.0428023
183	0.194988	0.170538	0.180895	0.205274	0.242347	0.228899	0.219256	0.235591	0.241622	0.254149	0.249651	0.246472	0.246841	0.246886	0.243249	0.223922	0.197474	0.187637	0.172573	0.157206	0.162692	0.146566	0.0940873	0.0617137	0.0601155	0.0452749	0.0391612	0.0358982	0.0502037	0.0461405	0.0342574	0.0240926	0.0308549	0.0336622	0.0437713	0.058511	0.0510597	0.0482497	0.0535363	0.0583454	0.0682713	0.0711743	0.0690827	0.0830877	0.0910119	0.0733113	0.05979	0.058527	0.0594987
184	0.164038	0.154983	0.189482	0.194459	0.20069	0.211119	0.223175	0.231811	0.255169	0.256376	0.25594	0.241791	0.219064	0.238287	0.216912	0.192572	0.171873	0.196867	0.19526	0.169027	0.146242	0.119788	0.0958885	0.065388	0.0627795	0.060794	0.0492113	0.048184	0.0501129	0.062627	0.0424426	0.0428946	0.0453539	0.0525698	0.0420245	0.047262	0.0574331	0.0662406	0.0648727	0.066025	0.0619175	0.0748856	0.0697998	0.0878284	0.0991255	0.0675146	0.0611808	0.0572609	0.0476066
185	0.0926289	0.16946	0.185868	0.183852	0.199364	0.200637	0.231145	0.224791	0.238536	0.25258	0.255595	0.246386	0.229098	0.226234	0.218177	0.190106	0.174917	0.16926	0.157031	0.149353	0.148102	0.11994	0.0843641	0.0599371	0.0500218	0.0572704	0.0490659	0.0385469	0.0315775	0.0357946	0.0370078	0.0384675	0.0399938	0.0478849	0.051011	0.0493939	0.0478739	0.0587751	0.0677275	0.0720711	0.0727534	0.0676437	0.0725728	0.0836892	0.0840481	0.0668249	0.07244	0.0873276	0.0704193
186	0.126158	0.139552	0.182834	0.185712	0.177218	0.210036	0.207916	0.249398	0.260165	0.250732	0.236124	0.217424	0.229196	0.216139	0.199568	0.184508	0.200455	0.193042	0.177178	0.168101	0.150866	0.121933	0.0851728	0.0625863	0.0577915	0.0475264	0.0431708	0.0428283	0.0560548	0.0498008	0.0399386	0.0317186	0.0339696	0.0430777	0.0362651	0.0397029	0.0587697	0.0562815	0.0573405	0.0652042	0.0698488	0.0782655	0.0922538	0.0812699	0.0774995	0.0834971	0.0721247	0.0674146	0.0552028
187	0.106603	0.141039	0.15556	0.162547	0.178015	0.191894	0.194305	0.203323	0.22125	0.235657	0.208239	0.208326	0.216162	0.203082	0.192308	0.183182	0.182356	0.173339	0.159396	0.145629	0.146366	0.125291	0.10632	0.0742791	0.0531627	0.0359228	0.0381268	0.042916	0.0398613	0.0333371	0.0395673	0.0447571	0.0402126	0.0357535	0.0320195	0.0325616	0.0410367	0.0533981	0.0589883	0.0627367	0.0677804	0.070809	0.0713266	0.0851625	0.0974487	0.0832564	0.0783755	0.0796708	0.061165
188	0.147122	0.147465	0.159358	0.159688	0.169676	0.183208	0.204074	0.224987	0.247011	0.236067	0.246375	0.221716	0.20907	0.203222	0.198225	0.186707	0.179315	0.153768	0.156707	0.141362	0.113264	0.0853232	0.0901526	0.0781616	0.0611687	0.0401229	0.034496	0.0376386	0.0362918	0.0341339	0.0366196	0.0396936	0.0328597	0.023144	0.0282201	0.0360177	0.0375779	0.0442103	0.0400085	0.0527763	0.0621313	0.0549906	0.0625336	0.0824898	0.0915802	0.0910357	0.0738686	0.0705393	0.0754304
189	0.121346	0.130008	0.148439	0.162681	0.15547	0.181428	0.16614	0.185615	0.211563	0.20809	0.210239	0.241801	0.224352	0.220887	0.180321	0.174782	0.148995	0.138458	0.142899	0.128632	0.130154	0.114757	0.0935202	0.0707934	0.0449745	0.0389423	0.0544162	0.0452193	0.0414469	0.0349468	0.0349578	0.0250357	0.0302065	0.0404548	0.0493031	0.0463191	0.0380149	0.0459455	0.0549771	0.0581315	0.06317	0.0744056	0.076778	0.0771117	0.0726726	0.0763207	0.0880822	0.0867189	0.0701525
190	0.133346	0.135151	0.13429	0.148374	0.157177	0.152155	0.140774	0.150112	0.181832	0.228276	0.23669	0.227711	0.212238	0.199055	0.185288	0.153321	0.163577	0.154167	0.127249	0.127911	0.108004	0.0988522	0.0874955	0.0810912	0.0528839	0.0470659	0.0352867	0.0263051	0.0321072	0.0356785	0.0346521	0.033594	0.0396764	0.0439897	0.0442947	0.0389864	0.045965	0.0422589	0.0472845	0.0503931	0.0488621	0.0659437	0.0853605	0.0904259	0.0814093	0.0824756	0.0785982	0.0881833	0.0920987
191	0.13807	0.144284	0.141439	0.162788	0.157873	0.13192	0.12579	0.159634	0.179341	0.191295	0.220891	0.216615	0.215099	0.202548	0.197271	0.177144	0.1452	0.138896	0.120702	0.106754	0.101068	0.0852955	0.100391	0.0718984	0.0516168	0.0427244	0.0457244	0.048612	0.0437375	0.0330904	0.0392274	0.048225	0.0519854	0.0450816	0.0424004	0.0460044	0.0384985	0.0375327	0.0478366	0.0548148	0.040651	0.0573556	0.0675657	0.0744062	0.0831362	0.0914136	0.0855734	0.0772073	0.0670857
192	0.123007	0.130334	0.133152	0.123068	0.135789	0.1531	0.147677	0.171228	0.188559	0.184037	0.207401	0.20431	0.206452	0.192385	0.176563	0.16006	0.145956	0.139997	0.135828	0.111458	0.113	0.122419	0.102486	0.0735147	0.0488348	0.0424648	0.0433909	0.0446894	0.042856	0.0308194	0.0343599	0.039802	0.0320584	0.032092	0.0375388	0.0360495	0.0368396	0.0399664	0.0431279	0.0630451	0.0666885	0.0581966	0.0633971	0.0721888	0.0708426	0.0678838	0.0723161	0.0773771	0.0809905
193	0.126213	0.119519	0.120066	0.127415	0.127582	0.122761	0.154174	0.187617	0.189277	0.190703	0.2044	0.204613	0.193053	0.195388	0.179987	0.16511	0.160239	0.129994	0.114128	0.102623	0.101421	0.109828	0.111248	0.0763915	0.0576169	0.0445447	0.0407401	0.037503	0.044555	0.0501327	0.0323318	0.0218991	0.0307814	0.0288358	0.0377779	0.0353257	0.0306647	0.0309688	0.0289431	0.0338665	0.0498201	0.05496	0.0551113	0.0631887	0.0750973	0.0876799	0.0797602	0.0709481	0.070878
194	0.101939	0.129356	0.127018	0.127239	0.136338	0.127818	0.114983	0.1296	0.166763	0.189349	0.204335	0.198486	0.19332	0.193243	0.18977	0.167187	0.127012	0.12004	0.105248	0.0948924	0.0952022	0.0802716	0.0714695	0.0708128	0.0514194	0.0446803	0.0474987	0.0452657	0.0315602	0.0251551	0.0362411	0.049763	0.0383477	0.0333504	0.0412845	0.0491928	0.0452395	0.0388212	0.0331142	0.0476685	0.06446	0.0621634	0.0541484	0.0627334	0.0690212	0.060342	0.0604929	0.0856695	0.106595
195	0.122074	0.115543	0.116323	0.119941	0.147346	0.132498	0.147725	0.160751	0.156106	0.166017	0.188861	0.188393	0.19406	0.182848	0.150174	0.149765	0.142286	0.123405	0.103386	0.0880962	0.0903109	0.0752713	0.0871195	0.0766081	0.0565198	0.0585449	0.0463095	0.0471321	0.0456703	0.0318943	0.0238769	0.0356648	0.0428278	0.0414153	0.0435187	0.0345691	0.0286945	0.0339929	0.0476026	0.0467579	0.0400644	0.0455929	0.0420991	0.0533958	0.0544063	0.0524086	0.0569473	0.0698692	0.0799933
196	0.107676	0.117147	0.11531	0.121919	0.108201	0.11215	0.124563	0.128279	0.146201	0.172736	0.181501	0.15939	0.162474	0.170785	0.158625	0.141713	0.132863	0.115062	0.0972816	0.0991124	0.105686	0.0858083	0.0719646	0.0502686	0.0506854	0.0632234	0.050822	0.0474283	0.035661	0.0257662	0.0379413	0.0381504	0.0385434	0.0415037	0.0375334	0.041068	0.043992	0.0359958	0.0399212	0.0453059	0.0536351	0.0515417	0.0528737	0.0461471	0.0438419	0.0616728	0.0676527	0.0529135	0.0680037
197	0.0946144	0.105479	0.107925	0.129222	0.13856	0.125727	0.138804	0.13577	0.132959	0.156487	0.160743	0.149768	0.170414	0.162108	0.169248	0.170855	0.148972	0.130031	0.110046	0.086957	0.0956673	0.0928133	0.085587	0.0638881	0.0617228	0.0554886	0.0584326	0.0551317	0.0416745	0.0421899	0.0344147	0.0316478	0.0373343	0.036588	0.0300393	0.0307783	0.0389762	0.0401789	0.0372897	0.0457435	0.0518479	0.0542604	0.0531601	0.0444204	0.0442334	0.0499945	0.0486134	0.0615612	0.0716163
198	0.10293	0.0886321	0.101479	0.111553	0.0820046	0.110284	0.122487	0.107649	0.12752	0.152778	0.154679	0.157136	0.166785	0.163299	0.162994	0.152181	0.132181	0.107592	0.0932183	0.0999624	0.0874409	0.0831261	0.0611826	0.0472828	0.0522468	0.0547727	0.0545385	0.0487681	0.038731	0.0423928	0.0491402	0.0352524	0.0410061	0.0386141	0.0440059	0.0486814	0.037015	0.0328152	0.0343318	0.0363254	0.0290569	0.0316574	0.0428251	0.0504206	0.0589394	0.046729	0.0426863	0.07047	0.0779703
199	0.114071	0.0795206	0.0865521	0.0815229	0.0936343	0.0994496	0.110832	0.119327	0.134472	0.149042	0.157604	0.186961	0.167124	0.17008	0.157307	0.136012	0.130109	0.115151	0.0821853	0.0770226	0.0817618	0.074055	0.0678895	0.0697983	0.057246	0.0659573	0.0583288	0.0521195	0.0609937	0.0520052	0.0472792	0.0436265	0.0396987	0.0384502	0.0428806	0.0388473	0.0292425	0.0271695	0.0264664	0.0294975	0.0227145	0.0386482	0.0509108	0.0504035	0.053664	0.0517001	0.0594145	0.0600349	0.0631907
200	0.105102	0.0890107	0.0888686	0.0767088	0.0928237	0.110438	0.105813	0.125712	0.123127	0.130975	0.159442	0.167334	0.161911	0.148191	0.141494	0.142843	0.11734	0.0952937	0.0999633	0.089549	0.077323	0.0711842	0.0732162	0.0664683	0.0525465	0.0467103	0.0494998	0.0610742	0.0523272	0.0460992	0.0415583	0.0342823	0.0424268	0.0452896	0.0378359	0.0348471	0.0312322	0.0298599	0.038223	0.039357	0.0441238	0.0472661	0.0513714	0.0443236	0.0429301	0.0586821	0.0579606	0.0553444	0.0701859
201	0.0856565	0.0857345	0.0917492	0.0889479	0.0980337	0.103805	0.109333	0.113064	0.120216	0.122459	0.140914	0.153216	0.163309	0.157048	0.143725	0.143386	0.139951	0.120673	0.100015	0.0920572	0.0734066	0.0778972	0.0628838	0.0601231	0.0707774	0.0536324	0.0474908	0.0580936	0.0634949	0.0643292	0.0588753	0.0444177	0.0456208	0.0441485	0.0528273	0.0413895	0.0260525	0.0362244	0.0385951	0.0312046	0.0372394	0.0442352	0.0441847	0.0432946	0.0502724	0.056401	0.0550437	0.0532911	0.0520249
202	0.0906828	0.0934804	0.106803	0.103224	0.0766156	0.0842385	0.107117	0.0964931	0.107992	0.129192	0.146093	0.143948	0.127085	0.141409	0.146445	0.141156	0.131933	0.111535	0.0859456	0.0725903	0.0618188	0.0682395	0.0758261	0.0793261	0.0758883	0.0607624	0.0516528	0.0433159	0.0679192	0.0533738	0.059876	0.0506223	0.0467327	0.0465637	0.0377932	0.0320914	0.0307827	0.035776	0.0392105	0.0377136	0.0300015	0.0314595	0.0291415	0.0392189	0.0391426	0.0399256	0.0456332	0.0475283	0.045116
203	0.110161	0.0861276	0.0777817	0.0785402	0.0866256	0.0975896	0.112557	0.0912687	0.0998298	0.116318	0.137739	0.15364	0.143087	0.129475	0.146796	0.146974	0.125713	0.116462	0.0963649	0.0845911	0.0814077	0.0684419	0.054785	0.0671029	0.0499906	0.0767788	0.0718827	0.0738435	0.0605244	0.0577829	0.0525975	0.0508192	0.0430397	0.0464139	0.0463653	0.042207	0.0377747	0.0316713	0.0377146	0.0356826	0.0334882	0.034782	0.0269994	0.0341197	0.0377073	0.0387681	0.0442078	0.0462666	0.0415462
204	0.0813945	0.0829776	0.0732148	0.0766493	0.076559	0.100248	0.105491	0.0956069	0.0919829	0.104342	0.0992681	0.113464	0.123372	0.127632	0.124139	0.134462	0.131546	0.119156	0.0861469	0.0619599	0.0563723	0.05538	0.0588234	0.0556259	0.0690711	0.0688379	0.0611771	0.0669357	0.0657488	0.0727566	0.0682005	0.0509475	0.0325513	0.0389305	0.0361678	0.0363752	0.0413713	0.0395189	0.0283475	0.0281815	0.0293627	0.034431	0.0360254	0.0336944	0.0383922	0.0447573	0.0406308	0.0339032	0.0408282
205	0.0936916	0.090008	0.0828621	0.0853341	0.0855992	0.0781203	0.0892944	0.101471	0.111625	0.11868	0.12	0.136191	0.135963	0.130192	0.131685	0.131265	0.117574	0.109397	0.094216	0.0808223	0.0666158	0.0620919	0.0567032	0.0597247	0.0649617	0.0790625	0.0755986	0.0809873	0.0843615	0.0810405	0.0726772	0.0607976	0.0581576	0.0476574	0.0508866	0.0459619	0.048989	0.0436272	0.0335725	0.0359402	0.0442589	0.0411872	0.0394917	0.0454769	0.0364034	0.0324279	0.0369389	0.0364516	0.0490451
206	0.0901497	0.082152	0.0833812	0.0838536	0.0801454	0.0787912	0.0790225	0.0955738	0.0965689	0.107164	0.114246	0.117835	0.123284	0.119092	0.1186	0.129554	0.123888	0.107338	0.0937426	0.0830205	0.0722529	0.0730085	0.0618858	0.0571008	0.0625963	0.0650673	0.0651007	0.0733302	0.0748474	0.0718876	0.0623454	0.0579109	0.0558165	0.0498382	0.0433456	0.0422826	0.0415847	0.0376425	0.0450618	0.0452445	0.0323361	0.0418846	0.051876	0.0455424	0.0290201	0.041403	0.0498219	0.0384322	0.0391218
207	0.0748453	0.0774025	0.0857785	0.106135	0.0941252	0.0763373	0.0879412	0.0907172	0.0851057	0.0718586	0.077142	0.0906123	0.11395	0.127601	0.117924	0.109619	0.108788	0.112977	0.10624	0.0897683	0.0872394	0.0821222	0.0690146	0.0644611	0.0726555	0.0633511	0.0644316	0.0689058	0.0862455	0.0761545	0.078185	0.0625834	0.0513485	0.0652525	0.0563839	0.0512755	0.0460173	0.0458118	0.0512965	0.0435887	0.0387878	0.0385833	0.0379247	0.0366612	0.0350126	0.0465853	0.0467706	0.0312892	0.0388707
208	0.0586986	0.0648749	0.0849664	0.0709735	0.0798937	0.0953173	0.0784651	0.0622536	0.091728	0.111798	0.10806	0.104924	0.111314	0.106714	0.112092	0.120111	0.110771	0.101934	0.0986263	0.0827022	0.0598647	0.0570639	0.0651374	0.054276	0.0505848	0.0751644	0.0709325	0.0828093	0.0851955	0.0921705	0.0737481	0.0648918	0.0552777	0.0410432	0.0450774	0.038972	0.0309346	0.0417041	0.0534161	0.041449	0.0307995	0.033799	0.0388306	0.0359098	0.037179	0.0394559	0.0417164	0.0436431	0.0400144
209	0.0702754	0.0774832	0.0683309	0.0811383	0.0864662	0.0807452	0.0657121	0.0722635	0.0818513	0.0727464	0.085338	0.101456	0.108177	0.114176	0.114024	0.116566	0.114047	0.104009	0.0955247	0.0944754	0.0799465	0.0784458	0.0675904	0.0681657	0.0633076	0.0826922	0.0871987	0.0897129	0.0891007	0.104417	0.0904071	0.0665316	0.057117	0.0527041	0.0520205	0.0481341	0.0428162	0.0483215	0.0446575	0.0398306	0.0396485	0.0352106	0.034516	0.0403459	0.0337279	0.0466781	0.0434373	0.0419845	0.0497866
210	0.0646765	0.0829745	0.0874017	0.0810137	0.0789959	0.0672468	0.078735	0.0887001	0.0847945	0.0688643	0.0823097	0.0951182	0.100361	0.0881993	0.112286	0.11676	0.103176	0.101055	0.0831587	0.0831049	0.0713386	0.0500805	0.0618718	0.0818533	0.0896666	0.0650003	0.0669503	0.089242	0.0905854	0.076894	0.0839829	0.0828073	0.0701074	0.0596023	0.0535236	0.0473962	0.0440565	0.0450493	0.0417069	0.0385681	0.0350573	0.0405952	0.0497799	0.0445619	0.0384751	0.0444161	0.0373088	0.0289401	0.0345529
211	0.0485472	0.0685065	0.0716161	0.0572735	0.0630221	0.07808	0.0727641	0.0814862	0.0777071	0.0700937	0.0784429	0.0863697	0.092655	0.0988601	0.0941322	0.0887165	0.102485	0.100782	0.107586	0.0955919	0.0825981	0.0759123	0.0877076	0.0649364	0.0519519	0.0808125	0.0908764	0.0917548	0.100013	0.103088	0.0926667	0.0892686	0.0824827	0.0726726	0.0607916	0.0514356	0.0425876	0.0406671	0.03563	0.0437075	0.0532859	0.0443908	0.035645	0.0328575	0.033048	0.0433029	0.0455942	0.0318057	0.0363161
212	0.0762252	0.0687094	0.0644748	0.0711109	0.0685393	0.0723669	0.0744102	0.0663618	0.072023	0.0796621	0.0818053	0.08583	0.0880507	0.0916838	0.114692	0.110948	0.0928432	0.0981138	0.0959102	0.0891628	0.0827965	0.0816941	0.0881313	0.0827933	0.0708166	0.0725498	0.0951977	0.110652	0.0986449	0.097936	0.0899469	0.0766193	0.0716612	0.0625396	0.0555735	0.0566582	0.0506291	0.0431658	0.0511369	0.0493372	0.0364756	0.0336432	0.0338828	0.0339756	0.0460603	0.0432375	0.0287403	0.0393211	0.0421941
213	0.0597217	0.0619249	0.0720696	0.0694397	0.0657086	0.0706204	0.0764799	0.0663803	0.0689194	0.0752515	0.0822273	0.0818568	0.0777521	0.0882664	0.102002	0.0979099	0.0967451	0.0959081	0.0871096	0.0869691	0.0740554	0.0635693	0.0710444	0.0638701	0.0821965	0.0866634	0.087497	0.109979	0.105195	0.122525	0.113559	0.102412	0.105722	0.0779486	0.0453692	0.0529434	0.0531381	0.0506719	0.0389576	0.0429358	0.0422925	0.0397211	0.0428617	0.0454351	0.0385795	0.0487987	0.0584862	0.0424606	0.0392259
214	0.0624216	0.0656367	0.0628609	0.0708641	0.0708233	0.0517126	0.0603804	0.0761127	0.0787584	0.0847951	0.0842499	0.0846877	0.0984414	0.109542	0.0876992	0.0776316	0.0953248	0.0999223	0.0953756	0.0974166	0.0798293	0.0953926	0.0937673	0.0912527	0.0836775	0.0794022	0.105905	0.109705	0.115721	0.112197	0.094547	0.0987751	0.0897072	0.0784269	0.0591323	0.0548681	0.0580028	0.0576462	0.0457593	0.03622	0.0388239	0.0385608	0.0363288	0.0397055	0.0297221	0.0345209	0.0435535	0.043034	0.0372066
215	0.0643416	0.0684249	0.0734493	0.0653302	0.0609651	0.0645199	0.0712302	0.0799476	0.0780347	0.0855688	0.0909957	0.0925508	0.0824362	0.0980508	0.0955398	0.0870491	0.0882165	0.0927498	0.0801219	0.0761199	0.0793502	0.0718349	0.0769168	0.0668399	0.0773974	0.0824038	0.111588	0.123436	0.118073	0.127281	0.122329	0.130829	0.0937815	0.0728295	0.0728585	0.0596681	0.0470078	0.0466251	0.0467129	0.047757	0.0507705	0.0430668	0.0417862	0.039337	0.0381231	0.0297254	0.0344171	0.0410946	0.0408447
216	0.0610036	0.065814	0.0614321	0.0486774	0.0621877	0.0669671	0.0749338	0.0722746	0.0701467	0.0887823	0.0927056	0.0835209	0.0717598	0.0750628	0.0927086	0.0935495	0.0828771	0.0878817	0.0859686	0.0861738	0.082451	0.0798774	0.0825066	0.0753958	0.0742653	0.0738596	0.109011	0.106359	0.120749	0.115912	0.117026	0.112038	0.102173	0.0957616	0.0739757	0.0666049	0.0639978	0.0555666	0.0501025	0.0481921	0.067806	0.058493	0.0353721	0.0404872	0.0409983	0.0325658	0.0291397	0.0375747	0.0344713
217	0.059953	0.0678694	0.0647927	0.0523142	0.0664154	0.0684424	0.0639195	0.0692675	0.0675444	0.0601813	0.0628836	0.0664404	0.0721923	0.0715089	0.0638585	0.0733026	0.0737904	0.0698226	0.0726626	0.0862181	0.0871788	0.0705711	0.0876782	0.0896341	0.0810988	0.0905478	0.0933745	0.12222	0.122142	0.106812	0.121502	0.095758	0.0922038	0.0803376	0.0649808	0.0596263	0.0548014	0.0627983	0.0551849	0.0391697	0.0356486	0.0462236	0.047032	0.0476231	0.062994	0.0482515	0.0344825	0.0359263	0.0388764
218	0.0655564	0.0636106	0.0625261	0.0527363	0.0466023	0.0619207	0.0588806	0.0587561	0.0625529	0.0761421	0.0774233	0.0861527	0.0811134	0.0669129	0.0651344	0.0730498	0.0797337	0.079672	0.0834622	0.0835212	0.0899001	0.0964458	0.087779	0.0887337	0.0891405	0.0910295	0.106984	0.114812	0.126221	0.125347	0.134282	0.119858	0.113326	0.0872167	0.0680872	0.0673112	0.0588234	0.0505756	0.0521359	0.0469962	0.0517765	0.0413218	0.0394643	0.0455811	0.0488296	0.043484	0.0477737	0.0496297	0.0400642
219	0.0582093	0.0550471	0.0464838	0.0452395	0.0435444	0.0715706	0.0612046	0.0509139	0.0542328	0.0575517	0.0697337	0.0626613	0.0714568	0.0666596	0.0537811	0.0629487	0.0759492	0.0738833	0.0732634	0.0773654	0.0834031	0.0825188	0.0904869	0.074841	0.0856166	0.0822173	0.105615	0.122668	0.120744	0.131727	0.125982	0.126083	0.101782	0.100478	0.0697602	0.0538758	0.0676706	0.062849	0.0412786	0.043114	0.0428989	0.0393929	0.0433182	0.0495397	0.0519693	0.0407971	0.0427097	0.0448972	0.0401576
220	0.0621199	0.0495933	0.0612401	0.0583573	0.054717	0.0495154	0.0586832	0.0682639	0.0766339	0.0863867	0.0815323	0.0868109	0.0791258	0.0672739	0.0747221	0.0734034	0.0761991	0.0756261	0.090491	0.0847137	0.0790772	0.0936736	0.0920615	0.0911259	0.0972225	0.108139	0.125386	0.14328	0.157043	0.156611	0.14629	0.13672	0.129456	0.11309	0.0950198	0.0763118	0.0586233	0.0569009	0.0529002	0.0507522	0.0519857	0.0536016	0.0523894	0.0467728	0.0314689	0.0339352	0.0382463	0.050137	0.0410388
221	0.0433893	0.0428454	0.0517604	0.0610614	0.0430375	0.0490374	0.0508434	0.0620374	0.0646397	0.0581439	0.0615952	0.0675271	0.0861439	0.0713639	0.0681729	0.079075	0.0774732	0.0688694	0.0648682	0.0704223	0.0718934	0.0870007	0.101917	0.0957856	0.0935964	0.0793267	0.110845	0.158877	0.136272	0.131985	0.143133	0.137749	0.136634	0.116917	0.0965828	0.0738697	0.0555048	0.0568753	0.059121	0.0488508	0.0470496	0.0417337	0.0412718	0.042232	0.042075	0.0366606	0.0376377	0.0421736	0.0401199
222	0.079948	0.0518652	0.051335	0.0573582	0.0490622	0.0492086	0.0604524	0.061918	0.0533673	0.0535513	0.0585518	0.0649449	0.0694321	0.0654374	0.0695964	0.0786013	0.0764182	0.0808126	0.0888298	0.0811256	0.0821937	0.0839083	0.0883509	0.0936303	0.101023	0.100783	0.11428	0.116948	0.129326	0.113204	0.124893	0.158238	0.146789	0.132793	0.127144	0.0888159	0.0550371	0.0520821	0.0559718	0.0513863	0.0478357	0.0482269	0.0372738	0.0424061	0.0418099	0.0432417	0.048431	0.0392176	0.0268411
223	0.0543763	0.0494086	0.0532526	0.0624044	0.042824	0.047222	0.0512909	0.0671077	0.0677933	0.0528659	0.0642073	0.0658581	0.0660315	0.0655767	0.0755283	0.0810725	0.0794733	0.0723465	0.0734757	0.0791603	0.0831779	0.0881697	0.102323	0.084649	0.101029	0.0891746	0.120745	0.112294	0.127457	0.142677	0.14831	0.144118	0.115137	0.121692	0.122515	0.100135	0.0805235	0.0709618	0.0498162	0.0514196	0.0548957	0.0404641	0.0349785	0.0429255	0.0428937	0.0417377	0.0428334	0.0419785	0.0371305
224	0.040227	0.0553627	0.056103	0.0515562	0.0495887	0.0388796	0.0477382	0.0434159	0.0591117	0.0791274	0.0620632	0.0529094	0.0590376	0.0699025	0.087401	0.0763418	0.0718713	0.0722295	0.0724076	0.0699449	0.0802531	0.0867785	0.0934079	0.103414	0.110442	0.121721	0.126049	0.117739	0.146114	0.148405	0.158234	0.175797	0.159016	0.130318	0.117893	0.09171	0.0743325	0.0775457	0.0651206	0.0535279	0.0568209	0.0550152	0.04502	0.0447673	0.0459886	0.0454407	0.0425747	0.0381574	0.0345909
225	0.0463367	0.0455087	0.0487641	0.0496159	0.0468003	0.0446143	0.0608266	0.0472379	0.0459136	0.0540305	0.0675573	0.0614622	0.0588904	0.0680411	0.0648273	0.0438269	0.0482199	0.0623628	0.0775441	0.0701823	0.0885415	0.0981438	0.110864	0.100369	0.1054	0.119007	0.11147	0.137863	0.13723	0.151365	0.17282	0.140511	0.115077	0.125801	0.114778	0.0930675	0.0776446	0.0666638	0.0624026	0.06445	0.0635213	0.0450722	0.0488139	0.0502934	0.0471664	0.053676	0.0470844	0.0421483	0.0348208
226	0.0392321	0.0431915	0.0539948	0.047617	0.0651506	0.0572661	0.0425766	0.036864	0.0459945	0.0568823	0.0548496	0.0464966	0.0630947	0.0846671	0.0741612	0.0658135	0.0610583	0.0788377	0.0751718	0.0575829	0.0793095	0.0786095	0.0798267	0.10363	0.117883	0.121118	0.11489	0.106025	0.119572	0.15567	0.17221	0.169696	0.167581	0.140537	0.118272	0.108663	0.0854796	0.0672006	0.0706801	0.064717	0.0429233	0.0464768	0.0478759	0.046814	0.0270657	0.0349263	0.036887	0.0395596	0.0387271
227	0.0319894	0.0426066	0.0388369	0.0334966	0.0355042	0.0365421	0.0475196	0.0470409	0.0455937	0.058316	0.0595931	0.0541303	0.0587383	0.0666358	0.0529082	0.0451858	0.0605222	0.0615172	0.0625742	0.0592067	0.0621269	0.0973545	0.102342	0.1033	0.128188	0.109496	0.143213	0.13318	0.134607	0.175786	0.179157	0.187713	0.191851	0.173118	0.134309	0.110469	0.0930042	0.0740076	0.0616267	0.0633531	0.0556438	0.051462	0.0507275	0.0518227	0.0427358	0.0392371	0.0407755	0.0488136	0.0416933
228	0.0469474	0.0460467	0.0396855	0.0377871	0.0361536	0.0485385	0.0392897	0.053119	0.0496533	0.0426689	0.0458769	0.0498214	0.0547594	0.0566686	0.0599687	0.0615615	0.0638907	0.0627781	0.0633895	0.0759326	0.0982013	0.0921126	0.0962885	0.100905	0.114852	0.108618	0.121173	0.132893	0.180794	0.200656	0.16197	0.166122	0.173087	0.190362	0.165513	0.123063	0.110482	0.0903301	0.0699282	0.0622043	0.0597177	0.0502058	0.0401111	0.042924	0.0396066	0.0393431	0.0401521	0.0477497	0.039238
229	0.0385388	0.0407344	0.0455602	0.0430264	0.0521498	0.0431468	0.0462105	0.0499383	0.0493804	0.045665	0.0544816	0.0551117	0.05257	0.0513926	0.0527137	0.0496302	0.0472312	0.0614601	0.0683157	0.0746633	0.10268	0.110313	0.105428	0.108573	0.115081	0.122986	0.144115	0.167601	0.161913	0.148004	0.179249	0.178788	0.161679	0.162236	0.139813	0.119087	0.108698	0.0956735	0.0762399	0.0709963	0.0524847	0.0514897	0.045532	0.0450821	0.0489078	0.0503267	0.0433491	0.0382662	0.0361418
230	0.0523147	0.0316159	0.0404269	0.0408797	0.0348225	0.0494099	0.0577325	0.0597223	0.0602753	0.0505671	0.0430333	0.03959	0.043143	0.0347835	0.0554195	0.0691913	0.0569954	0.0591968	0.0661174	0.0768176	0.0833199	0.0730923	0.098976	0.140456	0.13208	0.123414	0.13671	0.125537	0.137918	0.184913	0.169981	0.17674	0.173678	0.181812	0.157843	0.11866	0.100305	0.0924746	0.0783656	0.0622936	0.0591873	0.0547903	0.0501599	0.0379116	0.0381886	0.0388857	0.0361202	0.0360259	0.0397352
231	0.0402546	0.0365194	0.0406397	0.0441264	0.0461438	0.0641208	0.0435724	0.0355566	0.0431528	0.0554869	0.0519781	0.0426274	0.0485832	0.0580847	0.0684423	0.0588828	0.0538773	0.0382902	0.0535093	0.0672427	0.0656641	0.0834841	0.0801001	0.106991	0.112705	0.102435	0.137382	0.159302	0.164264	0.152443	0.158331	0.164942	0.168653	0.169341	0.168186	0.142856	0.123094	0.0977975	0.0678498	0.0609195	0.0621085	0.0499927	0.0401967	0.0527583	0.0518395	0.0328802	0.0259002	0.0361776	0.0428725
232	0.0359261	0.0541756	0.0437436	0.0367277	0.0336461	0.0352624	0.0444034	0.0339148	0.0456024	0.0364378	0.0422367	0.0464699	0.0484193	0.0486179	0.0504893	0.0519885	0.0590266	0.0733252	0.0725186	0.0775146	0.0767519	0.0730879	0.112971	0.131335	0.141172	0.150096	0.143003	0.134503	0.161663	0.156474	0.181744	0.16577	0.179695	0.18083	0.17293	0.14943	0.13126	0.11484	0.0911793	0.0688967	0.0595245	0.0518551	0.05337	0.0546629	0.0621839	0.0596877	0.0416754	0.0386245	0.0426413
233	0.0416235	0.0285525	0.0340746	0.0370327	0.0366317	0.0495886	0.028252	0.0331349	0.039305	0.0511659	0.0528655	0.04227	0.0473429	0.0533256	0.0484731	0.046719	0.0508856	0.061545	0.0640397	0.053336	0.0694737	0.0939488	0.107135	0.0942738	0.116067	0.105745	0.132614	0.199291	0.172775	0.158848	0.178317	0.206385	0.194999	0.182562	0.188143	0.173916	0.143971	0.112575	0.0937404	0.0848088	0.0691311	0.066887	0.0621103	0.0456339	0.053785	0.0590382	0.0413566	0.0380223	0.0437743
234	0.028354	0.0278991	0.0301374	0.0350324	0.0385107	0.0451001	0.0455371	0.0447437	0.0380625	0.039202	0.0419941	0.048509	0.0546638	0.0547323	0.0468527	0.0539323	0.0633085	0.0683335	0.0529097	0.0594939	0.0665592	0.0889285	0.0933797	0.106644	0.11045	0.136569	0.148801	0.144189	0.158982	0.177973	0.183321	0.19201	0.181584	0.187356	0.186739	0.168351	0.173623	0.156359	0.131981	0.0983263	0.0847281	0.0713762	0.0474059	0.0451827	0.0573901	0.0583951	0.0530781	0.0474669	0.0504856
235	0.0366692	0.0303236	0.0363841	0.0336512	0.0361995	0.0306313	0.0429144	0.0376571	0.0372509	0.0404932	0.0495558	0.0526138	0.0521819	0.0538731	0.0475144	0.0462031	0.0468094	0.0423466	0.047544	0.0598781	0.0799534	0.085935	0.0835008	0.1005	0.111534	0.121167	0.127922	0.161494	0.170037	0.157827	0.182435	0.19769	0.195465	0.205852	0.189739	0.164758	0.171409	0.142876	0.1112	0.103724	0.0782696	0.0590267	0.0695593	0.0548806	0.0517362	0.0556536	0.0364524	0.0458043	0.0480526
236	0.037934	0.0357715	0.0420296	0.0376537	0.0357982	0.0349305	0.0368778	0.0314299	0.038	0.0396239	0.0459457	0.0570264	0.0420835	0.0410544	0.0365562	0.0305423	0.0410781	0.0563296	0.0623795	0.0665152	0.0688371	0.0725241	0.0898805	0.102512	0.126312	0.136286	0.128213	0.145415	0.170235	0.186685	0.177163	0.168145	0.188992	0.190256	0.191029	0.176962	0.17969	0.145309	0.105325	0.0921792	0.0829185	0.0758927	0.0578757	0.0596773	0.0498897	0.0532572	0.0542097	0.0430097	0.0387697
237	0.0271933	0.0373573	0.0276093	0.0323159	0.0401675	0.0406647	0.0421427	0.0452954	0.0413387	0.0433894	0.0404803	0.036743	0.0373046	0.041145	0.0526907	0.0565624	0.0524442	0.0542098	0.0607501	0.0687204	0.0718377	0.0882003	0.100869	0.11889	0.123514	0.138483	0.12904	0.160655	0.159762	0.142704	0.166954	0.206653	0.190022	0.192454	0.192623	0.179425	0.167595	0.147263	0.12738	0.121991	0.0822435	0.0653739	0.055796	0.0481088	0.0373296	0.0373259	0.0364021	0.0367806	0.0295688
238	0.0332979	0.0350465	0.040119	0.0331529	0.0392917	0.0379862	0.042923	0.0308972	0.0345104	0.0563897	0.0526416	0.0400035	0.0460862	0.0427005	0.0436213	0.0452095	0.0550798	0.0591072	0.060934	0.0573253	0.0596844	0.083272	0.105376	0.115911	0.121252	0.107908	0.13897	0.158559	0.1796	0.191618	0.180875	0.206725	0.224033	0.207918	0.189159	0.17973	0.164586	0.158877	0.135755	0.0984222	0.0768768	0.0809698	0.0551211	0.0539846	0.0550336	0.0499571	0.0528307	0.0472645	0.0449718
239	0.0420912	0.0330127	0.0265204	0.0286983	0.0352415	0.0337839	0.0445874	0.0445245	0.0545467	0.0536354	0.0381942	0.04058	0.0604992	0.0647279	0.0395883	0.0416418	0.0450381	0.0432966	0.0492101	0.0569614	0.057082	0.0771151	0.0899067	0.098204	0.0982789	0.102339	0.140157	0.162957	0.168223	0.147542	0.18538	0.188058	0.176385	0.193296	0.222731	0.193189	0.174357	0.159755	0.139708	0.113978	0.0749721	0.0770958	0.0628845	0.0562575	0.056872	0.0563893	0.0418927	0.0438714	0.0434961
240	0.0275238	0.0266638	0.026264	0.0262623	0.0305473	0.0525549	0.0517361	0.0341121	0.0335726	0.0445913	0.0468379	0.0437106	0.0431593	0.0431068	0.0452775	0.044707	0.040071	0.0456647	0.0507458	0.0528835	0.0786002	0.0879616	0.0891138	0.0971325	0.110289	0.119616	0.123418	0.125039	0.151657	0.183222	0.198849	0.189257	0.179278	0.168956	0.198664	0.209338	0.19646	0.182701	0.186086	0.162756	0.119723	0.0969894	0.0729574	0.0623653	0.0408559	0.0477886	0.0486993	0.0503645	0.0521502
241	0.0276941	0.0145465	0.0296636	0.0374012	0.0386434	0.0347603	0.0226176	0.0206516	0.0309347	0.0413443	0.0371261	0.0344442	0.0412976	0.0399294	0.0440312	0.0511211	0.0461603	0.0562146	0.052754	0.0439658	0.0728388	0.0864652	0.0934466	0.0939732	0.119025	0.119829	0.125153	0.139945	0.151028	0.167732	0.17913	0.202717	0.214822	0.209823	0.210231	0.220646	0.238017	0.210255	0.158131	0.124294	0.115463	0.0930114	0.0790281	0.0764219	0.059871	0.0601904	0.0602558	0.047665	0.0408632
242	0.0393085	0.0409963	0.0310573	0.0341865	0.0288938	0.0330264	0.0472372	0.0458366	0.0381279	0.0418382	0.0421835	0.0396558	0.0409643	0.0466296	0.0444942	0.043803	0.0429074	0.0431857	0.0502964	0.0586482	0.0666646	0.0868369	0.0861857	0.0927031	0.10112	0.111052	0.126922	0.152274	0.152785	0.154884	0.176067	0.191106	0.217225	0.212499	0.209751	0.215023	0.213966	0.209295	0.185464	0.145142	0.121293	0.0918962	0.0823552	0.0774907	0.0567565	0.052808	0.0500941	0.0392399	0.0306915
243	0.0454242	0.0279705	0.0242723	0.0331162	0.0394768	0.0368096	0.033744	0.0313073	0.0374586	0.03693	0.0389727	0.0345276	0.0387755	0.0469681	0.0433986	0.044071	0.0480734	0.0537094	0.0628217	0.0739476	0.0682597	0.0820759	0.0735915	0.0887562	0.0792504	0.12552	0.144698	0.137239	0.176465	0.1512	0.166715	0.171571	0.18452	0.214878	0.212114	0.207532	0.226113	0.221839	0.200706	0.177514	0.148096	0.115004	0.0888679	0.0805139	0.0680291	0.0575551	0.051992	0.0387779	0.0370107
244	0.0289754	0.0451417	0.0369988	0.0365721	0.0245463	0.0236139	0.0337364	0.0313228	0.0299635	0.0406878	0.0407471	0.039069	0.0405317	0.0477571	0.0394987	0.0380183	0.0404726	0.0459366	0.0549189	0.0511915	0.0590365	0.0744927	0.0830815	0.106258	0.125428	0.116048	0.138632	0.174497	0.139286	0.137062	0.159102	0.152657	0.173923	0.190567	0.199421	0.203731	0.219754	0.210614	0.199092	0.179962	0.143234	0.119515	0.0956423	0.0687761	0.048016	0.0492944	0.0510401	0.0616062	0.0566925
245	0.0317469	0.0405101	0.0310393	0.0358697	0.0348423	0.0399432	0.0360956	0.0309485	0.0307973	0.0348005	0.0377231	0.0465711	0.0469523	0.0388696	0.0425591	0.0512768	0.0624889	0.0631918	0.0622961	0.0699193	0.0647137	0.0613301	0.0740509	0.0868557	0.1053	0.112245	0.142229	0.131238	0.137422	0.1516	0.141758	0.159293	0.194617	0.215966	0.203962	0.192499	0.181762	0.184684	0.206638	0.185079	0.176435	0.144337	0.108042	0.0841402	0.059807	0.049272	0.0498869	0.0476904	0.0571781
246	0.021255	0.0313285	0.0372756	0.0254947	0.0200739	0.030928	0.0314192	0.0311166	0.0307785	0.0413612	0.0537211	0.0557642	0.0435504	0.0412081	0.0425579	0.0435153	0.044313	0.0472054	0.0521485	0.0584155	0.0606958	0.0868329	0.0781669	0.085559	0.0926717	0.106037	0.123638	0.136856	0.14621	0.1435	0.172252	0.198049	0.180793	0.196885	0.192381	0.200367	0.218084	0.227191	0.211447	0.186821	0.170065	0.133817	0.109355	0.0796102	0.0502134	0.0567086	0.059252	0.0490725	0.0490381
247	0.038555	0.0367293	0.0347224	0.034707	0.0326791	0.0347121	0.0367351	0.0412438	0.0374229	0.0344396	0.0327587	0.0277411	0.0420615	0.0599912	0.0568105	0.0555106	0.0525013	0.0503018	0.0514389	0.0555335	0.0674778	0.0724894	0.081646	0.0915772	0.0975309	0.101029	0.126114	0.142465	0.153417	0.162549	0.179003	0.181709	0.204034	0.210712	0.208331	0.209317	0.236836	0.240768	0.218479	0.198601	0.150982	0.134452	0.123109	0.0884125	0.0640174	0.055405	0.0477952	0.0455202	0.03782
248	0.0378735	0.0371517	0.0376716	0.0302276	0.0342748	0.0367561	0.0312507	0.037875	0.035997	0.0329431	0.0421855	0.0514256	0.0343311	0.0366104	0.0391567	0.0386769	0.0366223	0.0353342	0.0402253	0.0570293	0.0748298	0.0879468	0.0835753	0.0709891	0.0869343	0.0874156	0.10595	0.130272	0.153717	0.133578	0.156194	0.198262	0.199573	0.208869	0.211405	0.214854	0.202818	0.204103	0.205423	0.194796	0.158588	0.146076	0.114275	0.0973083	0.0865439	0.0534988	0.0628664	0.0515895	0.0416762
249	0.0164592	0.0261446	0.0376552	0.0353008	0.0335588	0.0251019	0.0308721	0.0288865	0.0313453	0.0380984	0.0386281	0.0437929	0.0498225	0.0361235	0.0320409	0.0384327	0.0451361	0.0335602	0.0479501	0.051423	0.0609666	0.0700409	0.0892023	0.0810973	0.0900066	0.0920886	0.0940111	0.118784	0.134847	0.158014	0.145698	0.165544	0.170747	0.184253	0.199329	0.211486	0.229643	0.235524	0.225966	0.214111	0.189955	0.162014	0.121135	0.104296	0.0880863	0.0735124	0.0723544	0.0638127	0.0530719
250	0.0394135	0.0230254	0.033697	0.0443233	0.0296751	0.0264461	0.0289257	0.0412688	0.0321519	0.0350628	0.0376249	0.0346255	0.0381857	0.0347543	0.038697	0.048088	0.0468214	0.048742	0.0586203	0.0566809	0.0582339	0.0553421	0.0791689	0.0695481	0.0780786	0.0888102	0.110289	0.143015	0.145658	0.13816	0.18465	0.175544	0.189125	0.197114	0.202464	0.204005	0.190478	0.210035	0.223457	0.222776	0.204896	0.176524	0.145336	0.110516	0.0991899	0.0829693	0.0671418	0.0581382	0.0494344
251	0.0337216	0.0250768	0.0268617	0.0340315	0.0375905	0.0327599	0.0401582	0.0435519	0.042769	0.0356729	0.02908	0.0292654	0.0434106	0.0518811	0.0487469	0.0563207	0.0591507	0.044656	0.0421616	0.0551183	0.0629036	0.0658532	0.0829506	0.0760883	0.0863612	0.10743	0.110794	0.139256	0.137069	0.150634	0.183495	0.162965	0.150468	0.183701	0.209345	0.21187	0.197643	0.206571	0.231055	0.230414	0.219468	0.185645	0.172321	0.13226	0.0796839	0.0651532	0.0632842	0.0547063	0.0440929
252	0.0301027	0.0430222	0.0441285	0.0261133	0.0359065	0.0414519	0.034431	0.035475	0.0396232	0.0376123	0.0403484	0.0445436	0.0516528	0.0423445	0.0340355	0.0364784	0.0416433	0.0404551	0.0508369	0.0686696	0.0739998	0.0700357	0.0806284	0.0643255	0.0870852	0.0911828	0.106335	0.126525	0.130463	0.145606	0.14443	0.167415	0.193442	0.211953	0.205827	0.19227	0.212985	0.223651	0.206334	0.226088	0.237503	0.213607	0.189536	0.148265	0.120126	0.0915584	0.0717001	0.0702958	0.0599508
253	0.0444228	0.0343057	0.0234925	0.0293554	0.0355322	0.0287925	0.0299295	0.0439208	0.0360081	0.02989	0.0359439	0.0469035	0.0373239	0.0328633	0.0441929	0.052029	0.0463831	0.0446218	0.0511349	0.0595609	0.0748708	0.0701293	0.0648087	0.0747497	0.0797294	0.0814348	0.0995093	0.119977	0.13558	0.158835	0.165357	0.190572	0.178506	0.185867	0.190342	0.212828	0.228167	0.243995	0.239166	0.225537	0.21925	0.195087	0.160998	0.142404	0.126255	0.0884381	0.0949084	0.072328	0.0588639
254	0.031879	0.0342658	0.0380409	0.0317564	0.0369379	0.0394589	0.0420175	0.048791	0.0380224	0.0400239	0.0435811	0.0422367	0.033322	0.0306633	0.0383446	0.0442204	0.037975	0.0395863	0.0451505	0.0442105	0.0564155	0.0636053	0.0520915	0.0520213	0.0818169	0.0920079	0.0900589	0.110163	0.141035	0.164086	0.15186	0.151246	0.149268	0.180303	0.192126	0.183717	0.223018	0.22207	0.222304	0.246901	0.242835	0.240766	0.216266	0.147881	0.102509	0.0900584	0.0575347	0.0567127	0.0631914
255	0.0201161	0.0328813	0.0320604	0.0269557	0.0310935	0.0295364	0.0333099	0.0454688	0.0366517	0.0270759	0.030892	0.0294893	0.0445764	0.0397543	0.0364143	0.0358075	0.031057	0.0328607	0.0432736	0.0566422	0.0593215	0.0512988	0.0560293	0.0562102	0.0832426	0.0786464	0.100843	0.0956553	0.0959222	0.117568	0.141087	0.145712	0.171116	0.170837	0.183371	0.199855	0.202211	0.226421	0.235598	0.238807	0.229309	0.212581	0.169257	0.145026	0.111254	0.113493	0.0866122	0.0638432	0.0584315
256	0.0274906	0.0259934	0.0264435	0.0230352	0.0346356	0.0381356	0.0315849	0.0335726	0.0427933	0.0357931	0.0359652	0.0430279	0.0438852	0.0506089	0.0427458	0.0399427	0.0450456	0.0473548	0.037442	0.0506273	0.0596345	0.0571506	0.0850933	0.0817028	0.0780656	0.0814603	0.0992963	0.117697	0.127475	0.146962	0.159843	0.178606	0.157836	0.173148	0.195627	0.203595	0.207593	0.224869	0.245489	0.233759	0.224411	0.211182	0.199307	0.186389	0.158992	0.125121	0.103325	0.0747908	0.0714327
257	0.0328965	0.031559	0.0259301	0.0199522	0.0320205	0.0383095	0.0355678	0.0335063	0.0323456	0.0309791	0.032768	0.0338866	0.0318347	0.0457343	0.0438547	0.044881	0.0458631	0.0506839	0.0527884	0.0503663	0.0496823	0.0544477	0.0529045	0.0564856	0.0562785	0.0747152	0.0884975	0.101171	0.114202	0.140553	0.140064	0.150274	0.178622	0.193696	0.201773	0.196356	0.183489	0.213641	0.233047	0.234665	0.231245	0.230448	0.220178	0.180668	0.173277	0.116118	0.0930069	0.0807899	0.0654693
258	0.0301418	0.0395285	0.0305208	0.0244016	0.0315397	0.0294784	0.0372562	0.0366447	0.0373909	0.0346218	0.0316726	0.0309833	0.0287134	0.0311921	0.0420022	0.0477417	0.0532934	0.0471511	0.0526277	0.0535714	0.0592488	0.0597861	0.0606069	0.05886	0.067733	0.0683731	0.0795777	0.0840553	0.118984	0.139059	0.146949	0.147579	0.136587	0.150756	0.170762	0.173916	0.182054	0.192734	0.218203	0.232208	0.246929	0.24494	0.209366	0.189797	0.160332	0.1267	0.103079	0.0900828	0.0863013
259	0.0536239	0.0305717	0.0512943	0.034009	0.0266514	0.0346096	0.027929	0.0382997	0.0383877	0.0314616	0.0454293	0.0477036	0.0402285	0.0418592	0.0384233	0.0326523	0.0408826	0.0516243	0.0369822	0.0369105	0.0407423	0.0425973	0.0519307	0.0590828	0.0667071	0.0744873	0.0884698	0.095596	0.0975694	0.105717	0.117662	0.132575	0.151991	0.166219	0.196557	0.201312	0.187553	0.19429	0.224529	0.23809	0.236166	0.234842	0.21974	0.196725	0.195422	0.140919	0.100454	0.0980848	0.0863688
260	0.0277105	0.040123	0.0334317	0.0306247	0.0368125	0.0284908	0.0305239	0.035008	0.0365839	0.0383945	0.0474135	0.0336725	0.038621	0.0411335	0.0409347	0.0359066	0.0409809	0.0393704	0.0410698	0.0495276	0.0576319	0.0539957	0.050371	0.050625	0.0701939	0.0808436	0.0904235	0.0908912	0.105979	0.130317	0.13581	0.142614	0.149622	0.169051	0.183179	0.191094	0.188473	0.207201	0.240253	0.242731	0.228252	0.219209	0.217474	0.21593	0.165736	0.137218	0.116781	0.0980777	0.0780803
261	0.0334189	0.021509	0.0285756	0.034387	0.0273346	0.0263912	0.0432574	0.049301	0.0444308	0.0407808	0.031423	0.0311899	0.0427818	0.0406386	0.0405236	0.0425226	0.0347792	0.0407446	0.0471872	0.0501726	0.0499464	0.0501475	0.0573841	0.0693879	0.0777842	0.0853123	0.0878898	0.0809729	0.0821535	0.0966403	0.128948	0.148907	0.162853	0.169892	0.170177	0.19143	0.217198	0.216196	0.211309	0.206462	0.216408	0.217688	0.222153	0.218532	0.187752	0.164888	0.131892	0.101038	0.0799264
262	0.0156893	0.0295249	0.0396305	0.0237077	0.0319345	0.034292	0.0340142	0.0297041	0.0392495	0.045859	0.0456339	0.0452223	0.049085	0.0554426	0.0523833	0.0407815	0.0394873	0.0471208	0.0520865	0.0553125	0.0492665	0.0609396	0.0568281	0.0487524	0.0511591	0.0558526	0.0733141	0.087331	0.104269	0.0984074	0.122319	0.151165	0.15876	0.154565	0.155414	0.184977	0.198259	0.195834	0.232944	0.218283	0.21454	0.208278	0.197608	0.200647	0.197362	0.167278	0.130951	0.125374	0.112563
263	0.0499499	0.0237882	0.0368448	0.0310172	0.0321	0.0351771	0.0348196	0.0348084	0.0358025	0.0414928	0.0426989	0.0314475	0.0328305	0.04177	0.0505311	0.0414114	0.0483255	0.0565639	0.049396	0.0380772	0.0440697	0.0596874	0.0737425	0.0623772	0.064445	0.0704762	0.0870326	0.0749032	0.0975125	0.0973817	0.116245	0.149225	0.15156	0.163014	0.18408	0.188939	0.185348	0.184404	0.195411	0.220893	0.23979	0.229369	0.216977	0.228373	0.230344	0.170552	0.131918	0.101025	0.0659945
264	0.0246423	0.0320082	0.0273908	0.0364524	0.0404054	0.0390094	0.032868	0.0347803	0.0323434	0.0391738	0.0413237	0.0358018	0.0343481	0.0266683	0.0435392	0.0501306	0.0364714	0.0447142	0.0564297	0.0567156	0.0495891	0.0548907	0.0690085	0.0615674	0.0698159	0.0543134	0.0675167	0.0969991	0.091628	0.0911304	0.106009	0.120199	0.135351	0.145688	0.155878	0.153366	0.165	0.187303	0.19752	0.201334	0.207999	0.221206	0.234303	0.217408	0.217001	0.195017	0.145752	0.123131	0.112135
265	0.0230084	0.0298444	0.0353718	0.0306117	0.0346378	0.0349029	0.0379172	0.03837	0.0389598	0.0427558	0.0412986	0.039612	0.0519602	0.0603313	0.0465704	0.0563413	0.0529679	0.0437134	0.0512686	0.0533787	0.0579873	0.0614864	0.0514276	0.0498864	0.0519128	0.0769568	0.0794	0.0933096	0.1009	0.0910357	0.100607	0.118128	0.131454	0.155393	0.174053	0.192026	0.188782	0.176049	0.176865	0.191817	0.201526	0.210492	0.206958	0.206044	0.178391	0.182965	0.189281	0.13567	0.107399
266	0.0345628	0.0347477	0.0353304	0.0376956	0.0277709	0.0405537	0.0320501	0.0365371	0.036034	0.0357013	0.0406561	0.0366833	0.0382734	0.0392299	0.03973	0.043581	0.0509291	0.0510466	0.0491183	0.0540275	0.0485274	0.0552318	0.0657221	0.0514352	0.0593351	0.0773376	0.0659429	0.088278	0.083727	0.107734	0.1318	0.157946	0.146056	0.158816	0.153865	0.164142	0.173916	0.179892	0.199083	0.227312	0.2417	0.211206	0.205312	0.20732	0.203789	0.198834	0.181216	0.14006	0.117576
267	0.0256487	0.0322796	0.0286849	0.0363778	0.0345742	0.0425066	0.0421724	0.0404727	0.0384999	0.0415052	0.039725	0.0420514	0.0383218	0.044322	0.0477185	0.0440986	0.0477313	0.0507086	0.0424558	0.0510947	0.0588601	0.0793362	0.0541673	0.0510434	0.0663582	0.0683449	0.068516	0.0745583	0.0818661	0.0954503	0.107656	0.137365	0.137149	0.164564	0.164038	0.145358	0.166211	0.183652	0.204546	0.199123	0.203543	0.212951	0.222024	0.239553	0.20725	0.210284	0.201896	0.162091	0.136693
268	0.0349254	0.0300475	0.0359914	0.0326838	0.026001	0.0216792	0.0233922	0.0386727	0.0435885	0.0369189	0.0380965	0.0335994	0.0336264	0.0397111	0.037654	0.0350903	0.0405691	0.0448197	0.0490813	0.0612916	0.0686292	0.0735298	0.0598005	0.0547685	0.0694927	0.0616536	0.0570451	0.0647833	0.0809721	0.0848771	0.107152	0.126265	0.120538	0.129274	0.162454	0.163138	0.17074	0.186276	0.182533	0.195297	0.235634	0.232815	0.212456	0.187144	0.197904	0.195348	0.176684	0.144735	0.119368
269	0.034249	0.0290576	0.0334239	0.0339124	0.0347144	0.0323139	0.0340951	0.0337327	0.0420093	0.0415295	0.033805	0.0391829	0.0429461	0.0483182	0.0474333	0.0449159	0.0474169	0.0442478	0.0442531	0.0487372	0.0424716	0.0422459	0.0505296	0.0444907	0.0513493	0.084519	0.0701467	0.0614446	0.0833842	0.104814	0.125044	0.127971	0.111834	0.127548	0.132486	0.13923	0.153614	0.169193	0.170293	0.194743	0.213151	0.190575	0.182061	0.202047	0.210152	0.183935	0.1472	0.147362	0.13414
270	0.0395946	0.0340134	0.0357269	0.0313504	0.0351953	0.0346435	0.0372514	0.031563	0.0435717	0.049702	0.0486161	0.0513344	0.0406599	0.0347458	0.0326128	0.0404816	0.0460008	0.046299	0.040198	0.0435249	0.0559436	0.0514087	0.0627774	0.0589867	0.0567921	0.0720827	0.0695712	0.065049	0.0746534	0.0835596	0.100808	0.120336	0.12362	0.134541	0.133401	0.14795	0.165093	0.162606	0.166296	0.196686	0.229791	0.203637	0.219976	0.221945	0.210056	0.199883	0.187429	0.166664	0.120868
271	0.0286286	0.0321618	0.0351211	0.0356038	0.0383701	0.0269516	0.035984	0.0415549	0.0310911	0.0360627	0.0355968	0.0307886	0.036567	0.0428127	0.0468996	0.0437623	0.0448263	0.0521253	0.0505721	0.0585019	0.0653621	0.0580895	0.0646807	0.0601788	0.0539482	0.0741835	0.0774813	0.0765629	0.0914221	0.102869	0.0926822	0.0855166	0.110234	0.131962	0.137397	0.140704	0.148548	0.168307	0.169239	0.180919	0.203239	0.213971	0.222432	0.21646	0.219153	0.210747	0.19962	0.157582	0.127663
272	0.0346671	0.0470166	0.0370376	0.0372036	0.0313897	0.0294243	0.0367646	0.0387507	0.042109	0.0396614	0.0465396	0.0486205	0.0478097	0.0363416	0.0362979	0.0414877	0.0460482	0.0462434	0.0442995	0.0420971	0.0431216	0.0693905	0.0540116	0.0621428	0.0712302	0.0858441	0.0615581	0.0675735	0.0932358	0.0906816	0.0826022	0.0969433	0.113228	0.133105	0.13809	0.154468	0.16477	0.167359	0.163076	0.172667	0.175091	0.181892	0.196822	0.201586	0.204544	0.202948	0.192041	0.177512	0.159536
273	0.0315107	0.0288461	0.0221909	0.0242842	0.0345371	0.0371692	0.0375325	0.0307121	0.0277767	0.040437	0.0452869	0.0456545	0.0557003	0.0548211	0.0448115	0.0432696	0.0425317	0.0514156	0.0523527	0.0496732	0.0723366	0.0618165	0.0555922	0.0403151	0.0630297	0.0815003	0.0643261	0.0843372	0.0742255	0.0844688	0.0857864	0.0959124	0.0985837	0.123649	0.134624	0.146039	0.138106	0.148505	0.159566	0.172736	0.186272	0.178194	0.178301	0.193192	0.189146	0.194019	0.166007	0.152023	0.127991
274	0.0346232	0.0358765	0.0429639	0.0444042	0.0470546	0.0364234	0.0372497	0.0354599	0.0401722	0.0487365	0.0441024	0.0379904	0.0356634	0.0454043	0.0398162	0.0393435	0.0389797	0.034851	0.043998	0.0462631	0.0521263	0.0572512	0.0653843	0.0554172	0.0604504	0.0678576	0.0743944	0.0681448	0.0739817	0.094182	0.0856412	0.0919341	0.0944512	0.115547	0.132505	0.130205	0.134875	0.149635	0.170316	0.17199	0.163468	0.164001	0.150744	0.186396	0.20606	0.175081	0.177627	0.177286	0.15947
275	0.0370484	0.0332879	0.0301826	0.0393284	0.0358701	0.0307187	0.0328912	0.0437704	0.0408782	0.0381735	0.0366233	0.0302466	0.0401621	0.0376391	0.0385533	0.0376792	0.0369407	0.0451517	0.0463022	0.0422803	0.0409254	0.0572671	0.0498706	0.0477015	0.0678544	0.0568264	0.0657972	0.0697898	0.0680864	0.0920541	0.0945241	0.0892835	0.0990017	0.113167	0.117563	0.130641	0.16834	0.193293	0.198244	0.187755	0.198649	0.201774	0.178306	0.196965	0.207231	0.185945	0.194508	0.17751	0.167238
276	0.0299489	0.0325803	0.0301056	0.0367336	0.0364438	0.0265079	0.0394044	0.0345051	0.0317785	0.0478318	0.0480328	0.0356966	0.042158	0.0487479	0.054949	0.0613617	0.0589034	0.059591	0.0605542	0.0654903	0.068247	0.0531771	0.051036	0.0657347	0.0730901	0.0558236	0.0556791	0.0580976	0.0826963	0.0702933	0.0798662	0.095317	0.0909864	0.109447	0.112669	0.145411	0.148099	0.151497	0.155337	0.156588	0.15753	0.18374	0.171974	0.192967	0.201625	0.170809	0.184445	0.191444	0.171268
277	0.0459242	0.0336772	0.0285485	0.0429401	0.0456758	0.0328036	0.0329768	0.0283094	0.0316559	0.0353464	0.030856	0.0292673	0.0337118	0.0360518	0.0371635	0.0466038	0.0427586	0.0476169	0.0532588	0.0494985	0.054878	0.0455647	0.0444156	0.0677952	0.0625938	0.0742775	0.0679904	0.085163	0.080793	0.092687	0.0891325	0.091249	0.1058	0.114821	0.125781	0.140523	0.162307	0.160286	0.154018	0.17244	0.161732	0.161127	0.177578	0.19108	0.176364	0.177336	0.18609	0.170627	0.158846
278	0.0281121	0.0406883	0.0370698	0.0365259	0.0397113	0.0386816	0.0265601	0.0223269	0.0340851	0.0473204	0.0510143	0.0410682	0.0413002	0.0431411	0.0400672	0.0491581	0.0562	0.0525862	0.0466144	0.0568789	0.0576181	0.0589361	0.0705847	0.0731984	0.0640705	0.0575227	0.0538144	0.0682293	0.0768177	0.0934284	0.0693884	0.0755061	0.0943894	0.105992	0.112069	0.138601	0.152985	0.149108	0.151663	0.166672	0.160915	0.157407	0.163443	0.154487	0.141554	0.162709	0.167283	0.172536	0.173185
279	0.047002	0.0370636	0.0363875	0.0500464	0.0481725	0.0426269	0.0506426	0.0411743	0.0355753	0.0404407	0.0409405	0.0393357	0.0480572	0.0494108	0.0453702	0.0426077	0.0432488	0.0509199	0.0614007	0.0568924	0.0544434	0.0480585	0.0598211	0.0623612	0.0575376	0.0744678	0.0555868	0.0705351	0.0658278	0.0777778	0.0837328	0.092201	0.0968495	0.0927026	0.119173	0.133775	0.130439	0.138727	0.141865	0.143502	0.14992	0.165623	0.189412	0.189975	0.176815	0.177301	0.164872	0.170618	0.146259
280	0.0314502	0.0346658	0.0320789	0.0292846	0.032163	0.0447267	0.0397637	0.03264	0.0275818	0.0241231	0.0348533	0.027565	0.0307	0.0355229	0.0467563	0.0449081	0.0471604	0.046661	0.0481685	0.0563088	0.0596379	0.0528189	0.0643032	0.0699413	0.0593486	0.0498185	0.0674082	0.0842262	0.0590569	0.0580761	0.066731	0.077638	0.0886443	0.105881	0.118262	0.122259	0.132211	0.149932	0.181693	0.175772	0.168846	0.175628	0.191603	0.199978	0.193436	0.195884	0.198457	0.194039	0.172899
281	0.0406342	0.025382	0.0284373	0.0461243	0.0467679	0.0369207	0.0377676	0.0337196	0.0302731	0.0297653	0.0363989	0.0463249	0.0502569	0.0410143	0.0456323	0.0525296	0.0537685	0.0527693	0.0538146	0.0417985	0.0555508	0.068944	0.0670528	0.0445527	0.0749154	0.0661219	0.0548175	0.061441	0.0759285	0.062381	0.0753992	0.0864467	0.085263	0.102508	0.115162	0.133474	0.155642	0.151109	0.148169	0.176026	0.185045	0.156816	0.165627	0.179462	0.180412	0.171272	0.176862	0.182172	0.171722
282	0.0413544	0.0382159	0.0297191	0.0317288	0.0374769	0.0347261	0.0374697	0.0383814	0.04121	0.0378972	0.0356014	0.0407439	0.0475821	0.0511427	0.0447669	0.0437479	0.0413754	0.0535983	0.0532792	0.0446938	0.0489492	0.0672555	0.0751624	0.053481	0.0666981	0.0838955	0.0640715	0.0708728	0.0603484	0.0676082	0.0826523	0.0875771	0.100695	0.102997	0.118234	0.120523	0.120555	0.141578	0.13155	0.134487	0.161035	0.176345	0.168604	0.166471	0.169749	0.181381	0.185026	0.186461	0.194356
283	0.0403703	0.0348124	0.0330927	0.0300279	0.0333728	0.0345815	0.0291457	0.0383043	0.0410474	0.0504066	0.0593194	0.0539878	0.0405982	0.0320505	0.0351784	0.0540463	0.0573245	0.0566707	0.0622393	0.0587158	0.0563886	0.0512296	0.0637992	0.0524271	0.0506411	0.0665195	0.0734556	0.0821529	0.0835616	0.0795512	0.0757189	0.0747636	0.0700168	0.0836538	0.106706	0.116954	0.13481	0.167465	0.162567	0.153392	0.167466	0.18539	0.191526	0.183612	0.191864	0.202695	0.17894	0.178696	0.165649
284	0.0436753	0.0268154	0.0294265	0.0273035	0.0334117	0.0394636	0.0323831	0.0402746	0.0424241	0.0411484	0.0388447	0.0427225	0.0449731	0.047831	0.0530795	0.0380299	0.0338149	0.0524039	0.0559386	0.0518013	0.0552045	0.0582852	0.050677	0.0585813	0.0546121	0.0649758	0.0616641	0.0786779	0.0667621	0.074547	0.0720188	0.067384	0.0723753	0.0919862	0.113684	0.117478	0.137901	0.141027	0.151536	0.154199	0.160582	0.173935	0.173745	0.177765	0.195927	0.175157	0.18549	0.20197	0.167825
285	0.0278036	0.0231076	0.0259354	0.0314725	0.0358388	0.0402504	0.0398866	0.0390791	0.0330679	0.0288613	0.0374566	0.0475477	0.0439713	0.0453704	0.0500734	0.0493668	0.0504169	0.0551645	0.0550571	0.0589924	0.0565775	0.0468614	0.0502415	0.0668763	0.0621384	0.0595937	0.0664267	0.0754459	0.0674539	0.0666163	0.0678422	0.075479	0.0703552	0.0836956	0.0963346	0.105858	0.137206	0.142792	0.137364	0.158706	0.162672	0.17538	0.186723	0.184069	0.171346	0.180474	0.191175	0.184899	0.177471
286	0.0278537	0.0318321	0.0396328	0.0272116	0.0290188	0.0353797	0.0477876	0.0365049	0.0363769	0.0345179	0.0332659	0.0405426	0.0493267	0.0542145	0.0555055	0.0570948	0.0440301	0.0469775	0.0488678	0.0537005	0.0502348	0.0465447	0.0542732	0.0513936	0.0561511	0.052642	0.0592025	0.0651683	0.0821392	0.0754954	0.0678335	0.0700268	0.0841836	0.102818	0.107687	0.127058	0.15878	0.168864	0.168372	0.168833	0.19139	0.194341	0.190525	0.173815	0.152603	0.172672	0.18708	0.191261	0.177337
287	0.0308181	0.0477173	0.0493996	0.035934	0.0293616	0.0206471	0.0259627	0.0407462	0.0471061	0.054147	0.0467269	0.0445182	0.0474999	0.0447521	0.0391918	0.0552583	0.0489536	0.0476149	0.0597584	0.0530669	0.0431245	0.0505019	0.0605701	0.0712869	0.0731785	0.0676883	0.0665633	0.063481	0.0625872	0.0855783	0.0739325	0.0757139	0.0788815	0.0821892	0.0908857	0.114353	0.130628	0.152002	0.163089	0.157317	0.161994	0.167915	0.165294	0.180134	0.164507	0.189875	0.209327	0.18474	0.171235
288	0.0249665	0.0271622	0.0199165	0.0333331	0.033056	0.0289842	0.0385833	0.0501691	0.0480125	0.0435732	0.0386165	0.0490718	0.0489885	0.0459512	0.0475726	0.0447743	0.040228	0.0458451	0.041221	0.037028	0.0570952	0.0521447	0.0570569	0.0640127	0.0619535	0.0659944	0.066062	0.0556966	0.0791768	0.0840372	0.0730679	0.0736077	0.079432	0.0948778	0.0856714	0.0919585	0.130691	0.154278	0.16034	0.160475	0.184666	0.202731	0.2175	0.195942	0.204535	0.177139	0.184797	0.190479	0.180554
289	0.0243559	0.0340275	0.0401245	0.0334121	0.027926	0.0312121	0.0414849	0.0319872	0.0385038	0.0340888	0.0315514	0.0365164	0.0430761	0.0466814	0.0372343	0.0457376	0.0495248	0.0571674	0.0489422	0.0426799	0.057909	0.0629167	0.0565455	0.0613451	0.0573793	0.0693737	0.0675282	0.066302	0.0688536	0.0559628	0.0619213	0.0744013	0.0784236	0.0764182	0.0945169	0.104795	0.107467	0.126101	0.154466	0.172016	0.180766	0.18288	0.192816	0.183198	0.180804	0.166861	0.162684	0.179712	0.178099
290	0.0317584	0.0248182	0.0369788	0.0298152	0.0279196	0.0466885	0.0444281	0.0467975	0.0445332	0.0497366	0.0341256	0.0263951	0.0423227	0.0470735	0.0423374	0.0468619	0.0431347	0.0366787	0.0365746	0.0429376	0.0523842	0.0568175	0.0433407	0.0582825	0.0680913	0.0558425	0.0512233	0.0486111	0.058498	0.0754364	0.0732589	0.0684577	0.0793974	0.0824946	0.100001	0.104299	0.105096	0.117865	0.149167	0.163159	0.187664	0.170971	0.147669	0.172157	0.192159	0.189344	0.183503	0.188518	0.179493
291	0.0273474	0.0357712	0.0367759	0.0256118	0.0276934	0.0460242	0.0404434	0.0360191	0.0330206	0.0288287	0.0294603	0.0442777	0.0472823	0.0533411	0.0496658	0.0456428	0.0382143	0.0383041	0.0530757	0.0561939	0.0534254	0.0539653	0.0593117	0.0581346	0.0448968	0.0627327	0.060201	0.0687428	0.0574518	0.0479404	0.0506841	0.062492	0.0791717	0.0814466	0.0844578	0.0969741	0.0985503	0.0957153	0.126546	0.150492	0.13818	0.162472	0.181187	0.180328	0.16862	0.180408	0.195753	0.184996	0.171348
292	0.0351786	0.0413222	0.0406365	0.0453283	0.0391835	0.0596725	0.0411813	0.0451421	0.0477921	0.0473503	0.0464745	0.0441715	0.0358772	0.0265562	0.0407917	0.0532435	0.0563438	0.0710526	0.0681128	0.0535726	0.0555632	0.059957	0.0562305	0.0539165	0.062391	0.0644577	0.0731457	0.0717179	0.0596795	0.0559152	0.0668995	0.0845314	0.0789099	0.0870518	0.0863449	0.0901095	0.108007	0.128454	0.144769	0.169439	0.193034	0.183578	0.145308	0.18777	0.211314	0.202509	0.20988	0.203175	0.193919
293	0.0311425	0.0302749	0.0449017	0.0310857	0.0339591	0.0202586	0.0261664	0.0340841	0.0360601	0.0378584	0.0476645	0.0441798	0.0383614	0.0351511	0.046569	0.0507557	0.0533041	0.0476381	0.0620835	0.0547183	0.056883	0.0627569	0.0585245	0.063156	0.0542285	0.0519305	0.0651535	0.0600227	0.0569723	0.0557166	0.0644776	0.0620738	0.0653769	0.0840062	0.0981709	0.0911278	0.0965398	0.105762	0.125964	0.141971	0.155842	0.167661	0.164783	0.173051	0.159131	0.184267	0.173522	0.174449	0.180651
294	0.0391378	0.0287918	0.0309436	0.0373887	0.0344492	0.0377707	0.0356314	0.0407977	0.0371329	0.0382615	0.0402132	0.056745	0.0618174	0.0677541	0.0464178	0.0461466	0.0515701	0.0496866	0.0455251	0.0498137	0.0559376	0.0538008	0.0573169	0.057181	0.057201	0.0602146	0.0692119	0.045911	0.0688917	0.067261	0.053293	0.0650112	0.0663493	0.0739868	0.0810201	0.0823918	0.0897854	0.125936	0.157086	0.152084	0.157114	0.168907	0.157855	0.175033	0.184896	0.164852	0.16786	0.174845	0.159949
295	0.0282001	0.0227804	0.0262523	0.0384007	0.0352522	0.0248632	0.0307497	0.0383672	0.0448071	0.0381466	0.0359017	0.0354424	0.0474343	0.0556243	0.0513733	0.0448103	0.0418187	0.044206	0.0485893	0.0522342	0.0656193	0.0636574	0.0580019	0.0471934	0.0479361	0.0421439	0.0640259	0.0716849	0.0605906	0.0543561	0.0607191	0.0636817	0.0616762	0.0683673	0.0837623	0.081501	0.0873655	0.101455	0.132295	0.13926	0.139618	0.167209	0.169106	0.18746	0.201965	0.186157	0.1729	0.177879	0.181076
296	0.0312028	0.0301265	0.0338459	0.0359126	0.0434519	0.0408061	0.0526493	0.0446123	0.0457199	0.0481057	0.0374487	0.0384911	0.0514101	0.0558987	0.0421323	0.04776	0.050185	0.0537928	0.0582032	0.0556685	0.0552199	0.0676505	0.0662951	0.0721324	0.0774063	0.0598466	0.0430818	0.0608059	0.0770522	0.0701959	0.0563912	0.0615345	0.0758493	0.0890621	0.0870187	0.0748382	0.102917	0.139467	0.136656	0.152145	0.180662	0.204815	0.202677	0.173173	0.163361	0.190855	0.195383	0.165523	0.162594
297	0.0260826	0.0288806	0.0284753	0.0363841	0.0449374	0.0503777	0.0444316	0.0367179	0.0411234	0.0488797	0.0418171	0.036065	0.0381926	0.039197	0.0488737	0.0664463	0.0620754	0.0463904	0.0417345	0.0466664	0.0524527	0.0629161	0.0579755	0.0500088	0.0594631	0.0641666	0.0619933	0.060486	0.0569639	0.0489266	0.0623032	0.0734853	0.0733891	0.0706164	0.0648912	0.0840868	0.0881557	0.0947408	0.124336	0.14655	0.16586	0.187123	0.199935	0.185717	0.174949	0.171621	0.178914	0.180951	0.168452
298	0.0340405	0.0298084	0.0242072	0.0273995	0.0247774	0.0321982	0.0310724	0.0409621	0.0362172	0.0408861	0.0501895	0.0548428	0.0428503	0.038646	0.0434421	0.0527142	0.043749	0.0516556	0.0614901	0.0654992	0.0651529	0.0560954	0.0658075	0.0472521	0.0545981	0.0614229	0.0701005	0.0753872	0.0636702	0.0545605	0.0742271	0.0735286	0.0764473	0.0805714	0.0890617	0.101983	0.105372	0.109274	0.118025	0.135331	0.156789	0.16874	0.184429	0.196425	0.188181	0.163319	0.151305	0.17132	0.16806
299	0.0447479	0.0318476	0.0324647	0.0408561	0.035455	0.0354057	0.0314778	0.0402146	0.0351655	0.0361716	0.036078	0.0363425	0.0400902	0.0540469	0.0501395	0.0546951	0.0541327	0.0537486	0.0467016	0.0503012	0.0633878	0.0697699	0.0529068	0.0634203	0.0563374	0.0402305	0.0485339	0.0619167	0.0609127	0.067062	0.0687002	0.0651945	0.0673834	0.0707218	0.0718341	0.086192	0.11853	0.129829	0.128801	0.146306	0.164381	0.160529	0.171182	0.192686	0.194502	0.179989	0.161467	0.174361	0.174466
300	0.0278315	0.0305764	0.0266293	0.0263308	0.0283902	0.0344189	0.0304882	0.0291439	0.034947	0.0337767	0.0350713	0.0421504	0.0486152	0.0619652	0.048917	0.0381169	0.0493335	0.0558468	0.0522854	0.047075	0.05704	0.057745	0.0620691	0.0590672	0.0674549	0.0469168	0.0561959	0.0558927	0.0545787	0.0525445	0.0686529	0.0793163	0.0755362	0.0733583	0.0774729	0.0854187	0.0880192	0.100545	0.122876	0.123102	0.126664	0.159524	0.175715	0.178622	0.181759	0.172519	0.193846	0.179112	0.167064
301	0.0345628	0.0338284	0.0295177	0.0324265	0.0391984	0.0405119	0.0318441	0.036609	0.040564	0.0378919	0.0385625	0.038037	0.0460092	0.0488909	0.0381235	0.0466654	0.0668579	0.0661328	0.0518928	0.0504096	0.0493828	0.0551662	0.0582733	0.060343	0.0700246	0.0657889	0.0556595	0.0558952	0.0756393	0.0788484	0.0635481	0.0620721	0.0644973	0.0596502	0.0659214	0.0734881	0.0850485	0.0984449	0.111589	0.13798	0.132734	0.157191	0.181008	0.174095	0.184246	0.169851	0.157291	0.181812	0.17253
302	0.0511764	0.0366093	0.0367025	0.0313572	0.0487632	0.0435742	0.0359162	0.0401714	0.03843	0.0418785	0.0428504	0.040793	0.0482439	0.054554	0.0567935	0.061804	0.0479044	0.0420943	0.0503046	0.0483519	0.0470291	0.0556644	0.0612534	0.053213	0.0652974	0.0718959	0.072685	0.0596455	0.0717637	0.0594902	0.0620527	0.071302	0.061337	0.0667446	0.0750088	0.0725922	0.0724701	0.0800266	0.0931019	0.107244	0.129552	0.143882	0.153212	0.190822	0.187705	0.157475	0.170909	0.185531	0.173725
303	0.0215291	0.0271504	0.0276145	0.0314306	0.0303085	0.0204518	0.0386224	0.0490717	0.0410285	0.0332995	0.047579	0.0542771	0.0569465	0.0527317	0.0495783	0.0509996	0.0445048	0.0495326	0.0616332	0.0658509	0.0621619	0.0550696	0.0585299	0.0615935	0.058176	0.0487367	0.0534505	0.0728209	0.0641958	0.0469685	0.0575848	0.0633715	0.0757126	0.0709881	0.0649053	0.0742552	0.0840916	0.0930087	0.0998264	0.109382	0.124275	0.148803	0.153614	0.163925	0.179333	0.165287	0.181876	0.199866	0.186692
304	0.0281617	0.0299024	0.0289862	0.0289743	0.0286853	0.0340081	0.0350667	0.0373448	0.03697	0.0325344	0.0423914	0.0446608	0.0444596	0.0546517	0.0529077	0.0487807	0.0508761	0.0545792	0.0488571	0.0531755	0.051402	0.0472689	0.0560759	0.0419742	0.0456069	0.0498789	0.0700773	0.0604418	0.0522592	0.0940314	0.0878455	0.0620979	0.0696252	0.0738278	0.0808555	0.0824864	0.0870988	0.111115	0.127461	0.129339	0.147759	0.157119	0.14985	0.166454	0.181683	0.202046	0.183318	0.195649	0.172161
305	0.0236853	0.0299567	0.0234599	0.0282684	0.0314621	0.0343705	0.0306164	0.0285599	0.0360092	0.0410923	0.046244	0.0458332	0.0489576	0.0421756	0.034609	0.0351792	0.0495738	0.0587085	0.0582196	0.0533552	0.058493	0.0603283	0.0567844	0.0508175	0.0649423	0.0629269	0.0521242	0.0655862	0.0631383	0.08345	0.0739387	0.0820173	0.0678906	0.0594996	0.0673364	0.0759155	0.0906344	0.0976164	0.0924009	0.109995	0.128767	0.156244	0.17596	0.176983	0.171642	0.181736	0.173183	0.150502	0.151628
306	0.0412445	0.0483203	0.0412688	0.0428389	0.0252529	0.0424772	0.0378774	0.0435792	0.0459389	0.0474468	0.0457544	0.0554951	0.0496513	0.0515189	0.0515233	0.0561607	0.0510847	0.0545614	0.0640567	0.0691156	0.0610212	0.0648662	0.0577394	0.0698718	0.0629147	0.0601221	0.0776211	0.0712997	0.0710566	0.0642414	0.0542807	0.0597069	0.073751	0.0692748	0.0680841	0.0682462	0.0656614	0.0662863	0.0854812	0.105893	0.0994468	0.1307	0.149182	0.145569	0.139	0.154863	0.156834	0.174047	0.156718
307	0.0578249	0.0448355	0.0376335	0.0455785	0.0408705	0.0435538	0.0444769	0.0535444	0.0365746	0.0389027	0.0449677	0.0399217	0.0464219	0.0554505	0.0508471	0.0534883	0.0434382	0.0465038	0.0527815	0.0549915	0.0707351	0.0582495	0.0628599	0.0611828	0.0628069	0.0523381	0.0502784	0.0494711	0.0588319	0.0722266	0.0745036	0.0804197	0.0825324	0.094522	0.0803792	0.0811449	0.0883359	0.0918419	0.0850612	0.102044	0.118039	0.130474	0.140618	0.164194	0.151275	0.141112	0.143967	0.147296	0.150095
308	0.0179051	0.0347459	0.0285514	0.0271475	0.0279547	0.0349223	0.0355162	0.0332062	0.0443845	0.0417624	0.035218	0.0318095	0.0402764	0.0528081	0.0604441	0.0568104	0.0620912	0.0589381	0.0620782	0.0635131	0.0580964	0.0485942	0.0535694	0.0589377	0.0693246	0.0429175	0.0630915	0.0555481	0.0646946	0.068143	0.0642725	0.0627868	0.0576298	0.0557291	0.0712896	0.0781099	0.0828228	0.0929459	0.107618	0.115056	0.132202	0.155422	0.155932	0.163258	0.154881	0.150672	0.174478	0.173829	0.152132
309	0.0302347	0.0329975	0.0308544	0.0314283	0.0278202	0.0241288	0.0453365	0.0388557	0.0370883	0.0318794	0.0327901	0.0493931	0.0527388	0.057262	0.0524437	0.0550615	0.0580875	0.0607826	0.0589483	0.0636639	0.0662617	0.0635317	0.058824	0.0791943	0.0801544	0.0645476	0.0563487	0.0670787	0.0607787	0.0592456	0.0531388	0.0514953	0.079717	0.0783725	0.0766052	0.0733132	0.0784985	0.0877533	0.0948905	0.106198	0.120125	0.147133	0.160982	0.171493	0.177122	0.175308	0.190111	0.168762	0.16384
310	0.0283871	0.0401364	0.0468488	0.0467747	0.0460205	0.0362138	0.0399836	0.0469248	0.0389336	0.0398108	0.0467123	0.0512693	0.0461667	0.0476288	0.0456136	0.0496159	0.0529981	0.0455516	0.0469015	0.0511709	0.044597	0.0507738	0.0657544	0.0555401	0.0568921	0.0566897	0.0695065	0.0540518	0.0505976	0.0771331	0.0690991	0.063864	0.07447	0.0688607	0.0624105	0.0766154	0.0889032	0.0945911	0.0935188	0.0942041	0.115383	0.125972	0.13951	0.170141	0.161987	0.151389	0.179901	0.189548	0.181034
311	0.029036	0.0345528	0.0389997	0.0427564	0.0354438	0.0373967	0.0342182	0.0275075	0.0347669	0.0423343	0.0477112	0.0558673	0.057232	0.0565186	0.0479456	0.051378	0.0501803	0.0494511	0.0551076	0.0577715	0.0590983	0.0530774	0.0689101	0.0693996	0.0583285	0.0586271	0.0500863	0.0486009	0.0629281	0.0736849	0.0851305	0.0852297	0.074761	0.0786438	0.0803761	0.080666	0.080929	0.0783279	0.0807404	0.10127	0.108636	0.0966537	0.120149	0.141757	0.149202	0.182287	0.170815	0.157658	0.164442
312	0.0354203	0.0337797	0.0315125	0.0339533	0.0372241	0.0435072	0.0335177	0.045106	0.0447309	0.0473706	0.0450022	0.0596721	0.0533103	0.0400008	0.0441178	0.0538849	0.0521871	0.0547009	0.0534366	0.0493923	0.0456871	0.0438346	0.0489013	0.069633	0.063355	0.07022	0.0677237	0.0505805	0.0553132	0.0658963	0.0793384	0.0814944	0.0703014	0.0633721	0.0766464	0.0785438	0.0849752	0.080392	0.0732501	0.0985659	0.114219	0.121537	0.135141	0.143382	0.166831	0.150909	0.14459	0.14733	0.137406
313	0.0278373	0.0416044	0.0372192	0.0391887	0.0348054	0.0240602	0.0351582	0.0425032	0.0453158	0.0445877	0.0424492	0.0403235	0.0495673	0.0526444	0.0529536	0.0490212	0.0513952	0.0473486	0.0491838	0.0508256	0.0542478	0.0520787	0.0558229	0.070984	0.0695204	0.0646536	0.0632055	0.0799377	0.0714979	0.0859124	0.076186	0.0676085	0.0679807	0.0684988	0.0746829	0.0694179	0.0735226	0.0825337	0.0907918	0.0978911	0.110883	0.114985	0.123245	0.139959	0.13828	0.148688	0.155692	0.156208	0.174412
314	0.0396609	0.0361917	0.0360571	0.0312001	0.0375901	0.0368412	0.0322415	0.0430881	0.0495032	0.0483068	0.0408899	0.0357729	0.0375174	0.0463107	0.0535253	0.0440055	0.0472649	0.0540256	0.0584371	0.0630257	0.066308	0.053306	0.0548449	0.0419253	0.051765	0.0584685	0.0550903	0.0664524	0.0710275	0.05429	0.0676145	0.0630045	0.0632658	0.0518009	0.0630404	0.0774145	0.081776	0.0807357	0.086677	0.0957339	0.0997611	0.103639	0.113232	0.11836	0.13033	0.167621	0.141629	0.148833	0.154715
315	0.0454954	0.0389915	0.0275643	0.0278426	0.0339289	0.0506967	0.0365553	0.0339761	0.0324809	0.0366195	0.0430645	0.0469396	0.0444156	0.055214	0.0589946	0.0537241	0.0626861	0.0491293	0.0464239	0.0505086	0.0581055	0.0667654	0.0792399	0.0619881	0.0700496	0.0526623	0.0515826	0.054658	0.0599964	0.069946	0.0610802	0.079413	0.0758454	0.057748	0.0632275	0.070319	0.0670698	0.0678678	0.0744135	0.0907076	0.106843	0.103013	0.10179	0.114379	0.12885	0.138265	0.124571	0.148296	0.138833
316	0.0344362	0.0247768	0.0320108	0.0347295	0.0327689	0.0355447	0.039948	0.0270921	0.0378806	0.0449736	0.0445129	0.0383355	0.0504928	0.0490715	0.0400538	0.0377321	0.0461421	0.0557	0.0501644	0.0542911	0.0622557	0.064567	0.0631983	0.0585207	0.0642527	0.0631108	0.0633808	0.0637385	0.0707656	0.0791306	0.0749866	0.0713814	0.0700235	0.0696379	0.0726224	0.0720284	0.0841887	0.0829187	0.0756688	0.0804007	0.0817054	0.103059	0.107766	0.124192	0.129649	0.142201	0.156337	0.151945	0.155749
317	0.0244222	0.0247006	0.0257389	0.0246441	0.0384449	0.0283239	0.032083	0.0371989	0.0468859	0.0411267	0.0381804	0.0401154	0.0456489	0.0527117	0.0514679	0.0572635	0.0629837	0.076631	0.0717747	0.0596679	0.0574709	0.0621031	0.0604163	0.0624536	0.0742972	0.0878021	0.0684784	0.054935	0.0682644	0.0777506	0.0733376	0.0599861	0.0684662	0.0834119	0.0801468	0.0716769	0.0643236	0.071952	0.0889102	0.0953041	0.0999311	0.100044	0.108783	0.122636	0.128767	0.112201	0.112324	0.124835	0.123748
318	0.0324505	0.0435283	0.0447535	0.0344094	0.0286114	0.03944	0.0408228	0.0435004	0.0461824	0.0557092	0.0500136	0.0519209	0.0435088	0.0527088	0.059378	0.0615342	0.0663697	0.0627102	0.0634286	0.0666134	0.0600661	0.0580562	0.062695	0.0578997	0.0701686	0.0780179	0.0707032	0.0587871	0.0648657	0.057376	0.063492	0.0777707	0.0676885	0.0685844	0.0859732	0.0953248	0.0774268	0.070052	0.0707348	0.0793635	0.0805733	0.101682	0.101061	0.0971534	0.111487	0.135419	0.121505	0.126165	0.126863
319	0.0297345	0.0268258	0.0311931	0.030147	0.0299631	0.0350893	0.039683	0.0463903	0.0410954	0.0491086	0.0456483	0.0519584	0.043897	0.0457026	0.0528785	0.0561241	0.0554999	0.0670741	0.0734406	0.0807675	0.0795784	0.0863222	0.0805466	0.0749879	0.0725407	0.0809423	0.0779333	0.0878465	0.0727302	0.0578632	0.0773895	0.0766652	0.0807553	0.0729467	0.0644617	0.066003	0.0813961	0.0854886	0.0845553	0.086207	0.0945087	0.0973243	0.0941499	0.111667	0.127776	0.120088	0.130299	0.13962	0.135021
320	0.0380052	0.0525978	0.0483409	0.0348574	0.0427955	0.0378758	0.0377241	0.0508243	0.0437848	0.0460512	0.0474982	0.0488054	0.0580356	0.0643497	0.0605941	0.0554777	0.0567709	0.0540631	0.0613148	0.0593807	0.0641004	0.0702671	0.0530186	0.0556779	0.068205	0.0789023	0.0732684	0.0636077	0.0723236	0.0695798	0.0771966	0.0707282	0.0743105	0.0831014	0.0701272	0.0746278	0.0876293	0.0925159	0.107748	0.104252	0.0927763	0.0991636	0.110237	0.109818	0.116859	0.124238	0.1059	0.109838	0.126645
321	0.0523915	0.0472034	0.0294208	0.0382145	0.0383607	0.0348282	0.0405389	0.0343164	0.0380189	0.0406761	0.0362007	0.0455908	0.0522059	0.0502457	0.0546682	0.0611832	0.0573152	0.0600179	0.0566714	0.0599996	0.0681716	0.0627991	0.0568021	0.0659255	0.0704753	0.0844885	0.080993	0.0795112	0.0758027	0.0807298	0.0777833	0.0800611	0.0720566	0.073804	0.0724089	0.0728908	0.0750799	0.0750748	0.0795443	0.0870846	0.0773303	0.0883749	0.0933222	0.101709	0.0971365	0.130125	0.131557	0.097944	0.104342
322	0.0250107	0.0365211	0.0424541	0.0492757	0.0422142	0.0371821	0.0437579	0.0421032	0.0477905	0.0409565	0.0441528	0.0449417	0.0503317	0.0723777	0.0585643	0.0518404	0.0583408	0.0593393	0.0617518	0.0731926	0.0904946	0.0837828	0.0834497	0.0866881	0.0634546	0.0700761	0.0751485	0.0657184	0.083102	0.0638889	0.0708444	0.0834708	0.0834088	0.093729	0.0947571	0.0874708	0.072499	0.0793915	0.0798091	0.0834979	0.0892188	0.0930094	0.106637	0.118146	0.104538	0.0989799	0.0906863	0.109121	0.123265
323	0.03398	0.0372678	0.0411143	0.0460618	0.0384022	0.0362424	0.0522969	0.0464285	0.04241	0.0415044	0.044577	0.0539908	0.059247	0.0567187	0.0625033	0.0666186	0.062903	0.0600026	0.0745531	0.0731508	0.0695751	0.0807562	0.0809139	0.0683286	0.0742175	0.0877026	0.0731849	0.0634492	0.0682326	0.073568	0.0780298	0.0691182	0.0626388	0.0699951	0.0723502	0.0659506	0.0950228	0.10161	0.0967502	0.0931504	0.0816593	0.0883613	0.0976995	0.121909	0.123047	0.105258	0.111492	0.087943	0.0889935
324	0.0354261	0.0339223	0.0237459	0.0384058	0.0436161	0.0354013	0.0426552	0.0327492	0.0327902	0.0459615	0.0494988	0.0509812	0.0516441	0.0471442	0.0466535	0.0608768	0.0676661	0.0594331	0.0694034	0.0803819	0.0670194	0.070246	0.0693632	0.0682075	0.074486	0.0759242	0.0770331	0.0680961	0.0741913	0.0667647	0.069883	0.0811184	0.0664492	0.0627536	0.065635	0.078991	0.0871176	0.0856631	0.0808303	0.096113	0.0929593	0.0919295	0.0983351	0.0934213	0.0863011	0.097918	0.111237	0.104635	0.0995045
325	0.0253681	0.0280584	0.0345342	0.0458959	0.0494699	0.0414463	0.0467123	0.0423559	0.0390973	0.0494841	0.0473066	0.0468171	0.0523678	0.0438656	0.0558154	0.0565509	0.0537566	0.0638954	0.0712259	0.0762971	0.0625151	0.0609382	0.0790463	0.0668465	0.0730996	0.0811015	0.0794088	0.0729415	0.0696738	0.0672382	0.0631938	0.0620781	0.0723788	0.0823699	0.0834196	0.0857166	0.0764776	0.0738101	0.0793144	0.0935608	0.0953561	0.093821	0.0813673	0.0928297	0.0881993	0.106192	0.126667	0.120584	0.101728
326	0.0342218	0.0344702	0.0394334	0.0449054	0.0428582	0.0474009	0.039262	0.0344849	0.0417006	0.0451915	0.0520027	0.0635415	0.0571575	0.0520482	0.0620667	0.0721966	0.0686096	0.0553947	0.053437	0.0591419	0.0620704	0.0677312	0.0738734	0.0760187	0.0799238	0.0769909	0.0680706	0.0733676	0.072997	0.0669824	0.0709901	0.071608	0.0790705	0.0863344	0.080207	0.0691778	0.0735262	0.0873188	0.0875107	0.0767598	0.0843855	0.097652	0.0975823	0.0794168	0.0796403	0.10277	0.105036	0.101038	0.105616
327	0.0375163	0.0342263	0.0305771	0.035693	0.0311171	0.0472464	0.0487284	0.0525105	0.0542804	0.0421147	0.0400884	0.0494088	0.0589661	0.0674875	0.0547438	0.060325	0.0744544	0.0757881	0.0751572	0.0714334	0.0657985	0.0819075	0.092572	0.0859045	0.0699849	0.0776958	0.0931568	0.0823527	0.0876534	0.0635952	0.0634499	0.0592464	0.062745	0.0672673	0.0614583	0.0635487	0.077391	0.0850802	0.0859891	0.0871038	0.092912	0.0917079	0.102961	0.112041	0.110444	0.0842151	0.0963246	0.101746	0.0951939
328	0.0657549	0.0454483	0.0393741	0.0292198	0.0314669	0.0351344	0.0369128	0.0408737	0.0522046	0.0525584	0.0549489	0.0419455	0.0391595	0.04577	0.0509149	0.0443809	0.0545598	0.0767731	0.07823	0.0672782	0.0769273	0.0749036	0.0813709	0.0863305	0.0914601	0.0796816	0.0811418	0.0782065	0.0721392	0.0592451	0.0775558	0.07525	0.0858906	0.0770857	0.0692956	0.0794995	0.087318	0.0831728	0.0870636	0.0847622	0.0923447	0.090538	0.0903946	0.0920414	0.0727308	0.0804487	0.106431	0.0976925	0.0879711
329	0.0673662	0.0339339	0.0333498	0.0420461	0.0464795	0.0457898	0.0383016	0.0314422	0.0385676	0.0404458	0.0471647	0.0372562	0.0474728	0.050402	0.0602887	0.0620839	0.0623331	0.0673337	0.0698673	0.0712228	0.0613271	0.0789578	0.0719313	0.0740479	0.0809096	0.0861897	0.0677092	0.0616677	0.0701693	0.0786621	0.0684427	0.0594468	0.0626794	0.0772772	0.0854249	0.085805	0.0880086	0.0829608	0.0958494	0.0862748	0.0874115	0.0882437	0.0915198	0.0892657	0.0606521	0.0705655	0.0819419	0.0788374	0.0781287
330	0.0425208	0.0359675	0.0422197	0.0440719	0.0343309	0.0328746	0.034481	0.0271564	0.0373324	0.0397078	0.043293	0.053715	0.060464	0.0648612	0.0622922	0.0683961	0.0680775	0.0734749	0.0683324	0.0651847	0.0745063	0.0796629	0.0737612	0.0618537	0.0792172	0.0772899	0.0682388	0.0853617	0.0658365	0.0637202	0.081884	0.071537	0.067053	0.0812213	0.0823944	0.0754698	0.0767143	0.0677987	0.0588347	0.0669305	0.0732926	0.0825936	0.0776974	0.0895458	0.0889778	0.0738571	0.0767297	0.08438	0.0752842
331	0.0492952	0.0477009	0.039327	0.0383856	0.0414178	0.0384362	0.057515	0.0451894	0.0384549	0.0501396	0.0575594	0.0572518	0.0568885	0.0492448	0.0569327	0.0521441	0.0589707	0.0698873	0.0765432	0.0775501	0.0819513	0.0953486	0.0829696	0.078216	0.0991739	0.0880103	0.0826423	0.0630256	0.0610703	0.0632826	0.0832604	0.0783575	0.0632101	0.0646949	0.0745167	0.089956	0.0954492	0.0845725	0.0829828	0.0898396	0.103886	0.0990799	0.0990745	0.0989194	0.0831746	0.0772606	0.0771026	0.0838427	0.0880839
332	0.0450993	0.0323668	0.0402436	0.0366681	0.0374499	0.0399436	0.0386431	0.0351893	0.0407277	0.0420845	0.0600819	0.0638263	0.0485131	0.0475599	0.0521654	0.0538263	0.0645431	0.0701714	0.0766159	0.0877264	0.0749579	0.076778	0.0899353	0.104113	0.0809822	0.0784919	0.0801119	0.0815182	0.0835665	0.0867115	0.0728117	0.0722546	0.0731997	0.0768363	0.0815184	0.0780752	0.077615	0.0793652	0.083463	0.0824922	0.0785215	0.0762905	0.0861468	0.104011	0.105714	0.0951255	0.0850231	0.0883808	0.0940821
333	0.0356361	0.0427194	0.0342873	0.0352873	0.0414232	0.0453352	0.0486369	0.0386466	0.0500246	0.0444662	0.0519464	0.0609244	0.0570495	0.056183	0.0530456	0.0695991	0.0800449	0.0763903	0.0959016	0.0857609	0.0904003	0.0900829	0.0939316	0.0717382	0.0725239	0.0676672	0.0716162	0.0747078	0.0689046	0.0598867	0.0653013	0.0684585	0.0784364	0.086909	0.0761356	0.0649277	0.0682537	0.0910798	0.0873649	0.0742578	0.0728736	0.0794454	0.0943152	0.0790835	0.0713835	0.0864434	0.0939688	0.0850646	0.0745793
334	0.0234104	0.0375395	0.0429297	0.0419943	0.0353895	0.0423331	0.0426885	0.0384209	0.0398834	0.0512661	0.0548454	0.0685622	0.0718416	0.0700177	0.0681129	0.0732404	0.0744802	0.0673669	0.0668501	0.0621557	0.0864498	0.0861418	0.0828704	0.0990886	0.0936526	0.0908422	0.0624099	0.0804665	0.0773313	0.0694524	0.0895849	0.0738774	0.0624121	0.0780393	0.0714868	0.0853795	0.0914876	0.0862434	0.0982379	0.0935725	0.0891767	0.0881583	0.0756295	0.0753466	0.077444	0.0906677	0.0864977	0.0697741	0.0712808
335	0.0403206	0.0460793	0.0365126	0.0400264	0.0429036	0.0411414	0.0365219	0.0431415	0.0452799	0.0576633	0.0639087	0.0618822	0.0638549	0.070356	0.0640292	0.0585037	0.0692656	0.0742416	0.0764381	0.0792199	0.0863301	0.0831826	0.0706693	0.0783981	0.0704415	0.0670955	0.0791019	0.0642253	0.07064	0.0829421	0.0784427	0.0678345	0.0735486	0.0751075	0.0796188	0.081319	0.0785684	0.0786392	0.083972	0.0726883	0.0609161	0.0767873	0.082378	0.0886348	0.0963054	0.0793163	0.0857426	0.0863649	0.0848333
336	0.0396658	0.0433887	0.0448883	0.0422671	0.0377157	0.0421782	0.0429665	0.0425519	0.0428283	0.0533692	0.0576102	0.0449847	0.0515975	0.0542218	0.0651956	0.0688086	0.0741467	0.066023	0.0651658	0.0725801	0.0881862	0.0922834	0.0933973	0.0867439	0.0961744	0.079753	0.0829996	0.0813643	0.0711545	0.0733037	0.068552	0.0719398	0.0725556	0.0775537	0.0758174	0.0749277	0.0735396	0.083878	0.0829948	0.0858078	0.0952292	0.0793268	0.0790507	0.0824081	0.086405	0.078933	0.08026	0.0912696	0.0889097
337	0.02649	0.0410488	0.0352767	0.0464755	0.0487849	0.0392667	0.0446763	0.0487034	0.0431762	0.0527925	0.0482783	0.0514351	0.0517335	0.0466178	0.0653355	0.0737353	0.068307	0.0846899	0.0872363	0.0923266	0.0928424	0.0794542	0.0777415	0.0826662	0.0726326	0.0878629	0.0715165	0.0843993	0.0683084	0.0863848	0.0760021	0.0555815	0.0748588	0.0860736	0.0837235	0.0888571	0.0776025	0.0806345	0.0877893	0.0759288	0.083429	0.0807069	0.087627	0.103384	0.0925921	0.0815726	0.0780201	0.0892577	0.0926879
338	0.024114	0.04034	0.0365558	0.0406179	0.0323482	0.0397782	0.0388167	0.0468878	0.0542669	0.0543675	0.0660935	0.0702544	0.0561119	0.0543251	0.0709058	0.0744392	0.0717768	0.0746254	0.0773324	0.0795425	0.0846103	0.0829008	0.0780786	0.073809	0.085063	0.0629281	0.0714128	0.0782925	0.0680928	0.0705298	0.0647451	0.0709969	0.0683241	0.0582197	0.0658192	0.0695955	0.0618403	0.0734886	0.0683143	0.0743294	0.0792891	0.0832171	0.0786873	0.066455	0.0684887	0.0704201	0.0757509	0.0786105	0.0801503
339	0.0514289	0.0453448	0.0518615	0.0418609	0.0500079	0.0569423	0.0484982	0.0559643	0.051823	0.057469	0.0650367	0.0726343	0.0568559	0.0578146	0.0685465	0.0840823	0.0881593	0.0852347	0.0840477	0.0971169	0.0981542	0.103505	0.0958093	0.106635	0.0874195	0.0737047	0.0725132	0.074254	0.0679324	0.0706357	0.0793307	0.0909747	0.0689879	0.0616942	0.0665558	0.0671071	0.0683674	0.0739774	0.0845801	0.0878424	0.0858488	0.0769338	0.0774903	0.0895302	0.0876415	0.0984612	0.101375	0.0897767	0.0647591
340	0.0327259	0.0479241	0.0389694	0.0386476	0.0475469	0.0551767	0.047874	0.0371068	0.0393465	0.0386312	0.0662734	0.0769734	0.0623802	0.0690771	0.0621581	0.0581343	0.0648266	0.0811128	0.0903813	0.0902432	0.0923314	0.0739024	0.0674647	0.0815192	0.0887918	0.0737864	0.0882875	0.108662	0.0932846	0.0817841	0.0837601	0.101908	0.0724938	0.0571131	0.0620106	0.0609243	0.0691522	0.0749229	0.0660796	0.0675708	0.0667926	0.0811468	0.0942925	0.0898938	0.0763332	0.0838008	0.0772009	0.0691075	0.0635945
341	0.018593	0.0421578	0.0343122	0.0443587	0.0535536	0.0350881	0.0352015	0.0397112	0.058054	0.0635553	0.0485954	0.0532034	0.0574993	0.0613302	0.0767325	0.0791587	0.0784227	0.0768577	0.0713862	0.0789407	0.0919456	0.0771206	0.076189	0.088429	0.100044	0.0827876	0.0865303	0.0676345	0.0681955	0.0682652	0.0717178	0.0598521	0.0744268	0.0861756	0.0909138	0.0850973	0.0647267	0.0717285	0.0822109	0.0814628	0.0764103	0.0774727	0.0695357	0.0602623	0.0605513	0.07661	0.0726603	0.0860282	0.0933943
342	0.034898	0.0385516	0.0478986	0.0330672	0.0294858	0.0543998	0.0495078	0.0452002	0.0548433	0.0479599	0.0439734	0.0464136	0.0652467	0.0677863	0.0709094	0.0875287	0.0947671	0.0901194	0.0890027	0.0890973	0.0805819	0.0883107	0.0911251	0.0913236	0.085273	0.0863706	0.0934757	0.0774828	0.0686351	0.0689445	0.0698667	0.0821333	0.0699019	0.0650028	0.0788502	0.0808703	0.0853315	0.0827052	0.0662599	0.065428	0.0764251	0.0725809	0.0729203	0.0758349	0.0773776	0.0671609	0.0608776	0.0691312	0.0697275
343	0.0395782	0.0395693	0.0376411	0.0435289	0.0399844	0.0435733	0.0434567	0.0396733	0.0516627	0.0564934	0.0732684	0.0647675	0.0658863	0.077058	0.0725129	0.0667188	0.0822463	0.0903159	0.0862282	0.0809069	0.0978191	0.0983605	0.0817549	0.0679241	0.0896029	0.0735119	0.0799468	0.0722298	0.0700673	0.0720947	0.0781238	0.0670196	0.0625277	0.0677718	0.0732907	0.0798857	0.0778414	0.0729278	0.072388	0.0688585	0.0516232	0.0633017	0.0777273	0.0736061	0.0859749	0.0768451	0.0807872	0.0813692	0.0808858
344	0.0441265	0.0426073	0.0322551	0.0410946	0.0494769	0.0496587	0.050128	0.0590486	0.0598749	0.0534712	0.056456	0.051013	0.0665572	0.0758233	0.0626277	0.0649883	0.0793213	0.0847169	0.0969463	0.100793	0.0996929	0.0854835	0.0848644	0.0952121	0.0824075	0.0616541	0.0819557	0.094154	0.0783061	0.0720471	0.0695497	0.0768523	0.0782873	0.0744789	0.0878569	0.0929445	0.0837977	0.0748347	0.0815227	0.0705064	0.0730718	0.0789532	0.0704796	0.0670339	0.08313	0.0794282	0.0659581	0.0779026	0.0693388
345	0.0431307	0.0388491	0.0507384	0.0438026	0.0384879	0.0343982	0.0333282	0.0624789	0.0631351	0.0668241	0.0602037	0.0625454	0.0626159	0.0692664	0.0670329	0.0646739	0.0776216	0.0813297	0.0769639	0.0833344	0.0905732	0.0910457	0.0824175	0.0714256	0.0844146	0.065755	0.0835949	0.0734781	0.0708921	0.0774365	0.0800356	0.0675949	0.0593671	0.066188	0.0821894	0.0886607	0.0881543	0.0762951	0.0713935	0.0685321	0.0674255	0.0694115	0.0663304	0.0731497	0.0464898	0.0517762	0.0587594	0.0657624	0.0804892
346	0.0437083	0.0349854	0.031535	0.0436504	0.036723	0.0427819	0.0467349	0.0460728	0.0515162	0.0685754	0.0650188	0.071897	0.0635519	0.0658462	0.0746501	0.0755414	0.0714927	0.086612	0.0876724	0.0972006	0.0988893	0.0942383	0.0894579	0.0892799	0.0973873	0.0781425	0.0898982	0.0839092	0.0678119	0.0591195	0.0602237	0.0626397	0.068963	0.0699081	0.0744664	0.0781237	0.0720088	0.0682944	0.0634008	0.0634599	0.0626627	0.0686554	0.075317	0.0744659	0.0685052	0.0650431	0.0786676	0.0871665	0.0697971
347	0.0259177	0.0279384	0.0337411	0.0395929	0.0404954	0.032079	0.060278	0.0551697	0.0517519	0.0610456	0.0722458	0.0715418	0.0658721	0.0715042	0.0742667	0.0881661	0.0944765	0.0844651	0.0803513	0.0872833	0.100337	0.101425	0.0888333	0.0743109	0.0888034	0.0999507	0.0803553	0.0770867	0.0762633	0.0836231	0.0704544	0.0576425	0.0553874	0.0626604	0.0831618	0.0938891	0.0820981	0.0738453	0.0686677	0.0657454	0.0613918	0.0672179	0.0697665	0.0690658	0.0838646	0.0847837	0.0821532	0.0756655	0.0807356
348	0.0424321	0.0464174	0.042449	0.0433857	0.0463576	0.0461334	0.0561218	0.0589526	0.057413	0.0608637	0.0676836	0.0619686	0.0646917	0.0821235	0.0771697	0.0660843	0.0746872	0.0781662	0.0895078	0.0860693	0.0948806	0.0915667	0.0794058	0.0872443	0.0610746	0.0947727	0.071727	0.0768321	0.076829	0.0851603	0.073806	0.0834846	0.0812242	0.0693302	0.0718049	0.0741962	0.0746208	0.0770249	0.0785539	0.0793105	0.0780615	0.0680562	0.0606321	0.0539636	0.0532866	0.0602844	0.0574983	0.0695385	0.0756968
349	0.0691313	0.039414	0.0400758	0.0338718	0.0431147	0.051296	0.0497088	0.0607032	0.059127	0.0684573	0.0705109	0.0666766	0.0795005	0.0782715	0.0683211	0.0698679	0.0707902	0.0836501	0.0866271	0.0859391	0.0886912	0.102978	0.0931183	0.0800609	0.0772631	0.0926114	0.0756559	0.0774221	0.0638864	0.0670554	0.0770722	0.0890643	0.0711883	0.057246	0.0680383	0.0858119	0.0881473	0.0681658	0.0631486	0.0723108	0.0751976	0.0743251	0.0623726	0.0637659	0.0570841	0.0609825	0.0626733	0.0785866	0.0691786
350	0.0423055	0.040329	0.0330629	0.0402531	0.0451026	0.0595047	0.0538065	0.0417085	0.0458645	0.0509482	0.0571093	0.0614062	0.0768414	0.0827876	0.0771826	0.0710838	0.0804226	0.0994319	0.0897324	0.0967612	0.0915598	0.0724361	0.0851907	0.0957888	0.0782646	0.0860421	0.0724475	0.0741725	0.0853764	0.0741022	0.0687444	0.067102	0.0690784	0.0628468	0.0689526	0.0721124	0.0703058	0.071862	0.0686265	0.0701274	0.0701275	0.0641986	0.0599672	0.0634689	0.0743815	0.0698858	0.0724343	0.075284	0.0738194
351	0.032665	0.0333869	0.038001	0.0420099	0.0505726	0.0443904	0.0467832	0.0557917	0.0639537	0.064114	0.0620834	0.0738388	0.075752	0.0830711	0.0803927	0.0637577	0.0597935	0.079748	0.0767696	0.0638345	0.0775166	0.0767047	0.0811082	0.0892481	0.0793095	0.057457	0.0626097	0.0733831	0.077378	0.078069	0.0849451	0.0825969	0.0758602	0.0718918	0.0657662	0.0692775	0.0840831	0.0777345	0.0742451	0.0734621	0.0752086	0.0695264	0.071383	0.0720962	0.0693934	0.0649392	0.0674848	0.0705877	0.0767965
352	0.0344529	0.0496528	0.0512677	0.0502819	0.0443872	0.0465869	0.052721	0.0564528	0.068401	0.0740463	0.0724389	0.0852037	0.0792283	0.0780116	0.0744675	0.0784265	0.0773771	0.0871428	0.0805308	0.0745609	0.0685078	0.0745971	0.095841	0.0893665	0.0776958	0.0940259	0.0859551	0.0771805	0.0741381	0.083182	0.061725	0.054894	0.0677722	0.076421	0.0735055	0.0693001	0.0682837	0.0744286	0.0708191	0.0784875	0.0724539	0.0694087	0.0638207	0.0607423	0.0621226	0.0539097	0.0653905	0.0706541	0.071275
353	0.0444229	0.0342012	0.040945	0.047488	0.0590837	0.0628531	0.0538105	0.0586916	0.0618889	0.0837096	0.087167	0.0767922	0.0792578	0.0868721	0.0816487	0.0865525	0.0872382	0.0883439	0.0983832	0.0881438	0.0885963	0.100953	0.0958102	0.0941607	0.0777533	0.0905746	0.0916933	0.070512	0.0642819	0.0637418	0.0645177	0.0643588	0.0695529	0.0860654	0.0833253	0.0776843	0.0770927	0.0729012	0.0776531	0.0788955	0.0647492	0.0645152	0.052577	0.0566596	0.0689281	0.0772901	0.0699434	0.0594418	0.0643306
354	0.0493174	0.0504997	0.052169	0.0367068	0.0469622	0.0692851	0.0547061	0.0642774	0.0716491	0.0740946	0.0761872	0.0980356	0.0843916	0.0779333	0.0868791	0.0966103	0.0906888	0.0958885	0.0918239	0.0953033	0.0952137	0.077144	0.0944643	0.0892633	0.0897349	0.0773335	0.074441	0.0642042	0.0774167	0.0650059	0.0641789	0.0666479	0.0697749	0.0766405	0.0676599	0.0740387	0.076456	0.0653932	0.0639411	0.0708642	0.0703024	0.0651388	0.0634713	0.0774723	0.0751779	0.0675278	0.0633871	0.0726783	0.0739276
355	0.0380989	0.0466006	0.0429451	0.0449514	0.055015	0.0593844	0.0681711	0.0620246	0.0559461	0.0549703	0.0678108	0.0796667	0.0808593	0.0791028	0.0839776	0.0868639	0.0891978	0.0911272	0.100487	0.101698	0.093182	0.0891624	0.0940053	0.115676	0.0820492	0.0963997	0.0801972	0.0692974	0.0711769	0.0677046	0.0790624	0.0644526	0.0534604	0.0666506	0.0682028	0.0733227	0.0781108	0.0660014	0.0702958	0.0684854	0.0656116	0.0609345	0.0527495	0.0586343	0.065879	0.0617251	0.0671834	0.0743655	0.0878287
356	0.0391326	0.0442694	0.0483352	0.048049	0.0512788	0.0636463	0.0723915	0.0511573	0.0523566	0.0650692	0.0787475	0.0795603	0.0662297	0.0746678	0.0820393	0.0776523	0.100635	0.0844542	0.0795183	0.0769306	0.0852937	0.0867885	0.0756947	0.0892336	0.0823652	0.075966	0.0868956	0.0707751	0.0695271	0.0621506	0.0758041	0.0723776	0.0830997	0.0799955	0.0742805	0.0692149	0.0589162	0.0630894	0.0643175	0.0632241	0.0542931	0.0620981	0.0652261	0.0639508	0.0635692	0.0641986	0.0788218	0.0755111	0.0666123
357	0.0363168	0.0385979	0.0393424	0.0540055	0.062064	0.0536547	0.0564939	0.0547778	0.0648066	0.0736065	0.0659708	0.0725322	0.0905856	0.0887258	0.0853651	0.0855123	0.104142	0.0939528	0.0828172	0.0772473	0.0823932	0.0714156	0.0919831	0.102246	0.0893079	0.0769949	0.0870793	0.0844979	0.0643608	0.0734649	0.0820065	0.0823052	0.0686297	0.0709566	0.0726274	0.0833067	0.0688653	0.0613058	0.0765631	0.0702306	0.0647104	0.0695773	0.0642542	0.0622991	0.0687341	0.0567386	0.0543311	0.065001	0.08108
358	0.0549982	0.0447999	0.0470739	0.0435566	0.0490294	0.0690707	0.0589255	0.0647561	0.0630445	0.0658534	0.0698512	0.0861529	0.0880034	0.0841767	0.0992796	0.0838966	0.0657811	0.0708313	0.072621	0.0736424	0.075725	0.0866685	0.0777635	0.0774437	0.0680852	0.081113	0.0617639	0.0678465	0.0687623	0.0614202	0.0704346	0.0703202	0.0803916	0.0797853	0.0609724	0.0667057	0.0714746	0.0650968	0.057921	0.061258	0.0621624	0.0536971	0.0542491	0.0616147	0.076739	0.0646804	0.058775	0.0654778	0.0771114
359	0.0367513	0.0546705	0.0623393	0.0520138	0.0508082	0.0561782	0.0503825	0.0682148	0.0782107	0.0772038	0.0808252	0.0843197	0.0726155	0.0752357	0.0911574	0.085576	0.0853716	0.0826079	0.0705378	0.0805347	0.0826893	0.0787635	0.0844824	0.100579	0.0851002	0.0818211	0.0672518	0.0797932	0.0761458	0.0722016	0.0789198	0.0657411	0.0707802	0.0700295	0.0693346	0.0761112	0.0881123	0.0761202	0.0726402	0.070189	0.0643517	0.0573724	0.0462473	0.0537838	0.0659317	0.0674679	0.0712002	0.0693873	0.068381
360	0.0212984	0.0414347	0.0603518	0.0659303	0.057894	0.0522009	0.0510448	0.0681862	0.0742172	0.07706	0.0879416	0.0815053	0.0742566	0.0756932	0.0849859	0.0776153	0.0648065	0.0768648	0.0801166	0.0811158	0.0840947	0.0909084	0.0892002	0.0706859	0.060586	0.0768463	0.087405	0.0896727	0.0758831	0.0606288	0.0699141	0.0707119	0.0576401	0.0615987	0.0490409	0.0539981	0.064685	0.0651525	0.0672517	0.0642195	0.0602352	0.0725248	0.0756332	0.0622804	0.0756497	0.0622261	0.0509458	0.0652171	0.0715546
361	0.0426798	0.041786	0.0453794	0.0597951	0.0552977	0.07723	0.0655365	0.0627365	0.077248	0.0919901	0.0831601	0.0785652	0.082567	0.0968796	0.0790129	0.0803226	0.0834655	0.0892779	0.0776192	0.075586	0.0801413	0.0693856	0.0648106	0.0797575	0.0696743	0.0626669	0.0755811	0.0672609	0.0689368	0.0715723	0.0665498	0.0572275	0.0515192	0.0515143	0.0972584	0.0980337	0.0730502	0.071857	0.0655645	0.065268	0.0669198	0.0558185	0.0417021	0.058032	0.0670795	0.0598485	0.045983	0.0576421	0.0717769
362	0.0561746	0.0484841	0.0412942	0.0527749	0.0568251	0.0463017	0.0517368	0.0610319	0.0604573	0.0701528	0.0764748	0.0800664	0.0816918	0.0887079	0.0776689	0.0667985	0.0807177	0.0674911	0.0652107	0.0664996	0.0639784	0.0771688	0.0673841	0.0613349	0.0728153	0.0645919	0.0594831	0.0734662	0.0721159	0.065549	0.0782791	0.0812884	0.0698233	0.0694254	0.066947	0.0621316	0.0635648	0.0725025	0.0684511	0.0656552	0.062998	0.0635704	0.0538729	0.0554486	0.063349	0.0535724	0.0523987	0.0705978	0.0729753
363	0.0487124	0.0578017	0.0570894	0.0571442	0.0638632	0.0722118	0.0711341	0.0608824	0.0683625	0.0653321	0.0786146	0.0746993	0.0798024	0.0864046	0.0789379	0.0687883	0.0653739	0.077389	0.0730717	0.0652745	0.0700889	0.0657341	0.0749976	0.06838	0.0685716	0.0624294	0.066588	0.0616128	0.0578739	0.0690542	0.0734392	0.0680713	0.0697418	0.0735855	0.0741287	0.072984	0.0748237	0.0670204	0.0426613	0.0470534	0.0520806	0.0672154	0.0718028	0.0610655	0.0463189	0.0387951	0.0490786	0.058182	0.0669912
364	0.0515283	0.0459652	0.0400912	0.0592467	0.0623609	0.0651744	0.0839879	0.0732227	0.068618	0.0688308	0.079886	0.0617063	0.0618596	0.0627348	0.076244	0.0843702	0.0748212	0.0609883	0.0655809	0.0764195	0.0678709	0.065552	0.0669862	0.077913	0.0815024	0.0897526	0.0720084	0.072651	0.0656708	0.0514061	0.0573777	0.0665585	0.0659171	0.0649635	0.0591881	0.0546619	0.06077	0.0650779	0.066631	0.0589055	0.0524628	0.0510092	0.0447027	0.0529578	0.0588961	0.0568102	0.0553867	0.0742199	0.0814809
365	0.0636713	0.0559329	0.052737	0.0643972	0.0609363	0.046911	0.0697094	0.0638816	0.0554543	0.0702881	0.0777224	0.0809832	0.0923302	0.0782051	0.0603791	0.0705471	0.0818205	0.0720922	0.0686341	0.07138	0.0598811	0.062731	0.0693666	0.0588063	0.0645961	0.0695512	0.078433	0.0690542	0.0763854	0.0667012	0.069809	0.0684317	0.0778877	0.0721236	0.0658554	0.0659973	0.0570436	0.0485809	0.0549545	0.0549243	0.0566142	0.058219	0.051661	0.0503296	0.0588013	0.0561365	0.0498215	0.0558232	0.0706746
366	0.0554985	0.0386246	0.0462544	0.0485204	0.0441459	0.053587	0.0634927	0.0761392	0.0715762	0.0695964	0.0786064	0.0896866	0.0752605	0.0634039	0.073801	0.0841177	0.0734987	0.0592977	0.0480516	0.0530857	0.0606225	0.0695572	0.0650669	0.0601429	0.0615034	0.0546023	0.0496835	0.0513035	0.0673647	0.0644341	0.0729021	0.0742309	0.0546665	0.0420509	0.0590725	0.0665183	0.0618167	0.0590164	0.0588715	0.0561011	0.0582209	0.0594957	0.0548519	0.0560721	0.055689	0.0582881	0.0503623	0.0629687	0.0765854
367	0.0444064	0.0514644	0.0464273	0.0411861	0.0562633	0.0792982	0.0759857	0.0673946	0.0750726	0.0747458	0.0742485	0.0642672	0.0661961	0.0572213	0.0655251	0.0793139	0.0783593	0.0711674	0.058583	0.0689857	0.0677763	0.0541677	0.0587007	0.0737234	0.0687809	0.0525227	0.0487414	0.0629286	0.0598527	0.0714272	0.0813811	0.0721225	0.077087	0.0629975	0.0691402	0.0637645	0.046289	0.0475233	0.0715497	0.0698025	0.0553047	0.0480626	0.0484734	0.0577113	0.0595475	0.0463563	0.0540025	0.0653928	0.056387
368	0.0537112	0.0480804	0.0527604	0.0605489	0.0501277	0.0665139	0.0655272	0.0730719	0.0658352	0.0580996	0.0735817	0.0585585	0.0692896	0.0893746	0.0803617	0.0767221	0.0945672	0.0878023	0.0796324	0.0790485	0.0878268	0.0829792	0.0655697	0.0643241	0.0782579	0.080084	0.0499817	0.0738184	0.0628279	0.0687908	0.0744223	0.0735913	0.0627249	0.065551	0.0674553	0.064576	0.0582054	0.0550889	0.0627231	0.0597324	0.0624324	0.0606863	0.0500578	0.0519495	0.043422	0.0414069	0.0534496	0.0658951	0.0695052
369	0.0387809	0.0457532	0.0480982	0.0613905	0.0530936	0.0564262	0.0628491	0.0627474	0.0634461	0.0557819	0.0672264	0.065635	0.071846	0.0754799	0.0626132	0.0606299	0.0624511	0.065588	0.0677876	0.0760323	0.0723164	0.0710573	0.0761495	0.0601327	0.0670963	0.0654026	0.0654618	0.0537127	0.0583422	0.0488113	0.0648554	0.0809614	0.075461	0.0616293	0.0507463	0.0601732	0.0584603	0.065386	0.0726933	0.0600191	0.0611987	0.0616985	0.0540381	0.054955	0.0472044	0.0518764	0.0493469	0.0734057	0.0894746
370	0.0517204	0.0509114	0.0530099	0.0592488	0.0681096	0.0687223	0.0868122	0.0737805	0.0736692	0.0826816	0.0796595	0.0821776	0.0725377	0.07533	0.0662913	0.0644245	0.059453	0.0718937	0.0748458	0.0660793	0.0588461	0.071604	0.059693	0.0512787	0.071803	0.0727787	0.0678935	0.0557105	0.0593934	0.0587221	0.0653659	0.0822802	0.0660117	0.0576865	0.05775	0.058157	0.0662433	0.0708639	0.0672235	0.0584055	0.0569016	0.0557169	0.0449523	0.0509374	0.0483352	0.0547031	0.060025	0.0609419	0.0823974
371	0.0302734	0.0525334	0.060702	0.0679061	0.0571468	0.0571816	0.0640873	0.0749569	0.0731525	0.0729732	0.0795416	0.0765289	0.0576479	0.0598824	0.0664766	0.0575686	0.0639204	0.0663937	0.0710584	0.0588939	0.0588963	0.063138	0.0493935	0.0581457	0.0524737	0.0640747	0.0726248	0.0781969	0.0703382	0.0617169	0.0544381	0.0652645	0.0756665	0.0899896	0.0770004	0.0615353	0.0444398	0.0434489	0.0575139	0.0673921	0.0593081	0.0520926	0.045105	0.0484186	0.0593648	0.0565784	0.0548246	0.060661	0.0745947
372	0.0472001	0.0467575	0.0487172	0.0688908	0.0695381	0.0567591	0.0642863	0.081757	0.0721284	0.0714431	0.0687127	0.081343	0.0723837	0.0667783	0.0603861	0.0614896	0.0730016	0.0670497	0.0664917	0.0812253	0.0731343	0.0614835	0.0657865	0.0579871	0.060947	0.0558093	0.0490634	0.0539302	0.0603895	0.0654414	0.0651894	0.0592218	0.0588317	0.053732	0.052271	0.0498359	0.0561016	0.0602654	0.0481882	0.0442439	0.0474918	0.0434887	0.0459567	0.0507378	0.0494526	0.0400913	0.0366168	0.0484779	0.0508676
373	0.044131	0.0460017	0.0540105	0.0504143	0.0449457	0.0686046	0.0678775	0.072128	0.0724741	0.069048	0.075991	0.0767304	0.0719464	0.0853029	0.0719907	0.073954	0.0632021	0.0499488	0.053613	0.0636549	0.06672	0.0544335	0.0547271	0.0709203	0.067433	0.0649197	0.0562571	0.0730242	0.0596573	0.0749755	0.0699394	0.083061	0.0641852	0.0683266	0.0693322	0.0592696	0.0472381	0.0487339	0.0577319	0.0588406	0.0572683	0.0509771	0.0593787	0.0558298	0.0483902	0.0420913	0.0403318	0.0435028	0.0581887
374	0.0497296	0.059809	0.0448612	0.0592856	0.0638704	0.07122	0.0628551	0.0623526	0.0694422	0.0793196	0.0725822	0.0670067	0.0655356	0.0729781	0.0863343	0.0772765	0.0649305	0.0642585	0.0591291	0.0581163	0.063646	0.0645033	0.0663992	0.0576057	0.0571195	0.0759657	0.0611871	0.0656989	0.0671057	0.0663267	0.0668572	0.0533706	0.0618371	0.0691209	0.0679542	0.0631179	0.0544713	0.0487682	0.0440342	0.046069	0.0385322	0.0478663	0.0465711	0.0464611	0.0633628	0.0594739	0.0606476	0.0697198	0.0706465
375	0.0393255	0.0481109	0.0486982	0.0460378	0.0553435	0.0640975	0.0665217	0.0761246	0.0862993	0.0817762	0.0827431	0.06918	0.0632276	0.0624621	0.0718114	0.0729715	0.0567789	0.0627286	0.0546804	0.0659384	0.0694785	0.0589755	0.0623035	0.0543073	0.0689217	0.0762887	0.0686062	0.070181	0.0656457	0.0698777	0.0697185	0.0601045	0.0655503	0.065122	0.0638626	0.0575504	0.0427964	0.0422862	0.0408269	0.0504752	0.0461818	0.0415909	0.033743	0.0394954	0.0405616	0.0493362	0.0480419	0.0568052	0.0649459
376	0.0437745	0.0492943	0.060247	0.0667254	0.0651677	0.0582288	0.0513034	0.052124	0.0634378	0.0824156	0.0765105	0.076073	0.0746077	0.0512356	0.0539572	0.0562871	0.0621163	0.0669886	0.0743698	0.0670572	0.0553019	0.0535234	0.0624134	0.0753564	0.0812643	0.0745822	0.0650207	0.0671764	0.0589855	0.0625917	0.0609062	0.0685293	0.0505599	0.0405461	0.0488759	0.0505702	0.0481042	0.0459888	0.0507926	0.0487483	0.0472737	0.0544007	0.0506055	0.0525241	0.0577714	0.0450432	0.0479421	0.0479471	0.0572523
377	0.0472986	0.0548379	0.0488817	0.058093	0.0532518	0.0646426	0.0606352	0.0634945	0.0645106	0.0702562	0.0718317	0.0720233	0.0684833	0.0600789	0.0576096	0.0604059	0.0694864	0.0696301	0.0600791	0.0608347	0.0644208	0.0757368	0.0794205	0.0518339	0.0494704	0.058489	0.0495293	0.0806972	0.0679669	0.0517306	0.0590653	0.0602502	0.0769135	0.0621363	0.0422738	0.0472851	0.058998	0.0504196	0.0549812	0.063857	0.0607863	0.0514269	0.0575601	0.052496	0.0551536	0.0624366	0.0573367	0.0536996	0.0556485
378	0.0506975	0.0401952	0.0515275	0.0548572	0.0646717	0.0590716	0.071511	0.0608491	0.0706607	0.0747329	0.0682352	0.0520164	0.0593404	0.0760883	0.0679229	0.0557095	0.0556467	0.0487251	0.0548262	0.0523203	0.0639475	0.0671861	0.0485297	0.036252	0.0524597	0.0545526	0.0547464	0.0821371	0.0604373	0.0413213	0.055707	0.0524907	0.0664961	0.0620514	0.0490411	0.0442029	0.0494665	0.0512624	0.0596348	0.0550521	0.0530358	0.050263	0.0369583	0.0368791	0.0337253	0.0515132	0.0655399	0.0573294	0.063059
379	0.0481297	0.0550517	0.0548285	0.0566938	0.0486179	0.0731749	0.0763562	0.0592956	0.0587233	0.0667853	0.0705636	0.0706663	0.0670485	0.0625868	0.0659841	0.0678177	0.0532026	0.0587947	0.0620101	0.0583676	0.0482862	0.0554951	0.0536562	0.0449061	0.0466243	0.0628565	0.058303	0.0610835	0.0588204	0.0502547	0.0497155	0.0657193	0.0590257	0.0593771	0.0645076	0.0608573	0.0552092	0.0536832	0.0467535	0.0469277	0.0513667	0.0541667	0.0466723	0.0441421	0.0445899	0.0434865	0.0563116	0.0621711	0.0545776
380	0.0521936	0.0449861	0.0591958	0.0597935	0.063556	0.0618164	0.0664389	0.0562485	0.0670286	0.0702603	0.0683298	0.0612154	0.0583611	0.0589508	0.053909	0.0577363	0.0509422	0.0497256	0.05479	0.0471369	0.0513496	0.0580955	0.049969	0.047961	0.0358616	0.044938	0.0521199	0.0562797	0.0665243	0.0553615	0.055158	0.0494352	0.0444424	0.0507129	0.0618531	0.0562593	0.053949	0.0549218	0.0455519	0.0514201	0.0489498	0.0396862	0.0368373	0.0460536	0.0420087	0.0507722	0.0577448	0.0536828	0.0638909
381	0.0571537	0.0503913	0.0494083	0.0494982	0.0561016	0.0558484	0.0541459	0.0548409	0.0584271	0.0581369	0.0651636	0.0625134	0.0669274	0.0674129	0.0606494	0.0552917	0.0526353	0.0414566	0.0487262	0.0565314	0.0511629	0.0475532	0.05671	0.0678104	0.0599708	0.063566	0.0591332	0.0481597	0.0475941	0.0539215	0.0471527	0.0526338	0.0562316	0.0493231	0.0539982	0.0556983	0.0585066	0.0512662	0.0488876	0.0496202	0.0441244	0.0446032	0.0533544	0.0381029	0.0431881	0.0547172	0.0511682	0.0576096	0.0530739
382	0.0384175	0.0614126	0.0610975	0.0616887	0.0510428	0.0673335	0.0513191	0.0615564	0.0603758	0.0534656	0.0561226	0.0656425	0.063607	0.0620625	0.0602771	0.0603916	0.0572823	0.0619662	0.0601109	0.0496463	0.0411856	0.0557075	0.0580763	0.0680867	0.0598062	0.0526841	0.0595521	0.0634999	0.0596502	0.0567478	0.0532141	0.0685067	0.052043	0.0493906	0.0522772	0.0603278	0.0648803	0.0643325	0.05311	0.0467132	0.060464	0.0573266	0.0429185	0.0420656	0.0450435	0.0538726	0.0460545	0.0558665	0.0607327
383	0.0331547	0.0496743	0.0548576	0.0709566	0.0636212	0.0589946	0.0801101	0.0697931	0.0607182	0.0542244	0.0592807	0.060972	0.057918	0.0686241	0.0601091	0.0561523	0.0560159	0.0563579	0.0589939	0.0503918	0.0384332	0.0421409	0.0504446	0.0576544	0.0514109	0.0586234	0.0516289	0.0381323	0.0593255	0.0554504	0.0497607	0.044188	0.0526886	0.0589211	0.0582173	0.0525768	0.0493028	0.054594	0.0548296	0.047897	0.0320629	0.0449613	0.0552122	0.0509501	0.0591482	0.0666028	0.0741452	0.0747315	0.0582492
384	0.040832	0.050193	0.0558641	0.0547259	0.0587421	0.0481694	0.0562067	0.0536993	0.0531914	0.0517556	0.0539326	0.0515421	0.0480995	0.0426784	0.0483073	0.057326	0.0690126	0.0596411	0.058348	0.0542955	0.0413379	0.0449414	0.048985	0.0602671	0.0585556	0.0474531	0.0609442	0.0457826	0.0531849	0.0762287	0.0488533	0.0491305	0.0485745	0.0492137	0.0471544	0.0467399	0.048954	0.0473367	0.0506963	0.0430245	0.037795	0.0425557	0.0436392	0.0549607	0.0543411	0.0489596	0.048845	0.0568517	0.0569855
385	0.0663815	0.0577921	0.0667699	0.0466145	0.0424228	0.041549	0.0550565	0.0626204	0.0498025	0.0476955	0.054556	0.0558191	0.0650532	0.0566784	0.0488689	0.0552672	0.0492541	0.0487223	0.0419384	0.0499641	0.0568814	0.0512234	0.0538172	0.0371736	0.0536961	0.0464348	0.0581448	0.0509009	0.0521475	0.0476001	0.0515937	0.0511351	0.0408324	0.0489368	0.0474366	0.0444961	0.0518988	0.0462597	0.0464678	0.0418891	0.0437451	0.0531722	0.0574067	0.046214	0.0434248	0.0580872	0.0592727	0.0475691	0.0624875
386	0.0616582	0.0370781	0.0422167	0.0483007	0.0603597	0.0579284	0.0663638	0.0473016	0.0486781	0.0516507	0.0615508	0.0607811	0.0508508	0.0510775	0.0637064	0.0499655	0.0476622	0.0523329	0.0431529	0.0493862	0.0438932	0.0367085	0.0461014	0.0577279	0.0555636	0.0379188	0.0637702	0.0442121	0.0460054	0.0557689	0.0520209	0.0540681	0.0363133	0.03281	0.044876	0.0498581	0.0478703	0.044987	0.0433288	0.0430463	0.0482924	0.0521511	0.0467815	0.0486992	0.0436991	0.0582574	0.0652361	0.0539634	0.0504436
387	0.0560104	0.0485599	0.0556027	0.0582292	0.0535174	0.0488765	0.0518702	0.0509553	0.0489208	0.0509075	0.0467791	0.0553833	0.0723049	0.0680187	0.0439633	0.0436436	0.0463963	0.0502176	0.0545291	0.0472792	0.0503462	0.0529356	0.0506906	0.053961	0.0524317	0.0485747	0.0414161	0.0554735	0.0493838	0.0475146	0.0478618	0.0486213	0.0502817	0.0680057	0.0565224	0.0510827	0.0408465	0.0397971	0.0465777	0.0525212	0.053388	0.0412902	0.0365834	0.0397855	0.0476284	0.0447141	0.0598067	0.0548272	0.0443056
388	0.0559441	0.0544677	0.0549779	0.0504124	0.0496748	0.0485253	0.0520391	0.0410097	0.0509337	0.061011	0.0612368	0.0443388	0.0451286	0.0532288	0.053125	0.0489074	0.0393188	0.0448372	0.0581385	0.05099	0.0521021	0.0581194	0.0471658	0.0487472	0.0525448	0.0424966	0.0443964	0.0721543	0.0645312	0.0693208	0.0437262	0.0393008	0.0543204	0.0460034	0.0347609	0.0346917	0.0436146	0.0466558	0.0516903	0.0504188	0.0490267	0.0466095	0.052791	0.0478948	0.0447834	0.0492465	0.0549732	0.0596412	0.0670793
389	0.0472719	0.0371033	0.0470912	0.0538186	0.0474535	0.0539513	0.0542514	0.0618415	0.0582051	0.0713633	0.0599297	0.0566092	0.0609597	0.0616382	0.0675398	0.0568385	0.0533481	0.0575648	0.0512528	0.0564044	0.0562271	0.0646783	0.052806	0.0573071	0.0578279	0.0518432	0.0488797	0.045793	0.0615272	0.0718928	0.0631749	0.0512855	0.0471606	0.0574484	0.0567221	0.0492446	0.0464695	0.0447352	0.048441	0.0476994	0.0506472	0.0604431	0.0456448	0.0364373	0.041797	0.0441923	0.0499782	0.0495931	0.0500504
390	0.0567142	0.0344261	0.0394437	0.0373685	0.0440442	0.0437962	0.0617008	0.0485443	0.043482	0.0579802	0.0508581	0.0509283	0.0420968	0.0455021	0.0542625	0.0466155	0.0501254	0.0517527	0.047167	0.0389098	0.0444359	0.0445845	0.0399354	0.0386014	0.0476015	0.0525534	0.0531585	0.0591952	0.0489231	0.0462605	0.0472206	0.044669	0.0359562	0.0394049	0.0414596	0.0395705	0.0383229	0.0414863	0.0533972	0.0487041	0.0418499	0.0377437	0.0403001	0.0474174	0.0431478	0.0461437	0.0501569	0.0575765	0.057932
391	0.0457813	0.0418344	0.0421915	0.0406223	0.0465654	0.0480674	0.0405478	0.0518697	0.0628804	0.0492421	0.0555864	0.0640269	0.066084	0.0558358	0.0466675	0.043033	0.0410089	0.0504574	0.0534231	0.0566296	0.0599454	0.0652477	0.0543584	0.0497961	0.0521015	0.0471254	0.0461256	0.0549829	0.0532146	0.0512703	0.0370597	0.0325608	0.0463225	0.0464515	0.0427587	0.0525294	0.0598828	0.0530879	0.0392986	0.0393507	0.0380138	0.0418157	0.039898	0.0487832	0.0610406	0.0501832	0.051047	0.0492694	0.054264
392	0.0307901	0.036435	0.0435725	0.0494782	0.0536557	0.0594236	0.052336	0.0491046	0.0520553	0.053673	0.0476386	0.0355259	0.0427976	0.041595	0.0416663	0.0586767	0.0472651	0.0347105	0.0341604	0.0399121	0.0460166	0.0396138	0.0419817	0.0534042	0.046886	0.0400225	0.0440892	0.0534958	0.0589825	0.0358335	0.0454009	0.0492446	0.0460463	0.0435273	0.0412176	0.0488125	0.0433908	0.0467444	0.0496725	0.0413303	0.0458478	0.0434034	0.034075	0.044851	0.0539074	0.0524288	0.0579737	0.0615263	0.062161
393	0.0433062	0.0614981	0.0455929	0.0340094	0.0339799	0.0475583	0.0469567	0.0569547	0.0609898	0.0507895	0.0487637	0.0472937	0.0633985	0.0549368	0.0468637	0.0440249	0.0468007	0.0549787	0.0571256	0.0594532	0.0584781	0.0557098	0.0502363	0.0608329	0.0546119	0.0462915	0.0523914	0.0536344	0.048132	0.0417586	0.0518048	0.0601487	0.0397562	0.0398499	0.0435479	0.0387779	0.0431801	0.0510633	0.0455699	0.0529291	0.062205	0.050102	0.0469702	0.0407283	0.0407781	0.0510926	0.0600322	0.0581243	0.0494007
394	0.0399687	0.0448162	0.0540497	0.0615758	0.0481995	0.0374146	0.0518507	0.0646217	0.0594672	0.0404108	0.0323074	0.0384807	0.0463342	0.0513853	0.0526677	0.0501689	0.0443601	0.0471905	0.0478596	0.0443794	0.0425286	0.0364456	0.048444	0.0381697	0.0479404	0.0495968	0.0472707	0.04678	0.0456716	0.0401393	0.0511543	0.0562778	0.0551269	0.0414875	0.0406136	0.0475503	0.040833	0.0264716	0.0362268	0.0539369	0.0543175	0.0479708	0.0471756	0.0511377	0.0542632	0.0482199	0.0463069	0.0621233	0.0586799
395	0.0447035	0.0422787	0.0456657	0.0427348	0.0460548	0.0443839	0.0403726	0.0529105	0.0470513	0.0393806	0.0475428	0.0641687	0.0538559	0.0507605	0.0378529	0.0385089	0.0393742	0.0370993	0.0499525	0.0545234	0.0434593	0.0404179	0.0450413	0.0390393	0.0393852	0.0383692	0.0357464	0.042485	0.0328051	0.0386319	0.0547745	0.055743	0.0467323	0.0421822	0.0372753	0.0423877	0.0416522	0.0423581	0.0452441	0.0434023	0.0339096	0.0426714	0.0524381	0.0578723	0.0531137	0.0506297	0.0459823	0.0423729	0.035817
396	0.0443243	0.0358353	0.0450158	0.0547077	0.0522875	0.0490546	0.0384855	0.050659	0.0489392	0.0454322	0.0449517	0.0550088	0.0608744	0.0558711	0.0453062	0.0477154	0.0583121	0.0560802	0.0583396	0.0573126	0.0581857	0.0560561	0.0567942	0.045813	0.0530036	0.0422656	0.041742	0.0370752	0.0419859	0.0540748	0.0468873	0.0321497	0.0335387	0.0368389	0.0403657	0.0386196	0.0358494	0.039488	0.048312	0.046921	0.0369263	0.044408	0.0432513	0.0575466	0.0726035	0.0541335	0.0545257	0.0495517	0.0567225
397	0.0501145	0.0500909	0.0608565	0.060233	0.0590121	0.0432417	0.0402105	0.0437323	0.0449407	0.0519804	0.0441958	0.0424263	0.0451006	0.0436288	0.0400792	0.0514664	0.0448819	0.0400843	0.0478328	0.0530043	0.0554397	0.0557257	0.0503631	0.038254	0.0498972	0.053431	0.0524667	0.0437705	0.0385894	0.0593786	0.0468426	0.0466669	0.0502527	0.045139	0.0450634	0.0365733	0.0380483	0.0454828	0.0513313	0.0541017	0.0521464	0.0423648	0.0443661	0.0427642	0.050994	0.0540147	0.0452606	0.0395846	0.0411066
398	0.0286891	0.0326241	0.0373838	0.0390239	0.042137	0.044085	0.0436988	0.0484115	0.0415284	0.0456692	0.037462	0.0367231	0.0451263	0.0426336	0.0530473	0.0523971	0.0471624	0.0542923	0.0408579	0.0439445	0.0514346	0.0580966	0.0612807	0.050867	0.0485203	0.0499531	0.0518421	0.0609243	0.0545011	0.0540762	0.0600257	0.0585009	0.0469842	0.0413954	0.0390482	0.0385576	0.0434013	0.0451156	0.0434632	0.0457023	0.0538571	0.05243	0.0408661	0.0401716	0.0454124	0.0428912	0.0455531	0.0586928	0.0581784
399	0.0494552	0.0449131	0.0541812	0.0398558	0.0497833	0.0680228	0.0460443	0.041166	0.038298	0.0398426	0.0497157	0.0553168	0.0572704	0.0424853	0.0314336	0.0361158	0.0521125	0.0554293	0.0428987	0.045889	0.0426883	0.0350509	0.0455992	0.0394832	0.0349375	0.0411406	0.0378153	0.0537081	0.044344	0.0427635	0.0551584	0.0600105	0.0415017	0.0406715	0.0398637	0.0389717	0.0376944	0.0438248	0.0467815	0.0504215	0.054242	0.0516776	0.0454527	0.0525081	0.0507103	0.0466979	0.047472	0.0422477	0.0465467
400	0.0351512	0.0528859	0.0489683	0.0437167	0.0460316	0.0453107	0.0333546	0.0373185	0.0419108	0.0415594	0.0432861	0.0498716	0.0508071	0.0519044	0.0450856	0.0359114	0.0364727	0.0410755	0.0361066	0.0477336	0.0490835	0.0424087	0.0546031	0.0610963	0.0447336	0.0392204	0.0543893	0.0568554	0.0497569	0.0541694	0.0431124	0.0405694	0.0437949	0.0547851	0.0655679	0.0528613	0.0387862	0.0350466	0.0399816	0.0416099	0.0400439	0.0382134	0.0388667	0.0523871	0.050515	0.049016	0.0525225	0.0577342	0.0497477
401	0.0430206	0.0544592	0.0504998	0.0419693	0.0535899	0.0448574	0.045257	0.0363247	0.0434495	0.0435586	0.0464566	0.0466231	0.0417839	0.0430588	0.0499309	0.037961	0.0339591	0.0341457	0.0389821	0.0449301	0.0478071	0.0556379	0.046881	0.0352135	0.0430695	0.0493732	0.0484141	0.0494092	0.0459968	0.0480848	0.0389835	0.0564426	0.0521281	0.0364605	0.0380968	0.038526	0.0402601	0.0488259	0.0518881	0.0500283	0.0455947	0.0371437	0.0366562	0.0447959	0.0443624	0.0391868	0.0487245	0.0459972	0.0361012
402	0.0354152	0.0368256	0.0357423	0.0369829	0.0445403	0.037886	0.0455518	0.0483394	0.0535291	0.0555473	0.0543631	0.0606919	0.0554391	0.0490764	0.0487801	0.0445056	0.0318963	0.0417548	0.0504042	0.0433637	0.0394274	0.0462981	0.0534495	0.0341079	0.0277021	0.0415648	0.0457865	0.0464416	0.0451626	0.0535347	0.0472722	0.0505233	0.0448463	0.049129	0.0419316	0.0388954	0.0401636	0.040747	0.0397873	0.0376102	0.0371332	0.0383996	0.0519445	0.055037	0.0748406	0.049248	0.0413273	0.0434166	0.0641476
403	0.0367019	0.0519542	0.0368863	0.0383074	0.0437984	0.042165	0.0409405	0.0427866	0.0416849	0.0382504	0.0502859	0.0599852	0.0381828	0.0371657	0.0343884	0.0343925	0.0454779	0.0515526	0.0590589	0.0505647	0.039703	0.0387084	0.0513023	0.0406945	0.0422016	0.0447544	0.0432081	0.0615111	0.0542114	0.053477	0.0495436	0.0444148	0.0441081	0.0484788	0.0384696	0.0375251	0.0406217	0.043795	0.0389591	0.0435491	0.0578914	0.0451181	0.0383065	0.0435271	0.0441669	0.0462015	0.0507718	0.0468749	0.0440522
404	0.0482671	0.0328644	0.0404524	0.0515172	0.0493704	0.0467525	0.0469151	0.050335	0.044231	0.0414972	0.049854	0.0474857	0.0369117	0.0392995	0.0419581	0.0527759	0.051485	0.0494542	0.0466942	0.045496	0.0414433	0.0351109	0.0360602	0.0387842	0.0549759	0.0393415	0.0346111	0.048722	0.0475691	0.0543332	0.0347885	0.0371191	0.0505766	0.0510079	0.0482156	0.0381324	0.043074	0.0454735	0.0445685	0.048513	0.0469291	0.0522858	0.0471847	0.0437058	0.0414867	0.0476784	0.0469384	0.0459413	0.0550003
405	0.0348102	0.0451367	0.0428395	0.0453871	0.0459253	0.0571757	0.0503926	0.0397376	0.0375389	0.0481056	0.0511985	0.0490511	0.0475432	0.0406542	0.0388026	0.0400862	0.0410831	0.045323	0.0443759	0.0484009	0.0541586	0.0396594	0.0426426	0.0391894	0.0405032	0.0475805	0.0419618	0.0411015	0.044062	0.0347696	0.0434422	0.0383641	0.0457956	0.0468467	0.0410107	0.036728	0.0359626	0.0437058	0.0522637	0.0439641	0.040987	0.0457712	0.0587047	0.0522157	0.060773	0.0671327	0.0556983	0.0468028	0.0502239
406	0.0390672	0.0354974	0.0461345	0.0338469	0.0419173	0.0407379	0.0384612	0.0335211	0.0320343	0.0385279	0.0411919	0.0409193	0.0383857	0.0369061	0.0393836	0.0397102	0.0368532	0.0414872	0.0484816	0.0495657	0.0508503	0.0490124	0.0363785	0.0364243	0.0392574	0.0452733	0.0294329	0.0325642	0.0412443	0.0354364	0.0461727	0.043319	0.0467366	0.0569591	0.0503889	0.050238	0.0521124	0.0449838	0.044002	0.0415002	0.0461015	0.0452269	0.0435265	0.0341382	0.0322585	0.0570347	0.053027	0.0371028	0.0469239
407	0.0420531	0.0343671	0.0445381	0.0389135	0.0397545	0.0439377	0.0323979	0.0353776	0.0439902	0.0438661	0.0358015	0.0409469	0.0441099	0.0407037	0.0396252	0.0415399	0.0340065	0.0428826	0.0466795	0.038001	0.0375639	0.0463268	0.0380423	0.0479407	0.0408235	0.0446618	0.0483082	0.0375681	0.0452214	0.0783142	0.0551719	0.0393834	0.0345481	0.0298861	0.0437472	0.0451611	0.0347857	0.0401994	0.0454153	0.0384096	0.0377677	0.0502973	0.047163	0.0455313	0.0477846	0.0420918	0.0481173	0.0444086	0.0441779
408	0.0481956	0.0359446	0.0481844	0.0360811	0.035958	0.0423962	0.045015	0.045736	0.0453402	0.0569242	0.0564119	0.0523441	0.0431958	0.0399179	0.0386439	0.0468827	0.0427755	0.0449868	0.0495917	0.0389298	0.044525	0.03728	0.0324567	0.0313784	0.0385885	0.0407425	0.0421932	0.0532266	0.0496538	0.038687	0.0544217	0.0480199	0.0338162	0.0327844	0.0376944	0.0383008	0.0365561	0.0360952	0.0297081	0.0321712	0.0409719	0.0429557	0.037009	0.0435033	0.0459509	0.0519813	0.0573316	0.044718	0.0387759
409	0.0507967	0.0442615	0.0408823	0.0372437	0.0323755	0.0349065	0.0325815	0.0343854	0.0387665	0.0373224	0.0406174	0.0423277	0.0378897	0.0327011	0.0401236	0.0444886	0.0426706	0.0457867	0.0516565	0.0472118	0.0383756	0.032436	0.0494462	0.0555452	0.028614	0.0357862	0.0435943	0.0567611	0.0374486	0.0464327	0.048407	0.0472496	0.0375273	0.0326578	0.0319583	0.0405744	0.0573655	0.0518913	0.0455528	0.044363	0.041404	0.0444533	0.0354768	0.0439353	0.0538579	0.053531	0.0482181	0.0515077	0.0436989
410	0.0392263	0.0352508	0.0446687	0.0503057	0.0521621	0.0517915	0.0420129	0.0389265	0.0342753	0.0457987	0.0474515	0.0514403	0.0465973	0.0417982	0.0309187	0.0362876	0.0438016	0.0527554	0.0368479	0.0326195	0.0371871	0.0479305	0.0555165	0.0482161	0.0475671	0.0424732	0.0515687	0.0419486	0.0477921	0.052015	0.0487463	0.05166	0.0438994	0.0388281	0.0351942	0.0440816	0.0463668	0.038575	0.0528294	0.046882	0.0430987	0.0444577	0.0455242	0.0415846	0.0395004	0.0444934	0.0450087	0.0566028	0.0515411
411	0.0383407	0.034536	0.0346049	0.0418756	0.0404032	0.05212	0.0435032	0.0439786	0.0408302	0.0466018	0.0498975	0.0447308	0.0389786	0.0253777	0.0309553	0.0423686	0.0479442	0.0400905	0.0367837	0.0384225	0.042976	0.042253	0.0359097	0.0333125	0.0467009	0.0382792	0.0444226	0.0501516	0.0424699	0.0372262	0.050899	0.0513374	0.0502186	0.043276	0.0515624	0.0528306	0.0471836	0.036653	0.0350461	0.0344698	0.0254114	0.0308559	0.0389	0.0502988	0.0486137	0.0483481	0.0394338	0.036764	0.0446545
412	0.0594796	0.0362639	0.0319953	0.0422179	0.0506351	0.0408679	0.0402704	0.0388246	0.0431521	0.0396684	0.0433861	0.0449471	0.036272	0.0284316	0.0340969	0.0362042	0.0374585	0.0469921	0.0407235	0.0317207	0.0426358	0.0483531	0.0484603	0.044861	0.0353017	0.0372524	0.0418464	0.0330655	0.0401859	0.0447498	0.0356749	0.0400997	0.0539036	0.041559	0.0457668	0.0420865	0.0338491	0.0314582	0.0364989	0.0520917	0.0584774	0.0579799	0.0620323	0.0518244	0.0444921	0.0453183	0.0513402	0.0473991	0.0332491
413	0.0354535	0.0337484	0.0363922	0.0382384	0.0438817	0.0398212	0.0338153	0.0367138	0.04419	0.0409569	0.0413589	0.036107	0.0290071	0.0365254	0.0391285	0.0460002	0.0513512	0.0408402	0.0432195	0.0437557	0.0339041	0.0332594	0.0435826	0.0434804	0.0471028	0.0499654	0.0518188	0.0576221	0.048781	0.0442227	0.0484399	0.0420133	0.0391458	0.0385835	0.0463638	0.0544076	0.0406102	0.0409295	0.056353	0.0505403	0.0381827	0.0410852	0.0415393	0.048349	0.0453997	0.0468768	0.0402192	0.0411272	0.0557234
414	0.0296682	0.0311229	0.045776	0.0406945	0.0322063	0.0294698	0.0416255	0.0320608	0.0349223	0.0322399	0.0245057	0.030723	0.0383054	0.0389187	0.0419439	0.0390377	0.0379824	0.0484694	0.0425646	0.0326975	0.0470976	0.0527389	0.0356092	0.031665	0.0381629	0.0425211	0.0435086	0.0451689	0.0437214	0.0342815	0.0437471	0.0367983	0.0378129	0.0408176	0.0475518	0.0402728	0.0315474	0.0363755	0.0466344	0.0498181	0.0438332	0.043393	0.04638	0.0516831	0.0443121	0.033307	0.0358292	0.0510231	0.0539457
415	0.0525348	0.0371115	0.0396758	0.0382239	0.0377373	0.0505517	0.0451633	0.040443	0.0381194	0.0358218	0.0405263	0.0459879	0.0242114	0.0248795	0.029471	0.0285595	0.0356622	0.0463019	0.0472766	0.0443354	0.0397992	0.0261559	0.0309631	0.0335082	0.0530537	0.0463822	0.0411174	0.0490171	0.0451874	0.0358597	0.0345555	0.0419094	0.0453527	0.0403864	0.0463957	0.0433892	0.0408348	0.0384551	0.0344319	0.0489809	0.04709	0.0490957	0.0473812	0.0417767	0.0410287	0.0646128	0.0543068	0.0329108	0.0334109
416	0.0355088	0.041898	0.0505658	0.0349134	0.0235127	0.0350398	0.0382978	0.0342184	0.0425871	0.0407598	0.0401079	0.0400953	0.0395331	0.0433925	0.0409128	0.0422409	0.0451924	0.0498053	0.044488	0.0323684	0.0341327	0.0471075	0.0429355	0.0473331	0.0354817	0.040427	0.0550898	0.0521744	0.0494891	0.0492402	0.0408468	0.046028	0.0454804	0.0438495	0.0433283	0.0411297	0.0360101	0.0389949	0.0402493	0.0434763	0.0432476	0.0423079	0.0377667	0.0372873	0.0441232	0.0498083	0.042248	0.0447011	0.0527913
417	0.0305758	0.0327075	0.0352248	0.0456717	0.038192	0.0295351	0.0332861	0.0363917	0.0379801	0.0334871	0.0337163	0.0301062	0.0354657	0.0364926	0.0395107	0.0388251	0.0432233	0.0400999	0.0375005	0.0352525	0.0348905	0.0335128	0.0389763	0.035499	0.0319205	0.0410929	0.0521764	0.0420002	0.0565344	0.0591222	0.046312	0.0393501	0.0503036	0.0501115	0.034971	0.0392024	0.0473577	0.0498856	0.0443541	0.0441973	0.0485915	0.0429311	0.0442004	0.0401528	0.0507417	0.0522547	0.0420049	0.0473772	0.0462728
418	0.0253237	0.041122	0.0409239	0.0301147	0.0478609	0.0425375	0.0459387	0.0411325	0.037813	0.0430088	0.0410991	0.0379131	0.0349615	0.0326622	0.0379223	0.0429897	0.0446899	0.0435106	0.0382076	0.0406444	0.0330534	0.0368906	0.0327219	0.039813	0.0467298	0.0403469	0.0411582	0.0470793	0.0546869	0.0436582	0.0459335	0.0442267	0.0451406	0.0453305	0.0318278	0.0322206	0.0423126	0.0395462	0.0468922	0.0474467	0.052059	0.0462709	0.0426802	0.0508768	0.0574813	0.0448471	0.0559597	0.0522111	0.0514316
419	0.0315822	0.0388807	0.0429559	0.0408816	0.0425872	0.0347595	0.0455503	0.0512749	0.0430141	0.0345826	0.0433559	0.0536523	0.0384105	0.0372435	0.0454535	0.0352795	0.0373242	0.0423478	0.039682	0.0518256	0.049126	0.0378045	0.0388387	0.0453824	0.0480079	0.0452099	0.0439733	0.0391534	0.045441	0.0494135	0.0429068	0.048908	0.0419441	0.0471503	0.0463093	0.0512587	0.0506799	0.0440521	0.0503523	0.0520869	0.0413728	0.0455917	0.0479918	0.0430991	0.0330214	0.0472218	0.0549816	0.056286	0.0476153
420	0.0398088	0.0439426	0.0399736	0.0350261	0.0458361	0.0476814	0.0380279	0.0458646	0.0431355	0.0313309	0.0350229	0.0409978	0.0471729	0.042496	0.0310562	0.0341032	0.0347356	0.0338474	0.0308866	0.0354799	0.0434902	0.0410375	0.0431958	0.0372039	0.0375579	0.0427469	0.0414465	0.0345985	0.0380494	0.0401885	0.0454808	0.0398224	0.0471308	0.0434662	0.0432217	0.0450691	0.0378798	0.0436789	0.0495436	0.0538061	0.0462576	0.0373682	0.0410597	0.0448842	0.0420635	0.0409907	0.0377761	0.0490711	0.0514086
421	0.031923	0.0510809	0.0487506	0.0456229	0.0371637	0.042734	0.0456269	0.0427398	0.0375047	0.033703	0.0362802	0.0326504	0.0333194	0.0299856	0.0299749	0.0355624	0.0435307	0.0480933	0.0449411	0.0368553	0.0359624	0.0444517	0.0385101	0.0477816	0.044087	0.0414825	0.0497141	0.0414455	0.0413889	0.0455784	0.0480436	0.0384774	0.04579	0.04546	0.0396717	0.0396999	0.0392494	0.0464129	0.0435776	0.0462952	0.0573726	0.057681	0.0439264	0.0452712	0.0507377	0.0519835	0.0613293	0.0542227	0.0490239
422	0.0462653	0.0360372	0.0318571	0.0350379	0.0455138	0.039821	0.0430962	0.0301433	0.0301097	0.0348737	0.0349721	0.0394295	0.0456408	0.0392707	0.0303092	0.0341186	0.042042	0.0416246	0.0503284	0.0437846	0.0351522	0.0352083	0.0315646	0.0386497	0.0502153	0.0427195	0.0431752	0.0506164	0.0371417	0.0303307	0.0442823	0.0497665	0.0459796	0.0381945	0.0459921	0.0530832	0.0489211	0.0466004	0.0346588	0.040622	0.0483421	0.0549683	0.0566708	0.0501052	0.0496673	0.0518463	0.053454	0.0453098	0.0465333
423	0.0278869	0.038046	0.0473916	0.0448132	0.0368039	0.0208637	0.0340179	0.0334389	0.0342355	0.0287277	0.0401	0.037311	0.0361744	0.0289525	0.0287889	0.0408424	0.0386924	0.0345617	0.0353605	0.0367516	0.046741	0.0414538	0.0305127	0.0475017	0.037401	0.0410141	0.0394823	0.0469137	0.0498522	0.0534263	0.043137	0.0364146	0.0420027	0.0392395	0.0423049	0.0394175	0.037346	0.0471487	0.0428671	0.0340721	0.0357147	0.0439928	0.0466977	0.0610899	0.0575396	0.0444336	0.049831	0.0454527	0.0380331
424	0.0324676	0.0398182	0.0563118	0.0428285	0.0349625	0.0434938	0.0487681	0.0420372	0.0305273	0.0355928	0.0378691	0.0420371	0.0336975	0.0435627	0.0433967	0.0424963	0.0335216	0.034052	0.0415197	0.0507013	0.0469396	0.0408152	0.0438743	0.0442597	0.0554021	0.0407485	0.0393524	0.0490598	0.0486823	0.0466311	0.0445077	0.0447289	0.0392866	0.0376972	0.0406268	0.0442029	0.0541755	0.0488657	0.0444867	0.0380325	0.0451857	0.0449086	0.0395707	0.0448262	0.0404131	0.0492004	0.0493692	0.0500669	0.0523807
425	0.037483	0.0367613	0.0387647	0.056772	0.0521756	0.0439344	0.0345519	0.0375202	0.028907	0.0305802	0.0354457	0.0348654	0.0420509	0.0401548	0.0455247	0.0335283	0.0342587	0.0422691	0.0501489	0.0411762	0.0403018	0.0435972	0.0403929	0.048486	0.0420334	0.0510202	0.0367265	0.03024	0.0373131	0.048291	0.0397327	0.0444159	0.0480975	0.0424027	0.0432008	0.0464708	0.0513091	0.0531242	0.040807	0.0419345	0.0481339	0.0453511	0.0435616	0.0574953	0.0504514	0.0523349	0.0539614	0.0408725	0.0400055
426	0.0330009	0.0393475	0.049036	0.0416404	0.0320189	0.0330129	0.0403443	0.037749	0.033823	0.0393141	0.0337521	0.0338501	0.0329673	0.0281853	0.0323815	0.0362831	0.041701	0.0411177	0.0378349	0.0420613	0.0387765	0.0318045	0.0326569	0.0341828	0.0508278	0.0485598	0.0537373	0.0478225	0.0454822	0.0621366	0.0582637	0.0545543	0.050059	0.0421201	0.0413458	0.0524391	0.0402593	0.0333594	0.042195	0.0474524	0.0547161	0.046039	0.039669	0.05135	0.0502901	0.0517272	0.0487632	0.0311641	0.03879
427	0.0247962	0.0403643	0.0369092	0.0388506	0.0341061	0.0288052	0.0355891	0.0348059	0.0368822	0.0448986	0.0421794	0.0392124	0.0352874	0.0328719	0.0324735	0.0309232	0.029976	0.0244502	0.0304269	0.0331487	0.0266809	0.0306522	0.0419856	0.042837	0.0406148	0.0500182	0.0427346	0.0518025	0.0453397	0.0549928	0.0464362	0.0297718	0.0370639	0.0484249	0.0593535	0.0553108	0.043219	0.0362346	0.0386561	0.0433904	0.0467027	0.0473038	0.0484481	0.0505912	0.0509037	0.0520318	0.055465	0.049006	0.046766
428	0.0373232	0.0392437	0.0386666	0.0314934	0.0356406	0.0383832	0.0397949	0.0312608	0.0359148	0.0428449	0.0413351	0.0408542	0.0400155	0.031526	0.0316906	0.0358458	0.0391924	0.037296	0.0360366	0.0365009	0.0321656	0.0312497	0.0431818	0.0283629	0.0352742	0.0353928	0.0380718	0.04542	0.0371612	0.027192	0.0330155	0.0432439	0.046451	0.0546138	0.0589155	0.0598258	0.0531653	0.0546553	0.0493839	0.0448034	0.0452851	0.0434427	0.0529427	0.0608459	0.0562316	0.0541539	0.0562325	0.0604621	0.0579048
429	0.0404962	0.0409571	0.0514535	0.0469052	0.0453153	0.0413981	0.039776	0.0405671	0.0362424	0.0302893	0.0348672	0.0395415	0.0387959	0.0320465	0.0344697	0.0397117	0.0398943	0.0455888	0.045914	0.0383461	0.032833	0.0298397	0.0355783	0.0510679	0.0527367	0.0345745	0.043024	0.0382151	0.0374803	0.0553085	0.0683319	0.0467743	0.0438785	0.0556664	0.056027	0.047726	0.0399194	0.0383712	0.0505862	0.0509927	0.053343	0.0508113	0.0383102	0.0430029	0.0591704	0.0523185	0.0537845	0.0481459	0.0474214
430	0.047046	0.0536797	0.0534023	0.0446311	0.0435894	0.0410411	0.0370601	0.0250814	0.0321273	0.0404415	0.0340526	0.0347699	0.0394241	0.0365441	0.0362478	0.0385627	0.0329884	0.0358772	0.0414492	0.0334562	0.030878	0.0398617	0.0442428	0.039441	0.0506446	0.0422888	0.0503425	0.0485122	0.0356598	0.0423686	0.0406589	0.0520664	0.0465908	0.0440002	0.0488352	0.0542114	0.0433819	0.0347757	0.0491449	0.0505201	0.0423247	0.0402885	0.0375519	0.0459787	0.0505086	0.0493541	0.0372722	0.0463434	0.054942
431	0.0516765	0.0426882	0.0455157	0.0444626	0.0296521	0.0366006	0.0361167	0.0389018	0.0469167	0.0468229	0.0387993	0.0448682	0.0355148	0.0368137	0.0418696	0.035544	0.0346541	0.0362743	0.0403222	0.0413264	0.0501513	0.0486054	0.0506936	0.0532753	0.0499263	0.0495652	0.0440518	0.0330942	0.0353735	0.0390574	0.0467101	0.0585643	0.0509959	0.0475462	0.0476307	0.0483471	0.0558233	0.0495936	0.0511011	0.0563818	0.0657125	0.0532047	0.0487645	0.047328	0.0614952	0.0576628	0.047327	0.0470109	0.0576691
432	0.0521937	0.0351093	0.0405619	0.0481367	0.0502485	0.0455005	0.0359655	0.045365	0.0386254	0.0369541	0.0379237	0.0261903	0.0335746	0.0337418	0.0319002	0.0332869	0.0330324	0.0344788	0.0402691	0.0427501	0.0450913	0.0388901	0.0408018	0.0509116	0.0411885	0.0401939	0.0367436	0.0529307	0.0527641	0.0591737	0.0434332	0.0484617	0.0483836	0.0530273	0.0491247	0.0527158	0.0410183	0.0356924	0.0448809	0.0482975	0.0605129	0.0656675	0.058473	0.0458008	0.0364632	0.043785	0.0515543	0.0649649	0.0672281
433	0.0215681	0.0379866	0.04411	0.0333847	0.0412598	0.021617	0.0213792	0.0258558	0.0367738	0.0532349	0.0417884	0.0362421	0.0399911	0.0334089	0.0326985	0.0313893	0.0230016	0.0390789	0.0443859	0.0332274	0.0376707	0.0321479	0.032343	0.0264695	0.0408301	0.0392335	0.0501697	0.0509789	0.0395507	0.0398362	0.0484769	0.0511826	0.0481382	0.0404135	0.0345706	0.0378404	0.0439986	0.0439375	0.0404466	0.0391125	0.0406071	0.0437519	0.0413098	0.051781	0.0391631	0.0431685	0.0577125	0.0490641	0.0526073
434	0.0348095	0.0386505	0.0408812	0.0345376	0.0324096	0.0382026	0.0434588	0.0353107	0.0321684	0.030713	0.0463618	0.043854	0.0391763	0.0406826	0.0341982	0.031793	0.0376371	0.0370555	0.0395753	0.0388057	0.0462102	0.0529361	0.0404001	0.0389201	0.0338787	0.0405724	0.0376942	0.0386389	0.0483628	0.0637582	0.0517419	0.0384263	0.036631	0.0481012	0.0489181	0.0575663	0.0452615	0.0350395	0.0394915	0.0404984	0.0445741	0.0481741	0.0482746	0.0563415	0.0516654	0.0436118	0.0436478	0.0532006	0.0520079
435	0.0308454	0.033105	0.0313037	0.0452723	0.0467881	0.0372134	0.0313412	0.0420724	0.0333967	0.0291434	0.0343777	0.0337582	0.0286974	0.0349919	0.0442688	0.0374883	0.0301068	0.0295123	0.0380834	0.0584732	0.0478267	0.0471226	0.0483846	0.0510529	0.046563	0.0438748	0.0435705	0.0428535	0.0438174	0.051322	0.0549014	0.0474826	0.0452198	0.0512195	0.0391749	0.0353029	0.034144	0.0392222	0.0484985	0.0518583	0.0539762	0.0500946	0.0475246	0.0560225	0.0591754	0.0517889	0.0478275	0.0471451	0.0460732
436	0.0460452	0.0336197	0.042315	0.0393653	0.0389677	0.0335923	0.0411231	0.0469937	0.038177	0.036176	0.0360957	0.0293614	0.032386	0.0365048	0.0260236	0.028675	0.0399065	0.0417768	0.035317	0.040817	0.0409459	0.0350661	0.0408641	0.044325	0.0368014	0.0378076	0.0419162	0.0423046	0.0455777	0.0430868	0.0433698	0.0513867	0.0501065	0.045182	0.0464913	0.0511198	0.0525293	0.0543403	0.056477	0.0499161	0.0566739	0.0566966	0.0548246	0.0634856	0.0628568	0.0502806	0.0458105	0.0453107	0.0439287
437	0.0480525	0.043959	0.0426005	0.0422984	0.0457094	0.0360743	0.0412488	0.0308874	0.0371322	0.0583311	0.0461396	0.0383702	0.0399854	0.044961	0.043816	0.0468092	0.0348009	0.0401977	0.040724	0.0419601	0.045107	0.0510315	0.0521511	0.0413528	0.0390592	0.0538912	0.0587945	0.0469493	0.0457326	0.0354823	0.0472852	0.0505361	0.0442113	0.0452073	0.0481305	0.0537385	0.0542593	0.0525461	0.0409454	0.0447875	0.0441891	0.0439689	0.0416493	0.0417444	0.0433662	0.042671	0.0457499	0.0451896	0.047813
438	0.0303613	0.0396825	0.0465954	0.0441238	0.0383188	0.0304325	0.0339532	0.0359937	0.036001	0.0351779	0.0317424	0.0326663	0.033304	0.0444729	0.0422403	0.0323561	0.0274678	0.0284767	0.0307112	0.02604	0.0294335	0.0454121	0.0423346	0.033452	0.0460477	0.0589657	0.0442852	0.0280732	0.0380492	0.0494128	0.0460408	0.0423596	0.0415038	0.0408786	0.0428023	0.0361998	0.0399965	0.0447783	0.0415204	0.0517609	0.057831	0.041778	0.0409839	0.0479439	0.0436859	0.0501449	0.0513756	0.0551549	0.0544039
439	0.0626804	0.0538252	0.0586684	0.0469734	0.039749	0.053406	0.0335523	0.0330599	0.0382139	0.0444774	0.0469751	0.0546697	0.0396915	0.030069	0.0217316	0.0315461	0.0442646	0.0472742	0.0433258	0.0359675	0.0324225	0.0335112	0.0427032	0.0399942	0.0394032	0.0286316	0.0336012	0.0424215	0.0550776	0.0514194	0.0498892	0.0526845	0.0419713	0.0393315	0.0478145	0.0470378	0.0413536	0.0461405	0.050236	0.0515576	0.052279	0.0522416	0.04452	0.0587099	0.0632557	0.0556949	0.0566307	0.0492872	0.0565086
440	0.0353607	0.0357742	0.0303195	0.0412671	0.0382942	0.0362292	0.0392433	0.0324685	0.0367788	0.0386567	0.0279934	0.0343532	0.0362792	0.0376387	0.039666	0.0336712	0.0328761	0.035137	0.0434421	0.0495837	0.0405526	0.0410569	0.041604	0.0394262	0.0386318	0.04154	0.0530878	0.0490711	0.038339	0.038856	0.041656	0.0420364	0.0510138	0.0400196	0.0456101	0.0422413	0.042587	0.0505978	0.052151	0.0555877	0.0530361	0.0460875	0.0448607	0.0556724	0.0556081	0.0438826	0.0542775	0.0623152	0.0462269
441	0.0254445	0.0399929	0.0432322	0.048666	0.0491494	0.0418965	0.0417035	0.0335966	0.033801	0.0302673	0.0286844	0.0281053	0.0310245	0.0329254	0.0351202	0.0401898	0.0343227	0.0340466	0.0367799	0.0352275	0.0365688	0.0352295	0.0446012	0.037818	0.0398576	0.0372333	0.0429233	0.0498405	0.0469918	0.0492148	0.0422956	0.0502047	0.059812	0.0559233	0.0565075	0.052795	0.0433537	0.0458933	0.046828	0.0392827	0.044943	0.0538974	0.0584557	0.0557516	0.0586854	0.0495506	0.0504963	0.0541126	0.057155
442	0.0288157	0.0381523	0.0380332	0.0365058	0.0270357	0.0221022	0.0410228	0.0433395	0.0377301	0.0368117	0.0336574	0.0324304	0.0319683	0.0318948	0.03352	0.0320549	0.0369798	0.0422727	0.0379468	0.0414506	0.0438137	0.034895	0.0316441	0.0478554	0.0562043	0.05259	0.0517381	0.0414579	0.0404993	0.0399596	0.0459396	0.0491955	0.0569608	0.0541439	0.0493677	0.0414935	0.0382464	0.0526318	0.064309	0.058715	0.0432187	0.040933	0.0464499	0.0536662	0.0463137	0.0512053	0.0572334	0.0561463	0.04919
443	0.0298935	0.0364761	0.0313994	0.0388476	0.0391041	0.0361881	0.0365542	0.0421978	0.0439964	0.0331595	0.0374397	0.0255854	0.0306324	0.0346608	0.0350994	0.0366352	0.0346061	0.045672	0.0481969	0.030502	0.0394252	0.0370949	0.0332096	0.0378489	0.0427382	0.0389119	0.0317917	0.0393251	0.0479003	0.0546585	0.0560238	0.0446871	0.0438234	0.0417452	0.0420181	0.0464759	0.0416803	0.0361624	0.0378219	0.0462357	0.0413611	0.0466527	0.0528469	0.0403901	0.039266	0.044052	0.0529718	0.0655706	0.0626203
444	0.0450388	0.0298307	0.0289255	0.0328932	0.0401667	0.0375437	0.0317385	0.0379203	0.0426862	0.0366473	0.0361975	0.0397182	0.0339518	0.0333831	0.0344213	0.032122	0.0284377	0.031578	0.0425185	0.0379299	0.0359286	0.0473722	0.0374537	0.0223578	0.052667	0.0443383	0.0470092	0.0455486	0.046086	0.0544119	0.054912	0.0416435	0.0444176	0.0466632	0.0437254	0.0577877	0.0453867	0.0416651	0.0552559	0.051975	0.0390521	0.0451866	0.0652511	0.0515887	0.0459323	0.0527994	0.0688094	0.0694968	0.0476153
445	0.0546628	0.0487084	0.0364558	0.0507866	0.0376446	0.0291718	0.0412741	0.0388272	0.0371561	0.0343879	0.0424134	0.0405877	0.0330899	0.0365759	0.0430728	0.043799	0.0354377	0.0316011	0.0329758	0.0362051	0.0367147	0.0409169	0.0325406	0.0389095	0.048608	0.0460852	0.0404594	0.0494471	0.0502318	0.0596389	0.0584842	0.0476354	0.0555557	0.0551101	0.0416299	0.0364456	0.0423871	0.0454449	0.0490761	0.0575002	0.0652726	0.06694	0.0576578	0.0562313	0.0722884	0.0703583	0.0654173	0.0554046	0.0547521
446	0.0347276	0.0456918	0.052282	0.0443242	0.0344307	0.0308245	0.0301944	0.0348032	0.0376389	0.0319693	0.0380156	0.0404462	0.0384803	0.0446642	0.0382639	0.0379774	0.037891	0.0444716	0.046838	0.0386573	0.0377286	0.0434445	0.0395806	0.0339466	0.0375544	0.045262	0.0503642	0.0624806	0.0469066	0.0471911	0.0513175	0.05401	0.0577866	0.053745	0.0552465	0.0486918	0.0471389	0.0544877	0.0423573	0.0413651	0.0468334	0.0528697	0.0416596	0.033372	0.0470442	0.0698139	0.0680623	0.0529242	0.0530435
447	0.0407114	0.0361748	0.0338515	0.0312719	0.0269696	0.0356579	0.0384533	0.0364823	0.0330253	0.0325717	0.0260366	0.0298565	0.0316663	0.0385378	0.0358634	0.0320477	0.0327428	0.0368751	0.0406641	0.0326955	0.0393048	0.0426471	0.0373206	0.0368547	0.0390099	0.0466671	0.0380924	0.057902	0.0474113	0.0396386	0.0443033	0.0468216	0.0399504	0.0351556	0.0432374	0.0475332	0.0469711	0.0380823	0.0383394	0.0506207	0.0677636	0.0479226	0.0386284	0.052029	0.0618783	0.0563492	0.0558335	0.0539045	0.0544049
448	0.0374391	0.0286249	0.0354938	0.043697	0.0376749	0.0224901	0.0189927	0.0290458	0.0341874	0.0412457	0.03548	0.0340196	0.0353055	0.0330843	0.0313827	0.0285435	0.0332085	0.0381441	0.0372169	0.0361884	0.036421	0.0301841	0.0340535	0.0377399	0.039767	0.0415703	0.034227	0.0452918	0.0434664	0.0488752	0.0498635	0.0483824	0.0484549	0.0463131	0.0437989	0.0448608	0.0463074	0.0397207	0.0421919	0.056143	0.0591389	0.0525419	0.0446501	0.045452	0.0435688	0.0500422	0.0552221	0.0539457	0.0597662
449	0.051088	0.0300644	0.0368029	0.0488384	0.0412882	0.045902	0.0360183	0.0267281	0.0270307	0.0296208	0.0358543	0.0304917	0.0275745	0.0347522	0.0369997	0.0311159	0.0330569	0.0399199	0.034433	0.0319477	0.0402777	0.0390621	0.0403767	0.0498271	0.0448532	0.0434639	0.0417034	0.0388505	0.0519784	0.0423698	0.0437217	0.0350607	0.0451474	0.0532896	0.0502465	0.0516958	0.054515	0.0473637	0.0370411	0.0423653	0.0450013	0.0500658	0.0406683	0.0472249	0.0483195	0.0423172	0.0368622	0.0559312	0.0591091
[truncated: 137 more columns]

## Sheet: kpath
	k_point	k_index
0	Γ1	0
1	M	69
2	K	107
3	Γ2	185

## Sheet: energy
	Energy (eV)
0	0.65
1	0.632405
2	0.614809
3	0.597214
4	0.579619
5	0.562023
6	0.544428
7	0.526833
8	0.509238
9	0.491642
10	0.474047
11	0.456452
12	0.438856
13	0.421261
14	0.403666
15	0.38607
16	0.368475
17	0.35088
18	0.333284
19	0.315689
20	0.298094
21	0.280499
22	0.262903
23	0.245308
24	0.227713
25	0.210117
26	0.192522
27	0.174927
28	0.157331
29	0.139736
30	0.122141
31	0.104545
32	0.0869501
33	0.0693548
34	0.0517595
35	0.0341642
36	0.0165689
37	-0.00102641
38	-0.0186217
39	-0.036217
40	-0.0538123
41	-0.0714076
42	-0.089003
43	-0.106598
44	-0.124194
45	-0.141789
46	-0.159384
47	-0.176979
48	-0.194575
49	-0.21217
50	-0.229765
51	-0.247361
52	-0.264956
53	-0.282551
54	-0.300147
55	-0.317742
56	-0.335337
57	-0.352933
58	-0.370528
59	-0.388123
60	-0.405718
61	-0.423314
62	-0.440909
63	-0.458504
64	-0.4761
65	-0.493695
66	-0.51129
67	-0.528886
68	-0.546481
69	-0.564076
70	-0.581672
71	-0.599267
72	-0.616862
73	-0.634457
74	-0.652053
75	-0.669648
76	-0.687243
77	-0.704839
78	-0.722434
79	-0.740029
80	-0.757625
81	-0.77522
82	-0.792815
83	-0.810411
84	-0.828006
85	-0.845601
86	-0.863197
87	-0.880792
88	-0.898387
89	-0.915982
90	-0.933578
91	-0.951173
92	-0.968768
93	-0.986364
94	-1.00396
95	-1.02155
96	-1.03915
97	-1.05674
98	-1.07434
99	-1.09194
100	-1.10953
101	-1.12713
102	-1.14472
103	-1.16232
104	-1.17991
105	-1.19751
106	-1.2151
107	-1.2327
108	-1.25029
109	-1.26789
110	-1.28548
111	-1.30308
112	-1.32067
113	-1.33827
114	-1.35587
115	-1.37346
116	-1.39106
117	-1.40865
118	-1.42625
119	-1.44384
120	-1.46144
121	-1.47903
122	-1.49663
123	-1.51422
124	-1.53182
125	-1.54941
126	-1.56701
127	-1.5846
128	-1.6022
129	-1.61979
130	-1.63739
131	-1.65499
132	-1.67258
133	-1.69018
134	-1.70777
135	-1.72537
136	-1.74296
137	-1.76056
138	-1.77815
139	-1.79575
140	-1.81334
141	-1.83094
142	-1.84853
143	-1.86613
144	-1.88372
145	-1.90132
146	-1.91891
147	-1.93651
148	-1.95411
149	-1.9717
150	-1.9893
151	-2.00689
152	-2.02449
153	-2.04208
154	-2.05968
155	-2.07727
156	-2.09487
157	-2.11246
158	-2.13006
159	-2.14765
160	-2.16525
161	-2.18284
162	-2.20044
163	-2.21804
164	-2.23563
165	-2.25323
166	-2.27082
167	-2.28842
168	-2.30601
169	-2.32361
170	-2.3412
171	-2.3588
172	-2.37639
173	-2.39399
174	-2.41158
175	-2.42918
176	-2.44677
177	-2.46437
178	-2.48196
179	-2.49956
180	-2.51716
181	-2.53475
182	-2.55235
183	-2.56994
184	-2.58754
185	-2.60513
186	-2.62273
187	-2.64032
188	-2.65792
189	-2.67551
190	-2.69311
191	-2.7107
192	-2.7283
193	-2.74589
194	-2.76349
195	-2.78109
196	-2.79868
197	-2.81628
198	-2.83387
199	-2.85147
200	-2.86906
201	-2.88666
202	-2.90425
203	-2.92185
204	-2.93944
205	-2.95704
206	-2.97463
207	-2.99223
208	-3.00982
209	-3.02742
210	-3.04501
211	-3.06261
212	-3.08021
213	-3.0978
214	-3.1154
215	-3.13299
216	-3.15059
217	-3.16818
218	-3.18578
219	-3.20337
220	-3.22097
221	-3.23856
222	-3.25616
223	-3.27375
224	-3.29135
225	-3.30894
226	-3.32654
227	-3.34413
228	-3.36173
229	-3.37933
230	-3.39692
231	-3.41452
232	-3.43211
233	-3.44971
234	-3.4673
235	-3.4849
236	-3.50249
237	-3.52009
238	-3.53768
239	-3.55528
240	-3.57287
241	-3.59047
242	-3.60806
243	-3.62566
244	-3.64326
245	-3.66085
246	-3.67845
247	-3.69604
248	-3.71364
249	-3.73123
250	-3.74883
251	-3.76642
252	-3.78402
253	-3.80161
254	-3.81921
255	-3.8368
256	-3.8544
257	-3.87199
258	-3.88959
259	-3.90718
260	-3.92478
261	-3.94238
262	-3.95997
263	-3.97757
264	-3.99516
265	-4.01276
266	-4.03035
267	-4.04795
268	-4.06554
269	-4.08314
270	-4.10073
271	-4.11833
272	-4.13592
273	-4.15352
274	-4.17111
275	-4.18871
276	-4.2063
277	-4.2239
278	-4.2415
279	-4.25909
280	-4.27669
281	-4.29428
282	-4.31188
283	-4.32947
284	-4.34707
285	-4.36466
286	-4.38226
287	-4.39985
288	-4.41745
289	-4.43504
290	-4.45264
291	-4.47023
292	-4.48783
293	-4.50543
294	-4.52302
295	-4.54062
296	-4.55821
297	-4.57581
298	-4.5934
299	-4.611
300	-4.62859
301	-4.64619
302	-4.66378
303	-4.68138
304	-4.69897
305	-4.71657
306	-4.73416
307	-4.75176
308	-4.76935
309	-4.78695
310	-4.80455
311	-4.82214
312	-4.83974
313	-4.85733
314	-4.87493
315	-4.89252
316	-4.91012
317	-4.92771
318	-4.94531
319	-4.9629
320	-4.9805
321	-4.99809
322	-5.01569
323	-5.03328
324	-5.05088
325	-5.06848
326	-5.08607
327	-5.10367
328	-5.12126
329	-5.13886
330	-5.15645
331	-5.17405
332	-5.19164
333	-5.20924
334	-5.22683
335	-5.24443
336	-5.26202
337	-5.27962
338	-5.29721
339	-5.31481
340	-5.3324
341	-5.35
342	-5.3676
343	-5.38519
344	-5.40279
345	-5.42038
346	-5.43798
347	-5.45557
348	-5.47317
349	-5.49076
350	-5.50836
351	-5.52595
352	-5.54355
353	-5.56114
354	-5.57874
355	-5.59633
356	-5.61393
357	-5.63152
358	-5.64912
359	-5.66672
360	-5.68431
361	-5.70191
362	-5.7195
363	-5.7371
364	-5.75469
365	-5.77229
366	-5.78988
367	-5.80748
368	-5.82507
369	-5.84267
370	-5.86026
371	-5.87786
372	-5.89545
373	-5.91305
374	-5.93065
375	-5.94824
376	-5.96584
377	-5.98343
378	-6.00103
379	-6.01862
380	-6.03622
381	-6.05381
382	-6.07141
383	-6.089
384	-6.1066
385	-6.12419
386	-6.14179
387	-6.15938
388	-6.17698
389	-6.19457
390	-6.21217
391	-6.22977
392	-6.24736
393	-6.26496
394	-6.28255
395	-6.30015
396	-6.31774
397	-6.33534
398	-6.35293
399	-6.37053
400	-6.38812
401	-6.40572
402	-6.42331
403	-6.44091
404	-6.4585
405	-6.4761
406	-6.4937
407	-6.51129
408	-6.52889
409	-6.54648
410	-6.56408
411	-6.58167
412	-6.59927
413	-6.61686
414	-6.63446
415	-6.65205
416	-6.66965
417	-6.68724
418	-6.70484
419	-6.72243
420	-6.74003
421	-6.75762
422	-6.77522
423	-6.79282
424	-6.81041
425	-6.82801
426	-6.8456
427	-6.8632
428	-6.88079
429	-6.89839
430	-6.91598
431	-6.93358
432	-6.95117
433	-6.96877
434	-6.98636
435	-7.00396
436	-7.02155
437	-7.03915
438	-7.05674
439	-7.07434
440	-7.09194
441	-7.10953
442	-7.12713
443	-7.14472
444	-7.16232
445	-7.17991
446	-7.19751
447	-7.2151
448	-7.2327
449	-7.25029
