# Supplementary material for: A machine learning route between band mapping and band structure
Source: Nat Comput Sci. 2022 Dec 30;3(1):101–14. doi: 10.1038/s43588-022-00382-2 (PMC10766556; doi:10.1038/s43588-022-00382-2)
Supplement: Supplementary file 5 — Numerical data contained in Fig. 1c–f. [file 43588_2022_382_MOESM5_ESM.zip › source_data_fig1/fig1d.xlsx]

## Sheet: data
	0	1	2	3	4	5	6	7	8	9	10	11	12	13	14	15	16	17	18	19	20	21	22	23	24	25	26	27	28	29	30	31	32	33	34	35	36	37	38	39	40	41	42	43	44	45	46	47	48
0	7.27962e-05	0.000467847	0.000601421	0.000284702	0.000253849	0.00044871	0.000564911	0.000496782	0.000409997	0.000260355	0.000355548	0.000463215	0.000249496	0.000135524	0.000276094	0.000287491	0.000127417	0.000194981	0.000211107	0.000277745	0.000435551	0.000169673	0.000121677	0.000279197	0.000260824	3.00437e-05	6.59159e-06	6.51179e-05	5.8294e-05	4.72239e-05	0.000174668	0.000272329	0.000114012	1.2649e-05	2.9893e-08	2.27187e-09	2.27187e-09	2.27187e-09	6.58318e-07	2.27187e-09	2.27187e-09	2.27187e-09	2.27187e-09	9.9611e-07	9.01126e-06	2.5925e-05	2.11551e-05	1.9719e-07	2.27187e-09
1	2.27187e-09	0.000187295	0.000557317	0.000528757	0.0004764	0.000555342	0.000570876	0.000499509	0.000681328	0.000707119	0.000510701	0.000414257	0.000424948	0.000579127	0.000457533	0.000287126	0.000315632	0.000299312	0.000310228	8.83142e-05	7.52681e-05	0.000338661	0.00039065	0.000420185	0.000361718	0.00035976	0.000197899	1.97482e-05	5.02506e-05	5.36839e-05	5.34851e-05	3.35638e-06	3.69907e-06	1.07232e-06	2.9846e-05	0.000126167	7.57159e-05	6.70405e-06	2.15431e-06	8.57439e-06	4.717e-05	2.84854e-05	2.49041e-05	0.000111337	4.28987e-05	8.21853e-05	0.000117382	4.44583e-05	5.86422e-06
2	0.000563103	0.000778582	0.000654604	0.000756688	0.000984768	0.000789299	0.000644054	0.000774483	0.000620323	0.000494213	0.000444905	0.000608782	0.000589792	0.000409312	0.000506171	0.000515898	0.000414091	0.000348949	0.000469401	0.000540095	0.000268469	0.000178048	0.000246974	0.000408687	0.000140663	0.000148597	9.9381e-05	0.000101175	0.000109644	8.587e-05	7.32719e-05	1.58322e-05	5.12602e-06	2.27187e-09	3.03613e-05	7.49943e-05	3.01572e-05	7.6825e-05	5.21156e-05	2.17717e-05	0.000122411	0.000220681	0.000144913	5.44043e-05	2.06215e-05	7.56414e-07	5.19611e-06	2.31545e-06	2.27187e-09
3	0.00170567	0.00117545	0.000638755	0.000629799	0.000599988	0.00056672	0.00061464	0.000810607	0.000820493	0.000664909	0.0004957	0.000273029	0.00023449	0.000340306	0.000422591	0.00049326	0.000202218	0.000108914	0.000157151	0.000240347	0.000296809	0.000149797	8.47428e-05	0.000180317	6.29419e-05	0.000154095	9.84033e-05	0.000179645	0.000160419	5.93536e-05	5.70115e-05	2.71485e-05	5.12555e-06	2.73676e-05	9.12436e-05	1.9752e-05	1.14643e-05	6.45451e-05	2.68706e-05	1.31911e-05	2.65341e-05	0.000104408	7.19856e-05	4.25201e-05	3.08427e-05	5.61848e-05	5.12045e-05	1.58695e-05	5.8434e-05
4	0.00164771	0.00102578	0.000776896	0.000984962	0.00103516	0.000906419	0.000696654	0.000487866	0.000629177	0.000742766	0.000343661	0.000274738	0.000373486	0.000299623	0.000299757	0.000311113	0.000211016	0.000264283	0.000527258	0.000455167	0.00028421	0.000199489	0.000333827	0.000178875	0.000232353	0.000267441	0.000281508	9.68888e-05	8.92819e-05	4.27012e-05	9.17828e-05	0.000162751	0.000143858	6.04184e-05	0.000165186	0.000232479	0.000248998	0.000106756	1.7422e-05	4.66523e-05	0.000248952	0.000204295	3.43426e-06	2.1514e-06	1.51571e-07	1.37287e-06	4.75121e-06	3.19572e-05	1.13628e-05
5	0.00197387	0.00132449	0.00132187	0.0011346	0.00094435	0.000711879	0.000713553	0.000511513	0.000360196	0.000375258	0.000363936	0.000528867	0.000601939	0.000402001	0.000791808	0.000931721	0.000598857	0.000469666	0.000526739	0.000417862	0.000228997	0.00015113	0.000478832	0.000251509	0.000114716	1.25705e-05	4.87048e-06	1.19141e-06	4.7136e-05	5.15631e-05	8.30686e-05	3.40655e-05	9.63751e-05	8.96108e-05	3.40792e-05	0.000121826	9.67973e-05	7.88855e-05	5.12046e-05	2.86665e-05	3.01364e-05	4.43986e-05	2.17826e-05	9.87286e-06	2.05009e-05	0.000101288	0.000228357	0.00018645	0.000133622
6	0.00230822	0.00252083	0.00192712	0.00129492	0.00107745	0.000913017	0.000854351	0.00122217	0.00123747	0.00106953	0.000802201	0.000437372	0.000371045	0.000610488	0.000464122	0.000311157	0.000423718	0.000626278	0.00058805	0.000468795	0.000677816	0.000540317	0.000247913	0.000246864	0.000520555	0.000569281	0.000290282	0.000124587	7.04154e-05	0.000202548	0.000115672	0.000113673	9.59206e-05	0.000180658	0.000302298	0.000430899	0.000329638	9.10226e-05	5.65214e-05	9.84168e-05	6.48767e-05	0.000125031	7.25394e-05	0.000172481	0.000256319	0.000116371	6.76125e-05	2.64496e-06	6.39216e-08
7	0.000945747	0.00155328	0.00171536	0.00216548	0.00205723	0.00150033	0.00117027	0.00122248	0.00127769	0.00137151	0.000829457	0.000608466	0.000902998	0.000997097	0.000915268	0.000605323	0.000385726	0.000347553	0.000387942	0.000319535	0.000626887	0.000656294	0.000220784	0.000109525	0.000195015	0.00055245	0.000428557	0.000229741	8.90529e-05	0.00015881	0.000244923	0.000106007	0.000208151	0.000292691	0.000223914	0.000157147	0.00028534	0.000217929	0.000227431	0.000256513	0.000108895	3.37477e-05	3.46905e-06	2.11067e-05	9.48418e-05	0.000137819	0.000174746	7.19621e-05	1.62086e-05
8	0.00188676	0.00283149	0.0025703	0.00226188	0.00197452	0.00195061	0.00182888	0.00206127	0.00166895	0.00130638	0.00101182	0.000781066	0.000710164	0.000586345	0.000563424	0.000614229	0.000617204	0.000497496	0.000511066	0.000423967	0.000530994	0.000462727	0.000404429	0.000536735	0.000521888	0.000457266	0.000345592	0.000141123	1.7434e-05	7.03972e-06	0.000128971	0.00018476	0.000289834	0.000342222	0.000192292	0.00023352	0.000243826	0.000160164	0.000138783	0.000119612	1.25308e-05	2.0787e-07	1.51844e-05	3.51477e-05	2.65236e-05	3.62613e-06	2.93595e-05	0.000151143	0.000201967
9	0.00362717	0.00347108	0.00399795	0.00428401	0.00332639	0.00259865	0.00252187	0.00223759	0.00151226	0.00113308	0.00114823	0.00119084	0.00108763	0.000915427	0.000732555	0.000752717	0.00084157	0.000841245	0.000968565	0.000971724	0.000743201	0.000700141	0.000640581	0.000381358	0.00055516	0.000821828	0.000548437	0.000179459	0.000289111	0.000370412	0.00025012	0.000156416	0.00014143	0.000116601	0.000163592	0.000363097	0.000322617	0.000228437	0.000193259	0.000150096	3.3018e-05	2.63689e-05	8.45167e-05	0.00018965	0.000225404	0.000254256	0.000232237	0.000160234	1.88769e-05
10	0.00601434	0.00539241	0.00426091	0.00450615	0.00436426	0.00321322	0.002332	0.00183114	0.00183485	0.00205432	0.00174893	0.00139402	0.000993632	0.000766772	0.000709722	0.000809243	0.000674411	0.000665429	0.000628487	0.000500752	0.000410577	0.000478368	0.000445673	0.000363204	0.00028628	0.00023695	0.000326473	0.000288671	0.000445047	0.000311458	0.000144282	0.000188321	0.000154485	0.000291728	0.000217339	0.000156026	0.000368096	0.000375679	0.000220994	0.000213169	0.000364672	0.00020698	0.000143903	0.000121043	2.97976e-05	0.000115357	0.000274132	0.000133255	2.90596e-05
11	0.00409792	0.00575281	0.0064072	0.00569563	0.00523798	0.00552574	0.00465078	0.00334812	0.00249255	0.00206578	0.00161692	0.00145196	0.00131539	0.00116317	0.00108016	0.00114828	0.00114463	0.000675326	0.000470144	0.000432492	0.000391076	0.00067515	0.000817268	0.000548144	0.000490858	0.000403426	0.000195825	0.000175575	0.000193165	0.00011659	0.000107016	8.07176e-05	0.000134534	0.000206909	0.0002768	0.000282453	0.000270549	0.000130949	0.000177759	0.000263365	0.000255624	0.000265871	6.90016e-05	4.33042e-05	3.18422e-05	7.81106e-05	0.000224923	0.000161561	0.000177468
12	0.00875552	0.00694582	0.0067795	0.00681012	0.00628851	0.0056661	0.00477535	0.00420549	0.00268408	0.00228704	0.00196389	0.00185746	0.00160594	0.00134108	0.00105944	0.000941707	0.000736309	0.000616353	0.000736695	0.000916507	0.000423076	0.000840443	0.000837744	0.00035592	0.000507013	0.000449138	0.000395702	0.000304387	0.000209853	0.000129216	0.000262372	0.000230531	0.000122217	0.000299503	0.000208289	0.000153929	0.000184726	0.000330315	0.000562748	0.000478323	0.000309316	0.000303878	0.000330768	0.000344443	0.000182094	0.000254498	0.000364874	0.000125368	2.02077e-05
13	0.0114896	0.0137333	0.012521	0.00913376	0.00696098	0.00602906	0.00554078	0.00551518	0.00483416	0.00318715	0.00217008	0.00137325	0.00121878	0.00139621	0.00134839	0.00147487	0.00164825	0.00152219	0.00132636	0.000681219	0.000616124	0.000652677	0.000599802	0.00051555	0.000993243	0.000874127	0.00101186	0.000594243	0.000286767	0.000257333	0.000267543	0.000194369	0.000405669	0.000439706	0.000277485	0.000206563	0.000199166	0.000201548	0.000286912	0.000295492	5.18807e-05	0.000144731	0.000632083	0.000768637	0.000467777	0.000318206	0.000112847	1.19709e-05	2.82167e-05
14	0.0161157	0.0145229	0.01483	0.0132088	0.0105852	0.00942531	0.00810368	0.00619975	0.00530316	0.003822	0.0030616	0.00247199	0.00197782	0.00136126	0.00113465	0.000915957	0.00107235	0.00150694	0.00135863	0.00106986	0.000851205	0.00123591	0.000550411	0.000996813	0.000746073	0.000603007	0.000423594	0.00035197	0.000504044	0.000234095	0.000506024	0.000883652	0.000791499	0.000490191	0.000360824	0.000490598	0.000224691	7.10023e-05	0.000165257	0.000154991	7.1276e-05	0.000109851	0.000235397	0.000274284	0.000267679	0.000239356	0.000277081	0.000506918	0.000387078
15	0.0171142	0.0190595	0.0172812	0.015604	0.0159312	0.0144556	0.011373	0.00996255	0.00880582	0.00814612	0.00611495	0.00444643	0.00317434	0.00247836	0.0018718	0.00166042	0.00177884	0.00146476	0.0012933	0.000854768	0.000611922	0.000774647	0.00069544	0.000794928	0.000882943	0.0008242	0.000397971	0.00040141	0.000372263	0.00062583	0.000793106	0.000818045	0.000964645	0.000874728	0.000760246	0.000642398	0.000506139	0.000495954	0.000545881	0.000427176	0.000338958	0.000150907	0.00024715	0.000546266	0.000595214	0.000155449	6.42467e-05	0.000310579	0.000247308
16	0.0207086	0.0202658	0.0187722	0.0155698	0.014077	0.0149354	0.0124532	0.00994459	0.00791149	0.00731546	0.00599586	0.00463384	0.00412821	0.0038505	0.00267903	0.00232374	0.00197787	0.00161404	0.0012021	0.00119774	0.00106912	0.00074953	0.00149194	0.000917377	0.00053999	0.000416366	0.000660201	0.000687053	0.000890923	0.00089699	0.00055313	0.000407857	0.00045925	0.000517451	0.000392864	0.000342847	0.000621265	0.000508121	0.000419618	0.000501649	0.000510119	0.000431518	0.000359449	0.000474069	0.000269904	0.000170794	0.000263353	0.000367437	0.000304727
17	0.0231316	0.0237459	0.0236584	0.0214335	0.0190284	0.0168381	0.0133997	0.0108606	0.00939455	0.00824477	0.00771954	0.00654922	0.00499986	0.00423347	0.00381697	0.00307175	0.00261671	0.00224485	0.00208034	0.00156013	0.00149976	0.00155557	0.00115924	0.000901093	0.000785748	0.0010091	0.000973324	0.000953265	0.00128032	0.00126664	0.000912939	0.000654625	0.000441355	0.00059785	0.000440968	0.000133209	0.000175687	0.000376478	0.000452284	0.000431839	0.000538174	0.000723626	0.000557197	0.000207675	6.99356e-05	0.000188304	0.000178185	8.25559e-05	0.000161341
18	0.0266405	0.0280401	0.0273687	0.0268585	0.0231899	0.0195029	0.0183264	0.0167214	0.0140694	0.0129149	0.0101208	0.0071977	0.00579486	0.00558759	0.0048585	0.003627	0.00237771	0.00191368	0.00197385	0.00143183	0.0012513	0.00148368	0.00112328	0.00126611	0.00100785	0.000995205	0.00109447	0.000903675	0.00065051	0.00128636	0.00115251	0.000671318	0.000544273	0.00082687	0.00108837	0.000978481	0.000624509	0.000627159	0.000627304	0.000370076	0.000237755	0.000249885	0.000170696	0.000139457	0.000598999	0.000917731	0.000759704	0.00032796	0.000296989
19	0.0348837	0.0384171	0.035074	0.030546	0.0246806	0.0218674	0.019245	0.0176987	0.0152943	0.0120474	0.00880662	0.00886427	0.00766894	0.00622924	0.00567788	0.00414468	0.00246062	0.00249362	0.00288011	0.00231074	0.00216536	0.00203038	0.00182283	0.0013282	0.0009933	0.00116156	0.00194225	0.00193739	0.001279	0.0009546	0.00112138	0.00108495	0.00121199	0.00122856	0.000936735	0.000707514	0.000956103	0.00102843	0.000737579	0.000719402	0.000959135	0.000824502	0.000656775	0.000708757	0.000702438	0.000630111	0.000496495	0.000168063	0.000179048
20	0.0463426	0.0419731	0.0385481	0.0369711	0.0322301	0.0287462	0.0257289	0.0225017	0.0197662	0.0180867	0.0129697	0.00930379	0.00705753	0.00570001	0.00534811	0.00540326	0.00489267	0.00363511	0.0031788	0.00331932	0.00342985	0.00214461	0.00115045	0.00107569	0.00112021	0.00174196	0.00172591	0.00166183	0.000986824	0.00100894	0.00124522	0.00173813	0.00140158	0.000979409	0.000632091	0.000546822	0.000579401	0.00105577	0.00113687	0.00072569	0.000892225	0.000801685	0.000432754	0.000279337	0.000268137	0.000413282	0.000765724	0.000443274	0.000314832
21	0.0497799	0.045663	0.0448863	0.039483	0.0332014	0.0298533	0.0275716	0.0270658	0.0239204	0.0191937	0.0145927	0.0120308	0.0110439	0.0087574	0.00690987	0.00565104	0.00477203	0.00407332	0.00355294	0.00273959	0.00303585	0.0026038	0.00231227	0.00172514	0.00138342	0.00204085	0.00185825	0.00147592	0.0014941	0.00139867	0.00124084	0.00110238	0.00111063	0.00136862	0.00134742	0.00139564	0.00122606	0.000964811	0.000926852	0.000841612	0.00102792	0.000704062	0.000480261	0.000355126	0.000273437	0.000321491	0.000384773	0.000446124	0.000295975
22	0.0504194	0.0486455	0.0474109	0.0452427	0.0430432	0.0389085	0.0356348	0.0317099	0.0265268	0.0220532	0.0189008	0.0151416	0.0124996	0.0101197	0.00798903	0.00695049	0.00621734	0.0050163	0.00371225	0.00304207	0.00235655	0.00227577	0.00211731	0.00314963	0.003309	0.00212173	0.0019596	0.0018982	0.00165023	0.00242002	0.00208189	0.00144301	0.0014002	0.00129107	0.000956012	0.000646479	0.000802379	0.00118471	0.000965413	0.000899602	0.000935082	0.000930564	0.000926124	0.000850433	0.000404687	0.000757105	0.00116307	0.00123493	0.000630316
23	0.0581321	0.0560969	0.0529798	0.0500632	0.0464708	0.0408207	0.0390169	0.0346509	0.0305019	0.0277627	0.0233884	0.0190483	0.0144581	0.0123479	0.0112262	0.00941755	0.00808077	0.00666841	0.00547613	0.00461438	0.00368766	0.00343549	0.00303649	0.00282762	0.00234826	0.00195334	0.00220671	0.00179921	0.00191556	0.00207365	0.00201759	0.0018614	0.00169409	0.00167888	0.00140645	0.00148219	0.00139173	0.00126729	0.00130923	0.00117469	0.000878714	0.000485499	0.000536148	0.000952653	0.000839947	0.000604292	0.000527731	0.00052781	0.00082081
24	0.0726613	0.0689958	0.0635536	0.0573003	0.0522622	0.0464128	0.0431506	0.0394644	0.0350793	0.0319462	0.0280679	0.0230843	0.019219	0.0160474	0.0140289	0.010289	0.00850822	0.00748344	0.00593281	0.00343135	0.00366751	0.00500611	0.00441899	0.0043782	0.00344766	0.00252613	0.00250529	0.00202267	0.00212874	0.00246644	0.00213894	0.0020734	0.00190691	0.0018493	0.0018723	0.00190353	0.00206912	0.00207591	0.00191091	0.00170634	0.0017884	0.00155462	0.0012985	0.00167467	0.00183242	0.000919736	0.000550279	0.000538133	0.000820731
25	0.0639316	0.0695112	0.0726833	0.0682181	0.0623407	0.0566779	0.0483852	0.0441836	0.0394114	0.0339099	0.0300673	0.0255269	0.0203389	0.0175448	0.0154843	0.0119859	0.00991342	0.0088765	0.00804547	0.00625328	0.00500654	0.00380497	0.00326444	0.00355462	0.003209	0.00315041	0.00393934	0.00358706	0.00350788	0.00386857	0.00272908	0.0019918	0.00218423	0.00206675	0.00182539	0.0021205	0.00198786	0.0021468	0.0021614	0.00235488	0.00303292	0.00202458	0.00123324	0.000955778	0.0013716	0.00227884	0.00170397	0.00147481	0.00116807
26	0.0759384	0.0757529	0.0729825	0.0696231	0.0654184	0.061456	0.0584676	0.0536703	0.0452909	0.0373678	0.0324892	0.02834	0.025523	0.0214889	0.0172877	0.0143596	0.0122825	0.0095925	0.00793674	0.00632259	0.00675198	0.00564639	0.0048167	0.00472663	0.00382254	0.00304779	0.00280315	0.00218092	0.00238163	0.00273521	0.00298502	0.0024433	0.00214988	0.00236709	0.00228252	0.00225609	0.00262559	0.00207922	0.00183025	0.0018467	0.00132359	0.00164201	0.00255922	0.00243302	0.00190756	0.00193116	0.00143532	0.000999165	0.000973019
27	0.0883642	0.0831691	0.0840371	0.0781554	0.0734341	0.0650364	0.0597058	0.0551245	0.0510363	0.0449835	0.0382011	0.0335578	0.0310683	0.0264737	0.021288	0.0180453	0.0139828	0.0114399	0.00955981	0.00866096	0.00643492	0.00582024	0.006316	0.00512595	0.00383205	0.00427283	0.00358563	0.0034312	0.00430767	0.00391789	0.00346242	0.00307154	0.00257632	0.00225456	0.00253972	0.00319955	0.00316971	0.0026431	0.00240909	0.00190487	0.00198997	0.00188349	0.00171874	0.00142303	0.00135163	0.00136228	0.00158292	0.00241743	0.00234689
28	0.10028	0.100707	0.094547	0.0878351	0.0813329	0.0758338	0.0705248	0.0651422	0.0578573	0.0508069	0.0456365	0.0403997	0.0348014	0.0288514	0.0241576	0.0203624	0.0159783	0.0124108	0.00998161	0.00880341	0.00877658	0.00756991	0.0060362	0.00568119	0.00549404	0.00463408	0.00440909	0.00408572	0.00424938	0.00408111	0.00341353	0.00311701	0.00274814	0.00258005	0.00300885	0.00298098	0.00304513	0.00332023	0.00295441	0.00219007	0.00231096	0.0026869	0.00222637	0.00215477	0.00196268	0.00183619	0.00124366	0.00128169	0.00186575
29	0.100408	0.0967814	0.0909867	0.087192	0.0846195	0.0783816	0.0729229	0.0696775	0.0618828	0.0548366	0.0501349	0.0444695	0.0391254	0.0324116	0.0264149	0.0222319	0.0184827	0.0151237	0.011572	0.0100533	0.00854392	0.00793518	0.0070066	0.00643639	0.00599521	0.0049972	0.00509068	0.0042666	0.00471275	0.00368467	0.00348542	0.00366858	0.00368228	0.00305839	0.00324615	0.00304025	0.00290397	0.0027655	0.00267954	0.00268412	0.00270346	0.00220569	0.00218765	0.0023136	0.00184706	0.00129624	0.00145008	0.00206736	0.00232943
30	0.112503	0.114045	0.102769	0.0973503	0.0913614	0.0861642	0.0772061	0.0708464	0.068309	0.0649829	0.0596253	0.0527068	0.0432834	0.0368978	0.0331454	0.0297258	0.0238181	0.0179036	0.0141235	0.0115691	0.00987586	0.00787539	0.00764925	0.00665499	0.0063023	0.0060806	0.00546638	0.00461603	0.00467206	0.0049925	0.00461202	0.00452311	0.00382021	0.00336211	0.00329369	0.00338323	0.00317614	0.00319034	0.00276126	0.00246494	0.00299305	0.00286975	0.00304236	0.00256866	0.00239929	0.00170067	0.00177916	0.00223483	0.00236393
31	0.118164	0.117807	0.114256	0.108138	0.0971676	0.0937028	0.0872577	0.0801715	0.0751064	0.0694464	0.0613556	0.0554737	0.0485881	0.0420363	0.0356653	0.0286218	0.0248932	0.0230282	0.0184802	0.0135126	0.00993021	0.00934835	0.00878072	0.0064442	0.00708085	0.0070244	0.00585592	0.00563225	0.00449528	0.00330972	0.00419722	0.00530685	0.00519401	0.00451104	0.00343628	0.00327691	0.00305893	0.00281418	0.00280722	0.00343004	0.00342278	0.00277706	0.00285342	0.00346058	0.00298877	0.00307482	0.0035642	0.00228213	0.00186428
32	0.132585	0.129926	0.123388	0.114721	0.109796	0.103437	0.0953913	0.0893688	0.0825367	0.0761067	0.0673031	0.0589463	0.0513442	0.0478832	0.0419026	0.0357849	0.0312714	0.0256467	0.0189304	0.0151366	0.0120609	0.0106713	0.0100118	0.00815617	0.00875822	0.00764902	0.00552612	0.00454927	0.00561224	0.00690116	0.00604753	0.00523831	0.00470227	0.00458752	0.00451718	0.00423353	0.00362528	0.00416601	0.00447905	0.00396412	0.00341284	0.00373216	0.00386852	0.00331255	0.00287557	0.0026315	0.00235166	0.00290942	0.00263706
33	0.139396	0.13274	0.126929	0.121565	0.119239	0.112948	0.106729	0.101558	0.0944185	0.08552	0.0776333	0.069185	0.0625129	0.0555845	0.0485064	0.0412222	0.0322359	0.0254007	0.0213364	0.0171574	0.0144339	0.0138052	0.0100984	0.00939079	0.0085396	0.00688324	0.00777683	0.00873359	0.0070982	0.00628375	0.00570594	0.00563428	0.00581878	0.00612434	0.00538349	0.00525606	0.00547464	0.00545414	0.00518913	0.00467198	0.00453286	0.004718	0.00439935	0.00376301	0.00384942	0.0028468	0.00282469	0.00294099	0.00308233
34	0.14094	0.14555	0.142872	0.130498	0.122924	0.117055	0.107072	0.101687	0.0964732	0.0894768	0.0821813	0.0754883	0.0690385	0.0638616	0.0543619	0.0435357	0.0364095	0.0309882	0.0258451	0.0227683	0.0193565	0.0154861	0.0146064	0.010983	0.00929219	0.00949626	0.00865192	0.00795384	0.00713144	0.00718526	0.00784819	0.0074442	0.00645492	0.00515201	0.00516557	0.00470183	0.00460695	0.00472331	0.00514881	0.00517487	0.00459374	0.00416267	0.004101	0.00404044	0.00407001	0.00387051	0.00371892	0.00377247	0.00356675
35	0.150927	0.145914	0.148426	0.142755	0.135836	0.130858	0.123661	0.113068	0.104837	0.0998291	0.0924834	0.0866239	0.0778713	0.0678269	0.057634	0.0479364	0.0385814	0.0363497	0.0306918	0.0245305	0.0214659	0.0193206	0.0147847	0.0127727	0.0101847	0.00860652	0.00898202	0.0103839	0.00901456	0.00858829	0.00744858	0.0064978	0.00648542	0.00537453	0.00481712	0.0056859	0.00555708	0.00522508	0.00527814	0.00598773	0.00507462	0.00414937	0.00494648	0.00413717	0.0038489	0.00402668	0.00330117	0.00328885	0.00359889
36	0.148853	0.157601	0.155913	0.149552	0.141925	0.133808	0.130221	0.121687	0.114399	0.1103	0.0979699	0.0875177	0.0802198	0.0707053	0.0603139	0.0521403	0.0443464	0.0386234	0.0330416	0.0271041	0.0203095	0.0177582	0.0151646	0.0141085	0.0106715	0.00922079	0.00979817	0.0109687	0.00938846	0.0076085	0.00672431	0.00645659	0.00742695	0.00676723	0.00566863	0.00577041	0.00590697	0.00513533	0.0049943	0.00537508	0.00548345	0.0049678	0.00509067	0.00461943	0.00376053	0.00393792	0.00408262	0.00374368	0.00441029
37	0.167818	0.166546	0.162441	0.155187	0.151478	0.145611	0.134598	0.13085	0.12238	0.117556	0.109148	0.100362	0.0922394	0.083185	0.0725634	0.0645108	0.0554616	0.0457209	0.0378741	0.0312672	0.0269987	0.0216946	0.0168001	0.01462	0.0131899	0.011855	0.0100323	0.00902483	0.00855519	0.00808364	0.00777201	0.007353	0.00612848	0.0059946	0.0052195	0.00537687	0.00585695	0.00629508	0.00704567	0.00572218	0.00505029	0.00489329	0.00514792	0.0047593	0.00354594	0.00339787	0.00388465	0.00441635	0.00388498
38	0.166904	0.1629	0.165432	0.16694	0.158096	0.15274	0.14368	0.134781	0.127964	0.124551	0.115579	0.105866	0.0972008	0.0899594	0.0807412	0.0736263	0.0623056	0.0512864	0.0420384	0.0358542	0.0289467	0.0246424	0.0193194	0.0158439	0.0126206	0.0106708	0.0104313	0.00943863	0.00918457	0.00822014	0.00770136	0.00758326	0.00689566	0.00717197	0.00717801	0.00660949	0.00690852	0.00626879	0.00483683	0.00533524	0.00611619	0.00523341	0.00545626	0.00642945	0.00545541	0.005725	0.00467955	0.00360711	0.00375602
39	0.175436	0.182164	0.183455	0.172542	0.170274	0.161231	0.153796	0.147386	0.143379	0.138089	0.124548	0.113441	0.106652	0.100096	0.0906664	0.0779486	0.0689011	0.0609588	0.0475858	0.0384812	0.0308418	0.0267971	0.0235252	0.0216835	0.0191535	0.0145353	0.0134101	0.0125117	0.00999349	0.00908237	0.009426	0.0089336	0.00783126	0.00705234	0.00633889	0.00623714	0.00756533	0.00813868	0.00751245	0.00674826	0.0051075	0.00506236	0.00662731	0.00624383	0.00539977	0.00480753	0.00471334	0.00528519	0.00489588
40	0.21123	0.203712	0.191597	0.183828	0.181204	0.171585	0.159667	0.15207	0.149244	0.143671	0.132179	0.123335	0.118556	0.112008	0.103646	0.0908825	0.0793068	0.0683726	0.0566338	0.047138	0.0404257	0.034026	0.0308109	0.0233049	0.0175243	0.0148806	0.0148524	0.0139197	0.0126244	0.0111338	0.0112026	0.0108105	0.0111145	0.0102707	0.00985928	0.00916206	0.0087446	0.00728822	0.00669746	0.00645242	0.00635317	0.0063255	0.00649589	0.00573503	0.00537872	0.00507574	0.00470531	0.00526008	0.00557194
41	0.215821	0.211925	0.204343	0.194614	0.187368	0.176277	0.173506	0.171166	0.164283	0.150515	0.140459	0.134069	0.126168	0.115586	0.10692	0.0997204	0.0899003	0.0772109	0.0651494	0.0542988	0.0464611	0.0373247	0.0277674	0.024466	0.0210474	0.0189099	0.0184055	0.0151119	0.01196	0.0106369	0.00953514	0.00839208	0.00800507	0.00790629	0.00823387	0.00871907	0.00841699	0.00856014	0.00917354	0.0083148	0.0068224	0.00658098	0.00635693	0.00606743	0.0059776	0.00514315	0.00439654	0.00470142	0.00480191
42	0.218059	0.217077	0.213343	0.204965	0.198733	0.190113	0.185408	0.178702	0.172448	0.166591	0.159552	0.153887	0.142352	0.129481	0.116762	0.1066	0.0975915	0.0889251	0.0758353	0.061731	0.0534948	0.044666	0.0382124	0.0288743	0.0238465	0.0195879	0.0163621	0.0160109	0.0149178	0.0129195	0.0124726	0.0107756	0.00999546	0.0100647	0.00929021	0.00840906	0.00761945	0.008325	0.00814917	0.00707902	0.00783917	0.00735472	0.00609666	0.00709919	0.00714953	0.00540165	0.00606177	0.00638646	0.00622377
43	0.225764	0.218627	0.220402	0.211307	0.203972	0.202206	0.197936	0.189215	0.17443	0.16253	0.162237	0.157374	0.150008	0.141211	0.130138	0.120327	0.107395	0.0928424	0.0811727	0.0675249	0.0587633	0.0541563	0.0431322	0.0313425	0.0234146	0.0206366	0.018225	0.0176861	0.0161893	0.0123762	0.0104395	0.011137	0.0105034	0.00987051	0.00851746	0.00804073	0.00895191	0.00833713	0.00824594	0.00949025	0.0095494	0.00845636	0.00781303	0.00794422	0.00743736	0.00672878	0.0058828	0.00636131	0.00573011
44	0.235315	0.228642	0.230484	0.225051	0.219572	0.210871	0.204728	0.194116	0.187258	0.181163	0.174216	0.168945	0.158897	0.147246	0.139235	0.123088	0.109654	0.101358	0.0908886	0.0783574	0.066921	0.0578453	0.0494701	0.0430815	0.0363994	0.0300188	0.0255214	0.0198732	0.0166286	0.0160601	0.0154669	0.0138248	0.0124201	0.0128689	0.0122509	0.0108221	0.00957257	0.00842778	0.00807588	0.00924608	0.00905789	0.00735913	0.00574498	0.00596634	0.00603959	0.00655803	0.00718981	0.00696421	0.00745906
45	0.256139	0.248255	0.244296	0.238238	0.23136	0.227802	0.221284	0.20571	0.20392	0.19882	0.187553	0.173969	0.170565	0.166012	0.155488	0.143874	0.134363	0.11884	0.103496	0.0884287	0.0754627	0.0655112	0.0529154	0.044857	0.0364252	0.0329016	0.0270455	0.0232362	0.0198781	0.0166454	0.0138443	0.0134232	0.0134257	0.0124236	0.0115437	0.0110933	0.0102656	0.00879241	0.0079929	0.00734495	0.00692291	0.00667351	0.00681092	0.00690456	0.00766993	0.00871863	0.00870432	0.0072201	0.00712359
46	0.268848	0.260317	0.252316	0.251015	0.247259	0.237506	0.225606	0.217931	0.210193	0.20369	0.198888	0.191184	0.183378	0.176464	0.166298	0.151821	0.138537	0.127968	0.118775	0.103523	0.0861366	0.0732338	0.062248	0.0494138	0.041312	0.0367284	0.0302902	0.0246168	0.0215466	0.0198847	0.0184778	0.0174676	0.0150013	0.0139362	0.0148784	0.0131912	0.0109649	0.0109544	0.00993021	0.00950371	0.00904352	0.00804351	0.00829363	0.00802836	0.00818482	0.00870601	0.00827241	0.00811433	0.00792734
47	0.253299	0.259846	0.265503	0.270792	0.266323	0.259137	0.244806	0.236222	0.232898	0.223117	0.214177	0.210784	0.200447	0.190064	0.182631	0.171423	0.153214	0.13956	0.125072	0.110364	0.0946707	0.0801896	0.0701321	0.0579298	0.046649	0.0357585	0.030711	0.0259173	0.0207772	0.0177872	0.018362	0.0187363	0.0169178	0.0152241	0.0143116	0.0133186	0.0113302	0.00933514	0.00905929	0.0103855	0.0107092	0.0092479	0.00820876	0.00943059	0.00933416	0.00911187	0.0092804	0.00889361	0.00892284
48	0.282751	0.288283	0.289595	0.274197	0.266606	0.2641	0.253454	0.241677	0.237195	0.231787	0.224681	0.222153	0.21298	0.200909	0.187177	0.179198	0.168647	0.151554	0.137487	0.121085	0.110366	0.0969122	0.079078	0.0677448	0.0554108	0.0447525	0.0360791	0.030463	0.0260852	0.0209766	0.0172111	0.0149799	0.0144616	0.0158925	0.0165013	0.01474	0.0130442	0.0119599	0.0121518	0.0113911	0.00943595	0.00908805	0.00986462	0.00901547	0.00803866	0.00718248	0.00705892	0.00796468	0.00850481
49	0.291454	0.291844	0.281719	0.280321	0.273925	0.263887	0.254078	0.249733	0.243596	0.229899	0.227556	0.221716	0.216221	0.206678	0.200856	0.194682	0.178286	0.16315	0.148974	0.131529	0.120196	0.103006	0.0896098	0.077799	0.0630771	0.0522164	0.0438939	0.0380258	0.031968	0.0262203	0.0210266	0.0182974	0.0165403	0.015598	0.0155718	0.0150536	0.0139995	0.0131454	0.0133889	0.0139338	0.0125278	0.010759	0.0111802	0.0112921	0.0101846	0.0085403	0.00855263	0.00667479	0.00669974
50	0.320421	0.319815	0.315796	0.302333	0.286995	0.277041	0.270988	0.262301	0.258311	0.261866	0.253135	0.241024	0.238775	0.230767	0.220168	0.211206	0.19799	0.185421	0.170243	0.148576	0.13184	0.116141	0.10083	0.0859951	0.0683791	0.0560039	0.0443827	0.0359475	0.0327854	0.0278463	0.0231433	0.0212889	0.019604	0.0186347	0.016811	0.0155893	0.0149574	0.0149935	0.0134398	0.0122263	0.0115697	0.0115202	0.0113753	0.0108973	0.0109279	0.0106437	0.00991401	0.00873338	0.00930579
51	0.326553	0.328963	0.330131	0.316879	0.307612	0.299026	0.292884	0.279763	0.26863	0.257543	0.263794	0.26703	0.253671	0.241303	0.226935	0.216226	0.211905	0.200648	0.183112	0.16858	0.155105	0.135421	0.110403	0.095237	0.0781707	0.0690439	0.054251	0.0435536	0.0359848	0.0299091	0.0252906	0.0228384	0.0204202	0.0181801	0.0178394	0.0183978	0.0184089	0.0169022	0.0144494	0.0117035	0.0115512	0.0115605	0.0116825	0.0110638	0.0116205	0.0131546	0.0122531	0.0114358	0.0103468
52	0.332654	0.329806	0.336764	0.330864	0.320804	0.313524	0.306065	0.298009	0.292083	0.291581	0.279531	0.271749	0.266217	0.258074	0.251362	0.241656	0.235209	0.224569	0.206515	0.18255	0.165068	0.155351	0.127671	0.105831	0.0888467	0.0749506	0.06238	0.0514665	0.0426589	0.0374411	0.0315011	0.028527	0.0249884	0.0216394	0.0198566	0.0187253	0.0170529	0.0164238	0.0163611	0.0151192	0.0153258	0.0143835	0.0138338	0.0135816	0.011928	0.0103316	0.0113218	0.0106409	0.00995939
53	0.341711	0.346351	0.345491	0.336098	0.324562	0.315862	0.316521	0.310504	0.299971	0.29842	0.29459	0.284074	0.278262	0.272561	0.260032	0.251543	0.246701	0.236794	0.217092	0.195479	0.178521	0.158249	0.140778	0.122899	0.104575	0.0814737	0.0672239	0.0575525	0.0451519	0.0345774	0.0322944	0.0282409	0.02295	0.0206904	0.0207753	0.0202712	0.0193904	0.0193515	0.0179526	0.0161368	0.0146897	0.0134215	0.012225	0.0119333	0.013331	0.0148415	0.0128273	0.0128301	0.0114688
54	0.369202	0.363395	0.362693	0.365064	0.360766	0.349299	0.338573	0.325336	0.321648	0.313421	0.304071	0.302795	0.304454	0.297467	0.287057	0.276876	0.26321	0.248961	0.235662	0.218213	0.20293	0.178535	0.157868	0.138733	0.120688	0.102569	0.0834656	0.0675929	0.0541965	0.0420916	0.0371958	0.0316081	0.0269681	0.0243033	0.0223576	0.0200485	0.0193561	0.0181654	0.0160143	0.0153172	0.0154089	0.0146707	0.0144374	0.0148736	0.0145209	0.0148099	0.015004	0.0132135	0.0119552
55	0.38247	0.392339	0.393672	0.379358	0.365228	0.355053	0.344438	0.332387	0.322155	0.31188	0.311065	0.309245	0.303521	0.298285	0.293897	0.285879	0.274242	0.262235	0.245716	0.228936	0.224357	0.199036	0.175707	0.150424	0.127445	0.108458	0.0908464	0.0736382	0.0587663	0.0503054	0.0418707	0.0371335	0.0323573	0.0273409	0.0248859	0.022902	0.020707	0.0198851	0.0184316	0.0184773	0.0185215	0.0171296	0.0168293	0.0167821	0.0164075	0.0149658	0.0139222	0.0124168	0.0110432
56	0.405673	0.40241	0.390431	0.378194	0.36703	0.360126	0.353145	0.346319	0.337336	0.326744	0.325611	0.32397	0.323316	0.320366	0.307493	0.29945	0.300891	0.292171	0.276998	0.25563	0.236855	0.214597	0.19159	0.171282	0.145326	0.11945	0.0952168	0.0827992	0.0717758	0.0567309	0.0485602	0.041424	0.0336093	0.0293929	0.0281499	0.0267826	0.0244167	0.0225401	0.0196827	0.0186241	0.0177275	0.0162623	0.0157588	0.0153411	0.0143449	0.0139176	0.0136106	0.0144395	0.0144946
57	0.417841	0.40677	0.400859	0.405087	0.39832	0.381525	0.365878	0.356898	0.346052	0.342393	0.336941	0.328525	0.333879	0.334728	0.327487	0.322744	0.322071	0.315073	0.296853	0.27938	0.265729	0.237766	0.212521	0.188377	0.161434	0.140318	0.115874	0.0930648	0.0778765	0.0661486	0.0550103	0.0443385	0.0378273	0.0337384	0.0303491	0.0272758	0.0253641	0.0240315	0.0226089	0.0205417	0.0184926	0.0168939	0.0167826	0.017525	0.017003	0.0163448	0.0142018	0.0129236	0.012703
58	0.435467	0.426821	0.424016	0.415423	0.409259	0.403682	0.393415	0.376815	0.363709	0.356926	0.357549	0.361116	0.362005	0.357827	0.352693	0.345675	0.339719	0.334076	0.313062	0.299407	0.28489	0.263198	0.238913	0.207242	0.182619	0.160536	0.131839	0.110519	0.0892617	0.0712482	0.0569819	0.0461186	0.04031	0.0369495	0.0330265	0.0286164	0.0263557	0.0260469	0.0258466	0.0259907	0.0233944	0.0214113	0.0202609	0.0206054	0.0188698	0.0177927	0.0153445	0.0148768	0.0131893
59	0.443436	0.445649	0.434917	0.419503	0.41213	0.410007	0.397503	0.390358	0.383754	0.374094	0.368404	0.366184	0.362294	0.365493	0.366633	0.356198	0.348652	0.342796	0.331468	0.319684	0.303346	0.273736	0.250194	0.230443	0.197686	0.176851	0.153428	0.127771	0.101395	0.0771421	0.0647286	0.0574082	0.0482889	0.0387369	0.0332001	0.0301793	0.0271532	0.0261921	0.0271227	0.0261321	0.0223959	0.0202602	0.0194358	0.0183812	0.0189351	0.0186214	0.0178163	0.0159832	0.0175634
60	0.433564	0.433666	0.433194	0.416468	0.41822	0.423466	0.409417	0.397704	0.388158	0.375945	0.372229	0.37334	0.375396	0.374909	0.372827	0.369537	0.366526	0.361732	0.345495	0.331428	0.322404	0.293767	0.274936	0.253319	0.22489	0.18755	0.156838	0.132047	0.108163	0.0916671	0.0813364	0.0668689	0.0536575	0.0437269	0.0377872	0.034069	0.0325769	0.0305569	0.027931	0.0251233	0.0235038	0.0229454	0.025285	0.0230869	0.0188068	0.0173374	0.0178042	0.0177793	0.018473
61	0.435187	0.450429	0.457025	0.43986	0.438893	0.426321	0.414764	0.409639	0.39977	0.395193	0.390602	0.385055	0.390363	0.392245	0.392046	0.387436	0.382057	0.376934	0.37187	0.363345	0.350753	0.324507	0.283852	0.266074	0.237776	0.20826	0.180774	0.148319	0.125586	0.104769	0.0872948	0.0703127	0.0573506	0.0473378	0.0418797	0.0371717	0.0350834	0.0338362	0.030798	0.0289979	0.0291616	0.027925	0.0238395	0.0228393	0.0218919	0.0210793	0.0213783	0.0214861	0.0199286
62	0.448098	0.446966	0.449918	0.443654	0.431082	0.424562	0.417357	0.39973	0.400208	0.399322	0.401989	0.401516	0.396379	0.396462	0.394901	0.391312	0.397034	0.399532	0.397985	0.390284	0.377904	0.352376	0.320492	0.290992	0.261923	0.228095	0.200665	0.171647	0.14135	0.121191	0.1016	0.0816099	0.0680613	0.0556101	0.0467331	0.0419117	0.0394237	0.0355387	0.0309401	0.0280103	0.026912	0.02533	0.0234147	0.0235749	0.0199468	0.0210514	0.0207399	0.0196204	0.0188997
63	0.446773	0.461003	0.457823	0.453167	0.441502	0.43211	0.426692	0.423753	0.410491	0.407215	0.407938	0.404879	0.398569	0.402204	0.408201	0.408515	0.412819	0.413886	0.413231	0.399016	0.384416	0.365962	0.356648	0.317043	0.288498	0.249559	0.217538	0.19253	0.159343	0.132562	0.108282	0.087768	0.0742457	0.0607887	0.051651	0.0464242	0.0418622	0.0380963	0.0343497	0.0322409	0.0312567	0.0285183	0.0270131	0.0285217	0.0243335	0.0202678	0.0210794	0.0208783	0.0201662
64	0.47364	0.459132	0.452974	0.446501	0.441234	0.432896	0.422269	0.414686	0.411712	0.405931	0.409046	0.409247	0.413406	0.421471	0.428233	0.425091	0.425996	0.419045	0.419029	0.418481	0.405512	0.39765	0.380617	0.350046	0.317758	0.281262	0.247091	0.213952	0.183831	0.149374	0.126903	0.105315	0.0831544	0.0690571	0.0583301	0.048491	0.0433678	0.0391102	0.0353466	0.0317399	0.0295028	0.0284202	0.0253639	0.0243066	0.0232297	0.0247054	0.0229974	0.0211344	0.0200086
65	0.473884	0.455921	0.440885	0.438207	0.431908	0.424063	0.421148	0.421336	0.416125	0.408131	0.409813	0.410609	0.41213	0.414373	0.418154	0.416586	0.425057	0.434332	0.433615	0.429832	0.430879	0.412348	0.387494	0.353335	0.32672	0.297933	0.264201	0.232656	0.19711	0.164093	0.142625	0.117989	0.0944466	0.0786726	0.0669774	0.0580327	0.0502745	0.0463393	0.0439709	0.0404108	0.0377569	0.0339237	0.0307848	0.0303045	0.0296536	0.0270184	0.0249653	0.0235318	0.0217572
66	0.451541	0.449268	0.445771	0.428321	0.41739	0.406094	0.406538	0.407874	0.406308	0.399887	0.401581	0.407186	0.409839	0.414233	0.427769	0.433376	0.434115	0.436912	0.438909	0.432927	0.428032	0.41742	0.394368	0.382717	0.360107	0.333417	0.294488	0.2598	0.222052	0.187835	0.15951	0.130887	0.103191	0.0894495	0.0782665	0.0631401	0.0551695	0.0507449	0.0454798	0.0399302	0.0369805	0.036743	0.0346388	0.0322141	0.0319117	0.0293143	0.0256312	0.0250044	0.0249352
67	0.435861	0.420174	0.413375	0.404972	0.401516	0.404146	0.409662	0.412711	0.406216	0.403825	0.401689	0.403479	0.41105	0.422855	0.433335	0.437787	0.446412	0.444695	0.44413	0.435955	0.437132	0.438572	0.435404	0.403379	0.379531	0.349869	0.326265	0.290632	0.243913	0.204337	0.174208	0.142607	0.114965	0.0972286	0.0835107	0.0719219	0.061069	0.0549474	0.0476656	0.0420729	0.0397575	0.0380972	0.0373837	0.0343554	0.0311765	0.0293539	0.0304865	0.0306431	0.028317
68	0.391205	0.402333	0.408411	0.408095	0.401521	0.390003	0.39174	0.387511	0.384122	0.383605	0.392292	0.395448	0.393627	0.401276	0.415207	0.421298	0.426901	0.435641	0.437151	0.431473	0.433356	0.427887	0.418456	0.413736	0.389647	0.348628	0.325705	0.296297	0.265053	0.229667	0.192856	0.164914	0.137064	0.110064	0.0904561	0.0797411	0.0690779	0.0587838	0.0515072	0.0480541	0.0455504	0.0400623	0.0374212	0.0365617	0.0352823	0.0319115	0.0307451	0.029405	0.0283576
69	0.379703	0.376018	0.377849	0.379481	0.378219	0.375821	0.366406	0.362231	0.366924	0.368548	0.37441	0.386074	0.390406	0.401742	0.41625	0.424087	0.432773	0.440092	0.436606	0.434795	0.442959	0.440583	0.426023	0.409633	0.393063	0.377999	0.346181	0.321547	0.280407	0.243165	0.211639	0.178954	0.152092	0.124493	0.10412	0.08914	0.0762301	0.0657641	0.0584733	0.0539802	0.0504107	0.0455131	0.0410736	0.039178	0.0378029	0.0370156	0.0326365	0.0291357	0.0292934
70	0.386355	0.374707	0.371641	0.359356	0.353867	0.360221	0.366183	0.36378	0.362237	0.371815	0.378123	0.387781	0.397162	0.404927	0.413861	0.422107	0.426557	0.43502	0.437395	0.441116	0.448534	0.439115	0.434607	0.431369	0.407453	0.383486	0.369993	0.338911	0.303019	0.267876	0.243039	0.207918	0.169852	0.142702	0.118392	0.0967988	0.07827	0.0646954	0.0571785	0.0531529	0.0485244	0.0456817	0.0416761	0.0395698	0.0369393	0.0341987	0.0327965	0.0311816	0.0319875
71	0.360125	0.346096	0.334905	0.331724	0.336583	0.331606	0.332166	0.340287	0.347068	0.354789	0.358407	0.361477	0.373628	0.38491	0.392084	0.405185	0.421098	0.422926	0.422509	0.427191	0.420864	0.421206	0.419527	0.413432	0.406589	0.392431	0.361739	0.334555	0.310742	0.27851	0.239952	0.212018	0.18329	0.157603	0.133402	0.111954	0.0952454	0.0802381	0.0694486	0.0599214	0.0532806	0.0503755	0.0466136	0.0437626	0.0415994	0.0365887	0.0338606	0.0333073	0.0316271
72	0.31774	0.317262	0.327177	0.325726	0.330629	0.330449	0.334096	0.338832	0.336759	0.348182	0.362639	0.365186	0.374965	0.380454	0.390192	0.400033	0.411214	0.419372	0.416338	0.414011	0.418865	0.420806	0.410764	0.40466	0.39769	0.393251	0.390815	0.370475	0.338419	0.311932	0.278915	0.244114	0.205819	0.175507	0.150311	0.128029	0.107966	0.0912136	0.0784363	0.0692067	0.0614753	0.054439	0.0475827	0.0452118	0.0410471	0.03719	0.0350259	0.0357699	0.0353678
73	0.295239	0.292029	0.293796	0.304488	0.308475	0.308504	0.314813	0.320034	0.330291	0.33748	0.342302	0.347287	0.35531	0.368048	0.378343	0.385714	0.397265	0.40075	0.403397	0.401561	0.39897	0.405716	0.407809	0.408069	0.397322	0.388427	0.377019	0.360104	0.338601	0.309155	0.279177	0.250905	0.228604	0.197502	0.165117	0.137547	0.116779	0.103211	0.0907555	0.0772787	0.0637994	0.0563482	0.0516718	0.0471361	0.0456049	0.0445141	0.0421483	0.0415084	0.0404107
74	0.277716	0.282479	0.27642	0.283572	0.28831	0.292333	0.300591	0.309779	0.318426	0.3278	0.340799	0.341523	0.345557	0.354903	0.363761	0.371865	0.381453	0.382635	0.386121	0.393635	0.391725	0.389851	0.385731	0.378991	0.391056	0.383591	0.366391	0.360436	0.346815	0.321125	0.303023	0.274614	0.241829	0.214039	0.185836	0.158843	0.134284	0.112924	0.0985025	0.0844636	0.0741546	0.0698145	0.0610425	0.0536222	0.047788	0.0451652	0.0418972	0.0403808	0.0403625
75	0.268053	0.256557	0.258455	0.259625	0.262553	0.266693	0.278447	0.291451	0.306685	0.319497	0.328361	0.334459	0.343697	0.350119	0.353782	0.36131	0.366932	0.371724	0.369541	0.368752	0.372599	0.370516	0.372164	0.37306	0.36819	0.369073	0.3667	0.357828	0.35026	0.347654	0.326281	0.291407	0.25687	0.226835	0.20072	0.173282	0.146631	0.123901	0.102669	0.0908611	0.0801658	0.0701965	0.0648288	0.056775	0.0495363	0.0483611	0.0461211	0.0429051	0.0406481
76	0.254989	0.241645	0.242108	0.248816	0.260412	0.274653	0.286926	0.290505	0.298707	0.31197	0.326948	0.333739	0.343399	0.348056	0.346555	0.349872	0.35669	0.366931	0.366528	0.368955	0.367611	0.363024	0.361272	0.357371	0.357403	0.356274	0.358709	0.362797	0.351427	0.332302	0.330866	0.313382	0.288997	0.26232	0.225241	0.197826	0.170934	0.144587	0.12284	0.104061	0.0878344	0.0778487	0.0672596	0.0592242	0.0556398	0.0531196	0.0469315	0.0445576	0.0440311
77	0.226852	0.223308	0.228654	0.231293	0.240269	0.257511	0.280397	0.291431	0.291153	0.302735	0.315173	0.316389	0.328725	0.340298	0.345777	0.347258	0.352959	0.355041	0.353494	0.344633	0.347906	0.342989	0.340388	0.341987	0.335587	0.338172	0.349147	0.352877	0.353833	0.34501	0.333729	0.318362	0.305466	0.280827	0.253056	0.221492	0.192209	0.167098	0.136382	0.111274	0.0954907	0.085512	0.0740636	0.0629727	0.0544998	0.0508537	0.0501753	0.0483469	0.0456479
78	0.214289	0.216371	0.226942	0.237345	0.244595	0.25514	0.268373	0.278597	0.290748	0.303696	0.312907	0.316481	0.323639	0.335224	0.343973	0.348866	0.346937	0.346794	0.353616	0.345476	0.333829	0.325064	0.31821	0.321413	0.319402	0.323513	0.337727	0.345276	0.344233	0.344905	0.343593	0.332472	0.313669	0.296909	0.273759	0.245448	0.217738	0.188785	0.158924	0.13155	0.110204	0.0921266	0.0775997	0.0691701	0.0618831	0.0611479	0.0573079	0.0526055	0.0513278
79	0.233883	0.215279	0.218333	0.231154	0.240113	0.256787	0.262408	0.267716	0.283703	0.295121	0.310888	0.321763	0.329841	0.339524	0.343066	0.345161	0.350817	0.343814	0.330611	0.324715	0.322677	0.311128	0.307122	0.312668	0.299218	0.301847	0.308864	0.311575	0.316304	0.323871	0.329039	0.33201	0.324989	0.312739	0.293697	0.264388	0.233061	0.199611	0.171498	0.146353	0.121224	0.0983927	0.0851985	0.0768973	0.0692325	0.0629786	0.0580677	0.0538534	0.0493681
80	0.19728	0.211518	0.222052	0.232	0.244074	0.253678	0.269195	0.283943	0.29581	0.302957	0.309896	0.323369	0.330241	0.337384	0.346152	0.346429	0.346949	0.342387	0.333114	0.329998	0.31801	0.304759	0.293303	0.285111	0.282307	0.285966	0.29773	0.303767	0.307372	0.322801	0.341567	0.350626	0.348515	0.340783	0.323014	0.294313	0.256724	0.21139	0.176708	0.151823	0.12867	0.111839	0.0915326	0.0803799	0.0755599	0.0654194	0.0581378	0.0547102	0.0526305
81	0.218176	0.213944	0.214733	0.228998	0.244088	0.249907	0.260365	0.272469	0.286569	0.302781	0.310648	0.322582	0.332464	0.339797	0.346861	0.341556	0.338293	0.338027	0.328174	0.319172	0.311199	0.298417	0.280102	0.276029	0.272512	0.265636	0.271873	0.280314	0.297944	0.312165	0.33579	0.347419	0.345638	0.344995	0.33493	0.309702	0.282268	0.248591	0.21898	0.188077	0.152136	0.127581	0.107522	0.0914187	0.0801093	0.0696412	0.063058	0.060122	0.0554324
82	0.227752	0.223735	0.226338	0.236993	0.243795	0.251374	0.265069	0.275611	0.29426	0.314955	0.329021	0.33542	0.336646	0.345166	0.35594	0.351398	0.343799	0.34024	0.332186	0.31633	0.301859	0.294011	0.284524	0.278451	0.272712	0.256597	0.257943	0.269886	0.286747	0.303905	0.320266	0.339215	0.35707	0.354596	0.346894	0.325667	0.30231	0.273628	0.237034	0.198083	0.168909	0.144701	0.121065	0.101481	0.0839423	0.0761666	0.0726853	0.0674116	0.0648721
83	0.215385	0.223539	0.227106	0.231771	0.248045	0.262339	0.270565	0.278497	0.293449	0.304856	0.316149	0.327375	0.334185	0.339545	0.348578	0.352126	0.348567	0.345826	0.333343	0.315146	0.298472	0.287541	0.274687	0.260694	0.251606	0.243405	0.241325	0.246765	0.261886	0.279546	0.305594	0.330789	0.353559	0.362614	0.358952	0.346922	0.325157	0.293444	0.255547	0.220222	0.186139	0.150822	0.123027	0.10705	0.0969773	0.0850233	0.0761105	0.0704579	0.0682033
84	0.226546	0.224229	0.234494	0.246852	0.256707	0.266505	0.279433	0.286913	0.288246	0.293122	0.308907	0.327242	0.341733	0.357365	0.357188	0.350399	0.349671	0.343379	0.330651	0.320146	0.308111	0.296127	0.270814	0.25193	0.240398	0.235379	0.236246	0.234714	0.252232	0.276578	0.293058	0.315267	0.341402	0.360609	0.36892	0.365473	0.345743	0.323321	0.288517	0.247459	0.204137	0.169574	0.143358	0.122231	0.106833	0.09491	0.0816943	0.0761244	0.071752
85	0.22713	0.229979	0.236752	0.245097	0.253264	0.265376	0.279227	0.292121	0.302037	0.310929	0.327	0.334175	0.335273	0.342277	0.344949	0.351545	0.353834	0.33977	0.328844	0.325245	0.311502	0.295649	0.269236	0.243982	0.22848	0.21795	0.215172	0.215347	0.225168	0.249575	0.270352	0.291682	0.323702	0.354507	0.369313	0.367088	0.356073	0.333924	0.300997	0.258935	0.219181	0.18701	0.157227	0.131776	0.105941	0.0969948	0.089131	0.0823029	0.0782273
86	0.245095	0.248121	0.246683	0.255585	0.260747	0.27306	0.284558	0.297821	0.308265	0.322466	0.32553	0.325271	0.326396	0.329994	0.339437	0.341082	0.339138	0.339278	0.327126	0.316277	0.306529	0.289968	0.269598	0.252106	0.235391	0.218752	0.215547	0.210529	0.216763	0.237466	0.256534	0.285579	0.313702	0.341978	0.363162	0.369277	0.363338	0.344857	0.323948	0.28928	0.251639	0.212818	0.180727	0.149388	0.12882	0.11113	0.0958718	0.0880923	0.0852214
87	0.237611	0.250902	0.263865	0.265693	0.268409	0.2817	0.284523	0.289477	0.297897	0.309447	0.322468	0.331872	0.332122	0.339185	0.343677	0.346989	0.351803	0.346594	0.332725	0.31607	0.306255	0.293819	0.273758	0.258358	0.246122	0.224266	0.216329	0.218656	0.212978	0.218031	0.246101	0.271117	0.298701	0.329112	0.355071	0.365137	0.369835	0.367175	0.344304	0.305594	0.263394	0.222694	0.194113	0.164307	0.141375	0.118343	0.101222	0.0948726	0.093971
88	0.261424	0.253442	0.252009	0.260232	0.266753	0.275267	0.283729	0.295228	0.299845	0.305033	0.315465	0.321261	0.33088	0.334798	0.329364	0.323199	0.329624	0.332176	0.325923	0.316278	0.306248	0.293182	0.27378	0.25124	0.232226	0.211603	0.201593	0.202011	0.201635	0.203751	0.220529	0.252312	0.287968	0.32162	0.34243	0.362239	0.376316	0.373209	0.353711	0.323374	0.284434	0.248042	0.212378	0.182733	0.155707	0.133107	0.118582	0.11177	0.101875
89	0.262631	0.273029	0.272602	0.270951	0.281544	0.286624	0.290136	0.293977	0.298172	0.306469	0.313922	0.317621	0.3245	0.330825	0.32917	0.329697	0.338375	0.3389	0.325999	0.319653	0.308152	0.292005	0.274328	0.26073	0.240805	0.218534	0.200156	0.184541	0.186393	0.19748	0.20848	0.230438	0.266836	0.30334	0.341771	0.364207	0.375167	0.382023	0.36982	0.333319	0.293677	0.25995	0.22268	0.189427	0.166841	0.144527	0.121782	0.113975	0.110666
90	0.280263	0.285563	0.274862	0.273039	0.2792	0.290882	0.28418	0.283914	0.286084	0.293596	0.303808	0.311793	0.320523	0.329842	0.333001	0.327996	0.330162	0.32367	0.321109	0.314882	0.307651	0.293382	0.282642	0.260117	0.237087	0.21117	0.202219	0.196956	0.186673	0.187977	0.204206	0.219697	0.251742	0.289045	0.321548	0.3506	0.373143	0.375809	0.361067	0.339058	0.312079	0.278339	0.242886	0.203352	0.175044	0.149626	0.134513	0.11973	0.114831
91	0.270668	0.270488	0.280213	0.274277	0.282819	0.287175	0.289893	0.292335	0.28848	0.295064	0.294463	0.298365	0.310112	0.322454	0.330619	0.327871	0.325279	0.322426	0.316532	0.309129	0.305464	0.288794	0.273409	0.259474	0.240992	0.224417	0.200659	0.182379	0.179663	0.177173	0.1874	0.208256	0.236425	0.26467	0.294251	0.320246	0.353957	0.377888	0.369203	0.34611	0.320536	0.288384	0.251214	0.21628	0.184937	0.167259	0.151261	0.134262	0.121725
92	0.288554	0.287343	0.286315	0.286346	0.281749	0.279463	0.281765	0.28444	0.286178	0.288006	0.292392	0.302711	0.305547	0.310412	0.316596	0.318392	0.318495	0.323507	0.323048	0.311308	0.303827	0.292873	0.271427	0.26036	0.255772	0.235834	0.206235	0.192513	0.182133	0.174174	0.174997	0.186478	0.21523	0.251821	0.290011	0.319036	0.344128	0.366932	0.369629	0.351716	0.323091	0.294693	0.262875	0.235325	0.20052	0.173358	0.15594	0.141371	0.130009
93	0.279679	0.281471	0.283505	0.287822	0.283369	0.275747	0.273104	0.279133	0.282595	0.283705	0.27852	0.279454	0.289289	0.298115	0.30449	0.303993	0.30121	0.301703	0.300008	0.299511	0.296643	0.281371	0.274567	0.264299	0.244735	0.224444	0.209369	0.19063	0.182628	0.179433	0.178979	0.18667	0.199408	0.223461	0.256443	0.293101	0.324294	0.345106	0.352453	0.350553	0.32783	0.305443	0.282008	0.246286	0.213825	0.195552	0.175062	0.158921	0.139199
94	0.300355	0.301248	0.289839	0.282095	0.276972	0.28199	0.277283	0.273439	0.269499	0.273263	0.27734	0.284257	0.291153	0.294615	0.295331	0.297521	0.299265	0.299366	0.305018	0.310839	0.302216	0.292885	0.289715	0.273462	0.254813	0.238952	0.226442	0.205864	0.187945	0.177607	0.177647	0.185255	0.195991	0.211334	0.242373	0.277957	0.314634	0.336244	0.344806	0.34903	0.345237	0.321563	0.293166	0.264661	0.238271	0.211243	0.189485	0.168548	0.15243
95	0.286887	0.288605	0.286286	0.278637	0.275189	0.276458	0.274257	0.263737	0.260286	0.257951	0.260517	0.264521	0.271815	0.27805	0.278752	0.282865	0.289693	0.292287	0.297691	0.302826	0.297535	0.275749	0.268435	0.263406	0.248766	0.226903	0.210149	0.196396	0.177891	0.164113	0.158123	0.169227	0.183533	0.199471	0.228136	0.254507	0.2817	0.315048	0.330904	0.335139	0.332876	0.318122	0.288057	0.26528	0.23748	0.209201	0.189193	0.174283	0.156556
96	0.312532	0.296684	0.281409	0.264834	0.262245	0.25958	0.250347	0.24668	0.245178	0.24367	0.245877	0.247764	0.25295	0.256903	0.262043	0.269256	0.269763	0.267266	0.27052	0.275318	0.272356	0.272182	0.269555	0.258124	0.243978	0.22795	0.215703	0.197795	0.175625	0.16292	0.158727	0.158315	0.163742	0.176011	0.198749	0.228559	0.257743	0.289135	0.318092	0.326201	0.323894	0.313744	0.29204	0.264974	0.24021	0.221424	0.206214	0.184145	0.161785
97	0.293513	0.292563	0.286286	0.276393	0.259178	0.24708	0.24783	0.247248	0.239986	0.236421	0.233091	0.233988	0.239427	0.248135	0.257231	0.260463	0.260351	0.262952	0.262195	0.264445	0.273151	0.265467	0.26224	0.263336	0.250059	0.23432	0.219986	0.210681	0.195046	0.176662	0.160531	0.151163	0.153417	0.16338	0.183657	0.213125	0.242786	0.271001	0.295438	0.305349	0.310381	0.303771	0.284665	0.268813	0.248325	0.230883	0.207554	0.185493	0.169797
98	0.291822	0.298051	0.291831	0.273514	0.263201	0.251417	0.240347	0.236612	0.236412	0.230467	0.2266	0.230211	0.236146	0.235659	0.239718	0.248432	0.253251	0.260133	0.266872	0.263071	0.265521	0.263682	0.262838	0.260052	0.245559	0.229509	0.218447	0.208647	0.188233	0.169993	0.161396	0.15299	0.148655	0.155249	0.170041	0.195671	0.226245	0.254538	0.277977	0.294862	0.301819	0.300935	0.294999	0.279732	0.254058	0.234798	0.215959	0.193998	0.183757
99	0.290225	0.29453	0.282144	0.271212	0.257839	0.2418	0.234224	0.223116	0.224365	0.219501	0.212812	0.209586	0.213609	0.220614	0.231194	0.241579	0.24375	0.248126	0.253202	0.248494	0.248588	0.254404	0.255698	0.247858	0.24065	0.220548	0.210928	0.200174	0.190728	0.184463	0.17263	0.155468	0.146378	0.145735	0.154211	0.172485	0.194401	0.221285	0.246998	0.266521	0.27577	0.274076	0.274993	0.271726	0.248643	0.234444	0.221727	0.199174	0.179579
100	0.311901	0.302674	0.293895	0.273651	0.262669	0.244795	0.224668	0.214816	0.20853	0.20448	0.201403	0.205159	0.207997	0.21613	0.220224	0.22165	0.225708	0.231645	0.237876	0.237471	0.241564	0.240903	0.236149	0.233442	0.230251	0.225888	0.226375	0.216268	0.199168	0.184202	0.169431	0.159336	0.155263	0.152674	0.156456	0.169756	0.184105	0.203048	0.224892	0.245833	0.256381	0.269785	0.277663	0.26052	0.247476	0.241781	0.218903	0.199263	0.187488
101	0.323306	0.310443	0.291521	0.274789	0.256923	0.240204	0.222131	0.211344	0.210191	0.202435	0.196975	0.195085	0.195548	0.201566	0.203201	0.208715	0.214025	0.219398	0.225003	0.227596	0.232855	0.238171	0.238168	0.231948	0.225899	0.216219	0.21228	0.210583	0.198881	0.186905	0.172342	0.154321	0.141108	0.138354	0.139475	0.14206	0.156857	0.180905	0.200563	0.218976	0.235956	0.250241	0.256777	0.26018	0.248278	0.240842	0.232277	0.210585	0.185644
102	0.300344	0.300016	0.287619	0.27185	0.251074	0.237206	0.228033	0.213876	0.200962	0.192187	0.189998	0.186527	0.185502	0.192102	0.199048	0.200404	0.202925	0.20974	0.216554	0.217103	0.225146	0.231782	0.231066	0.224332	0.221259	0.219746	0.217464	0.207052	0.196186	0.186011	0.175104	0.163367	0.153127	0.146561	0.145068	0.146514	0.152465	0.162185	0.179623	0.199377	0.213367	0.229191	0.243532	0.24703	0.245145	0.231392	0.219686	0.205942	0.188272
103	0.318786	0.30184	0.287933	0.270281	0.253979	0.236709	0.214886	0.194159	0.183511	0.185144	0.180687	0.174854	0.172076	0.176557	0.181709	0.178685	0.18184	0.190791	0.196123	0.201526	0.216237	0.213341	0.208418	0.214374	0.211438	0.210069	0.212043	0.213132	0.199876	0.181055	0.17465	0.166005	0.149639	0.137994	0.129053	0.133288	0.140509	0.149985	0.159968	0.175772	0.196717	0.210755	0.221551	0.228991	0.230728	0.224076	0.213089	0.211277	0.198224
104	0.305846	0.300495	0.290718	0.275131	0.257249	0.233086	0.218684	0.202473	0.179895	0.165209	0.166664	0.166493	0.165839	0.168536	0.169735	0.172779	0.175942	0.178469	0.186545	0.195147	0.202949	0.202817	0.206933	0.204323	0.209394	0.209292	0.207062	0.198898	0.194638	0.193173	0.181457	0.165433	0.151008	0.135917	0.131049	0.126602	0.124867	0.129871	0.142006	0.162967	0.181551	0.196849	0.202137	0.206471	0.218431	0.217975	0.210125	0.201862	0.188657
105	0.300914	0.301823	0.302314	0.289419	0.265543	0.240829	0.218343	0.202641	0.18847	0.174256	0.166802	0.16164	0.157859	0.156244	0.156393	0.164181	0.170462	0.171097	0.176998	0.188066	0.195314	0.197111	0.202168	0.198928	0.201885	0.208414	0.207691	0.198519	0.195021	0.185808	0.182351	0.169778	0.15526	0.144212	0.136299	0.129456	0.125414	0.124657	0.134002	0.143826	0.152308	0.163613	0.181769	0.188975	0.193103	0.193995	0.191214	0.187172	0.179981
106	0.324217	0.313271	0.294774	0.277751	0.257728	0.243383	0.225086	0.205463	0.189824	0.170582	0.159203	0.15015	0.148722	0.145429	0.148028	0.154642	0.163332	0.167474	0.168835	0.169598	0.17988	0.178694	0.182952	0.185933	0.194375	0.192859	0.198565	0.199388	0.194396	0.193202	0.184332	0.169159	0.158494	0.150926	0.136514	0.124942	0.122636	0.121216	0.124863	0.131014	0.139427	0.15443	0.167315	0.175469	0.184254	0.187973	0.184568	0.173136	0.170534
107	0.317555	0.302905	0.304579	0.285296	0.263385	0.243077	0.220369	0.20195	0.18408	0.170233	0.156036	0.14844	0.146183	0.147139	0.146256	0.144536	0.150001	0.155578	0.162498	0.163091	0.167551	0.171572	0.17447	0.177071	0.184986	0.18913	0.195549	0.193044	0.190628	0.185801	0.186628	0.178176	0.167657	0.152389	0.136772	0.125769	0.11558	0.111242	0.11611	0.122416	0.131731	0.139897	0.15365	0.16855	0.170648	0.169949	0.165516	0.161412	0.168251
108	0.337831	0.315918	0.297984	0.272743	0.264381	0.253884	0.230525	0.209993	0.194511	0.176618	0.158454	0.147238	0.141094	0.142721	0.143335	0.135889	0.139478	0.149217	0.152026	0.151377	0.154349	0.159759	0.169151	0.1688	0.173166	0.179925	0.184223	0.179813	0.17915	0.181162	0.175912	0.172447	0.164631	0.153355	0.138529	0.125009	0.115702	0.109086	0.112467	0.116049	0.120081	0.124754	0.134426	0.146428	0.149212	0.158082	0.166462	0.162783	0.160577
109	0.312794	0.315001	0.29319	0.278271	0.266896	0.251262	0.230397	0.209029	0.190963	0.178212	0.160904	0.148008	0.136786	0.129289	0.127586	0.129419	0.132	0.13786	0.147822	0.149636	0.156483	0.156408	0.155038	0.165394	0.172008	0.174356	0.170809	0.173647	0.17497	0.183268	0.182817	0.176968	0.168369	0.156249	0.140187	0.130412	0.12353	0.117143	0.110821	0.107891	0.113828	0.120964	0.129779	0.135314	0.139482	0.144188	0.152513	0.15638	0.154161
110	0.30828	0.307417	0.298413	0.283464	0.262478	0.243626	0.226062	0.209235	0.192387	0.174905	0.163945	0.148546	0.138689	0.134948	0.129341	0.128156	0.127719	0.131903	0.135419	0.14034	0.142483	0.143541	0.148339	0.15489	0.158306	0.174324	0.168972	0.166355	0.169799	0.172888	0.173251	0.172634	0.168968	0.16053	0.149252	0.137903	0.126984	0.116228	0.107824	0.103573	0.106405	0.112305	0.11725	0.122386	0.127494	0.132777	0.138111	0.139882	0.137592
111	0.338053	0.323977	0.311556	0.292345	0.273353	0.255366	0.234167	0.215344	0.195393	0.179724	0.163362	0.146344	0.135444	0.127532	0.123583	0.124784	0.129616	0.131491	0.130049	0.132045	0.135451	0.141274	0.148865	0.154556	0.156041	0.165713	0.171105	0.168208	0.175143	0.179714	0.18198	0.176041	0.16924	0.163227	0.151844	0.139959	0.132252	0.122974	0.114379	0.110925	0.105975	0.10672	0.113112	0.116222	0.120947	0.127112	0.137213	0.144547	0.141683
112	0.315173	0.309208	0.304148	0.290871	0.275316	0.251771	0.233977	0.215071	0.199142	0.17918	0.166874	0.149659	0.138495	0.130449	0.122976	0.119887	0.121561	0.123428	0.124814	0.129739	0.136144	0.138967	0.142372	0.145862	0.148679	0.153066	0.152751	0.154492	0.1575	0.161869	0.171029	0.172298	0.168466	0.156963	0.150739	0.141406	0.131499	0.12567	0.1176	0.111531	0.107081	0.106721	0.107295	0.106401	0.114913	0.122787	0.127991	0.12838	0.135889
113	0.318146	0.314451	0.309675	0.29185	0.269747	0.248175	0.23249	0.214051	0.202858	0.184907	0.166066	0.149324	0.136727	0.126513	0.120731	0.120606	0.117143	0.117479	0.120002	0.122343	0.127912	0.134212	0.137543	0.140791	0.144256	0.146151	0.152728	0.154624	0.154456	0.156062	0.159689	0.163353	0.159584	0.156095	0.15273	0.144346	0.135994	0.124648	0.11304	0.106981	0.10536	0.105561	0.104571	0.109938	0.115582	0.119667	0.12586	0.12532	0.127346
114	0.305702	0.312732	0.304519	0.285019	0.267839	0.25004	0.233799	0.219644	0.198645	0.181924	0.171165	0.154534	0.141645	0.134785	0.122885	0.1164	0.1151	0.113739	0.117114	0.120057	0.122529	0.133413	0.129133	0.123225	0.129412	0.137213	0.141821	0.149432	0.150296	0.153663	0.155769	0.155421	0.153271	0.154201	0.153342	0.145108	0.135052	0.129669	0.124097	0.113622	0.104663	0.102162	0.101695	0.106603	0.113647	0.113154	0.118366	0.122781	0.124269
115	0.330527	0.322422	0.316581	0.29522	0.27576	0.260477	0.244273	0.227031	0.213341	0.194408	0.177087	0.163118	0.155706	0.144053	0.129057	0.121964	0.113665	0.114569	0.114916	0.116764	0.122975	0.123127	0.12564	0.127174	0.13266	0.13715	0.140276	0.145731	0.151176	0.155346	0.155774	0.157514	0.162434	0.164553	0.160725	0.151605	0.144009	0.139995	0.133233	0.125089	0.117944	0.112993	0.110078	0.11331	0.117429	0.118207	0.117131	0.120191	0.126574
116	0.32973	0.332575	0.319865	0.301398	0.274353	0.256512	0.243314	0.229637	0.210471	0.193523	0.180475	0.166707	0.152489	0.139075	0.126635	0.118921	0.112572	0.110346	0.108363	0.107023	0.113979	0.118954	0.123324	0.123823	0.126877	0.133033	0.135446	0.134999	0.139094	0.146655	0.152671	0.154514	0.158649	0.1585	0.151159	0.146336	0.14185	0.13684	0.13321	0.127865	0.120658	0.115479	0.120559	0.122328	0.124053	0.123936	0.122761	0.131501	0.135761
117	0.335233	0.320509	0.30706	0.289195	0.274086	0.257142	0.237325	0.218732	0.201962	0.187472	0.172604	0.163481	0.152803	0.13939	0.124528	0.115201	0.113754	0.110654	0.108766	0.107659	0.110315	0.110028	0.108659	0.118539	0.123112	0.127523	0.128884	0.128616	0.129458	0.130749	0.135733	0.141716	0.146092	0.149663	0.152211	0.150936	0.147662	0.141853	0.135495	0.125412	0.117889	0.1185	0.115935	0.11851	0.120737	0.119301	0.115664	0.12153	0.123891
118	0.330355	0.323216	0.30755	0.294835	0.281148	0.272341	0.258091	0.231252	0.206874	0.194986	0.184863	0.171504	0.154511	0.144859	0.133946	0.122108	0.114274	0.109948	0.107758	0.108985	0.114256	0.111017	0.112898	0.121572	0.123295	0.129107	0.131215	0.133369	0.13479	0.136064	0.142256	0.149615	0.151567	0.153615	0.154131	0.154216	0.155525	0.152394	0.142767	0.135069	0.138439	0.135983	0.13217	0.129284	0.129567	0.127989	0.12442	0.129358	0.129208
119	0.330066	0.333594	0.321157	0.293698	0.272168	0.251027	0.227313	0.213592	0.20321	0.191813	0.176014	0.168904	0.158343	0.143362	0.131678	0.122354	0.11569	0.108336	0.103247	0.0996933	0.0967473	0.0980011	0.107405	0.10782	0.111123	0.113108	0.117789	0.123732	0.125809	0.128906	0.132394	0.136781	0.145309	0.154162	0.150465	0.145737	0.146626	0.145752	0.138898	0.13126	0.13192	0.130492	0.125877	0.117213	0.118547	0.124525	0.123293	0.12235	0.119936
120	0.313725	0.318319	0.308021	0.292094	0.280151	0.26666	0.246703	0.223882	0.206936	0.192402	0.180031	0.165533	0.153514	0.14556	0.138289	0.129646	0.120439	0.110873	0.105557	0.1044	0.100638	0.0999618	0.101528	0.109479	0.11323	0.111957	0.116588	0.122199	0.125373	0.132171	0.131126	0.134704	0.143644	0.148918	0.148253	0.145039	0.145781	0.149502	0.145982	0.140836	0.136032	0.134437	0.131102	0.12978	0.127161	0.127005	0.126166	0.125212	0.126773
121	0.329786	0.322484	0.302746	0.289151	0.279867	0.263644	0.239805	0.218064	0.200753	0.188013	0.18264	0.172279	0.160879	0.154981	0.140183	0.127676	0.119676	0.107319	0.100332	0.0986576	0.0991811	0.10063	0.0977779	0.0997962	0.103342	0.107304	0.11033	0.11271	0.113497	0.117025	0.124107	0.129124	0.131843	0.135348	0.142016	0.148197	0.150491	0.149665	0.149281	0.144751	0.138139	0.133489	0.130666	0.130791	0.124412	0.124708	0.125942	0.122112	0.125743
122	0.323303	0.307905	0.309563	0.297543	0.278783	0.250416	0.231409	0.214153	0.200424	0.186983	0.167529	0.161122	0.157098	0.148091	0.139231	0.130031	0.117638	0.110582	0.105432	0.101831	0.0952223	0.0958822	0.0975834	0.095585	0.101102	0.106612	0.109952	0.109251	0.109476	0.114055	0.118726	0.124344	0.130485	0.137772	0.141435	0.142544	0.143417	0.144422	0.144019	0.143471	0.140807	0.13441	0.1305	0.126168	0.123446	0.123501	0.117829	0.117057	0.120316
123	0.323243	0.320065	0.315112	0.304342	0.280174	0.261168	0.243082	0.223056	0.203628	0.187979	0.177326	0.168827	0.157279	0.151772	0.147004	0.133186	0.122484	0.112752	0.102662	0.101091	0.0987947	0.0977833	0.0949876	0.099078	0.101756	0.10175	0.107894	0.115069	0.113584	0.112029	0.116053	0.123302	0.127895	0.134515	0.139555	0.141632	0.14288	0.141735	0.140316	0.13965	0.137443	0.13268	0.125735	0.128182	0.123132	0.117212	0.118423	0.121502	0.117492
124	0.370692	0.345419	0.315599	0.297182	0.278828	0.25915	0.233939	0.211599	0.193981	0.182702	0.178638	0.165619	0.150887	0.148217	0.144732	0.134673	0.120499	0.111914	0.106033	0.100096	0.0998892	0.0964734	0.0988388	0.0995383	0.0955179	0.099193	0.103254	0.107935	0.109904	0.115617	0.118796	0.123307	0.12502	0.127077	0.133696	0.139012	0.14708	0.147751	0.14094	0.14007	0.138015	0.133265	0.131783	0.128951	0.121772	0.117547	0.114898	0.113872	0.10938
125	0.34986	0.334673	0.314028	0.302962	0.290426	0.26574	0.242651	0.224092	0.200392	0.185174	0.176527	0.164768	0.15164	0.145032	0.139535	0.131219	0.124891	0.117109	0.107715	0.10295	0.0980009	0.0963933	0.0961359	0.0957436	0.0964144	0.0976124	0.100415	0.100794	0.101669	0.106032	0.109422	0.115665	0.122183	0.128657	0.135921	0.140231	0.141682	0.148315	0.151011	0.143969	0.138233	0.132667	0.130253	0.124862	0.117339	0.10915	0.108766	0.105679	0.104438
126	0.337945	0.330086	0.318814	0.301585	0.276868	0.252275	0.235132	0.213732	0.190894	0.177479	0.169075	0.161306	0.150193	0.141338	0.134995	0.131864	0.126491	0.117608	0.108771	0.10202	0.10026	0.0956897	0.0916836	0.0886268	0.0914401	0.0947775	0.0970707	0.0965332	0.0978637	0.102135	0.102259	0.105977	0.112005	0.120446	0.129109	0.136575	0.137451	0.13602	0.132614	0.130419	0.124945	0.122253	0.118676	0.119086	0.113823	0.107353	0.108484	0.105408	0.0963882
127	0.303419	0.314695	0.312095	0.304172	0.292128	0.272238	0.24502	0.222755	0.199257	0.175932	0.162256	0.153306	0.15168	0.148307	0.139103	0.131012	0.127487	0.117166	0.10906	0.103558	0.0989991	0.0961237	0.0917116	0.0918484	0.0947576	0.0912165	0.0957977	0.095154	0.100141	0.104359	0.106867	0.107495	0.109756	0.118972	0.126453	0.132115	0.13769	0.141844	0.145081	0.143381	0.137075	0.130608	0.122706	0.113318	0.10551	0.100781	0.0990929	0.0959044	0.0960769
128	0.331554	0.326465	0.316502	0.296166	0.276505	0.258742	0.240149	0.211129	0.191829	0.181054	0.170866	0.157173	0.141897	0.137414	0.137661	0.132213	0.12829	0.118908	0.109926	0.102987	0.0980248	0.0970081	0.0904916	0.0875693	0.0857845	0.0880189	0.0929302	0.0946666	0.0949976	0.0967216	0.101692	0.107801	0.112172	0.113921	0.119884	0.126248	0.13173	0.13569	0.135788	0.132972	0.130047	0.120674	0.114942	0.105883	0.101285	0.0918944	0.0849065	0.0843008	0.0886073
129	0.33519	0.328398	0.324292	0.306791	0.290235	0.272452	0.248895	0.228284	0.204684	0.188584	0.173231	0.157122	0.146301	0.139325	0.132194	0.128304	0.12615	0.124668	0.118929	0.110181	0.0980588	0.0939807	0.0931731	0.0899276	0.0882645	0.0910622	0.093419	0.0971718	0.0980833	0.100695	0.103822	0.108628	0.11477	0.118547	0.120929	0.128649	0.134436	0.133984	0.12754	0.124631	0.121914	0.116876	0.11136	0.106659	0.100361	0.0936486	0.0923727	0.088363	0.084431
130	0.316673	0.318748	0.310448	0.297536	0.286582	0.280003	0.257968	0.227571	0.203314	0.185629	0.169449	0.155975	0.143231	0.136259	0.134019	0.131726	0.125817	0.122328	0.117062	0.109028	0.106177	0.0988542	0.0911572	0.0913452	0.0901038	0.0866217	0.0908003	0.0979753	0.0949263	0.0933863	0.0976561	0.107014	0.115315	0.120451	0.124461	0.128099	0.13093	0.129067	0.12501	0.124608	0.123524	0.119168	0.113116	0.108142	0.0991428	0.0903452	0.0854634	0.0832098	0.0801111
131	0.318909	0.311163	0.305814	0.300689	0.288355	0.274715	0.252648	0.231745	0.21113	0.189308	0.170408	0.151836	0.138525	0.13215	0.126659	0.125409	0.128433	0.124975	0.116071	0.110651	0.105032	0.1031	0.0976014	0.0921637	0.0884007	0.0910329	0.0944691	0.0980233	0.0983649	0.0966892	0.0967015	0.105606	0.115059	0.118713	0.120387	0.126153	0.132819	0.132589	0.128678	0.127584	0.120604	0.112654	0.105893	0.0995165	0.0903833	0.0854317	0.0791056	0.0747591	0.0711029
132	0.326203	0.316115	0.312721	0.303339	0.287971	0.273394	0.258281	0.237018	0.21383	0.190587	0.16893	0.146861	0.130337	0.121131	0.118346	0.115569	0.117054	0.116215	0.114536	0.109733	0.102185	0.0959833	0.0922969	0.0896682	0.0935908	0.090559	0.0856411	0.0884103	0.0931713	0.09691	0.0966521	0.0986138	0.105087	0.113829	0.122171	0.126838	0.128065	0.125924	0.12365	0.117341	0.114609	0.111654	0.106149	0.0951851	0.0907413	0.0858666	0.0817311	0.0763985	0.0710139
133	0.303102	0.309241	0.317108	0.302933	0.285287	0.27562	0.261458	0.238722	0.21685	0.199039	0.176267	0.152978	0.135876	0.129885	0.123079	0.120048	0.117971	0.114909	0.110721	0.111261	0.109375	0.102804	0.0990327	0.0950168	0.0889282	0.0870725	0.0882643	0.0867067	0.0882717	0.0918926	0.0980508	0.103196	0.10805	0.111458	0.120921	0.124718	0.128731	0.129434	0.125503	0.122011	0.113615	0.1062	0.103715	0.100172	0.0901371	0.083877	0.0792763	0.0665983	0.0655073
134	0.327006	0.314937	0.30036	0.296213	0.292158	0.283736	0.267684	0.243028	0.219531	0.196262	0.169722	0.153151	0.140337	0.131898	0.119338	0.114161	0.118842	0.118924	0.116128	0.11087	0.11062	0.107634	0.0987666	0.096444	0.0932062	0.0913695	0.0902785	0.0902298	0.0943071	0.0988469	0.0943864	0.0951722	0.105048	0.116405	0.124369	0.12253	0.125162	0.132856	0.131865	0.121956	0.114598	0.107884	0.100785	0.0928707	0.0843005	0.0780334	0.0732434	0.0638939	0.0618554
135	0.317897	0.304208	0.315198	0.311925	0.308188	0.297175	0.27767	0.255501	0.232805	0.204902	0.178931	0.156398	0.142863	0.13398	0.123996	0.117882	0.115299	0.112191	0.111364	0.110089	0.116935	0.110425	0.0973839	0.096895	0.0969827	0.0931277	0.0910948	0.0869795	0.0907368	0.0934063	0.0965105	0.101889	0.11177	0.116782	0.120136	0.126978	0.128903	0.131257	0.129552	0.121066	0.115124	0.109977	0.100838	0.0960304	0.088974	0.0804808	0.0757917	0.0695506	0.0648111
136	0.304471	0.301742	0.299549	0.288051	0.276051	0.271477	0.266349	0.249635	0.227817	0.206237	0.184918	0.164069	0.146657	0.13367	0.123773	0.116019	0.11325	0.112725	0.113522	0.112066	0.111657	0.107833	0.106525	0.100112	0.096358	0.0910513	0.0875981	0.0897427	0.0919199	0.0934062	0.0955661	0.100072	0.1128	0.12169	0.128771	0.1327	0.134378	0.134701	0.129407	0.126646	0.121037	0.112927	0.101724	0.0960594	0.0913103	0.085428	0.0722759	0.0652764	0.0637758
137	0.305938	0.306064	0.295076	0.290322	0.292885	0.284326	0.276307	0.258685	0.239706	0.217947	0.191131	0.165569	0.143887	0.130408	0.122433	0.119214	0.115	0.108552	0.110486	0.115861	0.113882	0.111908	0.111047	0.107683	0.0998912	0.0943281	0.0920637	0.0915392	0.0900869	0.0950192	0.100998	0.104954	0.110955	0.116477	0.124774	0.132251	0.131711	0.132974	0.132327	0.127518	0.117669	0.110765	0.103326	0.0958748	0.0920701	0.0846929	0.0777044	0.0677304	0.063537
138	0.294206	0.306669	0.297534	0.28754	0.285523	0.276278	0.266285	0.255081	0.24518	0.221645	0.1976	0.177924	0.152282	0.136	0.12842	0.119617	0.112961	0.107421	0.108928	0.109348	0.106134	0.112965	0.115808	0.111303	0.106866	0.102591	0.0963379	0.094313	0.0964325	0.098	0.101186	0.104357	0.111144	0.117185	0.122669	0.130391	0.133914	0.129288	0.127504	0.127419	0.123385	0.118385	0.112597	0.0998028	0.0909922	0.0810874	0.0710301	0.0713636	0.0653092
139	0.302941	0.290972	0.285587	0.280337	0.282295	0.278477	0.27367	0.267839	0.248066	0.233284	0.212454	0.187084	0.164383	0.148481	0.128068	0.112696	0.109952	0.110997	0.115009	0.113779	0.114871	0.113185	0.11411	0.112294	0.103386	0.102289	0.104351	0.103033	0.100304	0.100542	0.102621	0.105896	0.113499	0.117153	0.125127	0.130608	0.131541	0.133422	0.135027	0.132147	0.126112	0.121517	0.113149	0.108043	0.0953934	0.0865796	0.0800285	0.0713489	0.0649059
140	0.276592	0.278079	0.282406	0.284974	0.277538	0.280189	0.282535	0.27433	0.254499	0.237425	0.214777	0.189599	0.164233	0.142931	0.124437	0.115887	0.11246	0.111911	0.110109	0.105311	0.104353	0.116146	0.115182	0.112058	0.108153	0.11059	0.105468	0.0995651	0.100932	0.104653	0.103579	0.104958	0.110364	0.119175	0.126573	0.135785	0.141122	0.135908	0.131935	0.132017	0.128364	0.119866	0.114032	0.106617	0.100591	0.0943591	0.0811399	0.074331	0.0648521
141	0.282255	0.278786	0.290692	0.298831	0.291433	0.283811	0.274278	0.263118	0.253158	0.240965	0.223901	0.201489	0.17862	0.157889	0.140461	0.12681	0.114476	0.11274	0.113777	0.119425	0.119318	0.119271	0.114283	0.118648	0.119682	0.116914	0.114709	0.112555	0.107835	0.102964	0.105466	0.11017	0.117277	0.123035	0.131532	0.1373	0.141644	0.142348	0.145809	0.144755	0.130574	0.120741	0.116984	0.111376	0.104704	0.0955344	0.0857777	0.0735263	0.0655475
142	0.268012	0.266608	0.26933	0.278332	0.280831	0.280163	0.274874	0.271097	0.25635	0.241052	0.225871	0.208602	0.187532	0.167701	0.144973	0.123692	0.115316	0.109406	0.108679	0.113597	0.119585	0.118914	0.118149	0.123838	0.129415	0.128359	0.117884	0.109245	0.106359	0.103427	0.10718	0.110066	0.110547	0.116101	0.123508	0.129131	0.135489	0.138906	0.131319	0.129401	0.127083	0.124449	0.120415	0.111586	0.108181	0.104611	0.0929554	0.0803351	0.0695842
143	0.274217	0.274613	0.277691	0.285549	0.284713	0.288959	0.2894	0.282086	0.259856	0.246021	0.227221	0.205645	0.185358	0.162877	0.142599	0.127979	0.117122	0.108628	0.107332	0.110029	0.114583	0.121547	0.123057	0.12868	0.12916	0.127107	0.122783	0.119823	0.113469	0.108624	0.109473	0.109642	0.111032	0.118023	0.122774	0.131122	0.139047	0.140674	0.138573	0.133622	0.13013	0.126149	0.116117	0.107913	0.102654	0.0971397	0.0858572	0.0843974	0.080221
144	0.250277	0.260416	0.26303	0.265847	0.273336	0.279295	0.278372	0.279935	0.269424	0.252603	0.232526	0.213368	0.190639	0.169419	0.150547	0.132879	0.121457	0.114937	0.111656	0.112867	0.120681	0.124914	0.124396	0.123927	0.12598	0.129244	0.122579	0.117538	0.110681	0.112516	0.115274	0.116494	0.114645	0.119432	0.127007	0.130179	0.133769	0.14244	0.145212	0.139964	0.133626	0.132008	0.130362	0.118266	0.110735	0.0991106	0.0925176	0.0900813	0.0792419
145	0.248568	0.256174	0.260311	0.267529	0.276398	0.276817	0.271399	0.27156	0.269522	0.257187	0.23889	0.215832	0.193677	0.175314	0.156009	0.138386	0.127376	0.117208	0.110244	0.113773	0.116683	0.118708	0.127483	0.130272	0.128149	0.127403	0.128085	0.125698	0.118579	0.115485	0.114208	0.113929	0.116661	0.123669	0.128103	0.134808	0.136729	0.137031	0.143447	0.144657	0.134463	0.128183	0.126015	0.119625	0.111443	0.104174	0.0970729	0.0887617	0.0791656
146	0.242882	0.255992	0.257072	0.257065	0.264915	0.264051	0.262631	0.256748	0.255856	0.255405	0.241246	0.219236	0.200795	0.179908	0.161048	0.142862	0.129231	0.123786	0.117655	0.113006	0.114782	0.116128	0.125436	0.132194	0.132728	0.130711	0.128599	0.125187	0.119217	0.115313	0.106084	0.109159	0.113569	0.120045	0.124978	0.128034	0.134973	0.13419	0.136211	0.139962	0.138511	0.134103	0.131897	0.123505	0.118116	0.108037	0.100903	0.0950048	0.0843546
147	0.266774	0.265148	0.270139	0.26765	0.278742	0.281616	0.274767	0.271108	0.270557	0.263722	0.259324	0.239251	0.214315	0.194781	0.174292	0.155078	0.142527	0.133238	0.123916	0.123322	0.124258	0.130068	0.128687	0.133151	0.141583	0.135435	0.130037	0.125915	0.119531	0.113394	0.112951	0.112772	0.114449	0.114387	0.121328	0.128089	0.132303	0.135714	0.141459	0.13889	0.139967	0.144229	0.139884	0.129844	0.121011	0.113803	0.105336	0.0947874	0.0906602
148	0.244849	0.246599	0.249342	0.252492	0.255712	0.263955	0.265536	0.266018	0.271847	0.272162	0.256343	0.235108	0.215707	0.194717	0.174017	0.15172	0.136	0.131025	0.122113	0.115836	0.115481	0.119138	0.125137	0.1307	0.137095	0.132762	0.133025	0.131565	0.122801	0.11329	0.107529	0.108526	0.109347	0.112994	0.115439	0.120843	0.122764	0.127387	0.134089	0.139716	0.135319	0.129269	0.128306	0.129478	0.122771	0.115159	0.105074	0.100507	0.0902194
149	0.242407	0.244405	0.248357	0.251888	0.257889	0.260127	0.256501	0.259374	0.270253	0.273	0.260294	0.246921	0.226584	0.204183	0.184863	0.170575	0.154206	0.144793	0.132948	0.123365	0.125868	0.129893	0.131747	0.131837	0.141666	0.135731	0.130877	0.12525	0.118343	0.113855	0.11431	0.112297	0.1073	0.104931	0.109886	0.117461	0.127302	0.130553	0.12886	0.13147	0.133485	0.133336	0.13623	0.130622	0.120447	0.117743	0.112501	0.103415	0.095695
150	0.249157	0.255494	0.250241	0.254578	0.26228	0.261146	0.259186	0.261417	0.260227	0.263718	0.265314	0.250873	0.234758	0.215176	0.194142	0.173854	0.159509	0.146099	0.133073	0.12478	0.124705	0.125918	0.128459	0.137298	0.140106	0.134325	0.136718	0.131723	0.126192	0.118754	0.111094	0.107346	0.106826	0.111134	0.117773	0.120568	0.122224	0.126965	0.131999	0.134764	0.139639	0.138689	0.135879	0.128642	0.122956	0.119147	0.115688	0.107609	0.101398
151	0.23831	0.248795	0.248757	0.247484	0.250206	0.257633	0.263382	0.261299	0.262431	0.269135	0.263103	0.249993	0.232678	0.215116	0.200102	0.183021	0.163995	0.151633	0.140611	0.131985	0.126243	0.123888	0.123119	0.128272	0.131739	0.13045	0.128996	0.125094	0.119763	0.114172	0.10769	0.0990858	0.0976113	0.103096	0.109431	0.115691	0.120708	0.126134	0.129242	0.130665	0.130563	0.134217	0.133559	0.12886	0.1255	0.12308	0.119835	0.113691	0.107215
152	0.245458	0.256113	0.257866	0.257775	0.255876	0.256595	0.254231	0.258565	0.263324	0.26819	0.263031	0.251566	0.242826	0.233533	0.210965	0.188809	0.170988	0.158311	0.147603	0.135996	0.12617	0.12168	0.12476	0.124049	0.126953	0.133154	0.12922	0.125741	0.121681	0.110844	0.110385	0.108906	0.104502	0.106745	0.107105	0.110677	0.119159	0.120575	0.123889	0.129103	0.133432	0.131303	0.130662	0.132984	0.132767	0.123453	0.114319	0.112874	0.113505
153	0.242649	0.247819	0.254838	0.248743	0.247601	0.252162	0.262194	0.269615	0.269649	0.271895	0.268916	0.258211	0.242955	0.230362	0.219389	0.19555	0.174318	0.160395	0.146397	0.135772	0.133149	0.132429	0.127249	0.127735	0.133116	0.138217	0.131753	0.129376	0.121594	0.113986	0.111331	0.10195	0.101899	0.103991	0.103071	0.102347	0.102901	0.109229	0.116363	0.125988	0.132077	0.132424	0.132384	0.132392	0.133919	0.129355	0.122506	0.112256	0.111293
154	0.256674	0.253603	0.253203	0.248363	0.252217	0.262107	0.263005	0.265508	0.268693	0.267976	0.266527	0.261373	0.255414	0.241785	0.224661	0.2062	0.187681	0.171555	0.15722	0.139143	0.126872	0.126694	0.12396	0.125834	0.125693	0.12759	0.128092	0.123934	0.118795	0.116967	0.111827	0.106365	0.100911	0.101086	0.103406	0.103157	0.107854	0.113769	0.11987	0.123543	0.128447	0.131082	0.133986	0.130611	0.135088	0.133112	0.124173	0.12153	0.113443
155	0.235187	0.243936	0.250607	0.255885	0.256134	0.257106	0.257223	0.25793	0.262671	0.272517	0.273973	0.262473	0.248698	0.240509	0.226548	0.206451	0.185608	0.172055	0.151702	0.137186	0.129707	0.12469	0.117484	0.121972	0.118802	0.114182	0.119944	0.119399	0.115148	0.112808	0.109101	0.104466	0.101663	0.0997323	0.0966031	0.100521	0.110584	0.114925	0.114838	0.11976	0.124512	0.128493	0.130968	0.126549	0.129094	0.125289	0.126068	0.125418	0.116321
156	0.243768	0.243238	0.246132	0.255227	0.256796	0.259302	0.263244	0.268819	0.266267	0.270723	0.275036	0.269115	0.260652	0.253052	0.238186	0.211323	0.188139	0.173454	0.157178	0.146812	0.133862	0.120992	0.11541	0.112311	0.112882	0.120516	0.120451	0.117041	0.115696	0.113163	0.109928	0.102809	0.0960967	0.0938499	0.0994046	0.103513	0.10569	0.108827	0.116374	0.123179	0.127567	0.127253	0.128393	0.129656	0.1309	0.128641	0.126958	0.124162	0.116449
157	0.252613	0.249064	0.252747	0.25192	0.254199	0.261096	0.259621	0.259694	0.264951	0.267869	0.268482	0.26668	0.264487	0.258867	0.244524	0.221589	0.201185	0.180672	0.160009	0.146135	0.13885	0.130101	0.121623	0.115005	0.113112	0.111181	0.114646	0.116924	0.117122	0.114662	0.10888	0.104689	0.0978526	0.0913158	0.0899126	0.0912443	0.0918563	0.0982843	0.104449	0.112246	0.118709	0.126206	0.129957	0.133609	0.129284	0.127501	0.125375	0.12305	0.118448
158	0.256511	0.253095	0.251327	0.251911	0.251235	0.257696	0.26446	0.266699	0.268356	0.263685	0.261534	0.258786	0.261854	0.257674	0.244359	0.228765	0.203942	0.177041	0.155846	0.142713	0.131202	0.12821	0.115249	0.104995	0.09773	0.104902	0.109676	0.10452	0.105304	0.106799	0.104304	0.101033	0.0966837	0.09446	0.0936361	0.0961287	0.101343	0.102589	0.109061	0.11376	0.115889	0.122063	0.126682	0.12335	0.119494	0.126328	0.122677	0.118693	0.122935
159	0.269227	0.274598	0.27598	0.273714	0.269121	0.266535	0.269146	0.273482	0.274757	0.277888	0.282335	0.281535	0.270641	0.258539	0.244228	0.222962	0.20973	0.194403	0.172157	0.15451	0.138852	0.125781	0.117814	0.107401	0.104885	0.106361	0.109389	0.10816	0.105052	0.106067	0.102959	0.09687	0.0946528	0.0943467	0.0931116	0.0926794	0.0984087	0.101851	0.106974	0.111786	0.120107	0.125434	0.128375	0.133471	0.131548	0.131902	0.133907	0.133288	0.128871
160	0.269866	0.261462	0.255638	0.253021	0.254249	0.253776	0.254508	0.255455	0.26268	0.264422	0.266271	0.270164	0.26302	0.257801	0.248141	0.229082	0.210927	0.19119	0.169301	0.147125	0.132389	0.119266	0.103676	0.100736	0.0945374	0.0956336	0.0931825	0.0928672	0.0973044	0.099654	0.0963867	0.09348	0.094557	0.094039	0.0899465	0.0848974	0.0866151	0.0901873	0.0930563	0.102262	0.107953	0.116296	0.122854	0.12349	0.129825	0.128506	0.12628	0.12428	0.123664
161	0.274391	0.272446	0.277608	0.274274	0.2685	0.271826	0.272534	0.27176	0.271963	0.27602	0.279517	0.282208	0.280318	0.273184	0.26106	0.247788	0.22979	0.206857	0.176569	0.146657	0.125886	0.116639	0.102333	0.0907652	0.0940078	0.09058	0.0892782	0.0927679	0.0975326	0.0997211	0.0954294	0.095811	0.094104	0.0922746	0.0934293	0.0931302	0.0930592	0.0971427	0.105366	0.108892	0.108989	0.109859	0.118292	0.126643	0.130499	0.131371	0.129396	0.127409	0.127154
162	0.265878	0.268911	0.266811	0.267303	0.269019	0.270673	0.267157	0.268907	0.27386	0.279128	0.280821	0.28329	0.274013	0.261235	0.253757	0.242219	0.222119	0.19457	0.169469	0.153273	0.135766	0.113062	0.103859	0.0947255	0.0882318	0.088921	0.0870035	0.0872868	0.0895357	0.0892596	0.0935618	0.0935371	0.0918409	0.0911882	0.0914119	0.0914423	0.0858609	0.0839024	0.0901371	0.0979711	0.104686	0.115054	0.120387	0.116855	0.119881	0.123244	0.12948	0.130612	0.131843
163	0.284339	0.275727	0.280448	0.273712	0.265735	0.268224	0.274019	0.273602	0.2777	0.275535	0.276579	0.279371	0.27364	0.26583	0.256742	0.242787	0.224002	0.195866	0.167885	0.147522	0.131289	0.113941	0.103191	0.0890364	0.0856457	0.0830249	0.0821552	0.0821546	0.0817229	0.0814987	0.0847335	0.0873533	0.0893844	0.0888047	0.0871479	0.0884903	0.0908049	0.0904444	0.0907753	0.0965248	0.100272	0.107547	0.118456	0.121387	0.118832	0.114717	0.12522	0.129223	0.129848
164	0.272041	0.276887	0.284358	0.269626	0.264324	0.271894	0.268663	0.267603	0.272411	0.277779	0.278509	0.273688	0.265437	0.260247	0.253848	0.238741	0.221643	0.195617	0.163335	0.141307	0.12842	0.113146	0.0971474	0.0890084	0.0822958	0.0782037	0.0758082	0.0737863	0.0751449	0.0807505	0.0837596	0.0832943	0.0815658	0.08174	0.0870398	0.0872729	0.0827882	0.0830809	0.0878535	0.0939566	0.0974341	0.0984347	0.10052	0.109569	0.116653	0.117151	0.119242	0.126446	0.125613
165	0.283264	0.275732	0.279404	0.278006	0.277962	0.284032	0.28281	0.286363	0.279514	0.276935	0.273097	0.270905	0.270344	0.266322	0.256732	0.249645	0.232288	0.211966	0.185761	0.156943	0.135424	0.115024	0.101696	0.0867911	0.0781592	0.0741568	0.0741228	0.0763191	0.0754373	0.0768012	0.0828575	0.0869935	0.0889505	0.0885204	0.086413	0.0824038	0.0815799	0.0848029	0.0899239	0.0950357	0.0981766	0.102536	0.109809	0.120391	0.122802	0.126277	0.130696	0.133169	0.132692
166	0.307052	0.292688	0.286005	0.274877	0.271521	0.275346	0.283509	0.277122	0.270481	0.272844	0.281965	0.28012	0.273607	0.273201	0.264015	0.248234	0.230654	0.206083	0.180938	0.152286	0.133117	0.115222	0.0948788	0.0860166	0.0786802	0.0724119	0.0705946	0.0722662	0.0711505	0.0758727	0.0768011	0.0819228	0.0877892	0.0874264	0.085091	0.0824026	0.0807463	0.0821556	0.0839603	0.084743	0.0898216	0.0977252	0.10854	0.113192	0.121157	0.126985	0.127997	0.126367	0.129501
167	0.27417	0.28138	0.290275	0.287908	0.284152	0.281717	0.282134	0.283968	0.281675	0.280446	0.277733	0.268899	0.262605	0.265423	0.263122	0.248797	0.230978	0.208516	0.184094	0.162816	0.136968	0.112223	0.0931386	0.0802546	0.0733754	0.0669568	0.0675896	0.0677285	0.0699744	0.0736401	0.070509	0.0712322	0.0813252	0.0856486	0.0812506	0.0788838	0.0769913	0.0769151	0.0799221	0.085603	0.0942514	0.097776	0.101817	0.101963	0.104398	0.112165	0.120502	0.125826	0.132973
168	0.292301	0.288585	0.280694	0.277728	0.282307	0.277627	0.279233	0.273436	0.278724	0.277405	0.269852	0.264863	0.258473	0.260179	0.257617	0.246332	0.230474	0.211507	0.184662	0.158564	0.136645	0.114285	0.0932222	0.0826366	0.074298	0.0661713	0.0647436	0.0644688	0.0642651	0.0646443	0.0706077	0.0753729	0.0811765	0.0843517	0.0806994	0.0784529	0.0782124	0.0808507	0.0830857	0.0839586	0.0843452	0.0873428	0.0956711	0.101933	0.105181	0.111298	0.115833	0.120859	0.126247
169	0.305916	0.295972	0.290619	0.289006	0.281578	0.27404	0.273622	0.279889	0.269467	0.263516	0.265027	0.266519	0.267125	0.260499	0.249305	0.244659	0.232263	0.214999	0.193518	0.166868	0.138856	0.115898	0.0926625	0.081968	0.073403	0.0673462	0.0613166	0.0624442	0.062587	0.0609378	0.0673581	0.0725405	0.0770843	0.0825701	0.0861025	0.0835355	0.0812376	0.0799997	0.0821132	0.0795223	0.0799607	0.0886256	0.0940112	0.0959835	0.098545	0.11057	0.123209	0.121089	0.120461
170	0.288551	0.293047	0.288826	0.285718	0.287976	0.282943	0.280017	0.281284	0.281485	0.283738	0.280417	0.271099	0.265201	0.262086	0.2555	0.238463	0.225438	0.20811	0.182048	0.159591	0.139822	0.116726	0.098417	0.0829046	0.0706729	0.0651141	0.0608125	0.0579044	0.0589323	0.0575578	0.0593884	0.065745	0.0687898	0.0719483	0.078414	0.0815763	0.0831018	0.0824395	0.0826541	0.0805044	0.0795643	0.083138	0.0871348	0.0927989	0.0997534	0.110774	0.115306	0.118418	0.119331
171	0.284133	0.290383	0.302008	0.291901	0.287966	0.292262	0.289903	0.283709	0.272819	0.265099	0.266809	0.271545	0.270133	0.260875	0.250797	0.241499	0.232773	0.215924	0.200489	0.179724	0.147541	0.11801	0.101325	0.0914072	0.0741632	0.0664608	0.0615538	0.0605	0.0578329	0.0588905	0.0597888	0.0623832	0.0708071	0.0753161	0.0786112	0.0791928	0.0796168	0.0838974	0.0882306	0.0869794	0.081219	0.0803129	0.084004	0.0891778	0.100015	0.107157	0.110942	0.115105	0.12343
172	0.28857	0.290835	0.285259	0.290557	0.285654	0.284765	0.281217	0.281927	0.276616	0.27605	0.278422	0.271459	0.26356	0.261394	0.259209	0.249481	0.237548	0.219973	0.198711	0.170147	0.144471	0.122381	0.098244	0.0856665	0.0738585	0.0656591	0.0580811	0.0534444	0.0541293	0.0561022	0.0587036	0.0633054	0.0688706	0.0749089	0.0770364	0.0779044	0.0785502	0.0803144	0.0825432	0.0797602	0.079153	0.0798926	0.0814938	0.0821678	0.0848417	0.0931189	0.103777	0.111026	0.114669
173	0.286384	0.287478	0.285763	0.281959	0.278577	0.276708	0.271856	0.267245	0.273195	0.269675	0.255974	0.252554	0.248742	0.244435	0.23913	0.233572	0.233146	0.221587	0.199821	0.175221	0.151169	0.127465	0.105907	0.087349	0.0736335	0.0643228	0.0603653	0.0580848	0.054049	0.055207	0.0571016	0.0593788	0.0606452	0.0664307	0.0714603	0.074467	0.0763034	0.0798461	0.0824547	0.0823808	0.0779082	0.0793489	0.0834422	0.081967	0.0844184	0.0874236	0.0943669	0.103053	0.110514
174	0.297895	0.287325	0.287585	0.28536	0.28594	0.29073	0.291176	0.280557	0.265525	0.264265	0.263358	0.258925	0.259223	0.253603	0.244485	0.237127	0.227553	0.211589	0.190839	0.17651	0.157904	0.130862	0.107213	0.0890747	0.0766615	0.0683388	0.0633651	0.0551331	0.0526083	0.0549235	0.0579107	0.0605997	0.0653864	0.0679288	0.0696615	0.0712552	0.0739302	0.0781307	0.0800518	0.0783631	0.0756453	0.0772847	0.0806573	0.0815963	0.0824501	0.0917313	0.100046	0.105951	0.109466
175	0.27307	0.272925	0.270439	0.2684	0.279499	0.280908	0.274574	0.268232	0.266437	0.267173	0.261633	0.254315	0.24967	0.248606	0.244117	0.229725	0.216684	0.211639	0.205981	0.188945	0.162174	0.133384	0.11253	0.0937842	0.0745631	0.0636633	0.0563809	0.0519435	0.0521652	0.0550795	0.0526774	0.0519203	0.055751	0.0600496	0.0667354	0.068833	0.0719326	0.0806265	0.0826973	0.0804816	0.0788413	0.0774098	0.07562	0.0776916	0.0809128	0.0837344	0.09035	0.09302	0.102868
176	0.263412	0.264308	0.274921	0.269381	0.266626	0.269586	0.269261	0.270646	0.263574	0.253576	0.255956	0.258656	0.253495	0.248801	0.243782	0.233146	0.221273	0.211022	0.192623	0.175084	0.158974	0.135584	0.117158	0.0975349	0.0790604	0.0698376	0.0618051	0.0561172	0.0492889	0.0483888	0.0503518	0.0544355	0.0567035	0.0603323	0.0642697	0.0661251	0.0707103	0.078448	0.0815156	0.0806601	0.0789291	0.077984	0.0739278	0.0719163	0.0755099	0.0803405	0.0800684	0.0839002	0.100086
177	0.260923	0.265344	0.273258	0.272182	0.271178	0.275817	0.271797	0.257663	0.258329	0.263554	0.263488	0.257347	0.246879	0.243789	0.243053	0.239667	0.232724	0.219402	0.204536	0.186762	0.165983	0.143887	0.120525	0.100397	0.0821258	0.0695558	0.0605766	0.0537791	0.0512333	0.049771	0.0523834	0.0530411	0.0544202	0.0564783	0.0612003	0.0653444	0.0695403	0.0739607	0.0761357	0.0784423	0.0771216	0.0771802	0.0772078	0.0776037	0.0745464	0.0781378	0.0809124	0.0835344	0.0913085
178	0.248094	0.256243	0.256686	0.256027	0.259054	0.259295	0.263612	0.264698	0.262325	0.254412	0.253682	0.251848	0.24633	0.238983	0.235398	0.233858	0.221121	0.207173	0.194769	0.177488	0.162573	0.139763	0.120181	0.097742	0.0798278	0.0680136	0.0626505	0.0551386	0.0522742	0.0480853	0.0466103	0.0487081	0.0499582	0.0531153	0.0573123	0.0608229	0.0654531	0.0720678	0.0767199	0.077522	0.0761243	0.0763027	0.0784918	0.0748962	0.0738557	0.0738125	0.0747132	0.0850226	0.0888627
179	0.244511	0.243381	0.249631	0.252912	0.2559	0.25772	0.260679	0.266895	0.258753	0.252432	0.256065	0.254508	0.247504	0.240035	0.232166	0.2254	0.223039	0.218016	0.204999	0.187344	0.174251	0.14912	0.128899	0.104429	0.0892621	0.0727947	0.0615419	0.0528552	0.0477355	0.046148	0.0450627	0.046398	0.0484916	0.0511552	0.0544379	0.0588366	0.0626725	0.0680976	0.0728814	0.0729245	0.0717605	0.070915	0.0716157	0.073008	0.0714633	0.0699599	0.0730874	0.0754858	0.0839388
180	0.229216	0.238409	0.250153	0.244387	0.244666	0.249117	0.253798	0.255756	0.25594	0.250151	0.244832	0.240204	0.242168	0.238863	0.231482	0.217832	0.211764	0.211027	0.194368	0.184047	0.167891	0.144143	0.12155	0.107573	0.088527	0.0739836	0.0644335	0.0531128	0.0464274	0.0431972	0.0410798	0.042129	0.0461917	0.0506047	0.0539423	0.0556282	0.0610459	0.067651	0.073153	0.0741288	0.0741961	0.0772798	0.0745777	0.0735483	0.0742609	0.0707047	0.0671659	0.0685446	0.0737843
181	0.224697	0.220961	0.226517	0.233412	0.231289	0.234288	0.242619	0.244522	0.248299	0.253815	0.242771	0.236971	0.229305	0.225517	0.220364	0.214915	0.211641	0.206975	0.199873	0.187645	0.170398	0.14961	0.128354	0.111647	0.0911639	0.0751604	0.064666	0.0584908	0.0500104	0.0427828	0.0418654	0.0439031	0.043286	0.0442754	0.0469321	0.0531239	0.058493	0.0623886	0.0713748	0.0801224	0.0808981	0.0774347	0.0734133	0.068018	0.0679964	0.0681589	0.0705748	0.0704845	0.0713542
182	0.218742	0.223824	0.224746	0.224946	0.219679	0.231114	0.240309	0.240141	0.242984	0.244796	0.242304	0.228515	0.22957	0.237747	0.227923	0.218341	0.216086	0.206785	0.19438	0.188748	0.179211	0.159252	0.137587	0.117166	0.0962386	0.081398	0.0642168	0.0540482	0.049491	0.0454744	0.0420526	0.0410318	0.0407371	0.0449507	0.0501353	0.0536865	0.059118	0.0638225	0.0650451	0.06865	0.0739182	0.0739742	0.070605	0.0716638	0.069623	0.0712013	0.0703445	0.0657198	0.0665607
183	0.211697	0.212281	0.217936	0.226113	0.233084	0.227149	0.223511	0.230967	0.237153	0.235464	0.237937	0.233777	0.240805	0.239182	0.227914	0.217886	0.207741	0.201339	0.191973	0.184446	0.171036	0.160358	0.140168	0.120657	0.0989201	0.0802993	0.0703306	0.0625801	0.0530355	0.0472751	0.0452766	0.0436078	0.0412708	0.0441856	0.0502755	0.0544758	0.0556922	0.0581006	0.0620606	0.0624455	0.0657753	0.0750068	0.0773431	0.0760814	0.0740252	0.0713157	0.0684607	0.0687304	0.0706341
184	0.197655	0.200396	0.21146	0.214539	0.215929	0.219981	0.222722	0.228413	0.233858	0.236752	0.237534	0.228981	0.225399	0.230745	0.225052	0.208851	0.201416	0.199453	0.194486	0.183955	0.170161	0.151191	0.129338	0.114026	0.101163	0.088615	0.0739237	0.0630554	0.0544498	0.048896	0.0452096	0.0428321	0.041102	0.0437812	0.0445583	0.0454638	0.0497831	0.0543635	0.0583281	0.0615796	0.0625654	0.0680332	0.0723208	0.0725076	0.0718519	0.0675819	0.0661201	0.0646525	0.0622635
185	0.182133	0.193033	0.190448	0.196335	0.204279	0.215078	0.217764	0.21622	0.224955	0.230662	0.232981	0.22256	0.220617	0.217222	0.214673	0.205644	0.194834	0.188491	0.181082	0.175794	0.16435	0.15415	0.136098	0.114151	0.100689	0.0903797	0.076374	0.0644986	0.0548693	0.0470212	0.0447263	0.0432014	0.0400644	0.0417481	0.0432482	0.0429847	0.0458129	0.0527865	0.0574451	0.0602607	0.062643	0.0659073	0.0697122	0.0734319	0.0736185	0.069039	0.0681843	0.071857	0.0681514
186	0.168685	0.177939	0.190415	0.192968	0.197398	0.206445	0.211058	0.21964	0.222489	0.221571	0.224753	0.226153	0.22476	0.217828	0.203184	0.193772	0.193379	0.187885	0.178238	0.170993	0.163282	0.147375	0.134015	0.125135	0.107738	0.0938698	0.0758724	0.0630101	0.0572829	0.0479972	0.0413411	0.0382137	0.0395165	0.0391213	0.0393141	0.0424604	0.0484304	0.0513635	0.0547348	0.0581021	0.0620138	0.0633971	0.067159	0.0727665	0.074265	0.074082	0.0710988	0.0656931	0.062419
187	0.165339	0.177563	0.182934	0.180286	0.19138	0.197667	0.197568	0.210529	0.218451	0.210261	0.207378	0.211668	0.213663	0.207555	0.2058	0.20511	0.198611	0.188142	0.179901	0.17097	0.154401	0.144149	0.133543	0.119937	0.104748	0.0908625	0.0778278	0.0641232	0.0549272	0.0474111	0.0429864	0.0399397	0.0408519	0.0397504	0.0375907	0.0382949	0.0419359	0.0471341	0.0509913	0.0551655	0.0609122	0.0652482	0.0685586	0.0708083	0.067093	0.0681064	0.0693144	0.063901	0.0587488
188	0.173869	0.172396	0.174581	0.182027	0.185309	0.191389	0.199522	0.210272	0.213926	0.216695	0.224272	0.219389	0.209247	0.204963	0.199821	0.18995	0.185227	0.183669	0.181821	0.168138	0.161296	0.155781	0.139278	0.132255	0.110271	0.093609	0.0773934	0.0655016	0.0571441	0.0517678	0.0459915	0.0414644	0.0373203	0.0347925	0.0370144	0.0401356	0.0412328	0.0442541	0.0475586	0.0506792	0.05192	0.0551514	0.0613293	0.0691884	0.0744559	0.0735545	0.0724473	0.0682351	0.0666051
189	0.16258	0.173108	0.171861	0.168754	0.170972	0.187651	0.192661	0.192596	0.203704	0.210068	0.214999	0.216099	0.212649	0.209266	0.200642	0.188939	0.17734	0.170806	0.168059	0.161216	0.156037	0.149517	0.137242	0.124837	0.11019	0.0979739	0.0890779	0.0755318	0.0625137	0.0500725	0.0440319	0.0393117	0.0371158	0.0367429	0.0366946	0.0374658	0.0378127	0.0395384	0.0419626	0.0484043	0.0506774	0.0565856	0.0640328	0.068962	0.0712055	0.0710461	0.0715405	0.071197	0.0677136
190	0.142221	0.151024	0.158777	0.160587	0.163676	0.169063	0.174728	0.181806	0.193064	0.206013	0.205583	0.199742	0.198837	0.197779	0.191452	0.182019	0.18034	0.177605	0.164923	0.157931	0.156034	0.148386	0.13706	0.130849	0.118505	0.107132	0.0940015	0.0772725	0.063698	0.0517442	0.0457539	0.0400991	0.0381314	0.0384163	0.0376183	0.0360012	0.0386406	0.0409174	0.0436912	0.0458854	0.0489268	0.0550543	0.0615661	0.0633845	0.0660914	0.0731038	0.0727158	0.072063	0.0716215
191	0.162279	0.155063	0.158772	0.163356	0.159528	0.159324	0.164733	0.175597	0.185419	0.197542	0.204036	0.205717	0.202521	0.198999	0.189967	0.183109	0.176134	0.16855	0.165097	0.160245	0.153124	0.141332	0.130579	0.124234	0.110454	0.0982366	0.0880731	0.0766139	0.0647274	0.0536288	0.0484395	0.0470643	0.0435896	0.0395265	0.0364779	0.0371122	0.0364301	0.0371064	0.0417205	0.0437075	0.0463025	0.0541968	0.0611389	0.0645518	0.0690816	0.0705207	0.0679866	0.0678265	0.068203
192	0.14851	0.146687	0.144798	0.149665	0.155479	0.162276	0.169376	0.173614	0.181726	0.191853	0.194276	0.19	0.192764	0.191621	0.183827	0.173509	0.168856	0.163768	0.15555	0.151389	0.152269	0.155015	0.140655	0.127593	0.115598	0.107459	0.0931434	0.0811255	0.0697825	0.058449	0.0487729	0.0439129	0.0382153	0.0358492	0.0377926	0.0375633	0.0357318	0.03631	0.0396382	0.0441925	0.0437785	0.0460643	0.0549508	0.061064	0.0671589	0.0701231	0.0731001	0.0710355	0.0718693
193	0.155831	0.153108	0.156877	0.153686	0.152703	0.152362	0.160957	0.172903	0.176946	0.184804	0.188698	0.188476	0.187355	0.189986	0.187984	0.176854	0.166618	0.156063	0.149046	0.148623	0.147439	0.143412	0.135139	0.135006	0.124288	0.104896	0.0934401	0.0820403	0.0674801	0.0579825	0.0504212	0.0418278	0.0364903	0.0373084	0.0373024	0.0349292	0.0341122	0.0356623	0.0379934	0.0419527	0.0463153	0.0478303	0.054492	0.0579533	0.0605112	0.0683991	0.0723924	0.0687222	0.0720884
194	0.141787	0.146009	0.144288	0.144889	0.143555	0.144897	0.150366	0.160116	0.163214	0.171407	0.183902	0.187802	0.182707	0.182567	0.180164	0.169684	0.159169	0.155115	0.151114	0.14222	0.137964	0.136484	0.131076	0.124117	0.115963	0.108944	0.0981097	0.0869972	0.0714657	0.0571811	0.0523212	0.0464315	0.0405042	0.0376124	0.0365279	0.0347284	0.0322483	0.0329969	0.0353709	0.0411493	0.0462247	0.0488186	0.0481806	0.0493706	0.0528979	0.0589899	0.0649531	0.069866	0.0736525
195	0.135035	0.139571	0.143486	0.144316	0.150668	0.154655	0.157046	0.163497	0.16692	0.17039	0.173955	0.179079	0.18095	0.178021	0.169648	0.162554	0.156862	0.152268	0.146313	0.137682	0.138378	0.134088	0.135085	0.133285	0.121137	0.105649	0.0925309	0.0848812	0.0749985	0.0608703	0.050851	0.0437541	0.0411721	0.0397037	0.03815	0.0339396	0.0327968	0.0336969	0.0358143	0.0368293	0.0373381	0.0389597	0.0405313	0.0472483	0.0544708	0.0591096	0.0592689	0.0655266	0.070515
196	0.134726	0.137663	0.134596	0.134345	0.133576	0.141148	0.147103	0.149929	0.156276	0.162965	0.170001	0.173596	0.169108	0.166885	0.163536	0.16056	0.157953	0.146592	0.137476	0.133398	0.131339	0.131208	0.126357	0.123518	0.118815	0.114359	0.101151	0.0859577	0.0729587	0.0635667	0.0560246	0.0484628	0.0423485	0.0389261	0.0370708	0.0370427	0.0382204	0.0375456	0.0375731	0.0360647	0.0368508	0.0410002	0.0429995	0.0466922	0.0493803	0.0537866	0.0581674	0.0602095	0.0645305
197	0.119305	0.123644	0.134229	0.134831	0.137642	0.14376	0.144188	0.147744	0.151456	0.157615	0.159889	0.161255	0.163335	0.160264	0.161312	0.162368	0.156275	0.147814	0.138719	0.134763	0.137597	0.131813	0.125985	0.122417	0.120172	0.112984	0.102254	0.0912363	0.07757	0.0639813	0.0553363	0.0504311	0.0459881	0.0399331	0.0353358	0.0348007	0.0343848	0.0344006	0.0339	0.0340363	0.0341705	0.0389119	0.0402931	0.0415873	0.042433	0.0512067	0.0585591	0.0610805	0.0654584
198	0.117203	0.117691	0.124281	0.121997	0.128432	0.132602	0.135136	0.137662	0.142214	0.14864	0.149806	0.154153	0.155887	0.153673	0.151306	0.154183	0.151673	0.141712	0.130592	0.126017	0.124536	0.125614	0.12281	0.114312	0.113672	0.107876	0.100384	0.0924785	0.0766345	0.0673979	0.0610683	0.051551	0.0471525	0.0425805	0.0382394	0.0359439	0.0346828	0.0339474	0.0360175	0.0366803	0.0361723	0.0355736	0.0391148	0.0427352	0.0449517	0.0472653	0.0537862	0.0598794	0.0638295
199	0.127024	0.12638	0.122605	0.119896	0.123909	0.131898	0.136928	0.139889	0.14388	0.151815	0.15827	0.159819	0.160176	0.157521	0.151093	0.148878	0.147386	0.141862	0.128771	0.120573	0.121896	0.121583	0.11909	0.117847	0.113682	0.11177	0.107009	0.0974814	0.0869219	0.0802656	0.0679284	0.0566769	0.0498422	0.0450457	0.0422741	0.0395876	0.0369163	0.0361015	0.0371785	0.0385599	0.0383779	0.0374613	0.038694	0.0418002	0.04256	0.0432897	0.049912	0.0587494	0.0614591
200	0.121553	0.121693	0.119493	0.119227	0.11914	0.124581	0.127481	0.135593	0.13929	0.141049	0.149828	0.15123	0.152587	0.150336	0.147674	0.146774	0.140445	0.131881	0.123021	0.119117	0.121493	0.120375	0.113704	0.116081	0.113958	0.106052	0.0977881	0.0948915	0.0859234	0.0775207	0.0653246	0.0548474	0.0475656	0.0430139	0.0401311	0.0371297	0.0352741	0.036404	0.0377152	0.0358698	0.0330913	0.034765	0.0367364	0.038078	0.0417427	0.0461436	0.0475326	0.0481386	0.0565163
201	0.111582	0.120484	0.125347	0.119359	0.119261	0.121348	0.125338	0.12894	0.132264	0.138594	0.141647	0.144837	0.148037	0.147107	0.144786	0.141882	0.137835	0.129007	0.121514	0.115356	0.11185	0.113563	0.109871	0.113871	0.112198	0.112172	0.110957	0.102533	0.0912864	0.0784279	0.0684997	0.0584761	0.0523251	0.0461289	0.0412749	0.0369949	0.0340513	0.0346046	0.0347265	0.0335133	0.033474	0.0346824	0.0349572	0.0370054	0.0389058	0.0443025	0.0462147	0.0494928	0.0549638
202	0.120128	0.116457	0.11652	0.118861	0.117321	0.126605	0.130205	0.126441	0.128711	0.136929	0.142841	0.142147	0.137573	0.137296	0.142541	0.139415	0.1337	0.126318	0.11574	0.107669	0.10493	0.109372	0.112813	0.113971	0.114253	0.109998	0.107749	0.104099	0.0991954	0.0842984	0.0719536	0.064944	0.0574137	0.0502332	0.0433852	0.0391245	0.0356841	0.0347708	0.0335214	0.0347539	0.0350921	0.0345611	0.0343856	0.0355594	0.0371548	0.0381074	0.0409121	0.0437773	0.051143
203	0.11224	0.108253	0.109026	0.110545	0.108831	0.112872	0.122085	0.126268	0.126172	0.128186	0.134348	0.134946	0.135396	0.136097	0.137441	0.135549	0.132967	0.126995	0.117421	0.111237	0.106464	0.106921	0.104807	0.110253	0.115305	0.114396	0.11243	0.106337	0.0963119	0.086746	0.073436	0.062016	0.0547833	0.0492324	0.046135	0.0419433	0.0379356	0.0352154	0.0363358	0.0371568	0.0377255	0.0356721	0.0333021	0.0345258	0.0385665	0.0392947	0.0423195	0.0461836	0.0474915
204	0.101011	0.105671	0.112679	0.114687	0.114355	0.11797	0.119646	0.116722	0.116991	0.124054	0.12543	0.127648	0.127277	0.127298	0.123973	0.125497	0.125575	0.123364	0.114208	0.105489	0.102254	0.102114	0.101977	0.10633	0.108249	0.112292	0.108873	0.102416	0.095571	0.0892568	0.078731	0.0676398	0.0566853	0.0492856	0.0433371	0.0404805	0.038631	0.0390652	0.0383249	0.0346574	0.0316702	0.0314255	0.0331892	0.0342527	0.0359126	0.038	0.0385807	0.0368848	0.0419621
205	0.118026	0.111469	0.104099	0.104041	0.108372	0.113739	0.117334	0.117215	0.119496	0.123459	0.128103	0.122497	0.121988	0.12493	0.12394	0.118432	0.118187	0.12055	0.113017	0.10493	0.100042	0.100198	0.105695	0.103275	0.107905	0.110514	0.11478	0.114129	0.109422	0.0959053	0.0816136	0.0688601	0.0599892	0.0546755	0.0478707	0.0421578	0.0398217	0.0377809	0.0371026	0.0355934	0.0350225	0.0359383	0.0357685	0.0353495	0.0345591	0.0356013	0.0376084	0.0403436	0.0444232
206	0.109341	0.106424	0.106534	0.107933	0.109626	0.110753	0.110964	0.111891	0.109962	0.111008	0.118445	0.124171	0.123911	0.119568	0.119371	0.121467	0.120139	0.117079	0.113616	0.109823	0.105466	0.103719	0.100224	0.10004	0.10566	0.108637	0.106181	0.106443	0.104079	0.0958827	0.0873329	0.0767821	0.066246	0.0562861	0.047149	0.043595	0.0429586	0.0413913	0.0393263	0.0366081	0.0350584	0.0352966	0.0343238	0.0337729	0.0330131	0.038998	0.0381392	0.0376224	0.0402293
207	0.106588	0.107045	0.110666	0.11055	0.106023	0.10812	0.11307	0.114343	0.114305	0.116483	0.115453	0.117817	0.117611	0.121003	0.122402	0.119861	0.115863	0.115159	0.111869	0.107747	0.10667	0.104124	0.100604	0.105297	0.107826	0.11061	0.112193	0.110922	0.107837	0.100806	0.089511	0.079754	0.0689088	0.0615096	0.0551156	0.0477109	0.0411126	0.038116	0.0391929	0.0389112	0.0358808	0.0365711	0.0374467	0.0348448	0.0366628	0.0403694	0.0379773	0.0375552	0.0406525
208	0.0979833	0.100451	0.0996631	0.0939472	0.0999463	0.105477	0.105081	0.104415	0.105422	0.105641	0.110724	0.111495	0.108829	0.106134	0.108772	0.111232	0.112355	0.108979	0.108257	0.102004	0.0971551	0.0978534	0.0993943	0.0984232	0.101071	0.104941	0.105281	0.103548	0.105626	0.105242	0.0961665	0.0839657	0.0683667	0.0567532	0.0511328	0.0474958	0.0426406	0.0414959	0.0401211	0.0371251	0.0364231	0.0362963	0.0368728	0.0347751	0.0344579	0.0360975	0.0380365	0.0363311	0.0389713
209	0.0944145	0.0942097	0.093671	0.095294	0.0979127	0.102212	0.102065	0.102443	0.102096	0.102182	0.103498	0.107303	0.114504	0.114996	0.111419	0.110412	0.11178	0.108306	0.103965	0.105229	0.10367	0.0978914	0.0960451	0.0982083	0.0992789	0.105351	0.114094	0.111627	0.108683	0.106353	0.0945399	0.0802795	0.0678136	0.06074	0.0568639	0.0506364	0.0452367	0.0425099	0.0394537	0.0367465	0.0369788	0.0353058	0.0357899	0.0370597	0.0370967	0.0365956	0.0353678	0.0356361	0.0372543
210	0.0942487	0.0993838	0.105187	0.101049	0.100705	0.0996266	0.102739	0.108873	0.106776	0.10174	0.105501	0.10784	0.106456	0.104343	0.107626	0.109268	0.107859	0.105655	0.104208	0.105035	0.0994983	0.0967982	0.100477	0.104551	0.108006	0.107102	0.113563	0.116567	0.115462	0.108687	0.10221	0.0917705	0.0783149	0.0698582	0.061188	0.0512776	0.0469004	0.0453655	0.0439882	0.0406796	0.0391003	0.039233	0.0379056	0.037347	0.039243	0.0391725	0.0395007	0.036785	0.0372159
211	0.0924682	0.0934098	0.0945584	0.0911016	0.0917544	0.0943246	0.0962722	0.100231	0.102291	0.100807	0.101024	0.0974436	0.0949269	0.0955107	0.0987144	0.104082	0.107518	0.10813	0.106789	0.102178	0.101292	0.10003	0.0961425	0.0967761	0.102553	0.106272	0.114713	0.115288	0.115093	0.111179	0.102447	0.0925389	0.0823978	0.0703777	0.0617642	0.0548578	0.0464493	0.0419071	0.0388558	0.0377191	0.0372288	0.0340258	0.0341475	0.0344059	0.0334807	0.0352892	0.0354443	0.0359253	0.0372876
212	0.0921226	0.08806	0.0880903	0.094217	0.0929569	0.0925572	0.0959029	0.094714	0.0939072	0.0939325	0.10063	0.0990518	0.0977771	0.0975855	0.100865	0.104138	0.099943	0.0986423	0.0953324	0.0933857	0.0917646	0.095899	0.0964432	0.0994946	0.0985386	0.107572	0.112539	0.114887	0.115736	0.113727	0.105308	0.0948242	0.0823148	0.0697298	0.060609	0.055598	0.0506481	0.0455132	0.0437675	0.041696	0.0395516	0.036398	0.0343915	0.0355521	0.0358041	0.0364127	0.0360156	0.0356591	0.0356867
213	0.0863646	0.0889293	0.0866731	0.0872577	0.0912817	0.0913854	0.0925585	0.093986	0.0950006	0.0973533	0.0973321	0.0960267	0.0964532	0.0948912	0.0958677	0.0962362	0.0970361	0.0968392	0.0972889	0.0958982	0.0943127	0.0940762	0.0903382	0.0897145	0.0972905	0.10627	0.112464	0.115068	0.11941	0.118403	0.112628	0.1008	0.0864462	0.0740316	0.0629616	0.0564861	0.0505876	0.0451479	0.0415718	0.041549	0.0406384	0.0381965	0.0380728	0.0382785	0.0363355	0.0357054	0.0379168	0.0369465	0.0370811
214	0.0870532	0.0889756	0.0900743	0.0895967	0.0869482	0.0850937	0.0872451	0.0925539	0.0909272	0.0914862	0.0939246	0.093567	0.0944353	0.0953477	0.0959021	0.0951672	0.0966762	0.0966095	0.094674	0.092715	0.0911418	0.091485	0.0915071	0.0925366	0.0966065	0.103342	0.108865	0.114548	0.116328	0.112531	0.106407	0.10029	0.091284	0.0800889	0.0670326	0.0583048	0.0524287	0.0489827	0.0423779	0.0391899	0.0384068	0.0355048	0.035367	0.0359232	0.0333267	0.0303313	0.0354605	0.0357477	0.03467
215	0.0813623	0.0836964	0.0855576	0.0906205	0.0866948	0.0846776	0.0871641	0.0892022	0.0912264	0.0923537	0.0961518	0.0930699	0.0919877	0.0935809	0.0914162	0.0893447	0.090745	0.0907232	0.0940418	0.0929644	0.0925435	0.0905738	0.0918462	0.0953938	0.0931634	0.0982885	0.104369	0.113348	0.11916	0.119626	0.112901	0.104109	0.0925144	0.0808814	0.0704311	0.0596471	0.0524952	0.0485495	0.0456675	0.0442512	0.0418876	0.0377235	0.0356467	0.0356046	0.0358388	0.0356555	0.0352187	0.0357847	0.0378263
216	0.0842891	0.0824466	0.0815363	0.0821951	0.0846176	0.0874641	0.0889623	0.0855306	0.085885	0.0863688	0.0862133	0.0851083	0.0837638	0.0872016	0.0872336	0.0868331	0.0906084	0.0922585	0.0918096	0.092528	0.0951203	0.0906815	0.0911415	0.0932106	0.0991809	0.097558	0.111351	0.11686	0.118891	0.11982	0.116687	0.110898	0.0989156	0.0885033	0.0775875	0.0656902	0.0547654	0.0483102	0.0445597	0.0439927	0.0429826	0.0391651	0.0361908	0.0387252	0.0390369	0.0372839	0.0355865	0.0345872	0.0356303
217	0.0732235	0.0747513	0.0803214	0.0771694	0.0793722	0.0831362	0.0848464	0.0854404	0.0839959	0.0812094	0.0800705	0.0825628	0.0859857	0.0853148	0.0837861	0.0866306	0.0878979	0.0827502	0.0832182	0.0880633	0.0875534	0.0861484	0.0913196	0.0960495	0.0930216	0.0994709	0.106674	0.112612	0.119742	0.121566	0.118549	0.108392	0.0999408	0.0862392	0.071599	0.0620328	0.0572951	0.0550905	0.0489457	0.0435311	0.0411519	0.0383832	0.0342592	0.0351513	0.0370102	0.0363007	0.0341952	0.0317255	0.0328738
218	0.0897701	0.0836262	0.0799581	0.076813	0.0793976	0.0829821	0.0846664	0.0788438	0.0793757	0.0837931	0.0852974	0.085959	0.0818435	0.0771036	0.0795701	0.0830449	0.0835772	0.0838309	0.0849192	0.0839346	0.0895085	0.092725	0.0897785	0.0936105	0.103893	0.105586	0.108193	0.114525	0.119905	0.122165	0.122782	0.115289	0.103901	0.0932667	0.0825573	0.0714502	0.0630367	0.0533164	0.0466949	0.0439826	0.0421468	0.0417908	0.0402316	0.0387802	0.0396884	0.0372252	0.0371005	0.0351676	0.0358141
219	0.075775	0.0735547	0.0729094	0.0704031	0.0706308	0.0755499	0.0774376	0.0775093	0.0774021	0.0773077	0.0786351	0.0782207	0.0786991	0.0789466	0.0777229	0.0781222	0.0803968	0.0818738	0.0801367	0.0788283	0.0816069	0.0863446	0.0912113	0.0889657	0.0947952	0.097932	0.107838	0.116642	0.120803	0.120173	0.117055	0.114884	0.106212	0.0932074	0.0768662	0.0669315	0.0604631	0.0544832	0.0476216	0.042736	0.0425919	0.0384238	0.0378543	0.0383618	0.0379684	0.0382376	0.0388464	0.0344555	0.0354496
220	0.0684307	0.0698461	0.0722784	0.0741714	0.0746894	0.0744571	0.0781758	0.0807024	0.0780681	0.0781637	0.0790436	0.0798998	0.0790234	0.079146	0.0829644	0.0805648	0.0812486	0.0831556	0.0854863	0.0842751	0.0866792	0.0903996	0.0938412	0.0945415	0.100448	0.106022	0.112182	0.121914	0.125703	0.130244	0.126888	0.124672	0.113257	0.102281	0.0883661	0.076236	0.0654959	0.0586788	0.0506856	0.04721	0.0460118	0.0424783	0.0389331	0.0375741	0.0357854	0.0367008	0.0375654	0.0362313	0.0345144
221	0.0650916	0.068385	0.0688504	0.0684717	0.0676537	0.0727115	0.0761999	0.0744944	0.0729243	0.0740275	0.0756095	0.0757394	0.0769818	0.0765846	0.0775304	0.0799066	0.0798034	0.0771	0.0778831	0.0799032	0.082849	0.0860024	0.0886123	0.0933379	0.0937912	0.099491	0.109376	0.115473	0.116472	0.122176	0.12436	0.121478	0.116034	0.106485	0.0913788	0.0769618	0.065446	0.0583062	0.0536863	0.0469126	0.0404371	0.0382684	0.037376	0.0388083	0.0367032	0.0361706	0.035524	0.0336832	0.0339653
222	0.0701749	0.0688032	0.0681764	0.0704747	0.0723318	0.0701172	0.0703358	0.0715478	0.0702767	0.0716049	0.0749955	0.0766503	0.0731672	0.0715735	0.0729274	0.0763299	0.0756906	0.0772318	0.0789543	0.0776413	0.0783844	0.0830102	0.0870887	0.0984075	0.0986839	0.0991869	0.10281	0.112924	0.119958	0.119447	0.121777	0.125714	0.117858	0.104316	0.0940561	0.0789808	0.0667332	0.0614308	0.0544574	0.0483897	0.0466955	0.0433363	0.0420045	0.0410015	0.0398757	0.0377253	0.0347185	0.0339347	0.0337552
223	0.0667474	0.0633607	0.0658707	0.0674596	0.0662869	0.0692657	0.0705389	0.0670313	0.0666459	0.0677262	0.0697415	0.0711318	0.0728816	0.0727535	0.0733843	0.0754138	0.0720631	0.0699681	0.0712379	0.073707	0.0782871	0.0813007	0.0873029	0.0890615	0.0937831	0.101481	0.107939	0.113422	0.121557	0.126772	0.131173	0.128461	0.122886	0.112773	0.0975385	0.0860193	0.0776339	0.0668201	0.0562657	0.0488853	0.0441663	0.0398682	0.0384469	0.0375755	0.0368848	0.0354899	0.0361766	0.0372987	0.0359232
224	0.060182	0.0668807	0.0665292	0.0643443	0.0636194	0.0634198	0.0652754	0.0674892	0.0687873	0.0721628	0.0719982	0.070029	0.0686872	0.0704472	0.0717456	0.0713641	0.0718751	0.078502	0.0790718	0.0774315	0.078862	0.0847226	0.087768	0.0904143	0.0963281	0.0952632	0.103038	0.112159	0.118267	0.123069	0.128964	0.131979	0.126706	0.118447	0.106154	0.0880691	0.0754661	0.0689027	0.0615085	0.0551144	0.0514139	0.0466736	0.0413834	0.0403202	0.0401557	0.0374031	0.0351264	0.0347604	0.0356664
225	0.0580983	0.0581856	0.060556	0.061663	0.059518	0.0586522	0.0629644	0.0644331	0.065264	0.0659484	0.0688872	0.0678749	0.0654579	0.0668511	0.0647731	0.0628069	0.0662625	0.0690311	0.0721765	0.0756917	0.0808422	0.0870275	0.0879618	0.0888483	0.0932779	0.0967689	0.0993893	0.108409	0.115709	0.124938	0.131818	0.129802	0.123022	0.115129	0.100746	0.0882701	0.0769292	0.0665488	0.0577636	0.0524381	0.0511555	0.0466527	0.0411422	0.0396068	0.0383293	0.0397871	0.0389898	0.0358632	0.0335562
226	0.059357	0.0620486	0.0611959	0.059641	0.0633462	0.0656381	0.064516	0.0633338	0.060143	0.0624516	0.0652658	0.0658325	0.0683436	0.0701959	0.066699	0.0659825	0.0688077	0.0715873	0.0726479	0.0745231	0.0775185	0.0785107	0.0834344	0.0891364	0.0927497	0.0974484	0.0994842	0.102837	0.11262	0.12719	0.131674	0.131468	0.129911	0.119436	0.104131	0.0899303	0.0762059	0.0698495	0.0640925	0.0557676	0.0494261	0.04613	0.0407031	0.036895	0.0363526	0.037314	0.0369909	0.0373458	0.0355726
227	0.0532624	0.0550302	0.053981	0.0557754	0.0551943	0.057019	0.0603422	0.0623488	0.0603498	0.0615655	0.0652334	0.0637765	0.0612593	0.0631954	0.0632494	0.0629572	0.0668606	0.067416	0.0680234	0.0704101	0.076664	0.0811221	0.0856032	0.0939308	0.0959874	0.0985549	0.106449	0.108866	0.111884	0.121939	0.131428	0.135271	0.132749	0.123493	0.110847	0.0976451	0.0842479	0.0739655	0.0621972	0.0536846	0.0483932	0.043789	0.0436952	0.0404195	0.037507	0.0343004	0.0371055	0.0367171	0.0356808
228	0.0527666	0.0550112	0.0565626	0.0572646	0.0568275	0.0589253	0.0587107	0.0599992	0.0614919	0.0639008	0.0643955	0.0644742	0.0629002	0.0646711	0.0634071	0.0618605	0.0642581	0.0668594	0.0695373	0.0734743	0.0779051	0.082524	0.0863814	0.0886448	0.0924793	0.0933739	0.101937	0.113147	0.124125	0.133327	0.131651	0.134582	0.135809	0.130886	0.117678	0.105013	0.0964017	0.0815388	0.0692046	0.0627809	0.0532595	0.0459509	0.0422534	0.039539	0.0363984	0.0353501	0.0375975	0.0361104	0.0358493
229	0.0560751	0.0527758	0.0529111	0.0577027	0.0562886	0.0554072	0.0585456	0.0565589	0.0552051	0.0579006	0.0605478	0.0579648	0.0552633	0.0590512	0.0608916	0.0630152	0.0624772	0.0612666	0.062572	0.0674079	0.0747891	0.0793032	0.0872861	0.0938488	0.0984835	0.104998	0.111521	0.117547	0.123682	0.124877	0.12984	0.132286	0.130319	0.12758	0.116908	0.1076	0.0945614	0.0807348	0.0705681	0.0634384	0.05543	0.0464821	0.0434622	0.0388824	0.0379171	0.0377427	0.0352804	0.0359822	0.0353836
230	0.0479912	0.0449317	0.0499936	0.0508243	0.0481881	0.0545224	0.0554994	0.0593281	0.056461	0.0538394	0.0526855	0.0510019	0.0514245	0.0519453	0.0562018	0.0599784	0.0604336	0.0614276	0.0618019	0.0664002	0.072464	0.0753145	0.0760245	0.0857174	0.0936585	0.0962964	0.0983592	0.104185	0.110782	0.123582	0.125251	0.132354	0.133956	0.134099	0.124637	0.106664	0.0940619	0.0808269	0.0671301	0.059797	0.0518432	0.0468625	0.0436099	0.0416527	0.0393209	0.0373847	0.036419	0.0332705	0.0335921
231	0.0502282	0.0505295	0.0497385	0.0520754	0.052105	0.0551803	0.0517977	0.0511812	0.0541401	0.0579282	0.0579876	0.0565949	0.0554633	0.0575324	0.0577481	0.0586159	0.0602744	0.0614746	0.0615643	0.0626084	0.0685105	0.0735298	0.0790402	0.0859455	0.0895424	0.0970699	0.103629	0.111817	0.117513	0.118799	0.130163	0.135795	0.134332	0.125214	0.117131	0.108859	0.098703	0.0848062	0.0696559	0.0578487	0.0527933	0.0475566	0.041961	0.0399945	0.0402919	0.0386065	0.0372071	0.0360407	0.035668
232	0.0438601	0.0456009	0.0482567	0.046956	0.0499205	0.0520692	0.0527942	0.0539643	0.0550283	0.0526325	0.0532679	0.0547851	0.0535122	0.0538281	0.0543534	0.0554504	0.0593026	0.0605179	0.0618586	0.06717	0.0718993	0.0710605	0.0789259	0.0857254	0.0950006	0.0995098	0.103637	0.107381	0.115295	0.121963	0.129979	0.130096	0.133318	0.13552	0.130164	0.118378	0.105062	0.0908538	0.0753118	0.0654623	0.0590679	0.0504111	0.0440814	0.0434735	0.0430389	0.041718	0.039604	0.0362545	0.0340337
233	0.0495733	0.0467682	0.0478366	0.0471889	0.048535	0.0525176	0.053278	0.0506254	0.0513939	0.0547784	0.0536378	0.0527978	0.0550324	0.05618	0.0563049	0.0552931	0.054445	0.0565887	0.0570956	0.0598138	0.0701594	0.0754568	0.0803068	0.0813709	0.0883223	0.0897258	0.102073	0.113561	0.117073	0.125225	0.132358	0.133488	0.136937	0.133582	0.127492	0.119858	0.10943	0.0951574	0.0841525	0.0744358	0.0621476	0.0553871	0.0497269	0.0447364	0.0431048	0.0379777	0.0366444	0.0351009	0.0365718
234	0.0403221	0.0458765	0.0499673	0.0472278	0.0461004	0.0502547	0.0493026	0.0497302	0.0488929	0.0479055	0.0480703	0.04786	0.0508007	0.0549801	0.0558331	0.0542223	0.0562663	0.0571544	0.0583639	0.0637932	0.0652021	0.073035	0.0781597	0.0827466	0.0906715	0.095847	0.10039	0.107731	0.114536	0.121899	0.12739	0.13514	0.134914	0.13417	0.134331	0.124924	0.114315	0.101339	0.0886389	0.0766379	0.0658917	0.0570102	0.0477708	0.0413115	0.0389542	0.0393836	0.041078	0.038727	0.0332619
235	0.0420629	0.0443126	0.0439919	0.0468338	0.0453165	0.0464899	0.048064	0.0461979	0.0464591	0.0468049	0.0524005	0.0545947	0.0532919	0.0562966	0.0537836	0.0522915	0.0535145	0.0527562	0.0529635	0.0590412	0.0641321	0.0675037	0.0746643	0.0848352	0.0844358	0.089588	0.0970729	0.106432	0.114465	0.120045	0.120589	0.125362	0.130529	0.13463	0.129077	0.123494	0.113553	0.102408	0.0903032	0.0776849	0.0648677	0.0565719	0.048943	0.0459616	0.0441651	0.0399186	0.0340029	0.0374833	0.0391428
236	0.0418545	0.0441491	0.0446409	0.0423096	0.0435265	0.0454485	0.047075	0.0469937	0.0499073	0.0475761	0.0479376	0.0489506	0.0455943	0.0442958	0.0456572	0.0457873	0.0491129	0.0546744	0.0585514	0.0594137	0.0604051	0.0663981	0.0708021	0.0801886	0.0918706	0.0979707	0.0977029	0.105148	0.115843	0.122271	0.122698	0.12625	0.128737	0.129514	0.131487	0.125073	0.116131	0.10548	0.093069	0.0821265	0.0718125	0.0600174	0.0543596	0.0504103	0.043272	0.0405799	0.0410122	0.0371004	0.0349205
237	0.0397469	0.0426817	0.0434431	0.0437508	0.0434379	0.0433828	0.0445306	0.0472209	0.0479754	0.0454919	0.0466622	0.0443981	0.0444296	0.0478801	0.0532725	0.054453	0.0529292	0.057208	0.0596658	0.0588907	0.0614824	0.0678363	0.0777493	0.0828958	0.0913179	0.0981041	0.101862	0.108399	0.113535	0.114585	0.120993	0.129242	0.132885	0.132239	0.129917	0.126692	0.120579	0.110687	0.0964556	0.0825079	0.0692559	0.059625	0.052934	0.0462921	0.0404974	0.039146	0.0360613	0.0353262	0.0353887
238	0.0433598	0.041753	0.0410095	0.0417301	0.0437044	0.0460722	0.0453737	0.0433628	0.0448748	0.0472715	0.0469927	0.0470029	0.0477989	0.0463474	0.0460596	0.0477333	0.0508695	0.0529743	0.0534601	0.0571435	0.0598307	0.0666815	0.0768123	0.0830756	0.0849682	0.0890988	0.100766	0.111179	0.120074	0.124402	0.126893	0.135797	0.141003	0.139221	0.135438	0.133367	0.128281	0.117696	0.102496	0.0903569	0.0789792	0.0681062	0.0567215	0.0500577	0.0432297	0.0430428	0.0406664	0.0366955	0.0352484
239	0.0461008	0.0445827	0.0430499	0.0436671	0.0419496	0.0423589	0.0445155	0.047895	0.0519613	0.0476881	0.044509	0.0469273	0.049185	0.0504112	0.0474974	0.0458207	0.0486061	0.051524	0.052887	0.0577994	0.0611198	0.0645681	0.073635	0.0763017	0.0819676	0.0863901	0.0981081	0.107061	0.112702	0.114761	0.120362	0.122349	0.12574	0.131901	0.135134	0.131241	0.124953	0.117514	0.107638	0.0907335	0.0736803	0.0657889	0.0583066	0.0513689	0.0444325	0.0419176	0.0384654	0.0360917	0.0394059
240	0.0392063	0.0382205	0.0403332	0.0395812	0.0417597	0.0460996	0.0447948	0.0426662	0.0439074	0.0463537	0.0473677	0.0439653	0.0433919	0.0440802	0.0462584	0.047352	0.0456138	0.0473294	0.0501896	0.0552934	0.0608426	0.067414	0.0686613	0.0750375	0.084192	0.0898962	0.0922486	0.0932712	0.104414	0.114909	0.118803	0.120742	0.120489	0.123733	0.131519	0.130961	0.127268	0.122218	0.11185	0.100515	0.0833111	0.0685885	0.0557565	0.0491219	0.0437077	0.0413508	0.0391572	0.0363462	0.035429
241	0.0377931	0.0419582	0.04001	0.0405488	0.0416686	0.0436326	0.0432599	0.0391398	0.0395415	0.0420935	0.0434391	0.044609	0.0454239	0.0440723	0.0442162	0.0469444	0.0477325	0.0482601	0.0536421	0.0560476	0.0615123	0.064267	0.0672259	0.0760629	0.0820409	0.089392	0.0943916	0.10192	0.108596	0.110756	0.11403	0.122081	0.131246	0.135874	0.137293	0.136253	0.138146	0.130862	0.114516	0.0983248	0.0841893	0.0742325	0.0683563	0.0597494	0.0544967	0.049366	0.0430727	0.0370908	0.0367019
242	0.0482532	0.042902	0.0383562	0.0390448	0.0400632	0.0417416	0.0410266	0.0409136	0.0418782	0.0441639	0.0448071	0.043955	0.0434803	0.0440093	0.0471167	0.0472599	0.0453805	0.0463837	0.0486449	0.0542128	0.0589018	0.0644379	0.0715679	0.0716083	0.0788297	0.0886875	0.0938796	0.0990879	0.106691	0.112671	0.118854	0.126244	0.13292	0.135295	0.133756	0.133366	0.136773	0.133191	0.122108	0.107497	0.0927979	0.078871	0.0699445	0.0619331	0.0529692	0.0462243	0.0408893	0.0384293	0.0373125
243	0.042968	0.0392539	0.0402064	0.0418104	0.0423724	0.0432478	0.0428301	0.0413102	0.0406551	0.0415678	0.041062	0.0395457	0.0403795	0.0426969	0.0445044	0.0446559	0.0471487	0.0513045	0.0544368	0.0554654	0.0554734	0.0614362	0.0662851	0.0717978	0.0783943	0.0867066	0.0923114	0.0938654	0.100586	0.10514	0.113071	0.121654	0.127036	0.130844	0.132901	0.134318	0.134862	0.132575	0.122813	0.107869	0.0962088	0.082006	0.0663503	0.0583135	0.0542188	0.0506388	0.0430627	0.0389722	0.0380994
244	0.0445939	0.0434542	0.0427078	0.0414128	0.0390007	0.0378861	0.0391959	0.0415422	0.0423341	0.0426627	0.0416375	0.0422148	0.0448785	0.0464566	0.0461188	0.0451771	0.0447167	0.0464156	0.0500485	0.0514082	0.0506656	0.0573153	0.0632425	0.0696081	0.0774825	0.0836712	0.0942029	0.101962	0.102312	0.105168	0.109363	0.114211	0.119604	0.127058	0.134759	0.136519	0.136589	0.131329	0.121534	0.112825	0.0990211	0.0848846	0.0735888	0.0611462	0.0514698	0.0473402	0.0454095	0.0430593	0.0408316
245	0.0436979	0.0427112	0.0383847	0.0391156	0.0400566	0.0409381	0.040611	0.0385665	0.0380622	0.039274	0.039238	0.0408009	0.0424919	0.0428122	0.0432232	0.0454458	0.0490368	0.0519455	0.0512789	0.0533937	0.055886	0.0573145	0.0602224	0.0667931	0.0769124	0.0818828	0.0903838	0.0934008	0.0927736	0.0990871	0.108638	0.116851	0.123987	0.129332	0.131112	0.132161	0.12913	0.126605	0.123968	0.115951	0.103543	0.0911475	0.0771597	0.0673774	0.0582413	0.0524786	0.0469501	0.0444002	0.0414861
246	0.033428	0.0381482	0.0361946	0.0353373	0.0365276	0.0383341	0.0370737	0.0366515	0.038485	0.0410738	0.0417618	0.0419866	0.0413478	0.0422746	0.0419825	0.0414046	0.0425852	0.0460344	0.0484846	0.053031	0.0581706	0.0616611	0.0634038	0.0671778	0.0719945	0.0810428	0.0912522	0.094888	0.0993645	0.108043	0.114927	0.118365	0.122151	0.126574	0.129584	0.133502	0.139726	0.138714	0.129012	0.119359	0.108765	0.0931109	0.07724	0.0620196	0.053861	0.0502586	0.0456971	0.0409538	0.0394195
247	0.0382796	0.0418711	0.0405572	0.0381836	0.0361798	0.0388451	0.0402836	0.043666	0.0429133	0.0392812	0.0381035	0.0379414	0.0414725	0.0444185	0.0418549	0.0429455	0.0464274	0.0506917	0.0515785	0.0511858	0.0530647	0.055038	0.0598328	0.0631236	0.0667978	0.0726589	0.0811744	0.0897266	0.0960802	0.107938	0.116732	0.118044	0.116886	0.119291	0.12659	0.131114	0.133123	0.136152	0.133646	0.124697	0.111541	0.100116	0.0857894	0.0692322	0.0614297	0.0528798	0.0483945	0.0444676	0.041941
248	0.0424364	0.0387734	0.0382025	0.0384295	0.0401836	0.0409242	0.0410197	0.0410906	0.0391404	0.039955	0.0412698	0.0434303	0.042229	0.0414339	0.0410112	0.0420461	0.0404357	0.0388314	0.0436596	0.0497493	0.0524019	0.0561036	0.0620225	0.062793	0.0701508	0.0734045	0.0795481	0.0901464	0.0975617	0.101518	0.105893	0.111638	0.115742	0.120756	0.125667	0.127574	0.127062	0.128604	0.128074	0.120211	0.106706	0.0962606	0.0816248	0.0704961	0.0614109	0.0541483	0.0512792	0.0474203	0.0419451
249	0.0342747	0.0380755	0.0437649	0.0400813	0.0426526	0.0386146	0.0386524	0.0399855	0.0403028	0.040414	0.0434552	0.0456063	0.0432965	0.0402894	0.0386814	0.0413319	0.043059	0.0430947	0.0474768	0.0521198	0.0532536	0.0557067	0.0606607	0.0630209	0.0692329	0.0724558	0.0789804	0.0896042	0.0970725	0.0998187	0.105193	0.113498	0.115608	0.119408	0.127884	0.134779	0.137747	0.138656	0.136646	0.126529	0.117452	0.104394	0.0870508	0.0756107	0.0682916	0.06005	0.0577095	0.0524164	0.0447563
250	0.0424836	0.0366188	0.0404044	0.0402174	0.0384868	0.0358919	0.0350539	0.0393905	0.0388509	0.0395912	0.0408284	0.0397004	0.0385471	0.0389053	0.040009	0.0440765	0.0438798	0.0446669	0.0488404	0.0481628	0.0476337	0.0542088	0.0568191	0.0608221	0.0627771	0.0701748	0.0820002	0.0928372	0.0955785	0.100766	0.109053	0.111834	0.11485	0.117275	0.120841	0.123285	0.12607	0.131854	0.135297	0.134818	0.125484	0.112292	0.0921689	0.0787992	0.0713202	0.0621537	0.055651	0.0467987	0.0432416
251	0.0424094	0.0417313	0.0419518	0.0426432	0.0416105	0.0403521	0.0386991	0.0397562	0.0396092	0.0394929	0.0368642	0.0381832	0.0411197	0.0402728	0.0393105	0.0409795	0.0435174	0.0441691	0.0457246	0.04744	0.0521558	0.0539056	0.057893	0.0615656	0.0697174	0.0748161	0.0756932	0.0807154	0.0901466	0.0996482	0.10819	0.110641	0.114575	0.11882	0.122374	0.127989	0.131824	0.133811	0.136353	0.135812	0.132441	0.11664	0.100771	0.0839111	0.0729542	0.0641021	0.0562089	0.052966	0.0460706
252	0.0369878	0.0401402	0.0395979	0.0390272	0.038562	0.0377109	0.035959	0.0362589	0.0385943	0.038542	0.0388979	0.0418606	0.0446499	0.0417067	0.0399386	0.0407586	0.0435548	0.0415965	0.0436328	0.0491227	0.053397	0.0565874	0.0583609	0.0612644	0.0645143	0.071311	0.0752484	0.0811536	0.087669	0.0959714	0.101834	0.103969	0.110972	0.117539	0.117543	0.115916	0.120941	0.128423	0.130568	0.132271	0.128022	0.115642	0.10589	0.0939438	0.0792214	0.0653128	0.0587604	0.0524075	0.0446682
253	0.040743	0.038098	0.0372776	0.0374416	0.0393318	0.0365894	0.0374131	0.039484	0.0400349	0.0399296	0.0395502	0.0408093	0.0413866	0.0434189	0.0461103	0.0461962	0.0445112	0.0445646	0.0447326	0.0459996	0.0496823	0.0543533	0.0588721	0.0616645	0.0593847	0.0622458	0.0728598	0.0807795	0.0865416	0.0956602	0.102126	0.10831	0.110509	0.112518	0.115573	0.121917	0.127961	0.131656	0.130677	0.127914	0.123818	0.116518	0.107846	0.0985355	0.0845611	0.0732803	0.0648824	0.0536298	0.0480148
254	0.0375337	0.0412774	0.0404924	0.0391871	0.0400465	0.0391023	0.0417735	0.0425096	0.0414229	0.0434944	0.041622	0.0411045	0.0411822	0.039207	0.0393586	0.0421944	0.043258	0.0455198	0.0453056	0.0441833	0.0461226	0.0504252	0.0516015	0.0580576	0.0629241	0.0690822	0.0727288	0.0815177	0.0913338	0.0980962	0.10054	0.10353	0.107188	0.116701	0.122844	0.121427	0.127378	0.132562	0.136975	0.137079	0.13278	0.124697	0.110695	0.0954834	0.0859393	0.0756251	0.0648158	0.0560127	0.0492125
255	0.0370816	0.0408672	0.0412063	0.0356447	0.034559	0.0365856	0.0384897	0.0394628	0.0381238	0.0363546	0.03746	0.0404514	0.04141	0.0400889	0.0394236	0.0393194	0.0405236	0.0435137	0.0465149	0.0473211	0.0488704	0.0502163	0.0524545	0.0554398	0.0620977	0.0689917	0.073671	0.0755942	0.0777921	0.0872501	0.0925798	0.0983441	0.104737	0.109206	0.113544	0.115679	0.120438	0.129177	0.132646	0.132865	0.129793	0.118109	0.104507	0.0956674	0.0893467	0.0785253	0.0638004	0.0572202	0.0531682
256	0.0375198	0.0402856	0.0377161	0.0354971	0.0358698	0.0391924	0.0391209	0.0389064	0.0390186	0.0373304	0.0370936	0.0418376	0.0446084	0.0434557	0.0413612	0.0409045	0.0431464	0.043805	0.0438717	0.0456841	0.0494361	0.0511007	0.0561682	0.0562035	0.0606783	0.0646013	0.070054	0.0765343	0.0818226	0.0878703	0.0968318	0.102841	0.102435	0.106535	0.11238	0.114739	0.118681	0.12399	0.128226	0.129358	0.129799	0.122974	0.115774	0.106407	0.0942799	0.0809268	0.0708366	0.0651848	0.0557266
257	0.0392272	0.0364398	0.036898	0.0364331	0.0370032	0.039596	0.0418309	0.0392908	0.0363465	0.0366213	0.0389997	0.0369997	0.0368325	0.0404649	0.04336	0.0457942	0.0440449	0.0421106	0.042223	0.044162	0.045416	0.0497857	0.0519492	0.053808	0.0612704	0.0662006	0.0723585	0.0762703	0.0796884	0.0869215	0.0926458	0.103	0.107804	0.10815	0.110804	0.114022	0.117894	0.125463	0.131988	0.132605	0.130475	0.125387	0.117819	0.110143	0.100963	0.0837786	0.0723658	0.0657469	0.0573843
258	0.0451606	0.0425472	0.0357762	0.0363004	0.0387851	0.0383712	0.04072	0.0386183	0.0373504	0.0386281	0.0377085	0.0383872	0.0383114	0.0378986	0.0397619	0.0439802	0.0469228	0.0453118	0.0446558	0.0455951	0.0452823	0.0486241	0.0518493	0.0559757	0.057406	0.0607504	0.0650363	0.0709439	0.0795696	0.0893329	0.0924083	0.0945737	0.0945063	0.101247	0.108614	0.112278	0.114585	0.114292	0.117568	0.126377	0.127677	0.126501	0.119999	0.111027	0.0968993	0.0852488	0.0777214	0.0699984	0.0608761
259	0.0401421	0.0425185	0.0425245	0.040434	0.0392765	0.0386542	0.0364715	0.0376128	0.0391517	0.0377765	0.0388895	0.039277	0.0408867	0.0413347	0.0409829	0.039868	0.041931	0.0438064	0.0417915	0.0434167	0.0437646	0.0474509	0.0506785	0.0523325	0.0562028	0.058713	0.0632778	0.0692851	0.0750656	0.0843017	0.0875432	0.0914468	0.100244	0.110567	0.115825	0.113797	0.116791	0.122319	0.128418	0.131014	0.131125	0.127521	0.120183	0.115713	0.109969	0.0936128	0.0791463	0.0695356	0.0631458
260	0.0429017	0.0429971	0.04098	0.0390933	0.0389957	0.0390237	0.038621	0.0373755	0.0378874	0.0408519	0.0448699	0.0422926	0.0415671	0.0431079	0.0448612	0.0441904	0.0437596	0.0446329	0.0465714	0.0463812	0.0477607	0.0507725	0.049586	0.0522199	0.0582047	0.064751	0.0693167	0.068396	0.071188	0.0824819	0.0886665	0.0921877	0.0953312	0.0997027	0.108224	0.113777	0.117245	0.124324	0.129241	0.129392	0.130849	0.130344	0.123984	0.121527	0.110066	0.0953648	0.0864711	0.0772569	0.0669374
261	0.0413457	0.0330809	0.0366992	0.0393154	0.04048	0.0400653	0.0417222	0.0450988	0.0429023	0.0401825	0.0378965	0.0378732	0.0393047	0.0411966	0.0401875	0.0413309	0.0422933	0.0431963	0.0465264	0.0497488	0.0507843	0.0503636	0.0530675	0.0554976	0.059501	0.0590048	0.0608467	0.0636942	0.0693189	0.0787306	0.0864688	0.0914159	0.0955279	0.101473	0.105827	0.10945	0.114057	0.118021	0.119503	0.122229	0.127657	0.126888	0.128036	0.122014	0.113665	0.0997399	0.0860752	0.0756858	0.0621293
262	0.0326724	0.0381172	0.0411037	0.040122	0.0403728	0.0413474	0.0415736	0.0391342	0.038956	0.0423394	0.0419908	0.041262	0.0411267	0.0420829	0.0441775	0.0434105	0.0424314	0.0446636	0.0463375	0.0482655	0.0486227	0.0489558	0.0538751	0.0554609	0.0568401	0.0619398	0.0656264	0.0714446	0.0757697	0.0759001	0.0836759	0.0915393	0.0948509	0.0956162	0.100458	0.108191	0.112557	0.115044	0.118559	0.119541	0.123018	0.122728	0.121306	0.116968	0.109681	0.099162	0.0902623	0.0814831	0.0699558
263	0.0435106	0.0419565	0.0420049	0.0389025	0.0379267	0.0394014	0.0404119	0.0393827	0.038828	0.040751	0.0415016	0.0400987	0.0405175	0.0418042	0.0411041	0.0394537	0.0405267	0.0428586	0.0435212	0.0423202	0.0434879	0.0517667	0.0553037	0.0547342	0.0563826	0.0587017	0.0633178	0.0656576	0.0694528	0.07297	0.0813771	0.0905405	0.0918595	0.0922656	0.0950115	0.099877	0.101589	0.105406	0.111595	0.11991	0.124248	0.124949	0.12155	0.119405	0.115828	0.105498	0.0955801	0.0834384	0.0686925
264	0.0424695	0.0408496	0.0395961	0.0416725	0.0420925	0.0399434	0.0389248	0.0388401	0.0406863	0.0398912	0.0385673	0.0394236	0.0401891	0.0406144	0.0433686	0.0440977	0.0425159	0.0428147	0.0438363	0.0477521	0.0504141	0.0506392	0.0517494	0.0540167	0.0571728	0.0586376	0.0612766	0.0684959	0.068833	0.0714907	0.0751432	0.0805862	0.088716	0.0947651	0.0972826	0.0985733	0.100561	0.106611	0.113303	0.116736	0.118296	0.118787	0.121053	0.116882	0.114653	0.108739	0.096128	0.0874825	0.0778254
265	0.041692	0.0416452	0.0388002	0.0371149	0.0395995	0.0425489	0.0433752	0.0433668	0.0431593	0.0435999	0.0432011	0.0409021	0.0415116	0.0418778	0.0427168	0.0450444	0.0445109	0.0464269	0.0513695	0.0505256	0.0468715	0.0479039	0.0493699	0.0531394	0.0552619	0.0655287	0.0684954	0.0679301	0.0699685	0.0724413	0.0787852	0.0841511	0.086257	0.0869363	0.0915074	0.0993576	0.105591	0.108788	0.111569	0.114756	0.123071	0.123642	0.120237	0.115152	0.110295	0.108999	0.103072	0.090977	0.081403
266	0.0430825	0.0425991	0.0409532	0.0389006	0.0384717	0.038384	0.0399461	0.0422923	0.0403545	0.0385904	0.0412058	0.0423968	0.0421218	0.0436219	0.0424909	0.0411137	0.0434681	0.0462613	0.0461594	0.0481429	0.0499464	0.0481606	0.0517164	0.0521901	0.0551345	0.059149	0.0631907	0.0680988	0.072081	0.0758791	0.081151	0.0865911	0.0890503	0.0919747	0.0971567	0.099588	0.102807	0.104304	0.10605	0.116287	0.12245	0.120843	0.122759	0.122141	0.117369	0.111796	0.104073	0.0935406	0.0842038
267	0.0334131	0.0366122	0.0388322	0.038496	0.0399989	0.0405606	0.0358684	0.037064	0.0389212	0.03971	0.04206	0.0423654	0.0407745	0.0423902	0.041934	0.0423989	0.0453105	0.0443613	0.0435846	0.0475974	0.0549441	0.0536744	0.0493897	0.0504255	0.05617	0.0562483	0.0576842	0.059396	0.0640691	0.0694171	0.0726957	0.0774148	0.0802029	0.0884586	0.0940922	0.092021	0.095546	0.100911	0.105892	0.108124	0.113222	0.120699	0.122687	0.121241	0.116149	0.110426	0.107893	0.0988713	0.0874048
268	0.0370727	0.0396021	0.0419089	0.0388294	0.0381533	0.0372313	0.0364164	0.0398437	0.042927	0.0419938	0.0412152	0.0407318	0.0407735	0.0423815	0.0418949	0.0406685	0.042877	0.0468828	0.0505994	0.0516216	0.0535297	0.0556557	0.0576737	0.0526449	0.0566187	0.0568714	0.0585141	0.0582675	0.0607997	0.0655347	0.0695552	0.0765528	0.0796998	0.0865169	0.0915655	0.0938238	0.0984301	0.101497	0.103124	0.110996	0.120974	0.122913	0.119786	0.11781	0.115209	0.113346	0.105626	0.0974593	0.0858772
269	0.0398946	0.0386343	0.0372001	0.0390586	0.0389245	0.0411295	0.0413866	0.0422632	0.0397544	0.0376317	0.0384982	0.0417862	0.0439715	0.0459426	0.0460293	0.0447751	0.0465684	0.047439	0.0464291	0.0499847	0.0488715	0.0477049	0.0481348	0.0529083	0.0563147	0.0633643	0.0616915	0.059955	0.06082	0.0680639	0.0721612	0.0755351	0.0760891	0.0785074	0.0833566	0.0887301	0.0930148	0.094838	0.0956176	0.101528	0.107576	0.108794	0.108979	0.112514	0.111391	0.108607	0.105183	0.103517	0.0934119
270	0.0421317	0.0415386	0.0423708	0.039356	0.0400512	0.0412347	0.0417027	0.0419533	0.0426488	0.04161	0.0400167	0.042101	0.043845	0.0435336	0.0428883	0.0451323	0.0473808	0.0473546	0.0469939	0.0475438	0.0492713	0.05402	0.0536915	0.0522499	0.052593	0.0564031	0.0568215	0.0594608	0.063191	0.0700633	0.0736066	0.0763605	0.0755765	0.078011	0.0834433	0.0885623	0.0881122	0.0893539	0.097565	0.107177	0.109729	0.113653	0.123522	0.121729	0.117853	0.114985	0.107504	0.0981334	0.0890673
271	0.0411056	0.0432236	0.0398313	0.0394887	0.0408216	0.0390539	0.0383596	0.0400923	0.0427766	0.0416108	0.0395966	0.0401222	0.0444781	0.0463254	0.0456242	0.0443906	0.0443778	0.0460631	0.0474137	0.0484061	0.0488666	0.0531277	0.0519857	0.053159	0.0556604	0.05733	0.0615471	0.0621507	0.0655368	0.070759	0.0690799	0.0705129	0.076591	0.0846469	0.0897006	0.0912109	0.0906615	0.0951892	0.0990394	0.100672	0.104111	0.109528	0.115609	0.119884	0.122115	0.120534	0.113048	0.103694	0.0950886
272	0.0485377	0.0441532	0.0427064	0.0418488	0.0388828	0.0385886	0.0406016	0.0414873	0.0418482	0.0424461	0.0423837	0.0408138	0.0401189	0.0397339	0.0412738	0.0435865	0.0463672	0.0451152	0.0453444	0.048385	0.0547352	0.0549918	0.05191	0.0526271	0.0570003	0.0554442	0.0546362	0.0568842	0.0622533	0.0651941	0.0680231	0.0708286	0.0728669	0.0772528	0.082124	0.086455	0.0874183	0.0913579	0.0973912	0.103147	0.105975	0.108377	0.109564	0.111723	0.113629	0.111274	0.113248	0.111647	0.10544
273	0.0403195	0.0403639	0.0396704	0.0377109	0.0381146	0.0413213	0.04083	0.0402904	0.0385062	0.0412066	0.0416574	0.0420834	0.0439224	0.0444589	0.0441909	0.0436896	0.0452616	0.0461046	0.0473718	0.0492999	0.0522071	0.0527421	0.0509959	0.0510482	0.0540685	0.0586384	0.0561899	0.0583447	0.0633539	0.0635694	0.0638842	0.0665697	0.0697762	0.0746115	0.0797434	0.081265	0.083024	0.0900935	0.0976284	0.0987952	0.101262	0.104793	0.106907	0.105931	0.109078	0.10931	0.105918	0.0977055	0.0899733
274	0.0388745	0.0397809	0.0405214	0.0410373	0.0418849	0.041066	0.0395862	0.038666	0.0398849	0.0426377	0.0406917	0.0385999	0.0400129	0.0425553	0.043919	0.0450649	0.0446393	0.0454684	0.0441917	0.0447635	0.0473458	0.0496709	0.0514222	0.0502394	0.0533132	0.0587136	0.0600474	0.0600135	0.0623603	0.0647319	0.061786	0.0656766	0.069582	0.0750023	0.079635	0.0813679	0.0839905	0.0878864	0.0940612	0.0988013	0.0992636	0.0995134	0.102765	0.105164	0.109578	0.11063	0.103316	0.101814	0.101094
275	0.0422428	0.0421133	0.0404145	0.0399579	0.0396776	0.0392579	0.0407412	0.0422303	0.0418538	0.0425589	0.0424535	0.0408474	0.0404931	0.0416287	0.0447766	0.0447728	0.0430444	0.046132	0.0462507	0.046524	0.0470326	0.0505652	0.0510071	0.0526763	0.0518311	0.0564972	0.0579321	0.0566248	0.0592435	0.0647504	0.0653757	0.0654691	0.0671568	0.0710747	0.0759787	0.0833954	0.0902494	0.0941666	0.0981644	0.101551	0.103834	0.108121	0.111805	0.115342	0.114014	0.112542	0.11365	0.106389	0.103051
276	0.0362235	0.0394768	0.040188	0.0428931	0.0421565	0.0423349	0.0435331	0.0424202	0.041775	0.0464578	0.047087	0.0465504	0.0443993	0.043272	0.0446628	0.0455927	0.0478966	0.0507935	0.0528937	0.0560724	0.0553623	0.0507948	0.0497015	0.0521154	0.0545907	0.0555586	0.0606249	0.06206	0.0620189	0.0615143	0.061849	0.0642649	0.0662822	0.0726064	0.0779617	0.0839727	0.086655	0.0904551	0.0947335	0.0961503	0.0995326	0.106747	0.10813	0.112747	0.112768	0.110831	0.114008	0.109399	0.103525
277	0.0407273	0.0371874	0.0373756	0.0420057	0.0432234	0.0435685	0.0415	0.0397338	0.0391363	0.0413775	0.0428969	0.0420872	0.040158	0.040404	0.0420504	0.0435121	0.0457151	0.0497045	0.0516749	0.0506078	0.052492	0.0528665	0.0530098	0.0553369	0.0587959	0.0609227	0.0614795	0.0631787	0.0637933	0.0653392	0.0661851	0.0674617	0.0678389	0.0720354	0.0761085	0.0795637	0.0861461	0.0904649	0.0927894	0.0954355	0.0965163	0.0998608	0.107796	0.108921	0.108667	0.110404	0.106393	0.108406	0.107323
278	0.0435612	0.042709	0.0388334	0.0395385	0.0396214	0.0398037	0.0384111	0.0408338	0.0438656	0.0441492	0.0418454	0.0413693	0.0433879	0.0446404	0.04626	0.0453241	0.047534	0.0469651	0.0455943	0.0464689	0.0485987	0.0508445	0.0526485	0.0544909	0.0550026	0.057772	0.0558034	0.0565261	0.0609431	0.0653807	0.0638319	0.0626398	0.0666047	0.0685452	0.0721403	0.0787735	0.0821051	0.0867931	0.0923221	0.0965897	0.0968412	0.0966383	0.101138	0.101278	0.105742	0.110788	0.112194	0.11362	0.106066
279	0.043957	0.0417035	0.041036	0.0442614	0.0436095	0.0432599	0.0431635	0.0415417	0.0402036	0.0409899	0.0423045	0.0432954	0.0445336	0.0460154	0.0462502	0.0446103	0.0463772	0.0489375	0.0482065	0.0483476	0.0504545	0.053545	0.0537224	0.0533572	0.0537501	0.0550409	0.0562086	0.0609739	0.0590707	0.0584777	0.058648	0.0614041	0.0662109	0.0686134	0.073198	0.0767684	0.0802426	0.0832134	0.0845376	0.0878694	0.0914926	0.0955719	0.101842	0.10683	0.108122	0.113606	0.112324	0.111649	0.105165
280	0.0329421	0.0361291	0.0404935	0.04296	0.0441699	0.0462336	0.0433652	0.0409386	0.0407986	0.0420291	0.0418948	0.0408249	0.04356	0.0455874	0.0453874	0.04667	0.0479633	0.0470816	0.0474123	0.0504196	0.0495043	0.0529095	0.0571075	0.0544963	0.0517453	0.0536947	0.0564789	0.0598088	0.0614504	0.0592123	0.0613173	0.0651422	0.0679518	0.0738	0.0766337	0.0759631	0.0795951	0.0848695	0.0902264	0.0945806	0.0993468	0.10462	0.108618	0.111887	0.116569	0.119307	0.115222	0.114681	0.111536
281	0.0418346	0.0438007	0.0447801	0.0428851	0.0410306	0.0386623	0.0375364	0.0384635	0.0408322	0.0423798	0.0437898	0.044408	0.0446142	0.0435115	0.0454313	0.0463744	0.0457641	0.0451862	0.0465158	0.0510964	0.054734	0.0556448	0.056967	0.0566024	0.0586176	0.0574888	0.0598927	0.0606251	0.0602168	0.0582572	0.0603119	0.0635084	0.0656961	0.0690813	0.0734734	0.0784671	0.0853171	0.0868747	0.0917996	0.0985375	0.100011	0.0998208	0.105324	0.107539	0.110725	0.115257	0.115362	0.11525	0.112872
282	0.0493859	0.0444473	0.0397149	0.0387751	0.0408604	0.0411548	0.0421611	0.0404936	0.0416295	0.0430682	0.0437208	0.0444037	0.0450766	0.0456134	0.0473149	0.045732	0.046013	0.050327	0.0518213	0.0521778	0.0523256	0.0539735	0.0529683	0.0502446	0.0528843	0.0566519	0.0592019	0.0593933	0.0592941	0.0627616	0.0657276	0.064982	0.0648145	0.0663362	0.0678942	0.0702679	0.0743418	0.0796558	0.0835843	0.0894832	0.0958252	0.0979435	0.10229	0.104507	0.108969	0.11747	0.117197	0.116724	0.115518
283	0.0376259	0.0361912	0.0394141	0.0424618	0.0405267	0.0419754	0.0412323	0.0407123	0.0414104	0.0428672	0.0444956	0.0452742	0.0449801	0.0432792	0.0431654	0.0464932	0.0456687	0.0465683	0.0479158	0.0498512	0.0527445	0.0500004	0.050698	0.0525031	0.0531029	0.0554481	0.0590591	0.0607765	0.0599364	0.0608465	0.062512	0.063404	0.0625754	0.0671339	0.0707114	0.0721332	0.0784858	0.0867367	0.088847	0.0923039	0.0981321	0.102203	0.10472	0.112103	0.116625	0.12263	0.119481	0.120583	0.115062
284	0.0419243	0.0394621	0.0373467	0.0364366	0.0392594	0.0400618	0.0395485	0.037826	0.0384138	0.0404969	0.0414465	0.043733	0.044746	0.0461649	0.0481817	0.0462215	0.0464802	0.0476935	0.049407	0.0495928	0.0499372	0.0515639	0.0493463	0.050438	0.0522085	0.0547911	0.0552722	0.0568364	0.0561729	0.0565969	0.0577161	0.0606947	0.063107	0.0667054	0.0684171	0.070402	0.0754213	0.0800853	0.0843063	0.0876563	0.0911748	0.0961539	0.101745	0.104611	0.112642	0.111822	0.117943	0.119163	0.113685
285	0.0387863	0.0382226	0.0425654	0.0413823	0.0411924	0.0434299	0.0420257	0.0404826	0.0392253	0.041086	0.0431771	0.0424361	0.0418306	0.0432416	0.0457874	0.0466128	0.0490333	0.049047	0.0473867	0.0493998	0.0517385	0.0507948	0.050521	0.0536113	0.0546112	0.0529967	0.0504355	0.054055	0.0578606	0.0592242	0.0606094	0.062553	0.0611501	0.0636883	0.0663809	0.0681898	0.0771122	0.081206	0.0838805	0.0888452	0.0947229	0.099447	0.106038	0.109609	0.111568	0.114359	0.119057	0.122213	0.121917
286	0.0377816	0.0410329	0.0460974	0.0435884	0.0419042	0.040971	0.0431536	0.0418958	0.0408734	0.0415791	0.0412881	0.0438027	0.0451054	0.0454824	0.0478273	0.0490573	0.0475113	0.0483258	0.0494621	0.0493653	0.0522624	0.0526388	0.0505555	0.0533339	0.0517059	0.0529075	0.0561069	0.0603226	0.0600617	0.0570504	0.057261	0.0576334	0.0607781	0.0661779	0.0698647	0.0716333	0.0784822	0.0853858	0.08813	0.0898737	0.0958365	0.099345	0.100307	0.105842	0.110375	0.116346	0.119469	0.123041	0.117646
287	0.0444823	0.0456584	0.0454406	0.0448117	0.0410266	0.0397418	0.0412583	0.0412591	0.0425412	0.0469089	0.0492194	0.0483336	0.0450929	0.0442218	0.045878	0.0492839	0.0491459	0.0483123	0.0485732	0.0474048	0.0507156	0.0532275	0.0566667	0.0517119	0.0528566	0.0539569	0.0580886	0.0612557	0.0588115	0.0594275	0.0593323	0.0594844	0.0610043	0.0644738	0.0666956	0.0728533	0.0789558	0.082633	0.0870767	0.0913636	0.09715	0.0979227	0.103842	0.110626	0.109326	0.118529	0.124788	0.122277	0.12364
288	0.0391627	0.0404521	0.0403079	0.0412743	0.042739	0.0430857	0.0446454	0.0479002	0.0464085	0.045481	0.0431157	0.0424017	0.0448028	0.0459958	0.0480343	0.0463786	0.0450118	0.0482163	0.046796	0.0459816	0.0530496	0.0507731	0.0496733	0.0542195	0.0565723	0.0594593	0.0556035	0.0556652	0.0597847	0.0624939	0.0607862	0.0602101	0.0622218	0.0631382	0.0628879	0.0655005	0.0722841	0.0781463	0.082919	0.0867177	0.0925506	0.0974347	0.101466	0.10816	0.112508	0.11639	0.123255	0.128034	0.127587
289	0.035633	0.0398115	0.0405628	0.0396208	0.0393157	0.0426282	0.0415123	0.0404742	0.0410415	0.0403629	0.0413849	0.0431562	0.0448262	0.0456196	0.0454457	0.0444269	0.0449191	0.0471886	0.0475117	0.0486933	0.0516503	0.0512161	0.0510861	0.0495722	0.0515377	0.057511	0.0545974	0.0546211	0.0565135	0.0574691	0.0577025	0.0573565	0.0611351	0.0628457	0.0625522	0.0637363	0.0679527	0.0757482	0.0820843	0.0871082	0.09084	0.0951725	0.100804	0.105457	0.10994	0.113978	0.12224	0.12831	0.123934
290	0.0396219	0.0410001	0.0419083	0.0411353	0.0401109	0.0401797	0.0430866	0.0466306	0.0466553	0.0446241	0.0420876	0.0429205	0.0440929	0.0444888	0.0451206	0.0476312	0.0487846	0.0468512	0.0485423	0.0463211	0.0487841	0.0510779	0.051134	0.055543	0.0566308	0.0571771	0.0555281	0.0581078	0.0564184	0.059369	0.0613929	0.0587713	0.0566599	0.0597277	0.0634073	0.0651223	0.067686	0.0742643	0.0848227	0.0931974	0.0997478	0.0992552	0.0982932	0.103972	0.109368	0.116769	0.12342	0.122688	0.130412
291	0.0462144	0.043681	0.0381575	0.0353583	0.0383983	0.0430039	0.041282	0.0379383	0.0397137	0.0432057	0.0431322	0.0429643	0.0459	0.0486059	0.0475455	0.045832	0.0456242	0.0456696	0.0463851	0.045634	0.0478663	0.0523612	0.0523789	0.0523708	0.0504881	0.0476454	0.0512991	0.0579815	0.0567554	0.055031	0.0539292	0.0552621	0.0598132	0.0612003	0.0609313	0.0659982	0.0709813	0.0716445	0.0777537	0.0834127	0.0857222	0.0892312	0.0967902	0.106126	0.110354	0.113926	0.117511	0.124706	0.127135
292	0.0406904	0.0407793	0.0406938	0.0445206	0.0434871	0.0421799	0.041294	0.0403815	0.0421572	0.0471627	0.0476446	0.0455913	0.0431908	0.0432789	0.0442597	0.0476094	0.052337	0.0559481	0.0532124	0.0518834	0.0528383	0.0562987	0.0560782	0.0554466	0.0557911	0.0559899	0.0585761	0.0597454	0.0577313	0.0562948	0.058727	0.0617969	0.064079	0.0646102	0.0647933	0.0661425	0.071168	0.0773599	0.0840487	0.0878119	0.0913059	0.0964742	0.101954	0.109446	0.114751	0.119466	0.128581	0.131686	0.132585
293	0.0407104	0.0423879	0.043519	0.0416248	0.039265	0.0375341	0.0386647	0.0413303	0.043175	0.0440239	0.0454592	0.0437544	0.041182	0.0407673	0.0448679	0.0486911	0.0508578	0.0487843	0.0500724	0.0515105	0.0527608	0.0536406	0.0540319	0.0539731	0.0569885	0.0528894	0.052438	0.0537685	0.0533868	0.0528847	0.0572615	0.0584147	0.0590886	0.0630678	0.0670816	0.0658559	0.0660151	0.0714377	0.0811688	0.0845838	0.0895909	0.0954395	0.0995081	0.10376	0.103272	0.112176	0.122842	0.127439	0.128238
294	0.0401305	0.0397858	0.0393997	0.0418112	0.0395762	0.0401591	0.0418251	0.0416176	0.0422261	0.0429505	0.0407566	0.0405488	0.0445544	0.0463908	0.045381	0.0453532	0.0459045	0.0450451	0.0453551	0.0499987	0.0537909	0.054477	0.0535487	0.055875	0.0541343	0.051743	0.0539431	0.055096	0.0555888	0.057294	0.0557074	0.0534173	0.0539255	0.0568051	0.0596002	0.0604973	0.0611866	0.069393	0.0775625	0.0834738	0.0864418	0.0918449	0.0962374	0.0998664	0.103628	0.109587	0.11413	0.115932	0.120689
295	0.036404	0.0385367	0.0421529	0.0429543	0.0417669	0.0434878	0.0444634	0.0424973	0.0435782	0.0453598	0.0463285	0.0457089	0.0450738	0.0484194	0.0509675	0.0528725	0.0531694	0.0496661	0.0481197	0.0498636	0.0528463	0.0511752	0.050521	0.0528218	0.0535708	0.0533931	0.0515265	0.0525385	0.0566634	0.0564307	0.0558441	0.0569573	0.0595245	0.0591025	0.0593608	0.0604942	0.0620107	0.0673618	0.0741105	0.0770583	0.0818654	0.0882637	0.0930368	0.10085	0.104498	0.104554	0.109124	0.119181	0.128542
296	0.0403874	0.0389913	0.0398134	0.0418452	0.042513	0.0426845	0.0436988	0.0430581	0.0447959	0.0462672	0.0441554	0.0439277	0.047687	0.0510633	0.050202	0.0496253	0.0524526	0.054585	0.0533604	0.0514016	0.0525458	0.0536321	0.0556295	0.0560157	0.0550861	0.0546327	0.0557854	0.0594319	0.0616877	0.0614611	0.0582473	0.0596166	0.0640662	0.0649992	0.0643155	0.0652149	0.0686535	0.0734206	0.0766002	0.0841969	0.0939319	0.0986997	0.101831	0.103804	0.107178	0.115912	0.120288	0.120597	0.131376
297	0.0424182	0.0393486	0.0404362	0.0406327	0.0412916	0.042351	0.041585	0.0414814	0.0407761	0.0403268	0.0424751	0.0423427	0.0450515	0.0478086	0.0483568	0.0491615	0.049761	0.0465844	0.045225	0.0468575	0.0489493	0.0523274	0.052175	0.0493463	0.0541466	0.0549003	0.0511895	0.0511784	0.0526848	0.0561892	0.058548	0.0586544	0.0576211	0.0590404	0.0598658	0.0611062	0.0614449	0.0653198	0.0758152	0.0815617	0.088452	0.0936962	0.0984342	0.103561	0.106268	0.110258	0.109924	0.113209	0.122593
298	0.0442656	0.0389136	0.0402616	0.0424152	0.0423162	0.0428225	0.0409017	0.0411443	0.0436243	0.0444717	0.0455164	0.046964	0.0478671	0.0490661	0.0502671	0.0488214	0.0470989	0.0493636	0.0509589	0.0519428	0.0541772	0.056198	0.0513135	0.0518294	0.0522325	0.0576893	0.0608198	0.0568593	0.0533387	0.05295	0.0568183	0.0613278	0.0599738	0.0564586	0.0565642	0.0604646	0.0639861	0.0694658	0.0769269	0.0826714	0.0859639	0.0897056	0.0961095	0.102354	0.108296	0.107922	0.108986	0.115023	0.121091
299	0.0393396	0.0421514	0.0428497	0.043152	0.0413464	0.0438837	0.0439746	0.0397792	0.0393932	0.0423711	0.0428971	0.0428344	0.0470629	0.0486339	0.0465668	0.0467533	0.0513028	0.0517581	0.0505251	0.0510134	0.0563982	0.0543778	0.054767	0.0567638	0.0543854	0.0516865	0.0502479	0.0534388	0.0535315	0.055416	0.0592715	0.0576775	0.0560414	0.0574713	0.0598376	0.0630171	0.06703	0.0693798	0.0734793	0.0813849	0.0866115	0.090072	0.0964763	0.100575	0.103788	0.102008	0.102521	0.108107	0.117286
300	0.0407659	0.0396972	0.0388834	0.0387958	0.039296	0.0403741	0.0400815	0.0417158	0.0419043	0.0442182	0.0425108	0.0446195	0.0455652	0.0472358	0.0457074	0.044599	0.0456972	0.0481175	0.0479346	0.0492167	0.0519171	0.0519744	0.0517565	0.0513393	0.0528839	0.0526172	0.0520184	0.0520861	0.0525494	0.0531246	0.0549719	0.0568901	0.0581303	0.0586278	0.0604518	0.0612759	0.0642667	0.0708062	0.0759562	0.07833	0.0834279	0.0881102	0.0940414	0.0992154	0.101642	0.106233	0.114029	0.116147	0.119525
301	0.0431905	0.0403003	0.0399507	0.0430128	0.0423072	0.0412529	0.0409627	0.0434262	0.0447232	0.043355	0.0414218	0.0435612	0.0450204	0.0458453	0.0439368	0.0462106	0.0522711	0.0537345	0.0540843	0.052341	0.0499224	0.05016	0.0510956	0.0545914	0.0554929	0.0535039	0.0552423	0.0561854	0.0557872	0.0557949	0.0552395	0.0543992	0.0545197	0.0545135	0.0576709	0.0613702	0.0647388	0.0658372	0.0725498	0.0790033	0.0813969	0.0862768	0.0944132	0.0981128	0.102517	0.104744	0.112427	0.116351	0.118668
302	0.0429545	0.0402323	0.0414865	0.0389669	0.039265	0.0385892	0.0376706	0.0384384	0.0399092	0.0422067	0.0449509	0.0437152	0.0459809	0.047406	0.0478547	0.0490631	0.0501227	0.0519943	0.052203	0.0517852	0.0528506	0.0532644	0.0536259	0.0538823	0.0570539	0.0572171	0.0558535	0.0549255	0.0556678	0.0545888	0.0562114	0.0580181	0.055896	0.0553082	0.0568419	0.0592428	0.0613826	0.0659323	0.0705347	0.0754466	0.0801889	0.0866206	0.0918616	0.0981851	0.101166	0.104334	0.108055	0.113249	0.121624
303	0.0429752	0.0417338	0.0400381	0.0387952	0.0392158	0.0427463	0.0434165	0.045494	0.0455686	0.044416	0.046594	0.0492605	0.0499068	0.0488338	0.0457482	0.0443783	0.0436844	0.0485803	0.0548923	0.0571881	0.0554245	0.0529424	0.0521739	0.0552012	0.0554426	0.0544666	0.0555318	0.0578004	0.057088	0.0539302	0.0567549	0.0569187	0.0608594	0.0603673	0.0578798	0.0602067	0.0618844	0.065888	0.0702794	0.07557	0.0829611	0.0883771	0.0924421	0.0975224	0.100142	0.100451	0.11112	0.118084	0.120545
304	0.0407885	0.0401015	0.0384405	0.0399284	0.0423996	0.0410798	0.0389091	0.0387954	0.0403186	0.0409896	0.0429864	0.0458539	0.0465657	0.0484658	0.0481033	0.0460783	0.0495636	0.0531255	0.0494825	0.0504167	0.0548571	0.054044	0.0496174	0.0518683	0.0522825	0.055738	0.0578985	0.0556248	0.054055	0.0587848	0.0585834	0.0579167	0.0584332	0.0599082	0.0613565	0.0643576	0.065587	0.0689168	0.0718522	0.0746745	0.0824051	0.0913133	0.0950958	0.100127	0.104158	0.107908	0.110776	0.113569	0.114935
305	0.03649	0.0380031	0.038494	0.0397025	0.0401917	0.0405715	0.0415672	0.0411283	0.0417673	0.0430328	0.0461571	0.048404	0.0472562	0.0450922	0.0455208	0.0468659	0.0494996	0.0525866	0.0528042	0.0513097	0.0525899	0.0564821	0.0582284	0.0599749	0.0573774	0.0587818	0.056617	0.058328	0.0587225	0.0610447	0.0636324	0.0623711	0.0613038	0.0618624	0.0602724	0.0607088	0.0640679	0.0671473	0.0718056	0.075722	0.0824691	0.0915733	0.0955386	0.0999885	0.104402	0.105582	0.105073	0.106169	0.10814
306	0.0499791	0.0461358	0.0422838	0.0405109	0.0393389	0.0421631	0.0424611	0.0447139	0.0460256	0.0452776	0.0444385	0.0460942	0.0462642	0.0459741	0.0465969	0.0480694	0.0496837	0.0530974	0.0534057	0.0521706	0.0544282	0.0542383	0.0528624	0.0542422	0.0572061	0.0564184	0.0564007	0.0587103	0.0600455	0.056142	0.0554761	0.0600896	0.0629012	0.0607645	0.0604226	0.059285	0.0588052	0.0626053	0.0695337	0.0746722	0.0756422	0.0809504	0.0909183	0.0984996	0.0998236	0.103604	0.108854	0.107572	0.111111
307	0.0505448	0.0453041	0.0420797	0.0401346	0.0428491	0.0435971	0.0439875	0.0434166	0.039948	0.0421883	0.0455942	0.0476677	0.0493511	0.051538	0.0517953	0.0485113	0.0508963	0.0542818	0.0539434	0.0518444	0.0535269	0.0521116	0.0539326	0.0559792	0.0523539	0.0507931	0.0525901	0.0557326	0.057189	0.06105	0.0615548	0.0599674	0.0609631	0.0628736	0.0615321	0.0626469	0.0649087	0.065447	0.0676244	0.0740169	0.0829041	0.0895473	0.0888744	0.0936369	0.0925355	0.0924776	0.0981897	0.106358	0.105823
308	0.0403984	0.0409902	0.0410897	0.0405632	0.0443661	0.0462004	0.0430191	0.042266	0.0437245	0.0436561	0.0436904	0.0449286	0.0452728	0.0464194	0.0494111	0.0506165	0.0532567	0.0525701	0.0547918	0.056192	0.0550485	0.0540232	0.051541	0.0538256	0.0560855	0.051455	0.054701	0.0566942	0.0584658	0.0595213	0.0571435	0.0573869	0.0564646	0.0570552	0.0613851	0.0643755	0.067438	0.0684945	0.0707106	0.0780723	0.0808899	0.0825843	0.0871647	0.0934662	0.0981915	0.105434	0.112651	0.10696	0.102904
309	0.0430828	0.0410752	0.0414239	0.0436632	0.0423113	0.0432824	0.043447	0.0432171	0.0429917	0.0415402	0.0415797	0.0432261	0.0455525	0.0462353	0.0470805	0.0491921	0.0515707	0.0518145	0.05236	0.0541656	0.0579393	0.0567633	0.0593939	0.0612547	0.061405	0.0605438	0.0609124	0.0589944	0.0558187	0.056292	0.0572181	0.0578666	0.0630537	0.0646782	0.0633521	0.0642045	0.0662526	0.0673481	0.0696063	0.0759723	0.0809034	0.0842971	0.0910965	0.0945814	0.097303	0.100992	0.1069	0.104228	0.111705
310	0.0429849	0.0437915	0.041825	0.0396452	0.0405656	0.0421519	0.0426783	0.043174	0.0421489	0.0421316	0.043337	0.0435765	0.0445936	0.0464829	0.0498375	0.0509637	0.0523586	0.0499147	0.0490077	0.0500825	0.0511844	0.0527367	0.0557177	0.0547561	0.0538608	0.0559879	0.0554448	0.055731	0.0588224	0.0623016	0.0605115	0.0571586	0.0569502	0.0578634	0.0602542	0.0643672	0.0667198	0.066825	0.0690092	0.0724891	0.0787919	0.0828078	0.0877871	0.0963315	0.0992585	0.100792	0.101967	0.109579	0.108615
311	0.0447422	0.0409554	0.0414282	0.0441697	0.0421055	0.0455973	0.0440296	0.0430438	0.042642	0.0411282	0.0431723	0.0474922	0.0493425	0.0487128	0.0483273	0.0499081	0.0519567	0.0523469	0.050847	0.0528819	0.0566005	0.0555275	0.0555781	0.0572283	0.0554851	0.0553695	0.0536615	0.0545011	0.059244	0.0647025	0.0647512	0.0636437	0.0636126	0.0668234	0.0682162	0.0674195	0.0663231	0.067375	0.0700834	0.0750049	0.0763489	0.0768272	0.0859419	0.0920424	0.0981603	0.105143	0.103124	0.104852	0.104987
312	0.0465243	0.0425236	0.0426394	0.040557	0.0420108	0.0421042	0.0427758	0.0428954	0.041838	0.0414317	0.045222	0.0492793	0.0473603	0.0462668	0.0479498	0.0496635	0.0526584	0.0540709	0.0547456	0.0522835	0.0486927	0.0515558	0.0550839	0.0603423	0.0584459	0.0602562	0.0591773	0.0573933	0.0608097	0.06247	0.064215	0.0658002	0.0643026	0.0651372	0.0677879	0.068209	0.0673593	0.0668754	0.0688879	0.0750249	0.0810423	0.0834895	0.091157	0.0986447	0.0980132	0.0944758	0.0960744	0.101232	0.100832
313	0.0390931	0.0418004	0.0425928	0.0438689	0.0443508	0.0429597	0.0440497	0.0441612	0.0471122	0.0468938	0.0455319	0.0465559	0.0493362	0.0515999	0.0523175	0.0513935	0.0511327	0.0511866	0.0533406	0.0568895	0.0582115	0.0575867	0.0535755	0.0582304	0.0579141	0.0568429	0.0576255	0.0591289	0.0596442	0.0636116	0.0654319	0.0651059	0.0672137	0.0663723	0.0657362	0.0653231	0.0690206	0.0735473	0.0766396	0.0805749	0.0818901	0.0838883	0.0905941	0.0932408	0.0917118	0.0939726	0.100795	0.106908	0.108125
314	0.0415795	0.0430894	0.0406018	0.0412827	0.042295	0.0456334	0.0459977	0.04456	0.0436898	0.0464944	0.0449593	0.0430319	0.0446404	0.0466946	0.0482377	0.0488978	0.0481291	0.049496	0.0512692	0.0533482	0.0571761	0.0554478	0.0530228	0.0554834	0.0576702	0.0594623	0.0588906	0.0585515	0.0598259	0.06023	0.0638265	0.0654211	0.0660114	0.0662858	0.0660401	0.0670607	0.0691279	0.0690875	0.0725082	0.0774285	0.0792001	0.0802712	0.0812281	0.0848329	0.0919544	0.100659	0.101208	0.0986215	0.100017
315	0.043338	0.0424592	0.043864	0.0409353	0.0426799	0.0445041	0.0414738	0.040014	0.0416027	0.0426002	0.0444274	0.0433988	0.0477391	0.0511998	0.0512296	0.0508815	0.0526213	0.0509556	0.0494958	0.052725	0.0557763	0.0576068	0.0550732	0.0532341	0.0551113	0.0558233	0.0548583	0.0572346	0.0594273	0.0623415	0.065748	0.0692519	0.0673466	0.0637927	0.0651717	0.0695705	0.0722004	0.0742366	0.0769	0.0795933	0.0820224	0.0844837	0.0856044	0.0882457	0.0935138	0.0976227	0.0941862	0.0958717	0.0981524
316	0.040765	0.0427415	0.043338	0.0445974	0.0433932	0.0415126	0.0421475	0.0427793	0.0437395	0.0427253	0.0455584	0.0449816	0.0454355	0.0462093	0.0471719	0.0490235	0.0514492	0.0522662	0.0522113	0.0553991	0.0576602	0.0584188	0.055708	0.0557663	0.0612838	0.061183	0.0624931	0.0624182	0.064241	0.0637908	0.0663651	0.067179	0.0668389	0.0673602	0.0684848	0.0688859	0.0712822	0.0729421	0.0717902	0.0754192	0.0804901	0.0829068	0.0838218	0.088865	0.0908212	0.0923175	0.0966208	0.0992471	0.101455
317	0.0460623	0.0444622	0.0423756	0.0449265	0.0456567	0.0434456	0.0416061	0.0426308	0.0470203	0.0476651	0.0469845	0.046893	0.0480899	0.0479612	0.0501033	0.0547154	0.0569548	0.059251	0.0606974	0.0599754	0.0553959	0.0576745	0.0581064	0.058665	0.062251	0.0623022	0.0622533	0.06533	0.0690013	0.0667346	0.0664736	0.0690679	0.0716179	0.0727996	0.0733864	0.0731705	0.0740211	0.0764281	0.0761847	0.0788675	0.0850208	0.0887095	0.0873662	0.0888161	0.0900458	0.0946096	0.0946713	0.0960462	0.0951877
318	0.0483593	0.0466114	0.0408455	0.0413513	0.0417802	0.042819	0.0421237	0.0439173	0.044758	0.0467632	0.0495784	0.0481297	0.0483022	0.0484864	0.0510018	0.0534076	0.0566384	0.05426	0.0560542	0.0553089	0.054618	0.0602452	0.0631857	0.0594865	0.062276	0.0649713	0.0650652	0.0624966	0.0623598	0.0632675	0.0639026	0.067513	0.0685209	0.0715992	0.0761735	0.0760431	0.0725117	0.0726038	0.0740689	0.0761133	0.0792631	0.088812	0.0891055	0.0869816	0.0901703	0.0946149	0.0949875	0.100698	0.0995668
319	0.0436598	0.0424654	0.0422426	0.0431364	0.0422856	0.0420401	0.0431559	0.0432369	0.0443272	0.0478019	0.0475614	0.0474968	0.0466403	0.0502484	0.0523309	0.0546551	0.0553491	0.0546355	0.0575062	0.0616464	0.0640031	0.0656599	0.0613085	0.0593658	0.0641317	0.0644381	0.0613669	0.0633572	0.0651592	0.0644407	0.0628967	0.062596	0.0649257	0.069637	0.0740059	0.0733261	0.0746352	0.0767871	0.0781193	0.0798826	0.0834925	0.0849334	0.0840051	0.0878463	0.0896546	0.0889267	0.0944619	0.0964971	0.096015
320	0.0401671	0.0448863	0.0498436	0.0490863	0.0478775	0.0434965	0.0448923	0.0470672	0.0472605	0.048535	0.0493477	0.0505589	0.0505586	0.0511525	0.0509023	0.0519395	0.0546602	0.0570876	0.0584294	0.0554116	0.0566201	0.0586903	0.0593798	0.0655439	0.0659268	0.0642831	0.0665588	0.06664	0.0683863	0.0711099	0.0721822	0.0689876	0.0710686	0.0736585	0.0737232	0.0747159	0.0784334	0.0844669	0.0854794	0.08061	0.0795209	0.0855649	0.0893862	0.0905393	0.0915319	0.0906989	0.0885191	0.0912791	0.0956758
321	0.0509014	0.047734	0.0471205	0.0461939	0.0417678	0.0377791	0.0413502	0.0432512	0.0451894	0.0476558	0.0479097	0.0498366	0.0505748	0.0502699	0.052138	0.0525403	0.053621	0.0548053	0.0550953	0.0576746	0.0587496	0.0589498	0.0636257	0.0627665	0.0646841	0.0650368	0.0662421	0.0653986	0.0646631	0.0661505	0.0691152	0.0719966	0.0713147	0.0734058	0.0766002	0.0776653	0.0784088	0.080627	0.0839253	0.0819088	0.0787517	0.083088	0.0879079	0.0886166	0.0873824	0.0900441	0.0919528	0.0922982	0.0925449
322	0.0436618	0.0446976	0.0443687	0.0440122	0.0432754	0.0434189	0.0439205	0.0469161	0.0463261	0.0471355	0.0491699	0.0492097	0.0513546	0.0563086	0.0560752	0.0541806	0.0534977	0.0543811	0.0586767	0.0596772	0.0619154	0.0670042	0.0686694	0.0681492	0.063659	0.0672789	0.0694301	0.0667897	0.072307	0.0717919	0.0713152	0.0710048	0.0721123	0.0785867	0.0787332	0.0762529	0.0788627	0.0806661	0.0774446	0.0796444	0.0847201	0.0911146	0.0924023	0.0899968	0.0892896	0.0881522	0.0860853	0.0912758	0.0927804
323	0.0447265	0.0448593	0.044654	0.0454831	0.0433883	0.0453491	0.0481096	0.0489793	0.0502461	0.0501227	0.0504726	0.0508319	0.0508813	0.0541152	0.056596	0.0580145	0.0584587	0.0604597	0.0613947	0.0625946	0.0642698	0.0651268	0.0647956	0.0669884	0.0693265	0.0693553	0.0692775	0.0699029	0.0719236	0.0689529	0.071969	0.0751959	0.0763757	0.0803646	0.0812067	0.0806295	0.0838929	0.0848672	0.0838931	0.0865135	0.086418	0.0855608	0.0898154	0.0965855	0.091109	0.0897566	0.089108	0.0866727	0.0862197
324	0.0432864	0.041653	0.0432069	0.0441276	0.0451191	0.0458442	0.046624	0.0459286	0.0478762	0.0491368	0.0489227	0.0501589	0.0516367	0.0527642	0.055299	0.0578976	0.0610049	0.0616773	0.0654847	0.0679534	0.0698455	0.067411	0.0659481	0.06878	0.0703574	0.0716199	0.0724889	0.0712342	0.070429	0.0699815	0.0716929	0.0739909	0.0763409	0.079798	0.0788958	0.0819579	0.0824914	0.0827493	0.0862815	0.0892556	0.0886825	0.0858261	0.0867645	0.0876286	0.0902443	0.0887447	0.0879964	0.0908833	0.0927116
325	0.0416091	0.0429352	0.0429382	0.0452951	0.0485014	0.0448342	0.0448658	0.0485849	0.0478268	0.0496695	0.048382	0.0487683	0.050967	0.0530199	0.0549498	0.056538	0.0584593	0.0592346	0.05937	0.0609084	0.0613405	0.0640242	0.0659867	0.0647672	0.0683436	0.0683983	0.0699734	0.0688278	0.0694419	0.0698711	0.0732288	0.0746166	0.0758799	0.0787322	0.0813832	0.0821505	0.0798218	0.0784368	0.0800014	0.0813259	0.0826876	0.0846117	0.0887514	0.0917811	0.0905829	0.0886807	0.08932	0.0861068	0.0837667
326	0.0416357	0.045243	0.0446334	0.0442285	0.046162	0.0459341	0.0457293	0.0435688	0.0457715	0.045965	0.0477125	0.051834	0.0546987	0.0548103	0.0561959	0.0585162	0.058272	0.0569316	0.0600442	0.0626873	0.061692	0.0644203	0.0677729	0.0712982	0.073984	0.0706829	0.0699908	0.0703965	0.0695396	0.0712049	0.0724157	0.0743698	0.0783602	0.0818873	0.0838188	0.0814322	0.0795451	0.0791564	0.0810402	0.083596	0.0866114	0.0892554	0.093641	0.0913676	0.0905199	0.0888681	0.0919353	0.0872288	0.0878777
327	0.0459857	0.0448813	0.0429424	0.043941	0.0439293	0.0451513	0.0454652	0.0468545	0.0490327	0.0489645	0.047535	0.0510445	0.0545359	0.056835	0.057924	0.0587466	0.0626503	0.0658611	0.0644593	0.0625034	0.0649391	0.0707489	0.0691859	0.0671021	0.0699086	0.0736452	0.0768778	0.0752204	0.0759179	0.073725	0.0732356	0.0721711	0.074848	0.0794776	0.081398	0.0820363	0.0841608	0.0857922	0.0860991	0.0854356	0.0860699	0.0883773	0.0904529	0.0943465	0.0901851	0.0905005	0.0900087	0.0876715	0.0894303
328	0.0537945	0.0433503	0.0447257	0.0457732	0.0445162	0.0424135	0.0443012	0.0467139	0.0496579	0.0526672	0.0520748	0.0508658	0.0507564	0.0527648	0.056201	0.0561222	0.05949	0.0627691	0.0660868	0.0684011	0.0696438	0.0681941	0.0683362	0.072785	0.0766889	0.0759592	0.0735582	0.0773889	0.0775753	0.0746153	0.0764142	0.0781922	0.0825101	0.0837023	0.0831017	0.0852712	0.0865413	0.0884506	0.0879634	0.0869627	0.0886416	0.0882676	0.0905149	0.0916405	0.0870961	0.0879945	0.0923137	0.0907198	0.0857037
329	0.0527386	0.0448833	0.0439257	0.0491945	0.0504295	0.0503054	0.0474948	0.0487629	0.0494401	0.048881	0.0493477	0.0486094	0.0504734	0.054841	0.055318	0.0557494	0.0604551	0.0633476	0.0672592	0.0686812	0.0703861	0.0691376	0.0680958	0.070794	0.0697041	0.0701581	0.069003	0.0731366	0.0771746	0.0785427	0.0734687	0.0754498	0.0787158	0.0826786	0.0852348	0.0857538	0.0849455	0.0844008	0.0876175	0.0908054	0.0933095	0.095068	0.0937737	0.0900333	0.0847783	0.08625	0.0856124	0.0825688	0.0789662
330	0.047236	0.0443594	0.0454002	0.0479898	0.0476638	0.0485991	0.0480025	0.0444011	0.0452527	0.0476361	0.0509042	0.0542718	0.0555023	0.0574236	0.0611192	0.0628464	0.0636045	0.0659884	0.065764	0.0669844	0.0700023	0.0714128	0.0736213	0.0738721	0.0723226	0.0740661	0.0791579	0.0825439	0.0811797	0.0787968	0.0799319	0.0797363	0.0800464	0.0828854	0.0870793	0.0874989	0.086986	0.0853786	0.0852487	0.0881431	0.0888979	0.0862482	0.0846529	0.0894182	0.087271	0.0832785	0.0845167	0.087439	0.0831773
331	0.0514387	0.0459768	0.0458238	0.0435497	0.0451653	0.0472298	0.0473656	0.0491453	0.0499547	0.0516614	0.054552	0.0540626	0.0542678	0.0557133	0.0575825	0.0591745	0.0632135	0.0672949	0.0695089	0.0686271	0.073881	0.0766769	0.0721367	0.0759976	0.0805717	0.0773687	0.0790139	0.0741972	0.0730677	0.0776662	0.0816703	0.0839272	0.0841241	0.0856442	0.0885311	0.0915167	0.0904703	0.0884958	0.0887307	0.092205	0.0950293	0.0940389	0.0944187	0.0938128	0.0915716	0.0888781	0.0880368	0.0842043	0.0846877
332	0.0449847	0.0430068	0.0451601	0.0450677	0.0453927	0.0456457	0.0437789	0.0435002	0.0447996	0.0476332	0.0523423	0.0512468	0.0525952	0.0565129	0.05784	0.0579349	0.0602722	0.0635564	0.0667834	0.0683061	0.0721617	0.0718952	0.0745591	0.0764783	0.0786953	0.0787719	0.0762791	0.0776891	0.0806408	0.0859277	0.0844777	0.0835344	0.0873231	0.0861296	0.0854085	0.0847675	0.0841744	0.0864137	0.0887391	0.091769	0.0897314	0.0858297	0.088697	0.0874154	0.0855149	0.0843208	0.0862736	0.0892127	0.0872769
333	0.0438498	0.047148	0.0455586	0.0463046	0.0471939	0.0477866	0.0503264	0.05103	0.0496543	0.0500592	0.0519382	0.0527159	0.0558419	0.0570431	0.060282	0.067077	0.0680778	0.0683883	0.0720852	0.0735737	0.0764907	0.0791289	0.0774221	0.0749428	0.079258	0.080778	0.0826624	0.0807452	0.0794521	0.0803164	0.0791002	0.0806572	0.0865714	0.0906131	0.0928579	0.0929408	0.0892353	0.0899033	0.0932377	0.0931408	0.0908114	0.0880739	0.0888882	0.0908759	0.0890163	0.0878993	0.0843107	0.084081	0.0839793
334	0.0490709	0.0500098	0.0465438	0.0489242	0.0513021	0.0508051	0.0496374	0.0469864	0.0469454	0.0500646	0.0530096	0.0588798	0.0602238	0.0590082	0.0599173	0.0620051	0.0679622	0.0724251	0.0722035	0.0708023	0.0752696	0.0784614	0.0740609	0.0749243	0.081532	0.0803059	0.0818241	0.0870925	0.0872	0.0856417	0.0886837	0.0889478	0.0859447	0.0873205	0.0892635	0.0892318	0.0883986	0.0884106	0.0884887	0.0908598	0.0914421	0.0887292	0.0887806	0.0875158	0.0859583	0.0904989	0.0867937	0.0823281	0.0809889
335	0.0505261	0.0515183	0.0488328	0.0503039	0.0518547	0.0516708	0.0504453	0.0506046	0.0511781	0.0536698	0.0560474	0.0563894	0.0579482	0.0606796	0.0624145	0.0647144	0.0657831	0.0662378	0.0678117	0.0724094	0.0762337	0.0749188	0.0756068	0.0784773	0.0770384	0.0793111	0.0819597	0.0804978	0.0869894	0.0904478	0.0896553	0.0884857	0.0879886	0.0897321	0.0922866	0.0896337	0.0885887	0.0873958	0.0847715	0.0807282	0.0830566	0.0843676	0.0860837	0.0901667	0.0874447	0.0852662	0.0861968	0.0914767	0.0891437
336	0.0450986	0.0424644	0.0461627	0.049862	0.0512112	0.0518276	0.0499077	0.0491909	0.0529298	0.0564784	0.0542995	0.0524558	0.0555473	0.0600247	0.0627351	0.0636911	0.0664134	0.0676481	0.0695689	0.0744582	0.0827847	0.0869465	0.0872287	0.0865218	0.083407	0.0830109	0.0891622	0.0862651	0.0849246	0.0865235	0.0871184	0.0846272	0.0824403	0.0845082	0.0864412	0.0857077	0.0860018	0.0879256	0.0909426	0.0896021	0.0878141	0.0893508	0.0910188	0.0916704	0.0894734	0.0841524	0.0839721	0.0848021	0.0857213
337	0.0467972	0.0486539	0.0463067	0.0497964	0.0502574	0.0502757	0.0518449	0.0510081	0.0498752	0.0521396	0.0540151	0.056033	0.0592885	0.0623852	0.0661578	0.067598	0.0680393	0.0700297	0.0778808	0.0836214	0.0852068	0.0795962	0.0784333	0.08502	0.0876691	0.0852377	0.0852427	0.0879596	0.0864728	0.0885005	0.0865295	0.0844159	0.086423	0.0936316	0.0938985	0.0907342	0.087986	0.0855591	0.0851046	0.084737	0.0867939	0.0877032	0.0862939	0.0890355	0.0914913	0.0893868	0.0890744	0.0917095	0.0875642
338	0.0402233	0.0440237	0.0472415	0.0478853	0.048889	0.0523784	0.0528133	0.0512194	0.0508017	0.0533312	0.0570748	0.0574957	0.0595961	0.0620987	0.064804	0.0652054	0.0684074	0.0686377	0.0729912	0.0754953	0.0754254	0.0809122	0.0817915	0.083815	0.0854295	0.0844767	0.0880772	0.0913078	0.0877475	0.0852896	0.0839759	0.0829656	0.0840693	0.0843654	0.084736	0.0863537	0.0861142	0.0880273	0.0883679	0.0878184	0.0870256	0.085628	0.0854073	0.0871483	0.0860736	0.0865052	0.0866594	0.0853695	0.0828153
339	0.0490047	0.0503557	0.0546815	0.0516296	0.0505712	0.0516961	0.0529351	0.0525279	0.0520735	0.0550368	0.0602296	0.0613668	0.0610634	0.0624074	0.065878	0.0723921	0.0755343	0.0751207	0.0770295	0.0815991	0.0818747	0.0859662	0.0857428	0.0914229	0.0897926	0.0871511	0.0871585	0.0868507	0.08485	0.085283	0.0892308	0.0906077	0.0884228	0.088634	0.091414	0.0923196	0.0906716	0.0881151	0.0869628	0.0898946	0.0889228	0.0884701	0.0899781	0.0899041	0.0891882	0.0890259	0.0874272	0.0798464	0.0802847
340	0.0534912	0.0526858	0.0483651	0.0489803	0.0516997	0.0513491	0.050971	0.0504014	0.0514736	0.0558703	0.0613775	0.0621464	0.0601271	0.060466	0.0635005	0.0655854	0.0688893	0.0728582	0.0769861	0.0806442	0.0828479	0.0868182	0.0844563	0.0846061	0.0872197	0.090339	0.0900737	0.0896479	0.0869428	0.085955	0.0893384	0.0925628	0.0924208	0.0918162	0.0921524	0.0887531	0.0839872	0.0838512	0.083244	0.0831366	0.0887571	0.0899754	0.0876107	0.0876168	0.0867754	0.0874541	0.0847827	0.0826263	0.084384
341	0.048922	0.0489093	0.0446827	0.0492204	0.0506907	0.0489633	0.0495516	0.0521612	0.0535113	0.0561899	0.057857	0.0587387	0.0611586	0.0630601	0.0655791	0.0667542	0.0673832	0.0710084	0.0758637	0.0804885	0.0835579	0.0848678	0.0864511	0.087108	0.0855939	0.0905213	0.0935928	0.0934472	0.0929896	0.091654	0.0901252	0.0875034	0.0879319	0.0907416	0.0927107	0.0921762	0.089014	0.0892449	0.087694	0.084015	0.0820098	0.0854647	0.0839892	0.0826206	0.0804722	0.0831042	0.0866399	0.0873162	0.0871145
342	0.042058	0.0467135	0.0475227	0.047065	0.0493898	0.0526728	0.0524266	0.0518307	0.0532632	0.0534148	0.0537203	0.0581421	0.0630306	0.0650774	0.0671176	0.0707117	0.0733409	0.0751268	0.0802656	0.081503	0.0811352	0.081837	0.0860757	0.0882476	0.0918025	0.0921968	0.0898795	0.0858398	0.0873648	0.085915	0.0861693	0.0880009	0.0858043	0.0867983	0.0935446	0.092101	0.0870081	0.0841064	0.0850618	0.0853952	0.0816574	0.0791058	0.0837092	0.0849039	0.0846248	0.085604	0.0838209	0.0818616	0.0805502
343	0.0497417	0.0513783	0.0529589	0.0519438	0.0527051	0.0527981	0.0536959	0.0535422	0.0557328	0.0572702	0.0601581	0.0607941	0.0626407	0.0670807	0.0665577	0.0676001	0.0749788	0.0845456	0.0891228	0.088605	0.0871349	0.0901173	0.0918281	0.0921874	0.0939577	0.0962266	0.0911472	0.0893266	0.0888359	0.0920286	0.0912967	0.0879408	0.0860831	0.0869289	0.0901127	0.0920832	0.090256	0.0853165	0.0831854	0.0816441	0.0792193	0.0819138	0.0815569	0.0801087	0.082314	0.0850449	0.0806152	0.0789243	0.0839069
344	0.0537233	0.0507704	0.0504863	0.0492207	0.0504693	0.0509041	0.0538649	0.0569466	0.0585392	0.0573935	0.0577729	0.0602662	0.0667052	0.0695129	0.0685471	0.0704975	0.0762941	0.0810877	0.083412	0.0874438	0.0919903	0.0909611	0.0874119	0.0918372	0.0946583	0.0939393	0.0974369	0.0980789	0.0948071	0.0923887	0.0910841	0.089675	0.0885282	0.087742	0.0938183	0.0961536	0.093903	0.0906112	0.0883343	0.0863933	0.0867699	0.0854139	0.0810905	0.0821985	0.0860896	0.0873819	0.0851088	0.0800401	0.0804895
345	0.0551057	0.0501868	0.0491855	0.0509272	0.0515972	0.0491649	0.0505301	0.0549543	0.0549123	0.0557957	0.0568655	0.0597624	0.0611802	0.0643393	0.0694037	0.0719531	0.0751404	0.0794485	0.078922	0.0825058	0.08904	0.0910794	0.0927581	0.09131	0.0889221	0.0835858	0.0872553	0.0891484	0.0904956	0.0895013	0.0914045	0.0907703	0.0883935	0.0890057	0.0890574	0.0866989	0.0848703	0.0815183	0.0781304	0.0796929	0.080383	0.0799465	0.0806259	0.0791152	0.0760026	0.0741616	0.0754586	0.0795574	0.0834693
346	0.0432176	0.0453341	0.052115	0.0523461	0.051176	0.0518197	0.0550426	0.0567022	0.0567165	0.0571429	0.0583603	0.0613927	0.0645912	0.0684033	0.0702711	0.0722998	0.078181	0.0833817	0.0828512	0.0879807	0.0886134	0.0897844	0.0916199	0.0942501	0.0928155	0.0943258	0.0999107	0.0949961	0.0888941	0.0885439	0.0896583	0.0901198	0.0882844	0.0867159	0.0868029	0.088465	0.0888447	0.0887647	0.0883476	0.0846685	0.0802201	0.078345	0.0778393	0.0764741	0.0785366	0.0838647	0.0854672	0.0833106	0.0848242
347	0.0436975	0.0473758	0.0489642	0.0517866	0.0516924	0.0501768	0.0545419	0.056294	0.0590088	0.0604363	0.0593891	0.0594665	0.0647563	0.0702735	0.0734275	0.0780752	0.0812657	0.0829772	0.0839997	0.0852255	0.0938126	0.0933821	0.0872799	0.09148	0.0926336	0.0880455	0.087946	0.0939716	0.0957414	0.0959805	0.0920613	0.0877955	0.0878189	0.0884661	0.0884447	0.0885542	0.0873075	0.0841995	0.0821365	0.0800541	0.0793762	0.0768196	0.077827	0.0779863	0.0789897	0.0833414	0.0840226	0.0808506	0.0814352
348	0.0514565	0.053426	0.0523104	0.0516165	0.0509321	0.0553457	0.0591355	0.0576905	0.0544068	0.0582824	0.0631786	0.0628795	0.0629298	0.0661619	0.0689123	0.0731571	0.0779823	0.0823754	0.0859034	0.0878448	0.0905295	0.0951727	0.0955578	0.0911335	0.0917363	0.0921481	0.0884757	0.0904091	0.0903882	0.0926453	0.0909967	0.0908205	0.0868486	0.0839017	0.0848411	0.0872243	0.0875064	0.0864837	0.0864761	0.0802765	0.0782904	0.0790007	0.0777508	0.0767959	0.0761722	0.0770572	0.0770159	0.079874	0.0810768
349	0.0547931	0.0505507	0.0508868	0.0525115	0.0544671	0.055262	0.0566666	0.0605541	0.0628097	0.0640986	0.0640279	0.0663605	0.0676635	0.0668229	0.0689447	0.0740251	0.0798253	0.0849648	0.0886411	0.0867739	0.0876848	0.0915989	0.0935551	0.0897772	0.0895894	0.0936285	0.0908969	0.0890843	0.08943	0.0900214	0.0882258	0.0884503	0.0879679	0.0841576	0.0856844	0.0900223	0.0872319	0.0844449	0.0821315	0.0799627	0.07857	0.0788871	0.0775207	0.0757698	0.0758417	0.0772326	0.0781565	0.0853165	0.0853547
350	0.051338	0.0501914	0.0487329	0.0538193	0.0552786	0.0577996	0.0580079	0.0564758	0.0586509	0.0604767	0.0629574	0.0682067	0.070926	0.0745077	0.0777562	0.0803638	0.0844457	0.086705	0.0902881	0.0936064	0.100029	0.0974599	0.0929423	0.0914333	0.0960329	0.095742	0.0939665	0.093872	0.0902263	0.0904684	0.0863406	0.0872388	0.0875762	0.0861054	0.0845435	0.0826694	0.0827063	0.0841781	0.0819419	0.0809583	0.0797785	0.0774645	0.0783447	0.0744944	0.0740598	0.0723002	0.0751768	0.0789913	0.0825493
351	0.0507224	0.0516626	0.0509866	0.0504593	0.0535114	0.0535856	0.0550439	0.0593094	0.0603643	0.0573647	0.0603874	0.0664714	0.0715571	0.0761632	0.0808616	0.0791439	0.0769388	0.0812684	0.083862	0.0850868	0.0852557	0.0918899	0.0919081	0.0929415	0.0879736	0.0869826	0.0883139	0.0915704	0.0884331	0.0881621	0.08665	0.0878932	0.0900778	0.0869648	0.0848577	0.0848506	0.0824197	0.0788434	0.0792344	0.0799359	0.0778639	0.0744522	0.0731737	0.0730825	0.0705262	0.0703897	0.071439	0.0763963	0.0803451
352	0.0532696	0.0568735	0.0569968	0.0563887	0.0552159	0.0554728	0.0582189	0.0578294	0.0579539	0.0623985	0.0662527	0.069059	0.0687371	0.0714134	0.0743253	0.075099	0.0801392	0.0875173	0.0893939	0.0880604	0.0908079	0.0952958	0.0965874	0.0980998	0.0981326	0.0955072	0.0928495	0.0881496	0.0858461	0.0857023	0.085762	0.0871266	0.084729	0.0819939	0.0830923	0.0850055	0.0832248	0.0795628	0.0787594	0.081644	0.0807186	0.076689	0.0698393	0.0713682	0.0724247	0.0720903	0.0731239	0.0775903	0.0783623
353	0.0516648	0.05389	0.0551784	0.0552303	0.0542045	0.0541321	0.0576879	0.0593345	0.0610929	0.0643464	0.0675399	0.0701617	0.0732218	0.077262	0.0788722	0.0802024	0.0826348	0.0866193	0.0918082	0.0916502	0.0915604	0.096529	0.0969109	0.0998395	0.0952269	0.0933094	0.0962351	0.0928831	0.088038	0.0873692	0.0840225	0.0845808	0.0845112	0.0850256	0.0846577	0.0847953	0.0870854	0.08546	0.0838596	0.080144	0.0753991	0.074824	0.0728969	0.0741427	0.0750834	0.0738553	0.0735545	0.0768059	0.0797843
354	0.0625194	0.061688	0.0544768	0.0512103	0.0546148	0.0591831	0.0584978	0.0619966	0.0664845	0.0710312	0.0719999	0.0747007	0.0747636	0.0757959	0.0790716	0.084246	0.0870157	0.0902432	0.0900334	0.0916457	0.0956948	0.0952069	0.0961414	0.0941616	0.091121	0.0892536	0.0899045	0.0912204	0.0913095	0.087949	0.089826	0.0870836	0.0872518	0.0868649	0.0827449	0.0807587	0.0828327	0.0804647	0.076737	0.0761142	0.0731954	0.0717303	0.0725846	0.0740968	0.0751785	0.0753732	0.0759951	0.0751622	0.0753539
355	0.0567052	0.0587004	0.0580482	0.058891	0.0607445	0.060421	0.0629555	0.0618728	0.061679	0.0612782	0.0646747	0.0700877	0.0750549	0.0776872	0.0770725	0.0787979	0.0860705	0.0921207	0.0974739	0.0968731	0.0919825	0.091087	0.0924409	0.0912847	0.0918109	0.0892492	0.0885841	0.084382	0.0855123	0.0835007	0.0847704	0.0829914	0.0818105	0.0829159	0.0812508	0.0794385	0.0807063	0.0808839	0.0783264	0.0756464	0.0739909	0.0696815	0.0678201	0.0691129	0.0682153	0.0675289	0.069271	0.0744781	0.0794273
356	0.0553083	0.0558436	0.0543562	0.0544233	0.0561249	0.0584606	0.0587114	0.0595259	0.0589019	0.0614188	0.0656786	0.0684566	0.0703224	0.0756355	0.0809609	0.0817268	0.0839925	0.086814	0.0903471	0.0910823	0.0955467	0.0962973	0.0918967	0.0947795	0.0939922	0.0886547	0.0881754	0.0874023	0.0829826	0.0854707	0.0860105	0.0824149	0.0804168	0.0819829	0.0793808	0.077001	0.0765147	0.0759336	0.0751815	0.0754999	0.0732777	0.0706152	0.0707753	0.0717733	0.0703674	0.0699226	0.0703453	0.0718581	0.0743993
357	0.0623407	0.0614189	0.0571982	0.0590709	0.0593618	0.0595709	0.0605671	0.0607385	0.0611328	0.0664817	0.0688965	0.0700235	0.0759188	0.0808053	0.0828024	0.0854237	0.0907807	0.0915411	0.088908	0.0890784	0.0911953	0.0896844	0.089485	0.095591	0.0981642	0.0929892	0.088733	0.0898023	0.0875824	0.0884035	0.0869855	0.0847211	0.0810353	0.0775512	0.0773548	0.0792609	0.077212	0.0734096	0.0727451	0.0743149	0.0720925	0.0696374	0.0666968	0.070839	0.072785	0.0699091	0.0690359	0.0754763	0.0790136
358	0.0573356	0.0560633	0.0566496	0.0550116	0.0581001	0.0624878	0.0646159	0.0648585	0.0599021	0.0630465	0.0710776	0.0765653	0.0795904	0.0800147	0.0788116	0.0795323	0.083725	0.0846151	0.0870357	0.0907262	0.0892078	0.090608	0.0888228	0.0866908	0.0829292	0.0851351	0.0860215	0.0821406	0.0830576	0.0801509	0.0816541	0.082986	0.0835757	0.0804635	0.0820753	0.083168	0.0822497	0.0786218	0.0758144	0.0712985	0.0660022	0.0645071	0.0667418	0.0677312	0.0675294	0.0639443	0.0663883	0.0697404	0.0709986
359	0.0574731	0.06171	0.0619973	0.0615772	0.0618518	0.0625646	0.0637725	0.0646797	0.0676073	0.0699141	0.0728499	0.0731114	0.0746435	0.076695	0.0799275	0.0828082	0.0846475	0.0850959	0.0854069	0.0867539	0.0871893	0.0895238	0.086354	0.0872487	0.0858138	0.0845942	0.0812446	0.0861481	0.087728	0.0862847	0.0819526	0.0805236	0.0804246	0.0778665	0.0778814	0.0790793	0.0790689	0.0783679	0.0774615	0.0737945	0.0700458	0.0664899	0.0668635	0.0665948	0.0679734	0.0708079	0.0713587	0.0719697	0.0707429
360	0.0524405	0.0570183	0.0568062	0.0601519	0.0640298	0.0634709	0.0645922	0.0650881	0.0644445	0.0690994	0.0744927	0.0755647	0.0739235	0.0755939	0.0792549	0.0801307	0.0813148	0.0838554	0.0855134	0.0865054	0.0848716	0.0867768	0.0870409	0.0865645	0.0827118	0.08322	0.0823514	0.0847993	0.0818234	0.0797184	0.0819189	0.0778494	0.0761897	0.0755032	0.0730506	0.0718922	0.0758836	0.0762474	0.0744407	0.0724041	0.0680073	0.0664273	0.0663271	0.066376	0.0672358	0.0629928	0.0639719	0.0672385	0.0695234
361	0.0713696	0.0629003	0.0632517	0.0648278	0.0647918	0.0640606	0.065933	0.0646337	0.0677218	0.0707053	0.0726736	0.0756563	0.0786215	0.0816471	0.0801942	0.0810606	0.0825133	0.0854789	0.0852943	0.0862632	0.0927565	0.086506	0.0827422	0.0861476	0.0867716	0.0815917	0.0835407	0.0836564	0.079408	0.0791799	0.0776717	0.0778547	0.0728747	0.0720027	0.0789657	0.0783353	0.0735936	0.0720038	0.0701567	0.0692117	0.066909	0.0626045	0.0598668	0.0628216	0.0657965	0.0672759	0.065751	0.0643307	0.0682633
362	0.0638746	0.0608383	0.0602702	0.0628524	0.0626459	0.061423	0.0637811	0.0644219	0.0636838	0.0637149	0.0687585	0.0727746	0.0742182	0.0790609	0.0811219	0.0793358	0.0795572	0.0778948	0.0803596	0.0823356	0.0829176	0.0845088	0.0883935	0.0874078	0.083495	0.0814745	0.0835497	0.0819894	0.0806982	0.0797654	0.077176	0.0757259	0.0744459	0.0769206	0.07693	0.0741454	0.0745052	0.0737814	0.0717437	0.0706587	0.0687476	0.0681766	0.0642544	0.0656928	0.0647047	0.0637374	0.0640491	0.0677831	0.0706604
363	0.063201	0.0607098	0.0620043	0.0624222	0.0638132	0.0638496	0.0638482	0.0646122	0.0665585	0.0671835	0.0707592	0.0748603	0.0782635	0.0798332	0.0802592	0.0818601	0.0823298	0.082934	0.0840508	0.080357	0.0777215	0.0811353	0.0847107	0.080999	0.0804739	0.0750296	0.0766283	0.080753	0.0803012	0.0773094	0.0755296	0.0745872	0.0738176	0.0718783	0.0746454	0.0748255	0.0753737	0.0702607	0.0627528	0.0639357	0.0659833	0.0645115	0.0641659	0.0618222	0.0568717	0.0584234	0.0598993	0.0642199	0.0709709
364	0.0637975	0.064305	0.0633887	0.0640244	0.0660806	0.0669853	0.0685334	0.0708583	0.069877	0.0724538	0.0715077	0.0727089	0.0744305	0.0737761	0.0790795	0.0832261	0.0816816	0.0791317	0.0801262	0.0814958	0.0798809	0.0852157	0.0866577	0.0859566	0.0817147	0.0856282	0.0878313	0.0854163	0.0805428	0.0772975	0.0768152	0.0761748	0.0744409	0.071923	0.071606	0.0717856	0.0702881	0.0688598	0.0684649	0.0694027	0.0672359	0.0612252	0.0581864	0.0591283	0.0596352	0.0607996	0.0606895	0.0629867	0.0673442
365	0.0736619	0.0683153	0.0653335	0.0636627	0.0630731	0.0629969	0.0653055	0.0650064	0.0650313	0.0674512	0.0719691	0.0748322	0.078483	0.0757154	0.0738187	0.0753246	0.0775852	0.0754271	0.076453	0.0783762	0.0788566	0.0796075	0.0782761	0.0782441	0.0776701	0.0779805	0.0809239	0.0819716	0.082735	0.0805355	0.0785245	0.078052	0.0762691	0.0724069	0.0716265	0.0717355	0.0686852	0.0669469	0.0668014	0.0634859	0.0586504	0.0606808	0.0588129	0.0565936	0.0591626	0.0606857	0.0606877	0.0634565	0.0640964
366	0.0666784	0.0573998	0.058525	0.0618734	0.0630544	0.0636142	0.0656101	0.0680871	0.0675604	0.070186	0.0712216	0.0727005	0.0743278	0.0755469	0.0760852	0.0762442	0.0764291	0.0763386	0.0751125	0.076041	0.0781287	0.0822944	0.0802022	0.0748104	0.0733398	0.0734952	0.0742138	0.0784782	0.0767752	0.07585	0.0744951	0.0739711	0.0723875	0.072566	0.0756104	0.0734647	0.0718495	0.0693227	0.0661583	0.0644125	0.0635206	0.0605848	0.0603518	0.0598694	0.0572276	0.0602742	0.0599706	0.0610868	0.0655271
367	0.0647415	0.0626749	0.0627416	0.0612283	0.061896	0.0661898	0.0686715	0.0677842	0.0685015	0.0725351	0.0715494	0.0714803	0.0742203	0.0738126	0.0756426	0.0801747	0.0826119	0.0808345	0.0800322	0.0788529	0.0750241	0.0746598	0.0710323	0.0739904	0.0768347	0.0727374	0.0740198	0.0741814	0.0737511	0.0734648	0.075292	0.0713035	0.0729691	0.0711993	0.0683266	0.0683626	0.0677706	0.0670935	0.0661665	0.0653279	0.0627016	0.058165	0.0590417	0.0576371	0.0582781	0.0600802	0.0595645	0.0618525	0.067036
368	0.0663125	0.0633676	0.0654103	0.0621929	0.062724	0.0657003	0.0701671	0.0719189	0.0707074	0.069741	0.0707795	0.072647	0.0746284	0.0773198	0.0756342	0.0738001	0.0738905	0.0744779	0.0774515	0.0770729	0.0817198	0.0789791	0.076317	0.0801918	0.0789888	0.076128	0.074412	0.0753231	0.0757108	0.074414	0.075251	0.0719567	0.0705824	0.0720448	0.0705748	0.068659	0.0675853	0.065503	0.0642917	0.0628438	0.0636831	0.061661	0.0568655	0.0546541	0.0539883	0.0555767	0.0576823	0.0632214	0.0662991
369	0.0640439	0.0623749	0.0629598	0.0665963	0.0659537	0.0630277	0.0618615	0.0643159	0.0667366	0.0683352	0.0695517	0.072457	0.0733841	0.0731293	0.0733345	0.0745366	0.0763938	0.0779593	0.0776245	0.0749438	0.0743554	0.0748504	0.0762916	0.0738215	0.0727232	0.0741655	0.0735618	0.0691642	0.0696416	0.0707356	0.0728851	0.0735893	0.0725812	0.0712978	0.0679474	0.065857	0.0632403	0.0658105	0.0683072	0.0640657	0.0598778	0.0592619	0.0586521	0.0577056	0.0553712	0.0536375	0.0542597	0.0582602	0.0636257
370	0.06028	0.0616764	0.0658977	0.0688815	0.07172	0.0710954	0.0709312	0.0686776	0.0709904	0.0763315	0.0754198	0.0750513	0.0721224	0.0720082	0.0715178	0.0697183	0.0709435	0.0745	0.0734529	0.0726723	0.0740716	0.0731573	0.0715238	0.0717529	0.0736167	0.0756791	0.0736185	0.0700401	0.0701573	0.0731943	0.0718998	0.0711364	0.0688185	0.0688512	0.0683686	0.0677217	0.0680713	0.0655022	0.0614079	0.0595456	0.058163	0.0583094	0.0569789	0.0573152	0.0555242	0.0559901	0.0577777	0.0609802	0.069361
371	0.0564696	0.0608457	0.063883	0.0669375	0.0654342	0.068202	0.0700857	0.0711847	0.0699208	0.06874	0.0692716	0.0695706	0.0695087	0.0711978	0.0691008	0.0715681	0.0781423	0.0793412	0.0767062	0.0737741	0.0720498	0.0701539	0.0696972	0.0698888	0.0712872	0.0742737	0.0723735	0.0718515	0.074555	0.0717847	0.0669086	0.0665497	0.0682452	0.0681806	0.0676158	0.0648489	0.0610173	0.0592799	0.0596506	0.0618585	0.0598616	0.0555117	0.0551478	0.0539229	0.0559305	0.0557271	0.0611817	0.05991	0.06283
372	0.061263	0.0607919	0.062403	0.0641563	0.0647399	0.0673034	0.0683583	0.0690308	0.068299	0.0695687	0.0685227	0.0687061	0.0690561	0.0690393	0.0685193	0.0687381	0.0704316	0.0697592	0.0701859	0.0747257	0.0779597	0.0765487	0.069755	0.0660836	0.0651984	0.0675201	0.0652734	0.0638062	0.0657925	0.0639203	0.0660728	0.0677005	0.0655142	0.0615382	0.0620029	0.0629161	0.0618754	0.0598066	0.0581079	0.0562907	0.0539748	0.0532877	0.0541246	0.0537052	0.054878	0.0535761	0.0527778	0.05955	0.0601587
373	0.0658081	0.0614545	0.0635494	0.0665032	0.0671399	0.06885	0.0681663	0.065563	0.0654959	0.0645493	0.065758	0.0666961	0.0669197	0.0690243	0.0735359	0.0721775	0.071517	0.0731856	0.069554	0.0697045	0.0707614	0.0689357	0.0698624	0.0736096	0.0717581	0.0705596	0.0665339	0.0694849	0.0683907	0.0695545	0.0672507	0.0690778	0.066853	0.065554	0.0656746	0.0654398	0.0622804	0.0625013	0.0616711	0.0598982	0.0592992	0.0566227	0.0571607	0.0571411	0.0540056	0.0538958	0.0539521	0.0566078	0.0589657
374	0.0644726	0.0649944	0.0653721	0.0654383	0.0659243	0.0689408	0.0665764	0.0626708	0.0660796	0.0696189	0.0696557	0.067783	0.071017	0.073162	0.0737074	0.0717945	0.0724419	0.0724062	0.0708036	0.0661494	0.0683898	0.069055	0.0659327	0.0700183	0.0703954	0.0712532	0.0745669	0.0747514	0.0714778	0.0707129	0.0675884	0.0659322	0.0676043	0.066622	0.0649782	0.0644332	0.0653423	0.0625571	0.0585128	0.0579845	0.056032	0.055343	0.0547048	0.0554129	0.0558772	0.0555031	0.0585015	0.0606243	0.0620835
375	0.0567521	0.0601058	0.0613168	0.0598646	0.0632755	0.065901	0.0670236	0.0698053	0.0706441	0.0682696	0.0689056	0.0683369	0.0661435	0.0658945	0.0672252	0.0674491	0.0683504	0.0690098	0.0675347	0.0663556	0.0683996	0.06425	0.0672516	0.0671364	0.0683404	0.0686924	0.0682083	0.0679039	0.0652002	0.0625047	0.0632071	0.0645536	0.068762	0.0690199	0.0661717	0.0645723	0.0592735	0.0571507	0.0591818	0.0583506	0.0539386	0.0507516	0.0490829	0.0503945	0.0537088	0.0548229	0.0528138	0.0544381	0.0565677
376	0.0685146	0.0653785	0.0682765	0.0694686	0.0669143	0.0660592	0.0646576	0.0647027	0.0662918	0.0673856	0.0666892	0.0683063	0.0662163	0.0668879	0.067404	0.0663761	0.0677245	0.0672846	0.0661211	0.0674064	0.0681961	0.0649477	0.0663001	0.0670453	0.063555	0.0617956	0.0626617	0.0650675	0.0665987	0.0644691	0.0632446	0.063637	0.0632085	0.0622751	0.0613721	0.0600802	0.0583284	0.0559635	0.0559867	0.0554222	0.0547787	0.0554649	0.0572208	0.0561957	0.0557026	0.0551454	0.054052	0.0520268	0.0569762
377	0.0678915	0.0639591	0.0621027	0.0618383	0.0642488	0.0684932	0.0691756	0.0692947	0.0688036	0.0689609	0.0728884	0.0730963	0.0715263	0.0685153	0.0680297	0.0677899	0.0696145	0.0676564	0.0652598	0.0639272	0.0662013	0.0687533	0.0697679	0.0646144	0.0644206	0.063141	0.0614518	0.0667631	0.068064	0.0670022	0.0683955	0.0671632	0.0660642	0.0636778	0.0579397	0.0584925	0.0585907	0.0588589	0.0620022	0.0601819	0.0538988	0.0539795	0.0574467	0.0531055	0.052146	0.0547933	0.0556417	0.0564394	0.0583669
378	0.0637005	0.0614931	0.0634384	0.0627418	0.0656189	0.0684415	0.0664015	0.0663785	0.0636775	0.0651718	0.0662342	0.0660991	0.0659593	0.0688406	0.067359	0.0637433	0.0613373	0.0592429	0.0592337	0.0619655	0.0660519	0.067077	0.063366	0.0615865	0.062329	0.0603995	0.0630626	0.0666682	0.0620097	0.0628794	0.0628767	0.0629705	0.0664174	0.0645852	0.0622991	0.0596874	0.058931	0.058583	0.0584856	0.0543504	0.0524648	0.0533765	0.0523235	0.0524842	0.0527285	0.0527606	0.0521719	0.0519412	0.0542841
379	0.0652021	0.0652195	0.0652968	0.0641072	0.06383	0.065728	0.0638272	0.0626328	0.0649509	0.0659286	0.0672071	0.0647632	0.0638953	0.0662631	0.0683474	0.0676914	0.0657862	0.0657481	0.0674866	0.0663755	0.065825	0.0643782	0.0629164	0.0625313	0.0621561	0.0636541	0.0648213	0.0685378	0.0659315	0.0626282	0.0610644	0.06333	0.0623429	0.0634431	0.0641088	0.0617869	0.0583025	0.0554819	0.0539352	0.0538001	0.0520119	0.050436	0.0504698	0.0521528	0.0522389	0.0522167	0.0542122	0.054738	0.0552542
380	0.0531117	0.0584868	0.067239	0.0659952	0.0674988	0.0671998	0.0681955	0.0681652	0.0671886	0.0700564	0.0704637	0.0664967	0.0600841	0.0595555	0.0617587	0.0619818	0.0634725	0.0626199	0.0594723	0.0596661	0.0635807	0.0636101	0.0623692	0.0590201	0.0557221	0.0583698	0.0611388	0.0613346	0.0614522	0.0606334	0.0603722	0.0628459	0.0595285	0.0575877	0.0587498	0.059363	0.0576171	0.0563735	0.0554217	0.0560762	0.0533417	0.0516145	0.0508737	0.0525545	0.0518043	0.0506862	0.0504845	0.0549364	0.0596566
381	0.0740447	0.0692907	0.0620017	0.0621641	0.0622049	0.0636219	0.0647806	0.0619785	0.0647392	0.0665399	0.0679289	0.0653581	0.0645048	0.0663155	0.0633533	0.0616591	0.0619419	0.0590172	0.0552208	0.0553974	0.055865	0.060511	0.0620839	0.0588546	0.0601795	0.0625976	0.0651659	0.0610127	0.0572028	0.0560767	0.0573748	0.058243	0.0577436	0.0557891	0.0563488	0.0569789	0.0559833	0.0548291	0.0544404	0.0547033	0.0508691	0.0503003	0.0506206	0.049933	0.0509433	0.0527203	0.0553123	0.0567199	0.0562291
382	0.0553945	0.0608946	0.061976	0.0637932	0.0638047	0.0633028	0.0641171	0.0636772	0.0613971	0.0605387	0.0613823	0.0636783	0.062366	0.0623685	0.0613115	0.0606276	0.0620189	0.06218	0.0587174	0.0579517	0.0572757	0.0579845	0.0610397	0.0595825	0.0592085	0.0587782	0.0611959	0.0598935	0.0601891	0.0608836	0.0591467	0.0611203	0.0587379	0.0565737	0.0539458	0.0532376	0.0545667	0.0552529	0.055182	0.0545994	0.0549655	0.0535124	0.0520861	0.0479527	0.0485229	0.0491911	0.0490664	0.0498851	0.0565023
383	0.0600413	0.0604237	0.062887	0.0643138	0.0627519	0.0635241	0.066047	0.0639169	0.0622249	0.0602038	0.0602397	0.0600075	0.0619271	0.0605122	0.0624491	0.0646279	0.0613753	0.0592572	0.0609578	0.058788	0.0552099	0.0553459	0.0526722	0.0538165	0.0608758	0.0610757	0.0621422	0.0616262	0.0614552	0.0588602	0.0553812	0.0553434	0.0603049	0.061285	0.0587733	0.0564948	0.054491	0.0536395	0.0549442	0.0530422	0.0506336	0.0501965	0.0534703	0.053218	0.0537396	0.0547792	0.0574345	0.0593879	0.0570958
384	0.0632035	0.0629905	0.0651773	0.0662991	0.0618989	0.0605346	0.0615156	0.060604	0.0598705	0.0598543	0.0579541	0.0580986	0.0598902	0.0598626	0.058898	0.0596053	0.062608	0.0627449	0.0633634	0.0638564	0.0592803	0.0583328	0.0613279	0.0588296	0.0600006	0.0620429	0.061975	0.0587577	0.0591752	0.0603455	0.0587593	0.056338	0.0540157	0.0537042	0.0562392	0.0567531	0.0530797	0.0528339	0.0538719	0.0514858	0.0510521	0.0513354	0.0523108	0.0514796	0.0527282	0.0508935	0.0500771	0.0546686	0.0570078
385	0.0652834	0.0615714	0.0580451	0.0598789	0.0595671	0.0607072	0.0618071	0.0606647	0.0566517	0.0578141	0.0596022	0.0573045	0.0547248	0.0544096	0.0565665	0.0554228	0.0549511	0.0566725	0.056758	0.058666	0.0612378	0.0590973	0.0552277	0.054127	0.0560031	0.0568867	0.0583815	0.0601745	0.0568777	0.055145	0.0573352	0.0581655	0.0563537	0.0550824	0.055449	0.0554517	0.0541176	0.0527982	0.0524897	0.0518444	0.0532993	0.0525123	0.0479579	0.046603	0.0498307	0.0515275	0.0505331	0.0514808	0.0531275
386	0.057247	0.0608788	0.0626482	0.0625309	0.061776	0.0664772	0.0657153	0.0629268	0.0618217	0.0586799	0.0564155	0.0580675	0.056831	0.0565098	0.0600689	0.058581	0.0564632	0.0571857	0.0569712	0.0570403	0.0546213	0.05191	0.0578185	0.0600223	0.0589452	0.0595985	0.0608033	0.0550393	0.0551896	0.0590634	0.0546078	0.0535076	0.0540577	0.0523578	0.0512364	0.0541462	0.052835	0.0504713	0.0499206	0.0501416	0.0522425	0.0523772	0.0498667	0.0492045	0.0481858	0.0504812	0.0536605	0.0509036	0.0524641
387	0.0582161	0.0595819	0.0648597	0.0631745	0.0622982	0.0624016	0.0621802	0.061096	0.0591773	0.059549	0.0608962	0.0612919	0.0610637	0.0594969	0.0575871	0.0561452	0.056453	0.0587493	0.0569769	0.0549393	0.0537001	0.0538548	0.0564208	0.0548703	0.0562823	0.0569695	0.0586093	0.0602233	0.0595371	0.0569407	0.0553374	0.0529059	0.0538794	0.0558692	0.0552795	0.054903	0.0551779	0.0539732	0.0508689	0.0505153	0.0511343	0.0500553	0.0491252	0.0496675	0.0498254	0.0503056	0.0557683	0.0534352	0.0516897
388	0.0645682	0.0588283	0.056779	0.0600402	0.0605255	0.0597945	0.0570566	0.0547332	0.0545711	0.0579522	0.0573337	0.053575	0.053743	0.0562288	0.0543577	0.0539214	0.0561898	0.0584195	0.058291	0.0550231	0.0521939	0.0533417	0.0569787	0.0556075	0.055138	0.0540783	0.0533362	0.0582604	0.0604683	0.0603985	0.0550935	0.0539127	0.0562053	0.0548207	0.0507389	0.0493921	0.0486581	0.0480941	0.0506864	0.0506785	0.048262	0.0473248	0.052179	0.0527637	0.0523341	0.0510768	0.0521371	0.05381	0.0500545
389	0.0640403	0.0649977	0.0632708	0.0640524	0.0633671	0.0615329	0.061355	0.0613224	0.0612498	0.0623374	0.061426	0.059588	0.0581131	0.0575043	0.0582761	0.0576902	0.0594111	0.0635213	0.0604354	0.0546301	0.0525546	0.0574068	0.0583488	0.0583254	0.0584198	0.0610233	0.0605567	0.0606543	0.0598098	0.0595233	0.0569838	0.055645	0.053639	0.0550896	0.0534063	0.0527451	0.0529139	0.0506256	0.0505051	0.0519475	0.0530442	0.0534922	0.0487687	0.0475415	0.0494742	0.0496464	0.0525046	0.0515909	0.0523449
390	0.0551393	0.0580474	0.0624168	0.0574025	0.0547694	0.0577788	0.0574845	0.0565212	0.0567595	0.0542949	0.0556543	0.0555999	0.054723	0.0554697	0.0560702	0.0553093	0.0562931	0.0556926	0.0527661	0.0543515	0.0603972	0.059639	0.0539647	0.0523602	0.0546371	0.0574828	0.0575362	0.0566376	0.0550669	0.0526177	0.0507034	0.0512689	0.0510031	0.0516465	0.0510288	0.051625	0.051878	0.0513344	0.0516317	0.0501196	0.0496574	0.0484363	0.0486722	0.0507361	0.0496381	0.0491977	0.0480373	0.0515577	0.0508051
391	0.0522782	0.0527434	0.055112	0.0574356	0.0564415	0.0562269	0.0573485	0.056492	0.0558929	0.058271	0.0592986	0.0551265	0.0558777	0.0556962	0.0542416	0.053505	0.0502389	0.0526585	0.0525728	0.0532622	0.0562423	0.0581336	0.0556728	0.055563	0.0571296	0.0558211	0.0543792	0.0531976	0.0537113	0.0564545	0.0573003	0.0536334	0.0522067	0.0530093	0.051212	0.0490633	0.0497683	0.0508543	0.0498017	0.0499817	0.0487634	0.0469325	0.0496665	0.0508471	0.0509981	0.0503202	0.0493807	0.0506112	0.0524124
392	0.0532481	0.0533204	0.0560198	0.0559055	0.056806	0.056079	0.056195	0.0571052	0.0561879	0.0549266	0.0535598	0.053758	0.052233	0.0526167	0.0536457	0.0565448	0.0549524	0.0519626	0.0528834	0.0530373	0.0520857	0.0501762	0.0500402	0.0515796	0.0538385	0.0541207	0.0528361	0.053919	0.0577171	0.0539909	0.0542735	0.0569014	0.0532711	0.0523896	0.0502844	0.0493683	0.0479086	0.0486212	0.0483526	0.0477853	0.0488154	0.0519449	0.0526758	0.0498095	0.050213	0.0527126	0.0550014	0.0534016	0.0537986
393	0.0588582	0.0609747	0.0565669	0.0539678	0.0548787	0.0565812	0.0565679	0.0579104	0.0589708	0.0592923	0.0589678	0.0581428	0.0574156	0.0536286	0.0488166	0.0485751	0.0525681	0.0541818	0.0534941	0.0539112	0.053043	0.0527137	0.05251	0.0526946	0.0524305	0.0545122	0.0534895	0.0578822	0.0571509	0.0544433	0.0538288	0.054422	0.0533615	0.0525375	0.0502154	0.0486624	0.0494334	0.0488092	0.0493076	0.0511249	0.051175	0.0497854	0.0495924	0.0506345	0.0492607	0.0482068	0.0482636	0.0516623	0.0502379
394	0.0608084	0.0590927	0.0580897	0.0590509	0.0567995	0.0573628	0.0572121	0.0573197	0.0539842	0.0516379	0.0500431	0.0522386	0.055325	0.0547443	0.0529699	0.0521154	0.0535971	0.0537495	0.0483711	0.0505232	0.0552339	0.0531175	0.052145	0.0516478	0.0506191	0.0508483	0.0521154	0.0543477	0.0528464	0.0502691	0.0511765	0.0512439	0.0516414	0.0509104	0.049634	0.049944	0.0472093	0.0446171	0.0449071	0.0451629	0.0467525	0.0485918	0.04815	0.0526764	0.0518511	0.0491235	0.051239	0.0506956	0.0540969
395	0.0527068	0.0545755	0.0548181	0.0566068	0.0549495	0.0558606	0.0543359	0.0534549	0.0514316	0.0491821	0.0507299	0.0546526	0.0540457	0.0528885	0.0510114	0.0509109	0.0509357	0.0492921	0.050759	0.0514179	0.0484674	0.049679	0.0481326	0.0486453	0.0495976	0.0533979	0.0518064	0.0501746	0.0483074	0.0495201	0.0507545	0.0510806	0.0495057	0.049149	0.0485302	0.0478205	0.0476521	0.0480348	0.0469138	0.044543	0.0444284	0.0459649	0.0493796	0.0489756	0.0510228	0.0495881	0.0501242	0.0466213	0.0450689
396	0.055307	0.0541748	0.0519633	0.0561367	0.0548463	0.0526864	0.0553629	0.053202	0.0526863	0.0537939	0.0517366	0.0511012	0.0528605	0.0528665	0.0534862	0.0535215	0.0531928	0.0535758	0.0530061	0.0521006	0.0512213	0.0514978	0.0529404	0.0549854	0.0508021	0.0494646	0.0484782	0.0483417	0.0505014	0.0497325	0.0524462	0.0494254	0.0472318	0.0457885	0.0461059	0.0465764	0.0471776	0.0485053	0.0505633	0.0503662	0.0497839	0.0491101	0.0469519	0.0497225	0.0509859	0.0486953	0.0466323	0.0454004	0.0508406
397	0.0591402	0.057173	0.0580304	0.0540238	0.0539954	0.0526098	0.0549359	0.0569036	0.0562139	0.053735	0.0504124	0.0480697	0.0509623	0.0529096	0.0508611	0.0495256	0.0492435	0.0469644	0.047495	0.0520127	0.0506121	0.0512171	0.047831	0.0470764	0.047516	0.0516852	0.0524167	0.0512696	0.0496187	0.0526407	0.0528587	0.0496291	0.0498637	0.0518059	0.0526907	0.0495455	0.0480972	0.0487047	0.0489129	0.0505857	0.0495983	0.0496509	0.0494194	0.0471576	0.0476949	0.0501011	0.0529132	0.0512194	0.0506607
398	0.0541375	0.0532446	0.0508596	0.049881	0.0500955	0.0529336	0.0560722	0.055127	0.0544725	0.0519649	0.0507046	0.0501186	0.0523641	0.051098	0.0500559	0.0507273	0.051337	0.0514558	0.0466235	0.04869	0.0510721	0.0524907	0.0510053	0.0486487	0.0501432	0.0517913	0.0522683	0.0551924	0.0509606	0.0516414	0.0521191	0.0512875	0.0501528	0.0503884	0.0519132	0.0513573	0.0480682	0.0464186	0.0462257	0.047891	0.0502353	0.0495471	0.0451014	0.0446108	0.0468432	0.0482192	0.0510256	0.0506462	0.0525453
399	0.0519291	0.0516852	0.0502053	0.0541634	0.0556407	0.0563816	0.0550563	0.0550531	0.0534854	0.0528871	0.0528739	0.0541616	0.0521626	0.0483234	0.0473316	0.0473745	0.0515709	0.0494052	0.0480607	0.0480384	0.0472398	0.0477244	0.0492485	0.0510632	0.0498263	0.0500046	0.0485485	0.049484	0.0485415	0.0476512	0.0521483	0.0491405	0.048203	0.0498758	0.0499081	0.0490565	0.0476393	0.0477384	0.0498406	0.0515967	0.0496255	0.0479374	0.0477214	0.0468213	0.046851	0.0469726	0.0475757	0.0475988	0.049643
400	0.0519755	0.0533552	0.0533298	0.0491631	0.0497586	0.0485547	0.0478487	0.0487617	0.0502183	0.0505575	0.0500112	0.0522712	0.0528514	0.0507055	0.0500611	0.0479635	0.047874	0.0470419	0.0456062	0.0482283	0.0513067	0.0484503	0.0455272	0.0477119	0.0484515	0.0476848	0.0490773	0.0494236	0.0521437	0.0495482	0.0485757	0.0490844	0.0519305	0.0539783	0.05352	0.0493345	0.0478453	0.0459468	0.0451167	0.0476067	0.0498367	0.0485669	0.0483403	0.0463912	0.0447965	0.0503578	0.0540415	0.0505799	0.0498606
401	0.0533884	0.0537677	0.0519754	0.0511754	0.0551736	0.0571192	0.0534135	0.0474265	0.0479547	0.0497679	0.0506605	0.051699	0.0507363	0.0516652	0.0511807	0.0491898	0.0484608	0.0483628	0.0511504	0.0519326	0.0520457	0.0500086	0.0485747	0.0500936	0.0504861	0.0513289	0.0501388	0.0514416	0.048289	0.0492162	0.0496895	0.0504321	0.0475866	0.0441288	0.046119	0.0468645	0.0471318	0.0496082	0.0519391	0.0513382	0.0472419	0.0464196	0.0485939	0.0482779	0.0467737	0.0459888	0.0459449	0.0504086	0.0468876
402	0.0452802	0.0494044	0.0511002	0.05206	0.0529217	0.0516082	0.0509566	0.0517204	0.0526134	0.0521499	0.0516107	0.0519922	0.0505759	0.0508418	0.0511608	0.0483735	0.0473722	0.0485892	0.0477509	0.0469205	0.0459769	0.0491584	0.048244	0.0476555	0.0481583	0.0487166	0.0492632	0.0511422	0.0495153	0.049519	0.0527889	0.0560661	0.0520702	0.0487243	0.0463568	0.0488221	0.0508356	0.0506073	0.0484433	0.0457321	0.0461911	0.0467447	0.0471361	0.0501108	0.0501294	0.0484796	0.0471738	0.0459602	0.0475178
403	0.0590247	0.0572476	0.0535878	0.0544152	0.0535034	0.0517601	0.0516431	0.0511646	0.0507528	0.0549001	0.0561175	0.0541476	0.049348	0.0485295	0.0467523	0.0460756	0.0476982	0.0481051	0.0490454	0.0494207	0.047172	0.0471985	0.0489823	0.0515083	0.0507113	0.0472493	0.0469838	0.0503479	0.0531138	0.0512631	0.0500232	0.0504698	0.0504075	0.0484123	0.0459744	0.0466589	0.0466372	0.0481348	0.0481228	0.0483026	0.0516642	0.0508947	0.0485613	0.0499433	0.0542514	0.0521866	0.0476687	0.0464474	0.0498327
404	0.051861	0.0493337	0.0491406	0.0504889	0.0511765	0.051095	0.0508835	0.050022	0.0465584	0.046511	0.0495943	0.0479328	0.0457022	0.0472011	0.0484769	0.0475437	0.0471867	0.0465463	0.0457112	0.0460582	0.0465434	0.0475199	0.0425984	0.0444842	0.0475947	0.0454257	0.0465577	0.0489019	0.0467685	0.0470569	0.0476039	0.0492585	0.047554	0.048491	0.0496091	0.0479119	0.0472564	0.0488762	0.0480512	0.047682	0.0489238	0.0487923	0.0480919	0.0483302	0.0472309	0.047759	0.0490195	0.0476997	0.0506091
405	0.0531022	0.0518184	0.0533182	0.0496991	0.0479083	0.0481407	0.0487256	0.0497738	0.0495009	0.050954	0.0515187	0.0520377	0.0501301	0.047696	0.0452097	0.046072	0.0459605	0.0459793	0.04822	0.0467538	0.0454696	0.0466098	0.047901	0.0470152	0.0452239	0.0466615	0.045871	0.0459398	0.0464698	0.0459881	0.0488647	0.0493693	0.049313	0.0484283	0.0482287	0.0493412	0.0478456	0.0462001	0.0470354	0.0485983	0.049469	0.0503961	0.0482457	0.0466626	0.0474884	0.0481467	0.0488097	0.0489235	0.0493477
406	0.0477501	0.0535583	0.0540762	0.0508214	0.0503329	0.049259	0.0486977	0.04611	0.0466026	0.0467986	0.0490108	0.0493747	0.0492922	0.050037	0.0467157	0.0445054	0.0458059	0.0467487	0.0459433	0.0451489	0.043949	0.0447329	0.0438734	0.0419991	0.0452201	0.0493452	0.0468182	0.0468813	0.0497101	0.0494061	0.0478555	0.0477048	0.0504312	0.0512887	0.049568	0.051341	0.0512945	0.0473745	0.0461198	0.0452157	0.0465228	0.047511	0.0486833	0.049359	0.049131	0.0505799	0.0489654	0.0462913	0.0481294
407	0.0495817	0.048731	0.0509302	0.0515739	0.052948	0.0551253	0.0496382	0.047208	0.0452253	0.0458612	0.0478382	0.0494305	0.0486758	0.0455931	0.0455515	0.0461184	0.0457104	0.0457663	0.0466281	0.0450272	0.0445147	0.0443223	0.047725	0.0463315	0.0460379	0.0470932	0.0484129	0.0458638	0.048748	0.0514829	0.0512053	0.0483971	0.0452815	0.0448334	0.0479221	0.0481171	0.0478544	0.0499336	0.0505893	0.0469319	0.0444482	0.0471287	0.0488923	0.0475471	0.0451864	0.0460309	0.0463033	0.0485102	0.0496092
408	0.0480316	0.05095	0.0493273	0.047213	0.0477335	0.0485475	0.0495376	0.0492767	0.0523772	0.0529894	0.0533979	0.0507519	0.0487653	0.0489465	0.0495455	0.047655	0.046285	0.0461325	0.0471791	0.0482513	0.0489451	0.0491976	0.0464831	0.0447412	0.0467325	0.0473917	0.0488721	0.0480717	0.0507408	0.0504797	0.051399	0.0516835	0.0517001	0.0479432	0.0458563	0.0461075	0.046434	0.0446099	0.0439404	0.0435818	0.044849	0.0472235	0.0486896	0.0501891	0.050516	0.0510044	0.0501753	0.0485032	0.0472144
409	0.0524407	0.0522629	0.0493934	0.0514954	0.0489223	0.0474981	0.0463736	0.0472702	0.0471648	0.0461072	0.0475059	0.0494373	0.0470491	0.0436556	0.0437653	0.0475562	0.0498961	0.0480134	0.0460436	0.0461625	0.0457932	0.0462577	0.0466949	0.0516014	0.0494169	0.047151	0.0486553	0.0513706	0.0507537	0.0496482	0.050115	0.0498947	0.0492611	0.049468	0.049551	0.0486109	0.0489935	0.0488292	0.0472841	0.0467431	0.048324	0.0487194	0.0493611	0.0473176	0.0459105	0.049256	0.0487527	0.0451887	0.0422962
410	0.048346	0.0500739	0.0544865	0.0512925	0.0504445	0.0526356	0.0539472	0.0511379	0.0491077	0.049928	0.0478486	0.0492274	0.0481579	0.0478027	0.0471108	0.0465947	0.0477629	0.0477211	0.0448669	0.0462431	0.0487053	0.0480009	0.0463276	0.0472069	0.0467863	0.0456682	0.0488137	0.0515463	0.0476009	0.0469237	0.0484759	0.0502208	0.0473497	0.04578	0.0468826	0.0503742	0.0503672	0.0475748	0.0498932	0.0482265	0.0469178	0.047823	0.047214	0.0473003	0.0497876	0.0499413	0.053888	0.0535364	0.050599
411	0.0455545	0.0451775	0.0481871	0.0511692	0.052076	0.0502632	0.0465749	0.047201	0.0476383	0.0505308	0.0490787	0.0470852	0.0471341	0.0464137	0.0446516	0.0452258	0.0459836	0.0471555	0.0463043	0.0448603	0.0440158	0.0437269	0.0449353	0.0447342	0.0466046	0.0473072	0.0482965	0.0485583	0.0460658	0.0461643	0.0495447	0.0504941	0.0502124	0.0489792	0.048622	0.0483738	0.0498364	0.0466627	0.0454166	0.0464317	0.0445272	0.0458338	0.0496053	0.0508482	0.0483706	0.0513335	0.0477469	0.0459261	0.047344
412	0.0485018	0.0516307	0.051533	0.0516769	0.0523359	0.0476853	0.047861	0.048061	0.0474464	0.047069	0.0473188	0.0445639	0.0452249	0.0464172	0.0460418	0.0435273	0.0426306	0.0427143	0.0413444	0.0410557	0.0460414	0.0478281	0.0457479	0.0412688	0.0426771	0.0431267	0.0481145	0.0487783	0.050551	0.0469719	0.0447665	0.0459079	0.047586	0.0458555	0.0460712	0.0466512	0.0453828	0.0444488	0.0452814	0.0464712	0.0475154	0.0507252	0.0547301	0.0551737	0.0510752	0.0507811	0.0506368	0.0452854	0.0469937
413	0.0437491	0.0479034	0.0537835	0.0516865	0.0496677	0.0502212	0.0474974	0.0476823	0.0468271	0.0457084	0.0463391	0.0429073	0.0419617	0.04747	0.0478096	0.0456443	0.0446445	0.0412204	0.0396069	0.0422358	0.0414472	0.042526	0.0459224	0.0483628	0.0446506	0.0452033	0.0457111	0.0462358	0.0488114	0.0503235	0.0479382	0.0465158	0.0480098	0.0468018	0.0483932	0.0474555	0.0454944	0.0456214	0.0486608	0.047878	0.047309	0.0494108	0.0521369	0.0547373	0.0532216	0.0493485	0.045399	0.0457039	0.0500231
414	0.0460116	0.0454753	0.0450486	0.0486671	0.0466861	0.0470787	0.0489578	0.0469251	0.0472743	0.0463027	0.0451779	0.0462968	0.0446135	0.0436067	0.0426064	0.040633	0.0437692	0.0460522	0.0440567	0.0412748	0.044538	0.0487485	0.041452	0.0411764	0.0444334	0.0445358	0.0450188	0.0473907	0.0490243	0.0472279	0.0467572	0.0441314	0.044882	0.0470572	0.0499414	0.0495296	0.0460137	0.0465219	0.0483815	0.0487548	0.0491328	0.0506554	0.0525759	0.050633	0.0493892	0.0509239	0.0504807	0.0494893	0.0487278
415	0.0531102	0.0455421	0.0466298	0.0508084	0.0477751	0.0487498	0.0503086	0.047789	0.0453846	0.0438145	0.04643	0.0453632	0.0416406	0.0441391	0.0462555	0.0433899	0.0436407	0.0442076	0.0432854	0.0427085	0.0410904	0.0443891	0.0444184	0.0447282	0.0469727	0.046867	0.0468474	0.0467668	0.0448697	0.0447069	0.0445161	0.0463976	0.0454686	0.0436718	0.0455874	0.0446818	0.0435057	0.0466006	0.0487833	0.0505704	0.0482183	0.0507912	0.0519119	0.0516677	0.0504125	0.0499903	0.0471576	0.0448953	0.045715
416	0.0432032	0.0469261	0.0499119	0.0483515	0.0471297	0.0467408	0.0474451	0.0465968	0.0487857	0.0497177	0.0444933	0.0424905	0.0424457	0.0447907	0.0481856	0.0482431	0.0465373	0.0459431	0.0436718	0.04099	0.0416191	0.0412105	0.0432947	0.0418308	0.0433427	0.0461565	0.0471668	0.045338	0.0457857	0.0486394	0.0476068	0.0488211	0.0495851	0.048292	0.0449571	0.0440146	0.0453336	0.0460824	0.0464398	0.0463908	0.0446677	0.0436233	0.0435262	0.0452535	0.0493524	0.0499942	0.050136	0.0546356	0.0502754
417	0.0459568	0.0463315	0.0480577	0.0506403	0.0522796	0.0512053	0.0475722	0.0457877	0.0465865	0.044368	0.0452021	0.0436451	0.0432587	0.0473215	0.0469813	0.0448014	0.0456256	0.0446695	0.0429034	0.0429691	0.0425054	0.0456775	0.0460724	0.0441398	0.0427666	0.0449684	0.046604	0.0496871	0.0514174	0.050306	0.046465	0.0485542	0.0478465	0.0479052	0.0467364	0.0452318	0.0459681	0.0490909	0.0517513	0.0519707	0.0489557	0.0488228	0.0493903	0.0499356	0.0512708	0.0510374	0.0491483	0.0470626	0.0468182
418	0.0510649	0.0519953	0.0478054	0.0467379	0.0480936	0.0501842	0.0490769	0.0490535	0.0489555	0.0454476	0.0461047	0.0480006	0.0477959	0.0435159	0.0422328	0.0438571	0.0445685	0.0447462	0.0429128	0.0402742	0.040217	0.04211	0.044791	0.0441984	0.0451053	0.044604	0.046549	0.0461866	0.0479538	0.049626	0.0472859	0.0462147	0.0464168	0.0466734	0.0446351	0.0462489	0.0488729	0.0481787	0.0483537	0.0468012	0.047484	0.046801	0.0482887	0.0506314	0.053604	0.0520873	0.0507034	0.0509677	0.0477342
419	0.046146	0.0457478	0.0507606	0.0498306	0.0486959	0.04834	0.0467285	0.0496144	0.044291	0.0442238	0.0469904	0.0487694	0.0471296	0.045496	0.0439874	0.0432825	0.0418073	0.0396966	0.0405585	0.0445882	0.0419704	0.043698	0.0465372	0.0450562	0.0446855	0.0449662	0.045326	0.0477965	0.0486024	0.0483039	0.0454231	0.0459902	0.0471691	0.0472662	0.047185	0.0482246	0.047934	0.0473503	0.0489034	0.0491586	0.0478323	0.0468074	0.0483614	0.0485108	0.0473404	0.0537202	0.0564735	0.0537898	0.0516569
420	0.0471182	0.0507108	0.0476921	0.045058	0.0474779	0.0483811	0.0498342	0.0502807	0.0499972	0.0442441	0.0452811	0.0467113	0.0463279	0.0460367	0.043127	0.0422343	0.0418843	0.0417743	0.0425437	0.0429309	0.0452838	0.0438938	0.0415053	0.0406469	0.0433205	0.043187	0.0414808	0.0403714	0.041568	0.0427994	0.0470245	0.0475448	0.0453943	0.0452595	0.0464629	0.047294	0.0489443	0.0506027	0.0526035	0.0499453	0.0452315	0.0460501	0.0486546	0.0506448	0.0486847	0.0460664	0.0470229	0.0467162	0.0469429
421	0.0448759	0.0498374	0.0503547	0.0496358	0.0495787	0.048302	0.0495467	0.0476891	0.0440558	0.0440419	0.0459471	0.0443265	0.0424077	0.0447635	0.0489578	0.0466834	0.0457031	0.0460445	0.0441267	0.0448419	0.0444936	0.0449052	0.0470838	0.0456666	0.0446552	0.0454619	0.0497704	0.0503081	0.0494795	0.0477507	0.0477197	0.0478609	0.0517871	0.0493947	0.0465152	0.0469732	0.0484497	0.0479617	0.0478945	0.0498539	0.0515846	0.0528337	0.0518712	0.0495621	0.0514041	0.0532305	0.051242	0.049892	0.0481365
422	0.0494624	0.0488371	0.0477611	0.0511047	0.0537264	0.0501707	0.0483376	0.0458656	0.0460344	0.0460458	0.0435509	0.0464137	0.0487974	0.0477456	0.0464646	0.0472861	0.0472214	0.0448766	0.0461648	0.0447996	0.0408732	0.0425109	0.0422956	0.0451495	0.0486331	0.0448813	0.0472145	0.0481574	0.0469849	0.0450331	0.0469227	0.0477646	0.0496422	0.0479283	0.0453477	0.0447294	0.045088	0.0470166	0.0494915	0.0499409	0.0483756	0.0495779	0.049953	0.0473734	0.0457969	0.0472482	0.0505605	0.0509288	0.0489814
423	0.0477207	0.0468936	0.0465082	0.0441639	0.0461893	0.0447769	0.0451311	0.0457856	0.0454499	0.0445487	0.0462162	0.0444502	0.0422658	0.0427498	0.0446217	0.0467997	0.0446632	0.0433022	0.0426325	0.0438892	0.0448725	0.0418687	0.0392885	0.0406064	0.0407413	0.041077	0.0458756	0.0505269	0.0489037	0.047804	0.0466871	0.0480813	0.0498517	0.0482666	0.0469059	0.0475628	0.0482401	0.0489797	0.0497205	0.0468011	0.0450049	0.0481352	0.0491228	0.0496686	0.0485345	0.0484933	0.0489755	0.0503612	0.0491097
424	0.0457427	0.0507932	0.0536805	0.0533995	0.0525389	0.0492936	0.0474803	0.0468425	0.0450349	0.0424908	0.0430098	0.0439427	0.0452004	0.04587	0.0458149	0.0439856	0.0423904	0.0413877	0.0428183	0.0446631	0.0473469	0.0469227	0.04618	0.0462513	0.0457468	0.0475212	0.0476192	0.0484692	0.0495885	0.0472612	0.0470922	0.0481775	0.0463351	0.0456062	0.0463686	0.0475736	0.0494693	0.0492268	0.0480247	0.0477784	0.0474703	0.0502618	0.0509553	0.048292	0.0486476	0.0533135	0.0566516	0.0502044	0.047704
425	0.0473386	0.0475634	0.0486203	0.0497446	0.0477995	0.0473938	0.0461194	0.045773	0.0443632	0.0455784	0.0440714	0.0439292	0.0457109	0.0443968	0.0409921	0.04035	0.0401211	0.0396048	0.0413201	0.0434737	0.046178	0.0443529	0.0440763	0.0418114	0.0425648	0.0426667	0.0426336	0.0442428	0.045084	0.0436903	0.0475486	0.0507255	0.0497788	0.0479476	0.0471354	0.0440703	0.0444004	0.0472193	0.0468241	0.046411	0.0495792	0.0507392	0.0524766	0.053203	0.0548602	0.0536122	0.0503161	0.047606	0.0487695
426	0.0536571	0.0500667	0.0499391	0.0481397	0.046574	0.0467448	0.0471253	0.0432051	0.0420566	0.0433651	0.0426698	0.0425259	0.0425074	0.0418182	0.0421026	0.042876	0.0425616	0.0419563	0.0426335	0.0429085	0.0425135	0.0432403	0.0424591	0.0417981	0.0439442	0.0456138	0.0468299	0.0464687	0.0448989	0.0484941	0.0468826	0.0466165	0.0487008	0.0490107	0.0494599	0.0515827	0.0480622	0.0446416	0.0455639	0.0480542	0.0494285	0.0514724	0.0498419	0.0506567	0.0490193	0.0491457	0.047031	0.0456022	0.0468049
427	0.0446283	0.0482373	0.0508237	0.0491141	0.0477718	0.0468765	0.0476196	0.0460819	0.043684	0.044989	0.0459285	0.044978	0.0434917	0.0428224	0.0417819	0.0408202	0.04133	0.0399593	0.0403643	0.0420931	0.0397028	0.0409989	0.0398266	0.0428837	0.0430571	0.0467726	0.0459056	0.0469921	0.0498561	0.0523408	0.0500369	0.0454417	0.0448363	0.047489	0.0508358	0.0504923	0.0465784	0.0449872	0.0471554	0.0475919	0.0458456	0.047204	0.0501364	0.0519323	0.0515156	0.051461	0.0532818	0.0524342	0.0513583
428	0.0450325	0.0435497	0.0462411	0.0455903	0.0466037	0.048189	0.049386	0.0458719	0.0432581	0.0447521	0.0447332	0.0461439	0.0473155	0.0459573	0.0437818	0.0426526	0.0417094	0.0434285	0.0469152	0.0451446	0.0417854	0.0417185	0.0433417	0.042959	0.0438951	0.047015	0.0486998	0.0457149	0.0438875	0.0434441	0.0448993	0.0483839	0.0488399	0.0482933	0.0493643	0.0501987	0.0514406	0.0537499	0.052532	0.0497794	0.0476679	0.0491934	0.0510845	0.0528281	0.0542336	0.0514877	0.0511475	0.0514392	0.0543811
429	0.0486832	0.0520173	0.0494052	0.0512923	0.0512446	0.0487871	0.0483978	0.0466996	0.0474426	0.0498628	0.0472248	0.0438787	0.0418621	0.0433492	0.0420601	0.0399057	0.0395517	0.0401173	0.0398704	0.041568	0.0422429	0.0388065	0.0422953	0.0442888	0.0443381	0.0425719	0.0451853	0.0471725	0.0487018	0.0497049	0.049029	0.0459063	0.0470519	0.0507948	0.0506292	0.0490658	0.0493815	0.0498955	0.0498084	0.0500615	0.0495966	0.0489185	0.046605	0.0468268	0.0516923	0.05368	0.0529036	0.0496651	0.0495227
430	0.0502509	0.0489127	0.0506417	0.050334	0.0506553	0.0485634	0.0452988	0.0451619	0.0444203	0.0447224	0.0445032	0.043538	0.0426093	0.0414128	0.0397517	0.0411137	0.0427829	0.0416813	0.0418829	0.0400163	0.0386418	0.0405489	0.0438996	0.0443787	0.0464538	0.0447227	0.0457609	0.0456564	0.0475152	0.0477707	0.0492432	0.0488861	0.0479975	0.0492556	0.0480046	0.0474263	0.0484966	0.0469787	0.0474763	0.0501569	0.0505497	0.0481057	0.0456615	0.0480468	0.0502181	0.0541563	0.0545125	0.0514032	0.0514593
431	0.0548029	0.0494732	0.0464325	0.0495655	0.0494671	0.0484251	0.0469606	0.0463468	0.0480589	0.0473062	0.0456547	0.0451294	0.0443272	0.0458714	0.0461519	0.0427436	0.0414412	0.0426853	0.0440429	0.0421011	0.0431273	0.0416537	0.0418949	0.0434321	0.045115	0.0437801	0.0428044	0.0437788	0.0449382	0.0454402	0.0476222	0.0509819	0.048194	0.0472462	0.0486843	0.0492578	0.0492836	0.0471958	0.0484325	0.0516672	0.054517	0.0517046	0.052938	0.0507391	0.054063	0.0551019	0.0507145	0.0504492	0.0535532
432	0.0556924	0.0515022	0.0498505	0.0485808	0.047607	0.0461116	0.0457178	0.0447147	0.0453721	0.0433374	0.0445875	0.0437006	0.0415284	0.0397483	0.0403859	0.0413621	0.0418951	0.043013	0.0421309	0.0411261	0.041252	0.0382773	0.0399396	0.0438051	0.0432001	0.0421095	0.044552	0.0499787	0.0485898	0.0483897	0.0463987	0.0464615	0.0460433	0.0483625	0.0487679	0.0479614	0.0465876	0.0464883	0.0482547	0.0500418	0.0528277	0.0529901	0.0509908	0.0475207	0.047105	0.0499365	0.051365	0.0510695	0.0528836
433	0.0440231	0.0475582	0.0469704	0.0447746	0.0456379	0.0434289	0.0424961	0.0431071	0.0441148	0.0455361	0.0457538	0.0434724	0.0430526	0.0430846	0.0431281	0.0397626	0.0382452	0.0387767	0.0390918	0.0419047	0.0426373	0.0414446	0.0389879	0.037732	0.040311	0.0441008	0.044834	0.0438121	0.0427467	0.0440885	0.0470897	0.0469459	0.0469693	0.0480606	0.0479262	0.0487279	0.048815	0.0490648	0.0499348	0.0490061	0.0484676	0.0476449	0.0486799	0.0475481	0.0474567	0.0460533	0.047776	0.048655	0.0503857
434	0.0464575	0.0487672	0.049599	0.0492858	0.0468467	0.0458934	0.0476195	0.0471475	0.0450378	0.0458132	0.0463844	0.0448888	0.0417967	0.0410962	0.0413989	0.0406655	0.041168	0.0430668	0.0417104	0.04054	0.0421412	0.0424595	0.0400342	0.0420263	0.0422522	0.0402259	0.0421882	0.0458956	0.0480542	0.0513145	0.0498124	0.047939	0.0463769	0.0455394	0.0475731	0.0514847	0.0510285	0.0498932	0.050688	0.0511345	0.0511069	0.0493561	0.0503462	0.0533965	0.0533433	0.0532361	0.0560744	0.052866	0.0542985
435	0.0497186	0.0477058	0.0501614	0.0507199	0.0486917	0.0457067	0.0460561	0.0481999	0.0454823	0.0428662	0.0447983	0.0436265	0.0430102	0.0424854	0.0411343	0.0386338	0.0393193	0.040798	0.0421536	0.0437947	0.0423281	0.0423369	0.0429984	0.042688	0.0422252	0.0446045	0.0458044	0.0462566	0.0481651	0.0472435	0.0481898	0.0493166	0.0491397	0.0477947	0.0451199	0.0469785	0.0489184	0.049445	0.051789	0.0511443	0.0507937	0.0514829	0.0532439	0.0523177	0.0504404	0.0500908	0.048591	0.0504035	0.0549351
436	0.0474941	0.0491963	0.0494165	0.0493944	0.0504679	0.0478722	0.0478904	0.0471028	0.0467762	0.0466959	0.0439636	0.0425017	0.0411338	0.0372313	0.0352629	0.0378969	0.0397177	0.040673	0.041726	0.0400193	0.0433975	0.0420227	0.0441349	0.0435807	0.0433444	0.0447968	0.0453442	0.0472432	0.0474592	0.0472992	0.0486037	0.0508687	0.0467856	0.0444653	0.0470411	0.0503865	0.0507844	0.0518762	0.0527214	0.0503659	0.050215	0.0542545	0.054679	0.0518146	0.0532492	0.052554	0.0529233	0.0512771	0.0479814
437	0.0577204	0.0515375	0.0482226	0.0478113	0.0475372	0.0501908	0.0507592	0.0478844	0.0462308	0.0445444	0.0437703	0.0437039	0.0434848	0.0419991	0.0428968	0.043416	0.0428744	0.0431758	0.0410864	0.0442813	0.04416	0.0457467	0.0471708	0.0427011	0.041666	0.044466	0.0461116	0.0448602	0.0466019	0.0492175	0.0487271	0.0489004	0.0475673	0.0476922	0.0480789	0.0502147	0.0521848	0.0521898	0.0527736	0.0513129	0.0495167	0.0508776	0.0518999	0.0482524	0.0471112	0.0513453	0.0530377	0.0523435	0.0524076
438	0.0473648	0.0443182	0.0466025	0.0466784	0.0449572	0.0458006	0.0472175	0.0470765	0.0450655	0.0453433	0.0448783	0.044392	0.0438565	0.0424722	0.0418029	0.0403433	0.0407529	0.0399756	0.0377418	0.0367302	0.0411981	0.0429213	0.0418262	0.0434277	0.046116	0.0476506	0.0480798	0.0481164	0.0458299	0.0470711	0.0481134	0.0451603	0.0455777	0.0485088	0.0491268	0.046333	0.0450689	0.047281	0.0483705	0.0510139	0.0489549	0.0464554	0.0492438	0.0519351	0.0521585	0.0546174	0.0539349	0.0526469	0.052724
439	0.0544384	0.0537521	0.0537597	0.0525561	0.0509646	0.0527104	0.0509471	0.0489167	0.0494001	0.0474967	0.0483659	0.0471433	0.0451334	0.042926	0.04084	0.0411522	0.0450004	0.0464999	0.0416516	0.0404095	0.0393559	0.0422122	0.0442772	0.0431788	0.0442759	0.0407093	0.0388862	0.0411881	0.0469598	0.0469292	0.04926	0.0513873	0.0499459	0.0487337	0.0496095	0.0505041	0.0513694	0.0524674	0.0517913	0.0511673	0.054199	0.0534525	0.0505949	0.052052	0.0522355	0.0500988	0.0509053	0.0523212	0.0555268
440	0.0475081	0.0500981	0.0471227	0.0469492	0.0460483	0.0473511	0.0493262	0.0498557	0.0493927	0.04322	0.0410243	0.0392697	0.0392316	0.0395705	0.0414609	0.0415668	0.041408	0.04082	0.0414246	0.0431802	0.042121	0.0439545	0.0424302	0.040587	0.0411849	0.0437274	0.0465254	0.0453608	0.0436704	0.0453769	0.0471601	0.04692	0.0495001	0.0480774	0.0474076	0.0487416	0.0518045	0.0528482	0.051328	0.0504672	0.0510223	0.0500334	0.0522197	0.0520952	0.0516629	0.0505941	0.0540923	0.0507816	0.0479656
441	0.0495723	0.0482427	0.0484525	0.0500604	0.0508123	0.050278	0.0494297	0.0472357	0.0445937	0.0424288	0.0415236	0.0416263	0.0438493	0.0456954	0.045625	0.0440166	0.0378695	0.0372382	0.0381078	0.038893	0.04342	0.0448954	0.0457123	0.0412825	0.0404702	0.0421949	0.0475575	0.0500766	0.0475441	0.0472673	0.0487531	0.0517933	0.0538764	0.0529914	0.0525705	0.051271	0.0499384	0.0506841	0.053143	0.0516487	0.0520253	0.0538399	0.0544829	0.0542976	0.052651	0.0544567	0.0554938	0.0591729	0.0575751
442	0.0457982	0.0487088	0.0494406	0.0478427	0.0473399	0.0437147	0.0442093	0.0438988	0.0441772	0.0462738	0.0446312	0.0440882	0.0415703	0.0416859	0.0406476	0.0385423	0.0384615	0.0412698	0.0424788	0.0430118	0.0439017	0.0408465	0.0413511	0.04551	0.0468549	0.0466969	0.0461948	0.0474761	0.0452994	0.0463002	0.0483531	0.0507526	0.0527522	0.0514489	0.0492179	0.0483376	0.0474812	0.0476552	0.0496296	0.0525123	0.0524176	0.049293	0.0491887	0.0508023	0.0512633	0.0540149	0.055364	0.0554972	0.0546469
443	0.0505192	0.0463533	0.0455742	0.0490514	0.0489399	0.0491021	0.0453859	0.0447043	0.0456903	0.0443152	0.0416349	0.0403145	0.0415088	0.0408322	0.0402097	0.0396999	0.0396726	0.0411694	0.0424852	0.0417145	0.0424234	0.0418097	0.0379242	0.0406057	0.0394722	0.0400066	0.0430049	0.0435572	0.0448803	0.0472307	0.0473005	0.0491296	0.0507069	0.0490157	0.0495598	0.0514591	0.049377	0.0479085	0.0497124	0.0527312	0.0536852	0.0504135	0.0496562	0.0522075	0.0551495	0.0548122	0.052244	0.0537166	0.0563034
444	0.0493159	0.0477239	0.0452668	0.0458337	0.0462927	0.0467331	0.0448483	0.0450292	0.0474707	0.0457209	0.0442169	0.0417629	0.0418871	0.0410981	0.0412477	0.0406751	0.0398008	0.040358	0.0406376	0.0409842	0.0431592	0.0437426	0.0417871	0.0396038	0.0463569	0.0449322	0.0444797	0.0487389	0.048675	0.049847	0.0492167	0.0497099	0.0520599	0.0520002	0.0508405	0.0511873	0.0504374	0.0512166	0.052904	0.0524596	0.0519254	0.0531563	0.052518	0.0509372	0.0507529	0.0545199	0.0564022	0.052384	0.051405
445	0.0509122	0.0494294	0.0504251	0.050733	0.0479394	0.0442152	0.04386	0.0432694	0.0417509	0.0409209	0.0427527	0.0410243	0.0396206	0.0390322	0.0410354	0.0408771	0.0389591	0.0394441	0.0414592	0.0423462	0.0415141	0.0432812	0.0425951	0.0407372	0.0426757	0.0442601	0.0477408	0.0487669	0.0465007	0.046361	0.0488972	0.0501981	0.0516573	0.0516844	0.0481876	0.0480741	0.0487993	0.0497831	0.0537651	0.0552551	0.0547992	0.0525281	0.0516289	0.0525989	0.055447	0.0557601	0.055067	0.0514355	0.0495613
446	0.0431705	0.0484049	0.0513845	0.0496172	0.0465711	0.0443334	0.0457393	0.0502255	0.0463964	0.0435661	0.0416676	0.0425973	0.0418583	0.041214	0.0413949	0.0411808	0.0404369	0.0396451	0.0389365	0.0397839	0.039353	0.0408707	0.0401582	0.0399646	0.0413599	0.0422082	0.0460775	0.0498488	0.047735	0.0493115	0.0517914	0.0523164	0.0513808	0.0498219	0.0517814	0.0527382	0.0509396	0.0520228	0.0508631	0.0502268	0.0503752	0.0518446	0.0515092	0.0513717	0.0541363	0.0582741	0.0545311	0.0515661	0.0528232
447	0.047881	0.047778	0.0483709	0.0488519	0.0477855	0.0443591	0.0439227	0.0450619	0.0449008	0.0451012	0.041666	0.0417651	0.041393	0.0404729	0.0401469	0.0403393	0.0430333	0.0424208	0.0400882	0.0375645	0.0365866	0.0391723	0.039698	0.0424282	0.0441615	0.0459294	0.0433927	0.0461323	0.0476616	0.0496015	0.0485799	0.0511707	0.0526043	0.051449	0.0516451	0.0523077	0.0494115	0.0480659	0.0488815	0.0510032	0.0522159	0.0488644	0.0514775	0.0550447	0.0546056	0.0563248	0.0570049	0.0535841	0.05313
448	0.0451647	0.0455764	0.0471367	0.0472659	0.0473504	0.0448894	0.0444419	0.0457694	0.0445499	0.0454087	0.0454073	0.0445154	0.0430435	0.041296	0.0399568	0.0393884	0.0389562	0.0395889	0.0414488	0.0401109	0.0398982	0.0395591	0.0408924	0.0419308	0.043095	0.0447259	0.044663	0.0479894	0.049801	0.0508243	0.0500157	0.0494251	0.0515949	0.0515945	0.0508066	0.0512579	0.0515649	0.051764	0.0537525	0.0573424	0.0599075	0.058641	0.0546691	0.0523166	0.0536757	0.0534445	0.0526354	0.0532673	0.0546548
449	0.050615	0.042972	0.0455169	0.0497045	0.0484108	0.047193	0.0448977	0.041922	0.0407135	0.0415264	0.0433892	0.0430937	0.0401633	0.0392363	0.0411816	0.0408251	0.0418771	0.043842	0.0416651	0.0398526	0.0387754	0.0395657	0.0405321	0.0415069	0.0465143	0.0467078	0.046846	0.0461558	0.0477927	0.0477766	0.0458274	0.046349	0.0489952	0.0507055	0.0520642	0.0514423	0.0527857	0.0542963	0.0521844	0.0518732	0.0524569	0.0543527	0.0544994	0.0532532	0.0520034	0.0502899	0.0521037	0.0557566	0.0582193
[truncated: 137 more columns]

## Sheet: kpath
	k_point	k_index
0	Γ1	0
1	M	69
2	K	107
3	Γ2	185

## Sheet: energy
	Energy (eV)
0	0.65
1	0.632405
2	0.614809
3	0.597214
4	0.579619
5	0.562023
6	0.544428
7	0.526833
8	0.509238
9	0.491642
10	0.474047
11	0.456452
12	0.438856
13	0.421261
14	0.403666
15	0.38607
16	0.368475
17	0.35088
18	0.333284
19	0.315689
20	0.298094
21	0.280499
22	0.262903
23	0.245308
24	0.227713
25	0.210117
26	0.192522
27	0.174927
28	0.157331
29	0.139736
30	0.122141
31	0.104545
32	0.0869501
33	0.0693548
34	0.0517595
35	0.0341642
36	0.0165689
37	-0.00102641
38	-0.0186217
39	-0.036217
40	-0.0538123
41	-0.0714076
42	-0.089003
43	-0.106598
44	-0.124194
45	-0.141789
46	-0.159384
47	-0.176979
48	-0.194575
49	-0.21217
50	-0.229765
51	-0.247361
52	-0.264956
53	-0.282551
54	-0.300147
55	-0.317742
56	-0.335337
57	-0.352933
58	-0.370528
59	-0.388123
60	-0.405718
61	-0.423314
62	-0.440909
63	-0.458504
64	-0.4761
65	-0.493695
66	-0.51129
67	-0.528886
68	-0.546481
69	-0.564076
70	-0.581672
71	-0.599267
72	-0.616862
73	-0.634457
74	-0.652053
75	-0.669648
76	-0.687243
77	-0.704839
78	-0.722434
79	-0.740029
80	-0.757625
81	-0.77522
82	-0.792815
83	-0.810411
84	-0.828006
85	-0.845601
86	-0.863197
87	-0.880792
88	-0.898387
89	-0.915982
90	-0.933578
91	-0.951173
92	-0.968768
93	-0.986364
94	-1.00396
95	-1.02155
96	-1.03915
97	-1.05674
98	-1.07434
99	-1.09194
100	-1.10953
101	-1.12713
102	-1.14472
103	-1.16232
104	-1.17991
105	-1.19751
106	-1.2151
107	-1.2327
108	-1.25029
109	-1.26789
110	-1.28548
111	-1.30308
112	-1.32067
113	-1.33827
114	-1.35587
115	-1.37346
116	-1.39106
117	-1.40865
118	-1.42625
119	-1.44384
120	-1.46144
121	-1.47903
122	-1.49663
123	-1.51422
124	-1.53182
125	-1.54941
126	-1.56701
127	-1.5846
128	-1.6022
129	-1.61979
130	-1.63739
131	-1.65499
132	-1.67258
133	-1.69018
134	-1.70777
135	-1.72537
136	-1.74296
137	-1.76056
138	-1.77815
139	-1.79575
140	-1.81334
141	-1.83094
142	-1.84853
143	-1.86613
144	-1.88372
145	-1.90132
146	-1.91891
147	-1.93651
148	-1.95411
149	-1.9717
150	-1.9893
151	-2.00689
152	-2.02449
153	-2.04208
154	-2.05968
155	-2.07727
156	-2.09487
157	-2.11246
158	-2.13006
159	-2.14765
160	-2.16525
161	-2.18284
162	-2.20044
163	-2.21804
164	-2.23563
165	-2.25323
166	-2.27082
167	-2.28842
168	-2.30601
169	-2.32361
170	-2.3412
171	-2.3588
172	-2.37639
173	-2.39399
174	-2.41158
175	-2.42918
176	-2.44677
177	-2.46437
178	-2.48196
179	-2.49956
180	-2.51716
181	-2.53475
182	-2.55235
183	-2.56994
184	-2.58754
185	-2.60513
186	-2.62273
187	-2.64032
188	-2.65792
189	-2.67551
190	-2.69311
191	-2.7107
192	-2.7283
193	-2.74589
194	-2.76349
195	-2.78109
196	-2.79868
197	-2.81628
198	-2.83387
199	-2.85147
200	-2.86906
201	-2.88666
202	-2.90425
203	-2.92185
204	-2.93944
205	-2.95704
206	-2.97463
207	-2.99223
208	-3.00982
209	-3.02742
210	-3.04501
211	-3.06261
212	-3.08021
213	-3.0978
214	-3.1154
215	-3.13299
216	-3.15059
217	-3.16818
218	-3.18578
219	-3.20337
220	-3.22097
221	-3.23856
222	-3.25616
223	-3.27375
224	-3.29135
225	-3.30894
226	-3.32654
227	-3.34413
228	-3.36173
229	-3.37933
230	-3.39692
231	-3.41452
232	-3.43211
233	-3.44971
234	-3.4673
235	-3.4849
236	-3.50249
237	-3.52009
238	-3.53768
239	-3.55528
240	-3.57287
241	-3.59047
242	-3.60806
243	-3.62566
244	-3.64326
245	-3.66085
246	-3.67845
247	-3.69604
248	-3.71364
249	-3.73123
250	-3.74883
251	-3.76642
252	-3.78402
253	-3.80161
254	-3.81921
255	-3.8368
256	-3.8544
257	-3.87199
258	-3.88959
259	-3.90718
260	-3.92478
261	-3.94238
262	-3.95997
263	-3.97757
264	-3.99516
265	-4.01276
266	-4.03035
267	-4.04795
268	-4.06554
269	-4.08314
270	-4.10073
271	-4.11833
272	-4.13592
273	-4.15352
274	-4.17111
275	-4.18871
276	-4.2063
277	-4.2239
278	-4.2415
279	-4.25909
280	-4.27669
281	-4.29428
282	-4.31188
283	-4.32947
284	-4.34707
285	-4.36466
286	-4.38226
287	-4.39985
288	-4.41745
289	-4.43504
290	-4.45264
291	-4.47023
292	-4.48783
293	-4.50543
294	-4.52302
295	-4.54062
296	-4.55821
297	-4.57581
298	-4.5934
299	-4.611
300	-4.62859
301	-4.64619
302	-4.66378
303	-4.68138
304	-4.69897
305	-4.71657
306	-4.73416
307	-4.75176
308	-4.76935
309	-4.78695
310	-4.80455
311	-4.82214
312	-4.83974
313	-4.85733
314	-4.87493
315	-4.89252
316	-4.91012
317	-4.92771
318	-4.94531
319	-4.9629
320	-4.9805
321	-4.99809
322	-5.01569
323	-5.03328
324	-5.05088
325	-5.06848
326	-5.08607
327	-5.10367
328	-5.12126
329	-5.13886
330	-5.15645
331	-5.17405
332	-5.19164
333	-5.20924
334	-5.22683
335	-5.24443
336	-5.26202
337	-5.27962
338	-5.29721
339	-5.31481
340	-5.3324
341	-5.35
342	-5.3676
343	-5.38519
344	-5.40279
345	-5.42038
346	-5.43798
347	-5.45557
348	-5.47317
349	-5.49076
350	-5.50836
351	-5.52595
352	-5.54355
353	-5.56114
354	-5.57874
355	-5.59633
356	-5.61393
357	-5.63152
358	-5.64912
359	-5.66672
360	-5.68431
361	-5.70191
362	-5.7195
363	-5.7371
364	-5.75469
365	-5.77229
366	-5.78988
367	-5.80748
368	-5.82507
369	-5.84267
370	-5.86026
371	-5.87786
372	-5.89545
373	-5.91305
374	-5.93065
375	-5.94824
376	-5.96584
377	-5.98343
378	-6.00103
379	-6.01862
380	-6.03622
381	-6.05381
382	-6.07141
383	-6.089
384	-6.1066
385	-6.12419
386	-6.14179
387	-6.15938
388	-6.17698
389	-6.19457
390	-6.21217
391	-6.22977
392	-6.24736
393	-6.26496
394	-6.28255
395	-6.30015
396	-6.31774
397	-6.33534
398	-6.35293
399	-6.37053
400	-6.38812
401	-6.40572
402	-6.42331
403	-6.44091
404	-6.4585
405	-6.4761
406	-6.4937
407	-6.51129
408	-6.52889
409	-6.54648
410	-6.56408
411	-6.58167
412	-6.59927
413	-6.61686
414	-6.63446
415	-6.65205
416	-6.66965
417	-6.68724
418	-6.70484
419	-6.72243
420	-6.74003
421	-6.75762
422	-6.77522
423	-6.79282
424	-6.81041
425	-6.82801
426	-6.8456
427	-6.8632
428	-6.88079
429	-6.89839
430	-6.91598
431	-6.93358
432	-6.95117
433	-6.96877
434	-6.98636
435	-7.00396
436	-7.02155
437	-7.03915
438	-7.05674
439	-7.07434
440	-7.09194
441	-7.10953
442	-7.12713
443	-7.14472
444	-7.16232
445	-7.17991
446	-7.19751
447	-7.2151
448	-7.2327
449	-7.25029
