# Supplementary material for: A machine learning route between band mapping and band structure
Source: Nat Comput Sci. 2022 Dec 30;3(1):101–14. doi: 10.1038/s43588-022-00382-2 (PMC10766556; doi:10.1038/s43588-022-00382-2)
Supplement: Supplementary file 5 — Numerical data contained in Fig. 1c–f. [file 43588_2022_382_MOESM5_ESM.zip › source_data_fig1/fig1e.xlsx]

## Sheet: data
	0	1	2	3	4	5	6	7	8	9	10	11	12	13	14	15	16	17	18	19	20	21	22	23	24	25	26	27	28	29	30	31	32	33	34	35	36	37	38	39	40	41	42	43	44	45	46	47	48
0	1e-06	1e-06	1e-06	1e-06	1e-06	1e-06	1e-06	1e-06	1e-06	1e-06	1e-06	1e-06	1e-06	1e-06	1e-06	1e-06	1e-06	1e-06	1e-06	1e-06	1e-06	1e-06	1e-06	1e-06	1e-06	1e-06	1e-06	1e-06	1e-06	1e-06	1e-06	1e-06	1e-06	1e-06	1e-06	1e-06	1e-06	1e-06	1e-06	1e-06	1e-06	1e-06	1e-06	1e-06	1e-06	1e-06	1e-06	1e-06	1e-06
1	1e-06	1e-06	1e-06	1e-06	1e-06	1e-06	1e-06	1e-06	1e-06	1e-06	1e-06	1e-06	1e-06	1e-06	1e-06	1e-06	1e-06	1e-06	1e-06	1e-06	1e-06	1e-06	1e-06	1e-06	1e-06	1e-06	1e-06	1e-06	1e-06	1e-06	1e-06	1e-06	1e-06	1e-06	1e-06	1e-06	1e-06	1e-06	1e-06	1e-06	1e-06	1e-06	1e-06	1e-06	1e-06	1e-06	1e-06	1e-06	1e-06
2	1e-06	1e-06	1e-06	1e-06	1e-06	1e-06	1e-06	1e-06	1e-06	1e-06	1e-06	1e-06	1e-06	1e-06	1e-06	1e-06	1e-06	1e-06	1e-06	1e-06	1e-06	1e-06	1e-06	1e-06	1e-06	1e-06	1e-06	1e-06	1e-06	1e-06	1e-06	1e-06	1e-06	1e-06	1e-06	1e-06	1e-06	1e-06	1e-06	1e-06	1e-06	1e-06	1e-06	1e-06	1e-06	1e-06	1e-06	1e-06	1e-06
3	1e-06	1e-06	1e-06	1e-06	1e-06	1e-06	1e-06	1e-06	1e-06	1e-06	1e-06	1e-06	1e-06	1e-06	1e-06	1e-06	1e-06	1e-06	1e-06	1e-06	1e-06	1e-06	1e-06	1e-06	1e-06	1e-06	1e-06	1e-06	1e-06	1e-06	1e-06	1e-06	1e-06	1e-06	1e-06	1e-06	1e-06	1e-06	1e-06	1e-06	1e-06	1e-06	1e-06	1e-06	1e-06	1e-06	1e-06	1e-06	1e-06
4	1e-06	1e-06	1e-06	1e-06	1e-06	1e-06	1e-06	1e-06	1e-06	1e-06	1e-06	1e-06	1e-06	1e-06	1e-06	1e-06	1e-06	1e-06	1e-06	1e-06	1e-06	1e-06	1e-06	1e-06	1e-06	1e-06	1e-06	1e-06	1e-06	1e-06	1e-06	1e-06	1e-06	1e-06	1e-06	1e-06	1e-06	1e-06	1e-06	1e-06	1e-06	1e-06	1e-06	1e-06	1e-06	1e-06	1e-06	1e-06	1e-06
5	1e-06	1e-06	1e-06	1e-06	1e-06	1e-06	1e-06	1e-06	1e-06	1e-06	1e-06	1e-06	1e-06	1e-06	1e-06	1e-06	1e-06	1e-06	1e-06	1e-06	1e-06	1e-06	1e-06	1e-06	1e-06	1e-06	1e-06	1e-06	1e-06	1e-06	1e-06	1e-06	1e-06	1e-06	1e-06	1e-06	1e-06	1e-06	1e-06	1e-06	1e-06	1e-06	1e-06	1e-06	1e-06	1e-06	1e-06	1e-06	1e-06
6	1e-06	1e-06	1e-06	1e-06	1e-06	1e-06	1e-06	1e-06	1e-06	1e-06	1e-06	1e-06	1e-06	1e-06	1e-06	1e-06	1e-06	1e-06	1e-06	1e-06	1e-06	1e-06	1e-06	1e-06	1e-06	1e-06	1e-06	1e-06	1e-06	1e-06	1e-06	1e-06	1e-06	1e-06	1e-06	1e-06	1e-06	1e-06	1e-06	1e-06	1e-06	1e-06	1e-06	1e-06	1e-06	1e-06	1e-06	1e-06	1e-06
7	1e-06	1e-06	1e-06	1e-06	1e-06	1e-06	1e-06	1e-06	1e-06	1e-06	1e-06	1e-06	1e-06	1e-06	1e-06	1e-06	1e-06	1e-06	1e-06	1e-06	1e-06	1e-06	1e-06	1e-06	1e-06	1e-06	1e-06	1e-06	1e-06	1e-06	1e-06	1e-06	1e-06	1e-06	1e-06	1e-06	1e-06	1e-06	1e-06	1e-06	1e-06	1e-06	1e-06	1e-06	1e-06	1e-06	1e-06	1e-06	1e-06
8	1e-06	1e-06	1e-06	1e-06	1e-06	1e-06	1e-06	1e-06	1e-06	1e-06	1e-06	1e-06	1e-06	1e-06	1e-06	1e-06	1e-06	1e-06	1e-06	1e-06	1e-06	1e-06	1e-06	1e-06	1e-06	1e-06	1e-06	1e-06	1e-06	1e-06	1e-06	1e-06	1e-06	1e-06	1e-06	1e-06	1e-06	1e-06	1e-06	1e-06	1e-06	1e-06	1e-06	1e-06	1e-06	1e-06	1e-06	1e-06	1e-06
9	1e-06	1e-06	0.0767097	0.0838614	0.0145743	1e-06	1e-06	1e-06	1e-06	1e-06	1e-06	1e-06	1e-06	1e-06	1e-06	1e-06	1e-06	1e-06	1e-06	1e-06	1e-06	1e-06	1e-06	1e-06	1e-06	1e-06	1e-06	1e-06	1e-06	1e-06	1e-06	1e-06	1e-06	1e-06	1e-06	1e-06	1e-06	1e-06	1e-06	1e-06	1e-06	1e-06	1e-06	1e-06	1e-06	1e-06	1e-06	1e-06	1e-06
10	0.089603	0.0895202	0.0894379	0.0893561	0.074318	0.0219825	1e-06	1e-06	1e-06	1e-06	1e-06	1e-06	1e-06	1e-06	1e-06	1e-06	1e-06	1e-06	1e-06	1e-06	1e-06	1e-06	1e-06	1e-06	1e-06	1e-06	1e-06	1e-06	1e-06	1e-06	1e-06	1e-06	1e-06	1e-06	1e-06	1e-06	1e-06	1e-06	1e-06	1e-06	1e-06	1e-06	1e-06	1e-06	1e-06	1e-06	1e-06	1e-06	1e-06
11	0.0948454	0.0948481	0.0948499	0.0948508	0.0948508	0.09485	0.0948482	0.028869	1e-06	1e-06	1e-06	1e-06	1e-06	1e-06	1e-06	1e-06	1e-06	1e-06	1e-06	1e-06	1e-06	1e-06	1e-06	1e-06	1e-06	1e-06	1e-06	1e-06	1e-06	1e-06	1e-06	1e-06	1e-06	1e-06	1e-06	1e-06	1e-06	1e-06	1e-06	1e-06	1e-06	1e-06	1e-06	1e-06	1e-06	1e-06	1e-06	1e-06	1e-06
12	0.157348	0.102671	0.100262	0.100345	0.100427	0.100506	0.100583	0.0407709	1e-06	1e-06	1e-06	1e-06	1e-06	1e-06	1e-06	1e-06	1e-06	1e-06	1e-06	1e-06	1e-06	1e-06	1e-06	1e-06	1e-06	1e-06	1e-06	1e-06	1e-06	1e-06	1e-06	1e-06	1e-06	1e-06	1e-06	1e-06	1e-06	1e-06	1e-06	1e-06	1e-06	1e-06	1e-06	1e-06	1e-06	1e-06	1e-06	1e-06	1e-06
13	0.166677	0.212874	0.2101	0.170533	0.11692	0.106162	0.106318	0.10647	0.078377	0.00181475	1e-06	1e-06	1e-06	1e-06	1e-06	1e-06	1e-06	1e-06	1e-06	1e-06	1e-06	1e-06	1e-06	1e-06	1e-06	1e-06	1e-06	1e-06	1e-06	1e-06	1e-06	1e-06	1e-06	1e-06	1e-06	1e-06	1e-06	1e-06	1e-06	1e-06	1e-06	1e-06	1e-06	1e-06	1e-06	1e-06	1e-06	1e-06	1e-06
14	0.264222	0.227034	0.227037	0.227792	0.185692	0.179507	0.164812	0.115287	0.112506	0.0470574	1e-06	1e-06	1e-06	1e-06	1e-06	1e-06	1e-06	1e-06	1e-06	1e-06	1e-06	1e-06	1e-06	1e-06	1e-06	1e-06	1e-06	1e-06	1e-06	1e-06	1e-06	1e-06	1e-06	1e-06	1e-06	1e-06	1e-06	1e-06	1e-06	1e-06	1e-06	1e-06	1e-06	1e-06	1e-06	1e-06	1e-06	1e-06	1e-06
15	0.278925	0.279769	0.28061	0.269068	0.282278	0.251143	0.204025	0.191055	0.19188	0.147569	0.118975	0.115562	0.0243312	1e-06	1e-06	1e-06	1e-06	1e-06	1e-06	1e-06	1e-06	1e-06	1e-06	1e-06	1e-06	1e-06	1e-06	1e-06	1e-06	1e-06	1e-06	1e-06	1e-06	1e-06	1e-06	1e-06	1e-06	1e-06	1e-06	1e-06	1e-06	1e-06	1e-06	1e-06	1e-06	1e-06	1e-06	1e-06	1e-06
16	0.32878	0.329647	0.298593	0.271986	0.254249	0.255227	0.214841	0.201182	0.151272	0.12465	0.125011	0.125278	0.101953	0.059587	1e-06	1e-06	1e-06	1e-06	1e-06	1e-06	1e-06	1e-06	1e-06	1e-06	1e-06	1e-06	1e-06	1e-06	1e-06	1e-06	1e-06	1e-06	1e-06	1e-06	1e-06	1e-06	1e-06	1e-06	1e-06	1e-06	1e-06	1e-06	1e-06	1e-06	1e-06	1e-06	1e-06	1e-06	1e-06
17	0.345326	0.378492	0.377716	0.349762	0.318987	0.313668	0.264248	0.219863	0.212354	0.213399	0.190423	0.131385	0.13156	0.122507	0.0232149	1e-06	1e-06	1e-06	1e-06	1e-06	1e-06	1e-06	1e-06	1e-06	1e-06	1e-06	1e-06	1e-06	1e-06	1e-06	1e-06	1e-06	1e-06	1e-06	1e-06	1e-06	1e-06	1e-06	1e-06	1e-06	1e-06	1e-06	1e-06	1e-06	1e-06	1e-06	1e-06	1e-06	1e-06
18	0.397302	0.412639	0.425306	0.401611	0.371038	0.337286	0.330108	0.331258	0.294589	0.284256	0.238215	0.177239	0.137734	0.137881	0.138012	0.0665572	1e-06	1e-06	1e-06	1e-06	1e-06	1e-06	1e-06	1e-06	1e-06	1e-06	1e-06	1e-06	1e-06	1e-06	1e-06	1e-06	1e-06	1e-06	1e-06	1e-06	1e-06	1e-06	1e-06	1e-06	1e-06	1e-06	1e-06	1e-06	1e-06	1e-06	1e-06	1e-06	1e-06
19	0.475642	0.502164	0.479443	0.462898	0.418159	0.38629	0.355946	0.346762	0.315427	0.26134	0.235352	0.235865	0.191978	0.144119	0.144313	0.0696118	1e-06	1e-06	1e-06	1e-06	1e-06	1e-06	1e-06	1e-06	1e-06	1e-06	1e-06	1e-06	1e-06	1e-06	1e-06	1e-06	1e-06	1e-06	1e-06	1e-06	1e-06	1e-06	1e-06	1e-06	1e-06	1e-06	1e-06	1e-06	1e-06	1e-06	1e-06	1e-06	1e-06
20	0.572485	0.559732	0.527326	0.525849	0.498898	0.474687	0.446719	0.419257	0.389055	0.380483	0.286692	0.243466	0.187338	0.150358	0.150613	0.150849	0.151064	0.0712408	1e-06	1e-06	1e-06	1e-06	1e-06	1e-06	1e-06	1e-06	1e-06	1e-06	1e-06	1e-06	1e-06	1e-06	1e-06	1e-06	1e-06	1e-06	1e-06	1e-06	1e-06	1e-06	1e-06	1e-06	1e-06	1e-06	1e-06	1e-06	1e-06	1e-06	1e-06
21	0.616409	0.597378	0.596596	0.561675	0.520047	0.494896	0.476391	0.469675	0.43623	0.39761	0.339314	0.291053	0.268693	0.247772	0.173941	0.157209	0.157482	0.116571	1e-06	1e-06	1e-06	1e-06	1e-06	1e-06	1e-06	1e-06	1e-06	1e-06	1e-06	1e-06	1e-06	1e-06	1e-06	1e-06	1e-06	1e-06	1e-06	1e-06	1e-06	1e-06	1e-06	1e-06	1e-06	1e-06	1e-06	1e-06	1e-06	1e-06	1e-06
22	0.641057	0.640917	0.64075	0.623314	0.616553	0.5782	0.565841	0.525757	0.482529	0.442075	0.417471	0.366714	0.317852	0.265002	0.224711	0.16357	0.1639	0.148658	0.0111734	1e-06	1e-06	1e-06	1e-06	1e-06	1e-06	1e-06	1e-06	1e-06	1e-06	1e-06	1e-06	1e-06	1e-06	1e-06	1e-06	1e-06	1e-06	1e-06	1e-06	1e-06	1e-06	1e-06	1e-06	1e-06	1e-06	1e-06	1e-06	1e-06	1e-06
23	0.706182	0.705554	0.687405	0.67409	0.648416	0.624691	0.599104	0.578013	0.547511	0.515672	0.478734	0.433591	0.363537	0.342322	0.293693	0.271928	0.240229	0.17068	0.171014	0.157483	0.00216563	1e-06	1e-06	1e-06	1e-06	1e-06	1e-06	1e-06	1e-06	1e-06	1e-06	1e-06	1e-06	1e-06	1e-06	1e-06	1e-06	1e-06	1e-06	1e-06	1e-06	1e-06	1e-06	1e-06	1e-06	1e-06	1e-06	1e-06	1e-06
24	0.796854	0.781907	0.762448	0.733126	0.709741	0.6787	0.663248	0.629196	0.599006	0.570715	0.548846	0.496056	0.433595	0.392917	0.336377	0.282377	0.280425	0.225155	0.177541	0.0953106	0.025513	0.17847	0.178684	0.178845	0.00608719	1e-06	1e-06	1e-06	1e-06	1e-06	1e-06	1e-06	1e-06	1e-06	1e-06	1e-06	1e-06	1e-06	1e-06	1e-06	1e-06	1e-06	1e-06	1e-06	1e-06	1e-06	1e-06	1e-06	1e-06
25	0.736909	0.760343	0.765793	0.752792	0.724032	0.706062	0.666702	0.645348	0.608844	0.578412	0.540809	0.498692	0.448386	0.401869	0.375731	0.316787	0.271213	0.253506	0.240777	0.171675	0.171782	0.0684107	1e-06	1e-06	1e-06	1e-06	0.103195	0.00395312	0.0576016	0.0443601	1e-06	1e-06	1e-06	1e-06	1e-06	1e-06	1e-06	1e-06	1e-06	1e-06	1e-06	1e-06	1e-06	1e-06	1e-06	1e-06	1e-06	1e-06	1e-06
26	0.751604	0.750193	0.738841	0.729328	0.70912	0.697495	0.682101	0.667118	0.626671	0.582191	0.543435	0.513025	0.481277	0.428954	0.368096	0.327864	0.305998	0.260926	0.239487	0.165449	0.165988	0.166518	0.167042	0.167583	0.0423175	0.0112504	1e-06	1e-06	1e-06	1e-06	1e-06	1e-06	1e-06	1e-06	1e-06	1e-06	1e-06	1e-06	1e-06	1e-06	1e-06	1e-06	1e-06	1e-06	1e-06	1e-06	1e-06	1e-06	1e-06
27	0.756143	0.74462	0.741808	0.721559	0.707764	0.682806	0.663883	0.638087	0.620135	0.602718	0.557302	0.521558	0.502347	0.448321	0.402386	0.365903	0.313845	0.280278	0.251535	0.235108	0.159867	0.160541	0.161221	0.161951	0.00705432	0.149263	0.0213614	1e-06	0.144919	0.04334	1e-06	1e-06	1e-06	1e-06	1e-06	0.0228771	1e-06	1e-06	1e-06	1e-06	1e-06	1e-06	1e-06	1e-06	1e-06	1e-06	1e-06	1e-06	1e-06
28	0.755885	0.754144	0.74366	0.725285	0.704664	0.690212	0.670703	0.655495	0.626504	0.59603	0.572624	0.535583	0.500029	0.44885	0.412815	0.375101	0.337149	0.28662	0.24329	0.243054	0.242578	0.189482	0.1554	0.15632	0.157253	0.124803	0.159158	0.14293	0.146404	0.0456304	1e-06	1e-06	1e-06	1e-06	1e-06	1e-06	1e-06	1e-06	1e-06	1e-06	1e-06	1e-06	1e-06	1e-06	1e-06	1e-06	1e-06	1e-06	1e-06
29	0.727541	0.717656	0.707438	0.694533	0.68509	0.667391	0.654547	0.642899	0.613513	0.588093	0.5676	0.533288	0.512336	0.46674	0.415181	0.386364	0.340896	0.306512	0.238842	0.235302	0.235491	0.227829	0.14958	0.150689	0.151816	0.152962	0.154125	0.155306	0.156506	0.0443622	1e-06	0.00762604	0.07588	1e-06	1e-06	1e-06	1e-06	1e-06	1e-06	1e-06	1e-06	1e-06	1e-06	1e-06	1e-06	1e-06	1e-06	1e-06	1e-06
30	0.721037	0.725314	0.706395	0.68919	0.678086	0.66286	0.637363	0.617858	0.612202	0.602932	0.582903	0.552134	0.504779	0.470121	0.448779	0.426924	0.375105	0.319751	0.284312	0.251413	0.228078	0.180166	0.143759	0.145058	0.14638	0.147724	0.149092	0.150482	0.151895	0.153331	0.15479	0.144874	0.0230785	1e-06	1e-06	1e-06	1e-06	1e-06	1e-06	1e-06	1e-06	1e-06	1e-06	1e-06	1e-06	1e-06	1e-06	1e-06	1e-06
31	0.706759	0.705563	0.6973	0.686447	0.662484	0.650659	0.638179	0.621399	0.606644	0.590262	0.565216	0.542931	0.510968	0.479012	0.43817	0.394661	0.376127	0.364316	0.307314	0.26882	0.220989	0.22203	0.209964	0.139427	0.140943	0.142487	0.144058	0.145658	0.0985356	0.0042834	0.105003	0.152331	0.152975	0.13697	0.0198275	1e-06	1e-06	1e-06	1e-06	1e-06	1e-06	1e-06	1e-06	1e-06	1e-06	1e-06	1e-06	1e-06	1e-06
32	0.698385	0.694216	0.684195	0.669013	0.657245	0.649097	0.628536	0.616484	0.597718	0.584049	0.556164	0.530258	0.496562	0.4813	0.450553	0.423416	0.402952	0.364753	0.305837	0.282542	0.258785	0.215392	0.216982	0.21849	0.219124	0.14454	0.139025	0.140833	0.142674	0.144547	0.146453	0.148391	0.149328	0.148605	0.146997	0.12615	0.0141207	0.0870819	0.138341	0.0949794	0.00285899	0.0159785	0.0910727	0.00499829	1e-06	1e-06	1e-06	1e-06	1e-06
33	0.683855	0.67471	0.665309	0.652588	0.650277	0.638807	0.625962	0.617086	0.602289	0.582433	0.55806	0.531039	0.513015	0.492063	0.460846	0.432616	0.387173	0.344864	0.31948	0.277977	0.258931	0.256652	0.210978	0.213196	0.197717	0.133735	0.157451	0.219157	0.148776	0.140155	0.142284	0.14445	0.145681	0.145345	0.144163	0.142761	0.141138	0.139294	0.13723	0.134945	0.13244	0.129713	0.123958	0.0502502	0.0846239	1e-06	1e-06	1e-06	1e-06
34	0.665204	0.671088	0.664287	0.645394	0.631382	0.619973	0.59924	0.588919	0.577314	0.562193	0.544842	0.527111	0.509939	0.495771	0.464452	0.429433	0.39886	0.377286	0.345702	0.331656	0.312828	0.254905	0.255865	0.207901	0.21072	0.213432	0.216035	0.155785	0.133453	0.135763	0.169596	0.170642	0.142034	0.142085	0.14133	0.140356	0.139163	0.13775	0.136118	0.134267	0.132197	0.118213	0.127399	0.124671	0.0935972	0.0259027	1e-06	0.0124722	1e-06
35	0.654448	0.647503	0.652145	0.642904	0.628728	0.621817	0.607778	0.589434	0.572365	0.557812	0.541033	0.527562	0.509036	0.484636	0.454495	0.429329	0.391856	0.390043	0.369664	0.334045	0.315458	0.29943	0.252927	0.257488	0.207997	0.209522	0.212802	0.215963	0.219005	0.221929	0.161392	0.136569	0.138387	0.138825	0.138497	0.137951	0.137187	0.136206	0.135007	0.133589	0.130966	0.0708076	0.125172	0.0401271	0.0365988	0.115381	1e-06	1e-06	1e-06
36	0.630572	0.643223	0.637862	0.627768	0.616502	0.599475	0.594813	0.579833	0.566119	0.556859	0.530242	0.507255	0.491709	0.473096	0.444298	0.421636	0.404654	0.385638	0.364564	0.33867	0.304374	0.280982	0.252314	0.253374	0.203982	0.205613	0.209569	0.213395	0.21709	0.151164	0.161481	0.132629	0.156613	0.135564	0.135664	0.135546	0.135212	0.134662	0.133895	0.132912	0.131712	0.130295	0.128663	0.11571	0.0288993	0.0957818	0.0801005	0.000606668	0.108566
37	0.634322	0.638202	0.628411	0.616614	0.608746	0.598713	0.579235	0.574223	0.555932	0.545284	0.529361	0.514369	0.497772	0.482645	0.460312	0.446841	0.425525	0.400188	0.373105	0.354177	0.346315	0.306928	0.284494	0.263638	0.255944	0.21963	0.206336	0.210826	0.215175	0.219383	0.190562	0.160247	0.131093	0.132304	0.13283	0.133141	0.133237	0.133118	0.132783	0.132234	0.131469	0.130489	0.129294	0.116654	1e-06	1e-06	0.0407104	0.119475	0.010409
38	0.612364	0.606039	0.612721	0.616706	0.603002	0.594605	0.574885	0.556032	0.54534	0.538777	0.517858	0.499072	0.487941	0.479787	0.464451	0.455313	0.433845	0.409792	0.380274	0.370538	0.343649	0.332203	0.30878	0.259864	0.240162	0.199014	0.203102	0.208257	0.21326	0.21811	0.170128	0.124748	0.127446	0.129044	0.14457	0.130736	0.131262	0.131574	0.131672	0.131556	0.131227	0.130683	0.129926	0.128956	0.127771	0.126373	0.0832076	0.000630161	0.0046309
39	0.607582	0.623827	0.630301	0.607365	0.60247	0.585981	0.57424	0.561727	0.554512	0.542872	0.512153	0.492972	0.486812	0.482833	0.470221	0.447874	0.434836	0.424385	0.395614	0.372526	0.340038	0.338236	0.339734	0.323021	0.326892	0.263624	0.267158	0.27541	0.22019	0.216837	0.222166	0.227331	0.190347	0.125784	0.127164	0.128332	0.166448	0.19284	0.13056	0.130878	0.130984	0.130877	0.130558	0.130027	0.129283	0.128327	0.127158	0.125777	0.124184
40	0.663626	0.646153	0.62313	0.609452	0.607456	0.585439	0.560226	0.546679	0.543789	0.534761	0.511775	0.49362	0.491731	0.490312	0.479826	0.462068	0.445488	0.431884	0.41044	0.394705	0.383695	0.368501	0.379403	0.331646	0.297348	0.261117	0.281351	0.283839	0.28471	0.235491	0.234165	0.227309	0.231527	0.233506	0.234459	0.235281	0.227729	0.169599	0.129449	0.130201	0.130741	0.131071	0.13119	0.131098	0.130795	0.130281	0.129555	0.128619	0.127472
41	0.655571	0.649197	0.634857	0.614313	0.60433	0.580892	0.57629	0.571928	0.556643	0.529951	0.508843	0.497931	0.487831	0.475261	0.469028	0.467342	0.459486	0.446629	0.431336	0.412727	0.406777	0.387453	0.356285	0.351977	0.335615	0.311406	0.320897	0.291828	0.259752	0.214885	0.220882	0.227287	0.205372	0.223399	0.196466	0.237591	0.238851	0.239977	0.240969	0.225514	0.130499	0.131265	0.131822	0.132169	0.132307	0.132235	0.131953	0.131461	0.13076
42	0.639741	0.6417	0.634535	0.61615	0.603983	0.592619	0.584846	0.571025	0.55749	0.547808	0.529502	0.523125	0.506494	0.489596	0.476732	0.47012	0.463956	0.459771	0.441514	0.425355	0.414635	0.408887	0.39852	0.385219	0.362962	0.321148	0.305952	0.327317	0.294889	0.298075	0.308583	0.256218	0.232685	0.23583	0.237933	0.224316	0.135043	0.198577	0.207006	0.128845	0.162518	0.170091	0.132454	0.13813	0.133819	0.134189	0.13435	0.134304	0.134049
43	0.641366	0.626529	0.63493	0.613959	0.601042	0.600174	0.59158	0.575844	0.545239	0.520073	0.520146	0.514278	0.508653	0.502228	0.490159	0.484661	0.475447	0.457875	0.45067	0.434258	0.434512	0.438328	0.424445	0.384723	0.36343	0.352992	0.32741	0.33876	0.331898	0.236661	0.219598	0.227243	0.233264	0.236992	0.192918	0.195457	0.244609	0.216844	0.240066	0.250968	0.252808	0.227776	0.167745	0.246527	0.135331	0.136143	0.136748	0.137146	0.137337
44	0.655054	0.638575	0.647617	0.637767	0.626728	0.605678	0.594086	0.571308	0.559427	0.546511	0.530017	0.526191	0.512983	0.497738	0.496625	0.479846	0.467039	0.462881	0.45949	0.450569	0.448798	0.446923	0.440244	0.450376	0.44357	0.426096	0.416757	0.362538	0.357596	0.373366	0.336999	0.327231	0.313276	0.335227	0.307422	0.244519	0.247488	0.23145	0.175605	0.255538	0.256966	0.17405	0.133718	0.135383	0.136842	0.139323	0.139145	0.154455	0.140625
45	0.683299	0.668419	0.662187	0.653044	0.639035	0.631181	0.62016	0.581755	0.580267	0.572629	0.548586	0.520172	0.525601	0.534404	0.524387	0.512437	0.51192	0.496518	0.485493	0.470917	0.463072	0.465074	0.453219	0.456725	0.446209	0.453275	0.424806	0.404061	0.398183	0.378971	0.329198	0.331451	0.341992	0.338099	0.257618	0.246828	0.250367	0.253759	0.214018	0.148003	0.129529	0.132041	0.13435	0.136454	0.150131	0.275664	0.232269	0.143516	0.143913
46	0.699642	0.683618	0.66989	0.665364	0.663265	0.645557	0.618896	0.597825	0.580932	0.567841	0.56075	0.548181	0.543788	0.547206	0.537001	0.520822	0.511073	0.510667	0.514449	0.498235	0.485302	0.482792	0.485929	0.477339	0.472504	0.482914	0.452796	0.447549	0.428407	0.443442	0.410301	0.418776	0.380163	0.35486	0.36105	0.351338	0.264851	0.257205	0.261016	0.264678	0.267139	0.208359	0.274776	0.277846	0.280767	0.283539	0.286164	0.272826	0.216862
47	0.650314	0.671415	0.685666	0.705117	0.696388	0.682896	0.651652	0.6364	0.62871	0.602418	0.587355	0.584683	0.57344	0.565549	0.567447	0.559935	0.537387	0.529229	0.518528	0.511661	0.499078	0.4999	0.5061	0.505658	0.504737	0.471997	0.46564	0.462946	0.414794	0.38938	0.407951	0.426403	0.441185	0.393001	0.367564	0.374276	0.335723	0.26065	0.265025	0.269249	0.273321	0.258933	0.176652	0.284631	0.288099	0.291415	0.29458	0.297594	0.300457
48	0.714204	0.731872	0.738512	0.70184	0.689977	0.685754	0.657933	0.635506	0.629123	0.617756	0.600496	0.603027	0.591349	0.58076	0.56809	0.572158	0.571719	0.551996	0.540193	0.531165	0.53206	0.533498	0.526628	0.533062	0.53443	0.531239	0.519213	0.505703	0.49397	0.425273	0.382523	0.344114	0.357238	0.426813	0.455223	0.417404	0.388701	0.363629	0.396408	0.322612	0.278449	0.282926	0.287248	0.285097	0.259981	0.177722	0.148734	0.299829	0.309947
49	0.725816	0.733053	0.712013	0.710353	0.695204	0.673916	0.651818	0.6439	0.632198	0.599657	0.59736	0.59186	0.595027	0.587658	0.591042	0.599661	0.581665	0.569029	0.563239	0.551935	0.555165	0.545503	0.555433	0.562964	0.563296	0.568953	0.568599	0.567478	0.55933	0.531928	0.49849	0.464473	0.458508	0.407264	0.417926	0.426009	0.39658	0.404308	0.411858	0.419231	0.388941	0.288609	0.296866	0.386518	0.302762	0.307166	0.311413	0.179013	0.157066
50	0.780942	0.777391	0.764758	0.738349	0.702954	0.678287	0.670033	0.651863	0.643587	0.652376	0.636636	0.614397	0.623362	0.62392	0.617416	0.617953	0.61061	0.603814	0.59349	0.570242	0.562646	0.561081	0.560864	0.56062	0.556011	0.554582	0.546761	0.525767	0.544279	0.519652	0.478562	0.490176	0.466914	0.451135	0.459827	0.42273	0.380717	0.410381	0.395384	0.382549	0.275199	0.277065	0.318471	0.325538	0.290652	0.29488	0.298957	0.302883	0.306659
51	0.768099	0.775575	0.778929	0.744932	0.724382	0.708113	0.69746	0.666385	0.641732	0.619876	0.638542	0.651004	0.63156	0.622939	0.609223	0.601945	0.614627	0.612156	0.600075	0.591153	0.590627	0.579179	0.557895	0.559342	0.560523	0.573138	0.56613	0.548306	0.542698	0.527406	0.509699	0.491572	0.490146	0.457073	0.44069	0.45778	0.488495	0.450819	0.383278	0.321847	0.355995	0.355299	0.366754	0.274345	0.320238	0.421635	0.4286	0.312293	0.293882
52	0.76728	0.756774	0.777514	0.760112	0.736068	0.720694	0.703846	0.679605	0.669633	0.674074	0.646419	0.634641	0.634537	0.631397	0.635878	0.63063	0.638767	0.635936	0.617251	0.594949	0.585458	0.592127	0.574026	0.561734	0.557911	0.560639	0.565315	0.557225	0.551833	0.558509	0.534275	0.542115	0.507901	0.479297	0.462363	0.429362	0.436989	0.444435	0.420603	0.368923	0.375255	0.381431	0.38745	0.393313	0.359136	0.270306	0.319649	0.282902	0.281104
53	0.770046	0.791622	0.788041	0.757174	0.720273	0.702663	0.702492	0.68773	0.662502	0.658853	0.654209	0.632476	0.630803	0.632853	0.623448	0.623333	0.631298	0.630324	0.614781	0.596776	0.590148	0.577001	0.573439	0.571186	0.569825	0.552247	0.548935	0.558922	0.534163	0.510478	0.527678	0.502485	0.45504	0.45758	0.465093	0.464145	0.445571	0.462079	0.43126	0.411858	0.358198	0.364093	0.351099	0.341079	0.380883	0.386181	0.39133	0.381887	0.279809
54	0.848699	0.830418	0.82458	0.839823	0.821205	0.78514	0.746571	0.701554	0.693339	0.674956	0.651899	0.653605	0.665824	0.661949	0.653516	0.645495	0.637952	0.628116	0.620455	0.609094	0.60335	0.587388	0.577902	0.575404	0.576023	0.56999	0.564066	0.556805	0.550885	0.533056	0.52882	0.506917	0.489723	0.484502	0.466224	0.442241	0.407698	0.404178	0.384518	0.335385	0.341141	0.346755	0.352227	0.357558	0.362746	0.367791	0.372695	0.377457	0.377297
55	0.864944	0.895083	0.901433	0.864186	0.824792	0.788615	0.748854	0.700907	0.670784	0.642432	0.642418	0.640355	0.636735	0.637442	0.642405	0.638022	0.627094	0.622644	0.611742	0.600997	0.614197	0.595389	0.584564	0.573143	0.559851	0.556006	0.55442	0.549362	0.533621	0.534098	0.529494	0.530388	0.502536	0.473563	0.466976	0.445077	0.434389	0.432392	0.394468	0.396562	0.402591	0.408468	0.414194	0.419768	0.401018	0.349402	0.354061	0.358584	0.25316
56	0.915977	0.910094	0.875261	0.843283	0.814916	0.786732	0.760157	0.737717	0.704222	0.665906	0.661401	0.658375	0.665111	0.668131	0.647002	0.639693	0.656413	0.651961	0.63967	0.617387	0.607236	0.592451	0.58352	0.580242	0.564737	0.551967	0.538327	0.539475	0.541281	0.527778	0.526268	0.522075	0.491917	0.471043	0.472078	0.461697	0.454678	0.434127	0.406576	0.375823	0.381561	0.387158	0.371236	0.324959	0.326471	0.331012	0.335426	0.339711	0.343869
57	0.940436	0.913144	0.896072	0.909062	0.887656	0.840327	0.791467	0.756498	0.708705	0.696481	0.674026	0.647389	0.677041	0.6874	0.67476	0.671891	0.683866	0.67828	0.649409	0.630319	0.622659	0.60001	0.583886	0.577048	0.563782	0.556629	0.544406	0.532522	0.528503	0.528701	0.522544	0.504454	0.490202	0.480695	0.464089	0.436951	0.430328	0.429886	0.403954	0.399141	0.360531	0.365848	0.371033	0.376086	0.381008	0.383298	0.316791	0.320839	0.324765
58	0.980615	0.960211	0.953386	0.931435	0.910216	0.892237	0.859104	0.817175	0.770404	0.747293	0.747911	0.765158	0.773141	0.767075	0.752195	0.736851	0.720758	0.714061	0.662175	0.644166	0.630703	0.612248	0.594102	0.574508	0.569052	0.562721	0.543239	0.537293	0.52441	0.513754	0.500601	0.487976	0.473712	0.466195	0.444742	0.416712	0.405977	0.411392	0.416645	0.421735	0.416058	0.394	0.399025	0.39744	0.358917	0.3611	0.298156	0.301966	0.305662
59	0.991653	0.993558	0.977544	0.938548	0.915817	0.909201	0.86377	0.842386	0.821409	0.789476	0.771685	0.769087	0.757609	0.778168	0.795425	0.764398	0.739603	0.726785	0.695705	0.670766	0.643379	0.606038	0.587098	0.57889	0.559607	0.557344	0.550337	0.537385	0.519586	0.496872	0.491898	0.493686	0.475841	0.446483	0.427782	0.411329	0.386796	0.386965	0.402532	0.402725	0.365587	0.36629	0.36206	0.332405	0.336826	0.341136	0.345334	0.349421	0.353396
60	0.967275	0.972353	0.973969	0.925675	0.932946	0.944589	0.897417	0.849819	0.816348	0.782507	0.76891	0.775229	0.791022	0.797872	0.795743	0.797261	0.797573	0.785583	0.724892	0.680814	0.670415	0.618288	0.597244	0.586202	0.570145	0.546565	0.530893	0.518659	0.504671	0.495884	0.498139	0.484551	0.46616	0.441135	0.427525	0.412029	0.409583	0.400348	0.386621	0.372763	0.367751	0.351674	0.386545	0.36236	0.314735	0.318804	0.322772	0.326639	0.330404
61	0.975285	0.996674	0.998767	0.977549	0.981685	0.947087	0.91397	0.88907	0.844399	0.826569	0.8115	0.798088	0.823159	0.834694	0.837735	0.834934	0.832	0.825281	0.818875	0.795075	0.763512	0.678732	0.58718	0.583111	0.560117	0.545732	0.53465	0.514531	0.503786	0.491617	0.484269	0.465368	0.449275	0.428778	0.409882	0.398156	0.394958	0.393705	0.386453	0.376724	0.382007	0.380892	0.357004	0.333137	0.337686	0.342165	0.346576	0.350918	0.330647
62	0.994019	0.994101	0.997064	0.988317	0.95661	0.935381	0.915232	0.834097	0.839357	0.828957	0.839974	0.839825	0.826561	0.834161	0.838307	0.832518	0.859419	0.878135	0.88223	0.865871	0.841742	0.763734	0.64942	0.601084	0.573215	0.542617	0.530285	0.518425	0.498069	0.491167	0.480835	0.462246	0.446533	0.424043	0.404679	0.393242	0.386447	0.370576	0.361375	0.338164	0.328788	0.329514	0.314547	0.3405	0.304729	0.318454	0.322838	0.288102	0.286194
63	0.993655	0.999314	0.999327	0.997258	0.982447	0.961712	0.939119	0.932855	0.874831	0.864479	0.865451	0.855357	0.826682	0.842267	0.882125	0.88403	0.90581	0.914547	0.918932	0.876153	0.851486	0.807342	0.783353	0.642549	0.59471	0.548948	0.525972	0.517465	0.496619	0.48034	0.463138	0.448775	0.433872	0.4102	0.391914	0.380713	0.375537	0.366802	0.355985	0.348942	0.34844	0.33143	0.322597	0.346346	0.314063	0.294742	0.299099	0.30343	0.307734
64	0.999964	0.999263	0.998051	0.992094	0.982202	0.957489	0.913853	0.885109	0.872727	0.845722	0.857257	0.859743	0.883126	0.91628	0.946249	0.940426	0.947518	0.928393	0.934983	0.935406	0.894934	0.882341	0.848742	0.757905	0.648219	0.579298	0.542196	0.519023	0.50095	0.47696	0.465405	0.449519	0.424248	0.403973	0.384031	0.36028	0.349833	0.336539	0.330495	0.320119	0.306987	0.309255	0.289981	0.292121	0.276831	0.305355	0.298661	0.279862	0.258969
65	0.999961	0.997968	0.981907	0.97253	0.954327	0.926651	0.913541	0.909302	0.887115	0.849503	0.858056	0.857613	0.868462	0.887905	0.907308	0.908183	0.937572	0.971442	0.966458	0.961423	0.964638	0.924613	0.857959	0.754913	0.659675	0.595837	0.547793	0.516752	0.492873	0.471121	0.459321	0.440788	0.418361	0.399323	0.376179	0.364036	0.346258	0.340013	0.33932	0.330147	0.32502	0.315194	0.296886	0.300559	0.3063	0.288242	0.286812	0.26144	0.261687
66	0.996565	0.994536	0.990246	0.93546	0.885972	0.825334	0.832076	0.844486	0.83417	0.790208	0.801841	0.838495	0.851863	0.873178	0.93858	0.963925	0.968529	0.976288	0.981446	0.970286	0.955734	0.930135	0.864705	0.851583	0.790913	0.686601	0.590064	0.536651	0.50219	0.477335	0.45793	0.43327	0.402893	0.391565	0.381208	0.352104	0.336299	0.329852	0.322946	0.307362	0.299913	0.305795	0.309453	0.30016	0.300979	0.288765	0.263098	0.268762	0.274511
67	0.964625	0.899857	0.859422	0.817443	0.79262	0.809081	0.840412	0.849861	0.819363	0.808164	0.793394	0.796273	0.841965	0.910017	0.957468	0.974124	0.992556	0.99159	0.989975	0.974723	0.975377	0.981779	0.980208	0.904928	0.853271	0.746892	0.662576	0.583251	0.510046	0.47469	0.4543	0.424726	0.397859	0.382573	0.366793	0.34946	0.327181	0.321422	0.304297	0.290674	0.292781	0.289223	0.287532	0.277161	0.277296	0.266371	0.273779	0.281362	0.289121
68	0.729312	0.788222	0.824899	0.831147	0.776905	0.719022	0.720665	0.700868	0.693844	0.693391	0.728698	0.745521	0.742802	0.797718	0.873582	0.913027	0.935285	0.967366	0.979226	0.962838	0.972445	0.957723	0.936803	0.929511	0.872681	0.719687	0.642766	0.572366	0.527559	0.485407	0.455243	0.435093	0.409542	0.37843	0.353909	0.344856	0.324617	0.305379	0.292642	0.290469	0.281732	0.264507	0.267181	0.276501	0.278649	0.270249	0.269749	0.262102	0.266938
69	0.669574	0.646841	0.654197	0.666361	0.653142	0.647068	0.603239	0.579717	0.601709	0.611045	0.63481	0.681197	0.709907	0.779635	0.874451	0.913245	0.954674	0.979376	0.968117	0.965992	0.990301	0.98569	0.950282	0.914938	0.873824	0.848978	0.720756	0.638297	0.544322	0.488782	0.459026	0.430603	0.409224	0.382332	0.360278	0.339512	0.319567	0.305343	0.295339	0.291008	0.290464	0.274699	0.264159	0.272165	0.262969	0.272331	0.247038	0.239513	0.244755
70	0.671123	0.632889	0.619505	0.54636	0.515149	0.552317	0.588428	0.568674	0.561115	0.611375	0.638909	0.675876	0.739588	0.802059	0.849787	0.898623	0.922512	0.964092	0.97742	0.981786	0.994447	0.980798	0.974909	0.965344	0.911141	0.861535	0.837991	0.69877	0.582626	0.515603	0.488851	0.450234	0.413246	0.390076	0.364561	0.335607	0.302859	0.275043	0.262394	0.261276	0.250299	0.246543	0.239759	0.236162	0.2393	0.230054	0.23463	0.218113	0.253202
71	0.550566	0.439277	0.344471	0.315451	0.357095	0.327423	0.323305	0.381959	0.437822	0.506089	0.525851	0.542177	0.610232	0.678272	0.723042	0.802575	0.90233	0.91088	0.918944	0.933618	0.915709	0.922063	0.927885	0.915475	0.901334	0.880778	0.786955	0.664208	0.590135	0.521242	0.461955	0.433334	0.412308	0.391426	0.367675	0.344721	0.325069	0.301268	0.282872	0.257448	0.246775	0.249518	0.252232	0.24848	0.239309	0.227569	0.212156	0.223292	0.219542
72	0.236757	0.228001	0.285097	0.265956	0.293401	0.283244	0.305005	0.350534	0.334609	0.428251	0.525081	0.546175	0.606728	0.643035	0.699428	0.766945	0.841453	0.884975	0.878945	0.873747	0.899908	0.92336	0.895714	0.880679	0.866839	0.869031	0.882712	0.83314	0.690809	0.609521	0.533718	0.474937	0.427537	0.402995	0.380749	0.361219	0.335074	0.310695	0.286266	0.271545	0.256581	0.246992	0.234584	0.232514	0.212951	0.211483	0.208963	0.231216	0.229604
73	0.132571	0.120537	0.128762	0.15717	0.1686	0.164042	0.190312	0.206631	0.263471	0.310655	0.355222	0.408239	0.479565	0.574364	0.63657	0.681726	0.74764	0.791619	0.816442	0.814341	0.80466	0.859555	0.875947	0.88913	0.860379	0.852797	0.842276	0.789594	0.686331	0.581077	0.511515	0.468239	0.447342	0.420106	0.389181	0.359716	0.337999	0.324302	0.302028	0.278147	0.240902	0.230705	0.224978	0.21218	0.223367	0.24187	0.22663	0.242515	0.258955
74	0.0709704	0.0719819	0.0604357	0.0727974	0.0840412	0.0930357	0.114383	0.137064	0.171881	0.223281	0.320989	0.328367	0.376096	0.471631	0.541712	0.604168	0.668056	0.688568	0.719397	0.762458	0.769615	0.781471	0.780094	0.781263	0.838438	0.838752	0.788018	0.785627	0.723718	0.606707	0.569201	0.510248	0.457257	0.431483	0.40806	0.38538	0.359849	0.330578	0.30628	0.286688	0.271782	0.271811	0.244312	0.230216	0.216427	0.215676	0.205684	0.222421	0.23976
75	0.0761935	0.0582576	0.0604678	0.0594959	0.0625468	0.0662083	0.082907	0.111562	0.15427	0.20325	0.251162	0.29381	0.39242	0.459088	0.502535	0.562583	0.61048	0.655572	0.658009	0.675563	0.711695	0.714622	0.751197	0.767688	0.761891	0.794169	0.802405	0.779194	0.749621	0.752304	0.675412	0.573586	0.502892	0.462267	0.441602	0.414134	0.381735	0.352754	0.311882	0.299636	0.284279	0.264894	0.251874	0.240579	0.215531	0.232996	0.242432	0.218467	0.230593
76	0.0814314	0.0602826	0.059278	0.0683445	0.0814489	0.105921	0.132403	0.137264	0.157756	0.206532	0.270768	0.308259	0.401522	0.462118	0.465545	0.501438	0.577837	0.65099	0.658473	0.687981	0.698034	0.691806	0.701394	0.690683	0.713157	0.732571	0.764264	0.806283	0.763197	0.689474	0.698759	0.655901	0.604676	0.562686	0.503486	0.474646	0.441249	0.404668	0.370717	0.333527	0.302613	0.284538	0.257529	0.24769	0.246376	0.244224	0.233083	0.233788	0.250959
77	0.0668252	0.060629	0.0657518	0.0679819	0.0779118	0.101999	0.142736	0.167196	0.167411	0.207312	0.251638	0.256841	0.329202	0.420594	0.474088	0.502227	0.565673	0.586868	0.593095	0.541017	0.603405	0.58608	0.565931	0.609206	0.599029	0.637294	0.722309	0.765671	0.78301	0.761794	0.720185	0.686359	0.666206	0.617347	0.57424	0.52875	0.491872	0.458949	0.403351	0.347308	0.313443	0.303598	0.280272	0.248601	0.232115	0.219481	0.231767	0.248877	0.242867
78	0.0694246	0.073406	0.08454	0.0968682	0.10606	0.119799	0.140347	0.165918	0.195901	0.23369	0.262696	0.285069	0.331943	0.415356	0.486247	0.536848	0.539462	0.558576	0.611606	0.571136	0.512515	0.490463	0.484932	0.518025	0.531419	0.577418	0.665382	0.722374	0.742065	0.764011	0.774791	0.749386	0.704098	0.673175	0.637134	0.591384	0.556892	0.517201	0.466914	0.412927	0.36755	0.318465	0.288038	0.270496	0.248137	0.265196	0.264001	0.26313	0.278377
79	0.109862	0.089495	0.0913221	0.10558	0.122179	0.148044	0.157643	0.167196	0.207043	0.238228	0.294124	0.342606	0.398393	0.467384	0.498961	0.532819	0.593299	0.560256	0.481222	0.476228	0.473662	0.456026	0.464244	0.507713	0.479474	0.515567	0.561377	0.59295	0.63071	0.685514	0.725367	0.757634	0.752921	0.732802	0.699013	0.647561	0.598803	0.546982	0.502208	0.457579	0.397381	0.336867	0.304163	0.288455	0.282942	0.271349	0.252842	0.251803	0.245827
80	0.0874551	0.103006	0.113413	0.127697	0.146095	0.163207	0.193253	0.230593	0.265921	0.290308	0.314125	0.372092	0.417563	0.475759	0.557417	0.570771	0.580476	0.569512	0.525161	0.5241	0.481139	0.456238	0.437101	0.433452	0.451785	0.480061	0.54088	0.587365	0.618208	0.694324	0.785566	0.839965	0.84364	0.832938	0.790945	0.729078	0.658897	0.577345	0.517937	0.465983	0.412213	0.375181	0.31716	0.292765	0.291211	0.268089	0.254335	0.240571	0.245049
81	0.126177	0.123413	0.121556	0.145552	0.172639	0.182043	0.198707	0.225172	0.268206	0.323242	0.349571	0.406692	0.459647	0.522317	0.586409	0.558381	0.549951	0.564624	0.525832	0.496848	0.477964	0.457492	0.415688	0.427565	0.439779	0.445017	0.487243	0.530308	0.602345	0.670799	0.777159	0.834956	0.838227	0.849231	0.8312	0.776019	0.730056	0.674365	0.627311	0.573338	0.496823	0.433866	0.373796	0.317991	0.291065	0.272397	0.260277	0.267187	0.262996
82	0.160882	0.15234	0.156167	0.177178	0.189124	0.204385	0.233286	0.257649	0.324128	0.398448	0.46715	0.501283	0.515519	0.577658	0.649653	0.640638	0.602778	0.597158	0.56796	0.506492	0.475481	0.469537	0.457125	0.459125	0.459462	0.44523	0.466157	0.517256	0.584492	0.654794	0.727464	0.815418	0.896552	0.898306	0.877541	0.825829	0.782953	0.736864	0.675247	0.603148	0.546317	0.491656	0.416165	0.351982	0.293925	0.288454	0.287481	0.287658	0.287278
83	0.161309	0.170604	0.179681	0.189785	0.219996	0.253203	0.271443	0.299868	0.35404	0.390017	0.431772	0.480926	0.52545	0.565017	0.642615	0.669327	0.666075	0.654462	0.591124	0.531046	0.481001	0.462788	0.444217	0.433272	0.423531	0.427247	0.440358	0.474379	0.53455	0.600108	0.696986	0.796718	0.886707	0.926584	0.923939	0.892229	0.84769	0.789292	0.723509	0.662761	0.597354	0.508106	0.418584	0.356702	0.337303	0.308947	0.294273	0.277252	0.288701
84	0.191652	0.192166	0.215921	0.242479	0.262005	0.287556	0.330064	0.350863	0.35692	0.376179	0.434959	0.521465	0.603607	0.694582	0.697974	0.676844	0.678663	0.656428	0.600891	0.577788	0.547547	0.519139	0.45389	0.426097	0.41367	0.423136	0.438299	0.451294	0.518715	0.611702	0.676347	0.754366	0.852206	0.927054	0.954197	0.94994	0.907655	0.863698	0.803184	0.731426	0.650093	0.574572	0.500313	0.426562	0.366649	0.336725	0.30031	0.29087	0.284474
85	0.217316	0.222452	0.239053	0.258268	0.275737	0.304792	0.349044	0.396545	0.436113	0.469324	0.541724	0.578707	0.592562	0.633667	0.664372	0.704269	0.723729	0.673427	0.623636	0.614529	0.582853	0.53512	0.471632	0.424494	0.396514	0.388559	0.394285	0.417753	0.460451	0.54804	0.621979	0.7005	0.807745	0.909824	0.955457	0.956952	0.933643	0.889257	0.83449	0.762302	0.692631	0.625418	0.559712	0.463481	0.347886	0.322468	0.315533	0.293585	0.299405
86	0.275874	0.285859	0.286521	0.30345	0.31651	0.358295	0.398652	0.452534	0.494837	0.550962	0.560551	0.558875	0.572478	0.603217	0.660806	0.677671	0.674197	0.688616	0.644147	0.604718	0.57937	0.540895	0.495276	0.460605	0.432769	0.408593	0.410762	0.407304	0.44824	0.525473	0.595856	0.697906	0.788555	0.87844	0.944876	0.961252	0.954563	0.920505	0.885339	0.828859	0.766126	0.700503	0.639268	0.549082	0.46835	0.398962	0.327968	0.307474	0.307235
87	0.276923	0.312322	0.347948	0.35382	0.361822	0.417594	0.428689	0.448527	0.485905	0.526806	0.578975	0.62556	0.631207	0.670658	0.705826	0.725259	0.752878	0.740777	0.685268	0.630498	0.606794	0.582512	0.527972	0.504698	0.483291	0.434475	0.421349	0.452163	0.443756	0.475875	0.582785	0.669592	0.758087	0.852561	0.931561	0.960414	0.968629	0.967353	0.930882	0.865378	0.797684	0.730689	0.67743	0.606643	0.540093	0.419066	0.330703	0.324994	0.329177
88	0.361269	0.34585	0.341405	0.366528	0.385235	0.420275	0.457501	0.508087	0.52685	0.540865	0.581117	0.605374	0.652492	0.678316	0.668504	0.649104	0.685476	0.699227	0.680452	0.65861	0.628721	0.599757	0.55065	0.497981	0.463327	0.412413	0.38862	0.399116	0.415301	0.437825	0.512573	0.625674	0.739791	0.84076	0.900705	0.950269	0.980949	0.978068	0.951416	0.901093	0.843014	0.788702	0.724242	0.669411	0.601153	0.504917	0.425725	0.402937	0.35541
89	0.395605	0.429391	0.421977	0.417779	0.469554	0.49098	0.511302	0.528583	0.540117	0.578972	0.608759	0.619135	0.65456	0.6863	0.688882	0.697241	0.743209	0.748087	0.707122	0.694119	0.666491	0.620229	0.572046	0.547591	0.504487	0.447763	0.397855	0.340607	0.358294	0.421905	0.481047	0.571734	0.694375	0.801842	0.903288	0.960849	0.979386	0.98702	0.975219	0.924377	0.869186	0.817411	0.750674	0.689053	0.637734	0.567346	0.440466	0.413621	0.404607
90	0.483827	0.51246	0.467036	0.454332	0.484943	0.542275	0.511013	0.509707	0.516992	0.549292	0.597704	0.634701	0.674203	0.715438	0.733042	0.720959	0.733547	0.715254	0.71186	0.70134	0.688514	0.64694	0.61818	0.567754	0.51021	0.429678	0.409511	0.402773	0.365196	0.382644	0.46942	0.541514	0.662706	0.780657	0.866734	0.935845	0.978228	0.984929	0.968028	0.938431	0.89964	0.855666	0.802512	0.722394	0.667385	0.585189	0.538481	0.441815	0.4177
91	0.471395	0.46463	0.524486	0.484352	0.526452	0.545881	0.560368	0.572593	0.558708	0.58967	0.579839	0.599439	0.660134	0.714397	0.750531	0.748273	0.739167	0.736685	0.723848	0.705559	0.700687	0.653568	0.611604	0.579212	0.535764	0.496378	0.412048	0.34027	0.342307	0.341724	0.402338	0.510696	0.628903	0.727533	0.814931	0.877696	0.948652	0.986792	0.980082	0.953423	0.920109	0.877404	0.821161	0.759692	0.697531	0.662949	0.62574	0.554643	0.459894
92	0.578911	0.57929	0.580507	0.580298	0.556792	0.543422	0.552117	0.564924	0.570841	0.578081	0.603462	0.652984	0.670704	0.697121	0.723029	0.735827	0.740029	0.764368	0.771385	0.737097	0.713922	0.691362	0.622026	0.602597	0.602025	0.546639	0.442116	0.391828	0.357326	0.326077	0.334341	0.410096	0.557847	0.699262	0.814564	0.885158	0.937655	0.979137	0.983208	0.963669	0.926265	0.890633	0.847151	0.80684	0.738421	0.679882	0.639137	0.580663	0.518634
93	0.561237	0.572214	0.583432	0.608114	0.587302	0.548954	0.5369	0.568552	0.585909	0.594155	0.560494	0.571921	0.62882	0.675989	0.704521	0.708782	0.701741	0.711992	0.711747	0.71631	0.718278	0.667779	0.656785	0.634268	0.590274	0.523803	0.47479	0.39152	0.367593	0.355775	0.363132	0.418489	0.49466	0.615714	0.736306	0.839375	0.909943	0.950435	0.965198	0.967381	0.940547	0.913906	0.884386	0.833432	0.776159	0.746632	0.717892	0.680235	0.584488
94	0.696302	0.704585	0.653207	0.600812	0.575469	0.602245	0.583971	0.566345	0.545101	0.564256	0.584708	0.618297	0.659412	0.682414	0.697038	0.708562	0.722582	0.734826	0.759878	0.784998	0.759745	0.735009	0.732612	0.684114	0.637831	0.593438	0.562165	0.478555	0.40358	0.350001	0.367831	0.410932	0.484067	0.575725	0.701782	0.813281	0.896913	0.940482	0.957918	0.968016	0.967193	0.94004	0.907668	0.868703	0.83384	0.792777	0.755505	0.715627	0.680594
95	0.660956	0.67051	0.656911	0.610359	0.596973	0.603361	0.590854	0.543144	0.531423	0.524639	0.538206	0.558312	0.594308	0.634275	0.642161	0.67237	0.715769	0.731447	0.762407	0.78502	0.765997	0.695507	0.675465	0.673762	0.631847	0.558642	0.500085	0.445741	0.349489	0.278847	0.247319	0.320559	0.419574	0.519067	0.661849	0.763061	0.84008	0.912351	0.942473	0.953669	0.95471	0.940043	0.905062	0.873939	0.831191	0.784889	0.750614	0.734644	0.687489
96	0.823345	0.745015	0.662983	0.565098	0.562207	0.54862	0.518735	0.502665	0.503756	0.499561	0.506245	0.519045	0.544688	0.567404	0.594151	0.634915	0.648438	0.645153	0.661601	0.695831	0.689481	0.698239	0.706082	0.671998	0.632349	0.586581	0.546759	0.463764	0.347106	0.275359	0.254647	0.252358	0.29471	0.396077	0.544005	0.688191	0.789436	0.871077	0.928388	0.944736	0.947248	0.935935	0.910964	0.876892	0.84385	0.817281	0.798285	0.759323	0.71177
97	0.760903	0.748722	0.716457	0.645938	0.573777	0.524117	0.528204	0.532071	0.508768	0.48754	0.47534	0.48872	0.517221	0.560242	0.605612	0.627638	0.636438	0.654131	0.660887	0.673346	0.720709	0.698249	0.693002	0.713256	0.678473	0.626692	0.579979	0.541184	0.462808	0.369184	0.269743	0.211681	0.228703	0.306967	0.455462	0.627623	0.752063	0.840147	0.896342	0.920833	0.933428	0.927229	0.905167	0.88655	0.860235	0.834707	0.797924	0.767317	0.738576
98	0.765064	0.798806	0.761491	0.658475	0.611522	0.566321	0.525883	0.511355	0.514671	0.485274	0.474261	0.49303	0.522859	0.529295	0.556634	0.603633	0.625994	0.659025	0.694827	0.694698	0.715665	0.713585	0.726258	0.724011	0.678881	0.625241	0.580157	0.535352	0.438217	0.324039	0.267478	0.217172	0.20672	0.262955	0.383775	0.550749	0.702035	0.806905	0.869593	0.909971	0.927716	0.92908	0.927774	0.906749	0.872448	0.846787	0.817399	0.790664	0.779907
99	0.792906	0.817624	0.747251	0.676694	0.61226	0.548225	0.514639	0.481048	0.483041	0.469682	0.442378	0.430915	0.453725	0.494218	0.542262	0.59975	0.614628	0.639588	0.670583	0.660929	0.669181	0.699693	0.715995	0.695541	0.679732	0.588137	0.556618	0.501858	0.455825	0.417495	0.337825	0.223312	0.185335	0.205669	0.272965	0.41515	0.563196	0.697308	0.798797	0.857661	0.884629	0.887152	0.897816	0.897104	0.866957	0.851361	0.833023	0.799359	0.766778
100	0.900666	0.867027	0.818874	0.692264	0.648741	0.576341	0.50211	0.462821	0.440797	0.429846	0.419778	0.435224	0.453929	0.495583	0.513653	0.528982	0.556243	0.584774	0.627047	0.627266	0.652715	0.665404	0.653643	0.651361	0.651064	0.636351	0.648972	0.603749	0.523373	0.447214	0.349805	0.285657	0.264824	0.265958	0.317312	0.423422	0.53348	0.642381	0.742179	0.812081	0.852025	0.882411	0.903959	0.884304	0.870054	0.872822	0.836567	0.805896	0.797499
101	0.946194	0.903427	0.807519	0.715216	0.636254	0.576285	0.509731	0.466947	0.464354	0.435107	0.418917	0.412939	0.42117	0.456969	0.465285	0.496953	0.523332	0.55523	0.581788	0.604579	0.63119	0.665412	0.677105	0.658923	0.646292	0.607938	0.595452	0.589538	0.533785	0.473335	0.388863	0.287325	0.213643	0.2175	0.242829	0.275991	0.386902	0.544147	0.663082	0.744612	0.806155	0.849811	0.874062	0.887611	0.875316	0.873107	0.869604	0.841586	0.802336
102	0.855623	0.866092	0.798118	0.708436	0.622103	0.57852	0.541553	0.48989	0.446641	0.411527	0.408068	0.404199	0.403856	0.432111	0.467041	0.483734	0.494461	0.531704	0.569086	0.580623	0.620312	0.652992	0.660261	0.643123	0.636414	0.64386	0.641232	0.596088	0.54612	0.501181	0.43813	0.373094	0.314859	0.290287	0.295742	0.327289	0.384413	0.463623	0.578679	0.687131	0.748189	0.808659	0.854528	0.869614	0.877438	0.861744	0.850714	0.838297	0.814629
103	0.937971	0.879231	0.80158	0.710333	0.64746	0.588313	0.511388	0.442015	0.403704	0.406402	0.394495	0.378209	0.368313	0.39087	0.419361	0.413698	0.423846	0.475179	0.503463	0.528189	0.602496	0.598887	0.585462	0.61588	0.618757	0.618223	0.627656	0.640499	0.583028	0.490867	0.4576	0.407717	0.312624	0.256065	0.229545	0.268866	0.327711	0.410798	0.496379	0.592062	0.706765	0.766888	0.810294	0.840944	0.856048	0.853417	0.846662	0.859145	0.849099
104	0.899655	0.87491	0.828682	0.74211	0.67182	0.585464	0.541007	0.483105	0.405995	0.347942	0.359984	0.362197	0.366168	0.377916	0.389025	0.40596	0.418246	0.433687	0.480499	0.519676	0.556938	0.570828	0.600023	0.593689	0.617647	0.625834	0.628863	0.59611	0.581654	0.583546	0.522696	0.433485	0.34499	0.270906	0.258971	0.249385	0.254098	0.300718	0.409973	0.546533	0.660339	0.732758	0.766136	0.792285	0.83193	0.844622	0.843231	0.843746	0.832585
105	0.887859	0.880499	0.887151	0.822009	0.72061	0.633731	0.55927	0.500266	0.456421	0.40392	0.380886	0.363592	0.35401	0.346562	0.352252	0.38818	0.415758	0.42751	0.455317	0.51582	0.554009	0.565921	0.58607	0.583649	0.605719	0.637617	0.64541	0.61325	0.606997	0.557656	0.551183	0.483717	0.406811	0.352676	0.309357	0.287202	0.275216	0.283347	0.368799	0.455687	0.528667	0.611051	0.714831	0.755582	0.783765	0.800371	0.814059	0.814912	0.819204
106	0.956471	0.928039	0.862678	0.776591	0.697562	0.657324	0.594742	0.532741	0.478232	0.415381	0.369045	0.331781	0.329411	0.312213	0.327202	0.364535	0.409817	0.430955	0.445087	0.451118	0.51175	0.50719	0.523692	0.552288	0.5871	0.590884	0.62048	0.639623	0.619676	0.619823	0.581943	0.509263	0.449013	0.418647	0.338522	0.278885	0.279482	0.287433	0.316801	0.372469	0.448732	0.573648	0.666046	0.716361	0.771067	0.796746	0.801812	0.783303	0.796545
107	0.94804	0.898528	0.906591	0.815828	0.731628	0.664267	0.594506	0.540289	0.478348	0.428532	0.37633	0.341721	0.333003	0.342225	0.345434	0.337275	0.367988	0.399106	0.436627	0.451288	0.467669	0.497181	0.510566	0.527739	0.576776	0.597574	0.629313	0.628251	0.620947	0.60516	0.615522	0.576453	0.534412	0.455975	0.361279	0.30134	0.248389	0.241518	0.278702	0.327798	0.420735	0.494151	0.605968	0.703019	0.731483	0.744741	0.747587	0.759228	0.799509
108	0.991664	0.940465	0.884238	0.772577	0.73969	0.71493	0.641921	0.579916	0.532522	0.476892	0.403217	0.36144	0.334057	0.345345	0.352	0.319257	0.336893	0.402819	0.419837	0.411189	0.43711	0.461945	0.514648	0.522244	0.539189	0.585859	0.602477	0.587456	0.593378	0.609515	0.589039	0.580322	0.538554	0.486276	0.397015	0.313606	0.275778	0.242685	0.270996	0.304013	0.347732	0.39497	0.494676	0.602551	0.632662	0.707275	0.76495	0.768995	0.780865
109	0.941865	0.947102	0.865925	0.802389	0.763312	0.721309	0.657825	0.594335	0.541329	0.499961	0.430992	0.380645	0.330338	0.287514	0.286821	0.302089	0.314434	0.357686	0.410713	0.435525	0.478132	0.472521	0.47411	0.524915	0.555755	0.575653	0.560581	0.579494	0.597992	0.638812	0.639998	0.618759	0.582305	0.527947	0.438562	0.370403	0.326719	0.299448	0.272481	0.268208	0.308925	0.383371	0.481868	0.542184	0.591316	0.654044	0.724147	0.760002	0.767772
110	0.922462	0.923238	0.896687	0.841909	0.760981	0.709332	0.657477	0.614939	0.562742	0.506688	0.469785	0.399481	0.363556	0.349806	0.318321	0.3166	0.314807	0.34374	0.369338	0.404374	0.415564	0.426884	0.458041	0.502206	0.529221	0.599401	0.587275	0.576354	0.604713	0.621933	0.626907	0.631499	0.615437	0.584692	0.520656	0.452905	0.386734	0.31611	0.263674	0.250426	0.278377	0.33107	0.377816	0.439969	0.502009	0.553612	0.637895	0.655769	0.664341
111	0.993062	0.968208	0.940509	0.879058	0.805727	0.755975	0.699407	0.646084	0.589352	0.539807	0.479428	0.410741	0.359646	0.325641	0.294089	0.309199	0.350551	0.363692	0.365464	0.371984	0.399517	0.439894	0.485558	0.533825	0.542514	0.594379	0.614792	0.606716	0.642504	0.673155	0.680205	0.666026	0.640331	0.620087	0.567516	0.485897	0.448125	0.388325	0.328545	0.316644	0.297246	0.309477	0.363139	0.400192	0.456346	0.528065	0.639944	0.714904	0.722354
112	0.950768	0.937655	0.920832	0.882454	0.825898	0.757153	0.708483	0.660437	0.621091	0.559811	0.517253	0.448654	0.399703	0.35857	0.308738	0.285067	0.318076	0.329237	0.35702	0.387626	0.423413	0.450286	0.478471	0.499931	0.523551	0.566159	0.558208	0.576126	0.597693	0.617856	0.666535	0.680804	0.659192	0.614606	0.586093	0.530639	0.456697	0.424389	0.372993	0.341757	0.318903	0.327167	0.340326	0.340907	0.438424	0.507057	0.56798	0.587464	0.685686
113	0.963143	0.954561	0.946052	0.888044	0.814095	0.76181	0.72357	0.678342	0.649307	0.595879	0.535265	0.469357	0.413495	0.352688	0.309421	0.311339	0.296895	0.311971	0.319764	0.348101	0.397253	0.449485	0.480382	0.491306	0.532925	0.536868	0.584495	0.60883	0.608922	0.627002	0.642484	0.657692	0.650415	0.635127	0.624427	0.577516	0.509216	0.431254	0.361598	0.324588	0.313557	0.330846	0.336255	0.394638	0.446718	0.496673	0.584094	0.599559	0.636316
114	0.937668	0.956815	0.936934	0.871149	0.822245	0.778398	0.740635	0.710517	0.656843	0.605439	0.576443	0.514927	0.46188	0.429738	0.35224	0.303116	0.299493	0.294493	0.336889	0.360974	0.390449	0.459317	0.443289	0.392103	0.430095	0.503118	0.53364	0.599177	0.612505	0.633956	0.650683	0.646012	0.633732	0.644948	0.649988	0.601003	0.529912	0.485382	0.455073	0.393121	0.339907	0.327445	0.320805	0.381312	0.45268	0.452354	0.527505	0.581155	0.619204
115	0.987001	0.975911	0.962352	0.913382	0.856818	0.817297	0.782884	0.740573	0.712544	0.662552	0.615295	0.571984	0.546665	0.497705	0.418895	0.368697	0.30094	0.323714	0.329601	0.343176	0.403152	0.40928	0.442736	0.445695	0.484114	0.531217	0.559945	0.599024	0.6373	0.672855	0.675631	0.68946	0.719009	0.726447	0.711821	0.662606	0.612299	0.597556	0.540711	0.491743	0.445025	0.428254	0.418157	0.452029	0.486871	0.525606	0.520584	0.562405	0.65301
116	0.988171	0.990461	0.971843	0.936862	0.861574	0.822293	0.797061	0.764118	0.724739	0.683593	0.647266	0.606309	0.55433	0.489355	0.417849	0.364239	0.305282	0.30434	0.280996	0.291185	0.3602	0.401385	0.433464	0.436433	0.476704	0.526484	0.538576	0.536581	0.568744	0.645481	0.684554	0.704649	0.72906	0.733505	0.687547	0.651696	0.622191	0.582047	0.568497	0.525582	0.484102	0.452052	0.501195	0.534506	0.575687	0.578298	0.596927	0.677535	0.745964
117	0.993472	0.974609	0.951808	0.906726	0.872532	0.833366	0.796935	0.755584	0.718513	0.679726	0.638265	0.613411	0.568957	0.507209	0.418937	0.346086	0.342559	0.318631	0.320541	0.30136	0.339608	0.334139	0.330839	0.414677	0.466723	0.51158	0.518539	0.507406	0.527143	0.530754	0.572707	0.624272	0.658315	0.698227	0.723147	0.712821	0.693247	0.643669	0.608854	0.538329	0.486549	0.495118	0.48422	0.518606	0.55094	0.55861	0.554634	0.627357	0.653572
118	0.990512	0.983909	0.957742	0.931534	0.898296	0.882067	0.853057	0.797942	0.745868	0.7226	0.702372	0.666085	0.6027	0.561111	0.506639	0.430517	0.36492	0.331817	0.311065	0.327584	0.393684	0.368278	0.380688	0.469374	0.490236	0.535186	0.565649	0.581853	0.587666	0.590032	0.659186	0.72255	0.744775	0.759682	0.758607	0.763942	0.773441	0.756268	0.685131	0.619561	0.660477	0.655534	0.629692	0.638855	0.637378	0.651298	0.641687	0.710166	0.723627
119	0.991682	0.994944	0.982097	0.935765	0.888977	0.846139	0.802719	0.775005	0.756466	0.728319	0.687485	0.675712	0.645624	0.584332	0.520297	0.456512	0.384857	0.33766	0.277504	0.249226	0.217421	0.256361	0.352838	0.346401	0.406405	0.405296	0.454802	0.50553	0.52131	0.567505	0.589125	0.628322	0.720002	0.787438	0.763373	0.727269	0.741368	0.732263	0.669895	0.610577	0.621238	0.626019	0.602196	0.549288	0.580132	0.653586	0.658064	0.664004	0.655417
120	0.974508	0.981368	0.964325	0.936129	0.914544	0.888626	0.855843	0.816524	0.781479	0.753622	0.721857	0.679875	0.643692	0.619323	0.578669	0.535246	0.467916	0.375441	0.314699	0.323382	0.273325	0.281449	0.301703	0.402449	0.426975	0.431779	0.465418	0.518332	0.536906	0.618704	0.605489	0.62517	0.730329	0.785108	0.768033	0.728277	0.743599	0.785728	0.765965	0.7202	0.672467	0.675397	0.662868	0.672836	0.662905	0.684586	0.696889	0.713164	0.732328
121	0.994023	0.988083	0.96225	0.937777	0.922489	0.894954	0.855877	0.819738	0.787097	0.757847	0.751108	0.726129	0.694187	0.677584	0.61016	0.534425	0.470657	0.354259	0.272915	0.277877	0.291825	0.287026	0.262409	0.309561	0.355506	0.398142	0.438443	0.464241	0.457825	0.501431	0.560119	0.606938	0.617126	0.664652	0.731945	0.796454	0.809157	0.801641	0.79975	0.756092	0.712661	0.683326	0.687318	0.695644	0.645057	0.668624	0.713003	0.705017	0.751467
122	0.989356	0.970386	0.976601	0.957674	0.930515	0.887234	0.858843	0.829455	0.803767	0.777235	0.720618	0.69925	0.698484	0.668379	0.628625	0.573637	0.46927	0.39835	0.364526	0.320282	0.249937	0.261083	0.308612	0.274217	0.336761	0.414552	0.456991	0.433053	0.437652	0.484542	0.522381	0.574836	0.629764	0.710589	0.749946	0.760132	0.762945	0.769948	0.764044	0.76782	0.764	0.707963	0.694521	0.6612	0.659119	0.675786	0.651108	0.678284	0.722411
123	0.991411	0.989281	0.986372	0.972178	0.938873	0.914648	0.889495	0.861424	0.83061	0.796727	0.768702	0.753999	0.723058	0.714823	0.693775	0.622033	0.537684	0.45093	0.334836	0.316861	0.305606	0.298407	0.286144	0.337374	0.353309	0.361006	0.441975	0.506159	0.503978	0.475342	0.512145	0.569328	0.619355	0.692023	0.753342	0.783092	0.78213	0.767824	0.75874	0.764629	0.748944	0.707527	0.680166	0.709759	0.67187	0.634247	0.679817	0.728407	0.706806
124	0.99997	0.999563	0.98877	0.969209	0.94976	0.923547	0.892921	0.857934	0.821975	0.8041	0.7952	0.757819	0.713958	0.716309	0.708718	0.654987	0.547023	0.46066	0.388764	0.310695	0.317533	0.281687	0.343496	0.35128	0.317866	0.350463	0.392979	0.454654	0.469285	0.521647	0.563351	0.604452	0.623815	0.646759	0.707085	0.767623	0.848646	0.842307	0.781011	0.788875	0.766016	0.731585	0.732539	0.734968	0.681825	0.67518	0.662152	0.679886	0.643742
125	0.99971	0.998892	0.986525	0.976614	0.965031	0.930376	0.896903	0.868225	0.826421	0.799855	0.777538	0.741246	0.702204	0.681587	0.66772	0.619183	0.572535	0.496963	0.401578	0.358906	0.313129	0.277961	0.287184	0.295896	0.303839	0.320784	0.374158	0.376307	0.389535	0.445513	0.48224	0.541065	0.587587	0.661048	0.739943	0.783281	0.805625	0.861321	0.880206	0.817246	0.769485	0.731603	0.721457	0.683419	0.645673	0.584301	0.618178	0.586787	0.622491
126	0.999189	0.997541	0.993112	0.976987	0.944911	0.900557	0.873048	0.838704	0.790998	0.761335	0.740388	0.72322	0.684597	0.646501	0.625363	0.618716	0.581001	0.5135	0.418349	0.32726	0.308725	0.268369	0.231462	0.207639	0.246869	0.292721	0.330608	0.311848	0.338191	0.40439	0.409402	0.44076	0.49123	0.580517	0.676453	0.7591	0.770314	0.744775	0.70424	0.689447	0.650805	0.647222	0.630387	0.642976	0.613103	0.576896	0.60704	0.587675	0.535898
127	0.973493	0.990538	0.987094	0.981256	0.970493	0.935944	0.883547	0.84867	0.802943	0.747347	0.709075	0.678954	0.682973	0.683521	0.648234	0.603907	0.587257	0.50555	0.411359	0.340385	0.304321	0.2653	0.227743	0.222529	0.287941	0.255791	0.307365	0.31916	0.381824	0.419236	0.455671	0.458712	0.487536	0.579393	0.651396	0.723126	0.771338	0.806634	0.848294	0.830393	0.767965	0.714323	0.655126	0.595182	0.548671	0.514801	0.525636	0.515376	0.53058
128	0.997928	0.997321	0.992993	0.973946	0.945686	0.904261	0.864867	0.811659	0.773179	0.750658	0.726213	0.679977	0.610253	0.607227	0.631139	0.603593	0.581076	0.497601	0.404368	0.33479	0.306425	0.284146	0.227141	0.175874	0.185122	0.189822	0.270805	0.312562	0.323864	0.32678	0.40184	0.478473	0.512448	0.524576	0.582036	0.651175	0.717406	0.75056	0.7576	0.732489	0.710478	0.641307	0.582957	0.519844	0.5063	0.449146	0.387222	0.396427	0.452357
129	0.998921	0.997562	0.996643	0.983605	0.968136	0.938355	0.87844	0.835984	0.793764	0.761377	0.722405	0.669668	0.627543	0.612928	0.575552	0.562609	0.560088	0.552437	0.486375	0.414685	0.295418	0.239553	0.261667	0.219595	0.196517	0.249198	0.27531	0.34995	0.348114	0.37795	0.419323	0.485184	0.558303	0.583315	0.592828	0.682578	0.745483	0.737701	0.677475	0.655838	0.639969	0.612769	0.561169	0.541737	0.504629	0.442673	0.453192	0.4393	0.413669
130	0.993033	0.993693	0.988851	0.97591	0.967785	0.958126	0.894066	0.826278	0.779831	0.743188	0.692228	0.651749	0.60638	0.583238	0.584352	0.573217	0.539736	0.516089	0.479243	0.411567	0.384381	0.297737	0.223504	0.234497	0.233852	0.169255	0.232779	0.349257	0.332533	0.291322	0.352198	0.473413	0.55502	0.601293	0.656341	0.692343	0.717421	0.690502	0.667065	0.664134	0.643618	0.619403	0.588205	0.560284	0.477133	0.403366	0.399152	0.395388	0.368054
131	0.9934	0.988175	0.985318	0.980806	0.970964	0.944574	0.873521	0.827565	0.786197	0.736281	0.685122	0.616998	0.564963	0.539511	0.517147	0.5239	0.564865	0.532782	0.45107	0.407884	0.339236	0.34955	0.305472	0.232947	0.184879	0.23392	0.287091	0.358657	0.378652	0.345149	0.35365	0.451849	0.564083	0.606143	0.611369	0.667406	0.733572	0.738109	0.697973	0.708783	0.636274	0.569535	0.524891	0.482505	0.404457	0.359278	0.313725	0.304414	0.266345
132	0.99684	0.993234	0.990262	0.984566	0.969229	0.936506	0.880452	0.826324	0.779432	0.728459	0.664138	0.576212	0.489828	0.422921	0.412306	0.396949	0.436256	0.432589	0.435044	0.381701	0.328093	0.272433	0.212316	0.215194	0.252941	0.255326	0.168313	0.204425	0.309671	0.370707	0.34499	0.375905	0.458336	0.538973	0.634223	0.682876	0.685692	0.674098	0.659499	0.605395	0.58649	0.568617	0.520156	0.446719	0.404273	0.358964	0.354059	0.309102	0.280112
133	0.98047	0.987398	0.99479	0.983941	0.969063	0.9459	0.893532	0.823673	0.78054	0.743927	0.682986	0.599397	0.517948	0.488933	0.4469	0.426522	0.430636	0.413258	0.39284	0.404793	0.40771	0.34094	0.312239	0.280176	0.194091	0.199165	0.206614	0.213071	0.218535	0.266721	0.376081	0.455031	0.507281	0.541371	0.618446	0.657454	0.721275	0.723312	0.679748	0.645051	0.570946	0.520046	0.496767	0.472917	0.40409	0.356128	0.310069	0.205055	0.222093
134	0.997212	0.992536	0.981486	0.980247	0.978914	0.971217	0.920439	0.828964	0.7746	0.723818	0.647438	0.595093	0.545977	0.504576	0.38864	0.348984	0.429283	0.445424	0.447792	0.394107	0.408007	0.379162	0.310897	0.294431	0.252435	0.254164	0.245212	0.254278	0.318701	0.373231	0.310623	0.328886	0.465111	0.595796	0.679353	0.654551	0.677092	0.748501	0.744947	0.650574	0.592308	0.535637	0.486711	0.403872	0.324632	0.272585	0.257095	0.197758	0.176677
135	0.994867	0.986088	0.994974	0.99255	0.990926	0.984075	0.951972	0.863869	0.794601	0.736219	0.663813	0.591299	0.541973	0.501931	0.437753	0.396041	0.377819	0.356906	0.365545	0.378875	0.491228	0.43486	0.262995	0.292289	0.29	0.265748	0.260126	0.183935	0.257499	0.323009	0.363241	0.437299	0.545033	0.604996	0.621158	0.697709	0.719574	0.738451	0.724921	0.65396	0.595386	0.554311	0.494814	0.450628	0.399835	0.308896	0.26685	0.228609	0.206959
136	0.983959	0.983376	0.98284	0.974546	0.950142	0.938524	0.907753	0.833129	0.773459	0.725414	0.67454	0.611118	0.55293	0.488548	0.420378	0.354916	0.363489	0.367838	0.405694	0.40316	0.403379	0.37374	0.387174	0.337102	0.290278	0.254025	0.195628	0.245668	0.277314	0.28416	0.338277	0.423135	0.565325	0.659337	0.718689	0.752847	0.790539	0.789934	0.733505	0.692824	0.651733	0.589076	0.496228	0.449677	0.413142	0.349838	0.253821	0.193906	0.193736
137	0.988256	0.9891	0.982165	0.979116	0.982985	0.975682	0.955776	0.864564	0.796494	0.748886	0.683649	0.605043	0.5268	0.455744	0.400157	0.384045	0.357809	0.317338	0.334789	0.424871	0.443879	0.438421	0.437763	0.426009	0.328691	0.26547	0.262115	0.269668	0.251498	0.327	0.429088	0.463236	0.545467	0.59874	0.685366	0.772679	0.756449	0.762576	0.772052	0.719135	0.627132	0.575117	0.497642	0.452144	0.41313	0.350618	0.302758	0.228667	0.195545
138	0.980464	0.989691	0.985469	0.978192	0.976477	0.959258	0.908455	0.835073	0.80194	0.747105	0.69147	0.642772	0.560697	0.485022	0.445272	0.391627	0.332583	0.288677	0.317898	0.365789	0.315898	0.441693	0.47894	0.455113	0.428097	0.367655	0.319574	0.324681	0.334828	0.381915	0.422858	0.463909	0.539511	0.611656	0.682015	0.760835	0.785471	0.726252	0.711088	0.70582	0.666767	0.6414	0.591156	0.486271	0.402255	0.312158	0.226277	0.249965	0.214539
139	0.987447	0.980655	0.976613	0.967777	0.972078	0.961335	0.942949	0.904194	0.80682	0.763369	0.718178	0.656525	0.598023	0.552066	0.426055	0.303656	0.304179	0.334117	0.384343	0.394741	0.426556	0.43545	0.47046	0.452623	0.372736	0.382894	0.424784	0.42759	0.394624	0.398611	0.43359	0.499663	0.584995	0.626578	0.702297	0.763927	0.762572	0.771766	0.795184	0.763237	0.716117	0.683893	0.613122	0.557133	0.445722	0.358007	0.299102	0.23115	0.208976
140	0.944047	0.961629	0.973226	0.975286	0.955795	0.967588	0.97543	0.94471	0.831117	0.764515	0.713024	0.651103	0.584304	0.50486	0.397667	0.333081	0.301241	0.317382	0.329872	0.281093	0.312204	0.453014	0.474079	0.465984	0.434613	0.478982	0.452272	0.386675	0.41059	0.450103	0.461476	0.499511	0.567356	0.661573	0.72093	0.809013	0.863403	0.812217	0.771656	0.778627	0.739756	0.657807	0.605776	0.551867	0.497434	0.446523	0.341539	0.260097	0.215864
141	0.972436	0.961825	0.983924	0.989494	0.9867	0.975826	0.948356	0.876028	0.81496	0.768178	0.728691	0.678838	0.631861	0.575011	0.515917	0.43716	0.341971	0.330372	0.349444	0.443167	0.466029	0.488692	0.477738	0.539047	0.561185	0.572037	0.543608	0.538734	0.496349	0.466624	0.499167	0.560051	0.641125	0.714857	0.790619	0.842012	0.874257	0.880029	0.906461	0.88755	0.751666	0.680276	0.652275	0.591641	0.557155	0.47968	0.387173	0.265374	0.210982
142	0.8846	0.868105	0.893215	0.963112	0.971497	0.972311	0.957336	0.923951	0.828752	0.759555	0.72206	0.68571	0.643421	0.605214	0.51505	0.383237	0.316646	0.278283	0.289738	0.376771	0.460687	0.488229	0.512235	0.59418	0.677846	0.668147	0.585085	0.492786	0.476183	0.456916	0.511676	0.57775	0.581497	0.635276	0.710451	0.757082	0.807328	0.842838	0.773886	0.746833	0.725909	0.706665	0.675006	0.603039	0.569986	0.572172	0.460989	0.337849	0.248285
143	0.946531	0.948284	0.953097	0.981531	0.982471	0.987688	0.98927	0.978217	0.846969	0.764113	0.71445	0.670166	0.629045	0.576467	0.496885	0.413633	0.337347	0.270472	0.282697	0.327283	0.417854	0.510267	0.5604	0.635408	0.686222	0.671494	0.625059	0.631586	0.560787	0.521783	0.547555	0.579319	0.592635	0.653928	0.692456	0.776427	0.861153	0.870869	0.834588	0.789883	0.769338	0.717185	0.625152	0.560232	0.526197	0.480164	0.384995	0.372858	0.352596
144	0.734379	0.804322	0.843543	0.872295	0.943068	0.971352	0.969136	0.972637	0.912188	0.795597	0.725549	0.68065	0.632915	0.589462	0.538249	0.464647	0.379229	0.326012	0.314271	0.346397	0.456365	0.542352	0.55554	0.590878	0.643522	0.698516	0.630219	0.592614	0.529943	0.597401	0.640769	0.650388	0.629181	0.670146	0.745	0.781623	0.810226	0.878591	0.902552	0.859888	0.801061	0.791362	0.784364	0.663362	0.596384	0.497965	0.448834	0.425905	0.336832
145	0.702429	0.762113	0.806069	0.880347	0.956549	0.96042	0.935604	0.929215	0.925884	0.827519	0.735044	0.676782	0.633503	0.597393	0.550697	0.485214	0.439221	0.349489	0.287554	0.356892	0.400709	0.463738	0.589644	0.646228	0.645868	0.668829	0.705038	0.686535	0.638159	0.6157	0.620121	0.640693	0.667138	0.746831	0.770627	0.83816	0.849201	0.841692	0.894123	0.894432	0.803832	0.753196	0.727226	0.671593	0.603722	0.548944	0.515331	0.427006	0.335577
146	0.674124	0.754387	0.762264	0.77856	0.868644	0.860052	0.845162	0.788746	0.790132	0.796018	0.732296	0.672465	0.638192	0.600572	0.56342	0.508795	0.429299	0.408772	0.375954	0.350584	0.395208	0.434916	0.588436	0.658933	0.704571	0.701334	0.708681	0.684229	0.635492	0.62945	0.503241	0.563661	0.622035	0.694883	0.738813	0.773178	0.839462	0.818227	0.833362	0.866319	0.843363	0.813052	0.799092	0.712707	0.664737	0.590859	0.551325	0.507065	0.40405
147	0.875343	0.858301	0.913794	0.885377	0.964564	0.984716	0.950205	0.922851	0.923845	0.862545	0.826063	0.729598	0.670459	0.637495	0.598901	0.558477	0.527441	0.489771	0.424233	0.449889	0.484598	0.574726	0.585769	0.680967	0.772575	0.759961	0.742809	0.692479	0.644541	0.5876	0.606242	0.60582	0.65107	0.632042	0.707498	0.775071	0.812269	0.851135	0.894926	0.86543	0.865799	0.900876	0.870582	0.763249	0.700241	0.651277	0.585526	0.512406	0.46494
148	0.6552	0.67266	0.691039	0.718702	0.760845	0.84993	0.853972	0.882875	0.937749	0.944369	0.809519	0.705125	0.66373	0.627781	0.590337	0.532215	0.480092	0.475336	0.412033	0.357206	0.390201	0.464786	0.550267	0.655931	0.742075	0.725232	0.772574	0.769694	0.697099	0.602863	0.538236	0.556171	0.581767	0.619551	0.661022	0.705055	0.715935	0.765685	0.817505	0.879335	0.839752	0.779886	0.761464	0.788692	0.71823	0.658481	0.574097	0.545666	0.447687
149	0.645738	0.652738	0.680814	0.710904	0.781307	0.805575	0.772822	0.794035	0.908408	0.945219	0.823336	0.732446	0.684502	0.643656	0.610403	0.594937	0.564877	0.553859	0.50267	0.441142	0.516556	0.587688	0.616235	0.65443	0.764243	0.753211	0.733924	0.690768	0.647046	0.631391	0.648873	0.630091	0.56774	0.517387	0.596286	0.680227	0.770003	0.796186	0.770445	0.804004	0.8263	0.808347	0.82825	0.774883	0.680729	0.685218	0.641141	0.577002	0.524637
150	0.66479	0.733283	0.686259	0.729046	0.826671	0.820319	0.799894	0.831622	0.826191	0.861998	0.873305	0.767376	0.703484	0.664309	0.626627	0.594895	0.576884	0.558001	0.509726	0.46261	0.467776	0.528249	0.58885	0.705489	0.746852	0.751148	0.79317	0.773763	0.736646	0.673347	0.597198	0.570438	0.568312	0.61522	0.691609	0.715328	0.710095	0.756083	0.799555	0.831091	0.86434	0.859321	0.840344	0.761046	0.715178	0.688108	0.664638	0.615507	0.578598
151	0.620613	0.667942	0.673894	0.688555	0.699669	0.78187	0.831051	0.818473	0.843867	0.904708	0.839492	0.757385	0.693961	0.662827	0.640606	0.61434	0.582463	0.573352	0.555831	0.522216	0.50723	0.51883	0.541229	0.610675	0.682231	0.713978	0.730768	0.697973	0.677531	0.624745	0.583581	0.461296	0.467756	0.551863	0.621362	0.676159	0.712108	0.762757	0.802392	0.801301	0.798538	0.818804	0.82188	0.76708	0.745778	0.723075	0.696395	0.674083	0.611472
152	0.638132	0.72927	0.740906	0.758247	0.746094	0.760065	0.737798	0.787315	0.842119	0.900834	0.842204	0.756664	0.725633	0.709953	0.658934	0.620542	0.595732	0.587195	0.581053	0.54536	0.499446	0.481669	0.539776	0.570659	0.64983	0.742052	0.723401	0.724161	0.709622	0.599127	0.616035	0.613207	0.555131	0.593198	0.601507	0.633893	0.701435	0.710809	0.747095	0.790418	0.827344	0.794938	0.797205	0.818814	0.815648	0.731113	0.657763	0.642519	0.664454
153	0.635597	0.664096	0.726637	0.679326	0.680871	0.717735	0.820836	0.90866	0.909623	0.925397	0.895567	0.799584	0.725074	0.694101	0.675446	0.627165	0.597325	0.58301	0.563374	0.550863	0.569859	0.586177	0.574188	0.610142	0.691252	0.763085	0.736147	0.74223	0.714543	0.643602	0.63154	0.547231	0.555957	0.575452	0.571402	0.555621	0.547713	0.617632	0.697619	0.77111	0.814856	0.81307	0.804422	0.809995	0.821956	0.775763	0.73205	0.648294	0.647912
154	0.723071	0.708171	0.722449	0.677058	0.719068	0.8082	0.82056	0.856639	0.888999	0.883947	0.865268	0.8321	0.790437	0.732699	0.69059	0.652846	0.621588	0.602988	0.592977	0.554484	0.501377	0.535527	0.538042	0.609875	0.644307	0.684271	0.70804	0.707948	0.679606	0.674407	0.665341	0.609133	0.549529	0.551154	0.580595	0.588464	0.632625	0.680977	0.727096	0.754603	0.782741	0.806329	0.820389	0.791434	0.828935	0.821085	0.752264	0.732239	0.667523
155	0.589232	0.636169	0.694697	0.747689	0.748765	0.776671	0.771035	0.771155	0.823688	0.9381	0.944382	0.847256	0.747171	0.729915	0.690431	0.645686	0.611173	0.601208	0.573708	0.546356	0.532179	0.524585	0.474648	0.562344	0.567849	0.571636	0.654276	0.671602	0.665133	0.6516	0.633014	0.611533	0.589437	0.55566	0.516164	0.552914	0.668646	0.700104	0.694368	0.718348	0.755525	0.797495	0.799137	0.769071	0.788926	0.739906	0.763191	0.763398	0.694679
156	0.62799	0.63498	0.646897	0.7405	0.740446	0.768425	0.825072	0.883113	0.859882	0.907488	0.956134	0.898592	0.82834	0.794491	0.731253	0.657688	0.608527	0.592888	0.580796	0.578427	0.543426	0.479356	0.464084	0.481211	0.512344	0.631079	0.645994	0.643665	0.664999	0.662175	0.659352	0.594573	0.524424	0.508548	0.584477	0.618405	0.63976	0.659938	0.71211	0.756804	0.783762	0.781738	0.778632	0.796291	0.793482	0.772383	0.763289	0.735709	0.680371
157	0.680235	0.657987	0.6899	0.708902	0.717552	0.786523	0.787074	0.791464	0.837643	0.881047	0.892245	0.868734	0.854371	0.824867	0.75673	0.685596	0.64129	0.607753	0.581338	0.573392	0.57103	0.568853	0.531473	0.510735	0.531293	0.551102	0.620266	0.649626	0.690942	0.698078	0.662784	0.639767	0.560417	0.490817	0.480762	0.490524	0.509061	0.58116	0.627375	0.669123	0.717898	0.774737	0.811744	0.820284	0.776653	0.765169	0.742982	0.734866	0.689945
158	0.715855	0.705317	0.693033	0.707157	0.707057	0.756376	0.824534	0.866529	0.881747	0.833359	0.823057	0.795287	0.838806	0.816087	0.751317	0.706399	0.642146	0.586709	0.565267	0.551563	0.522554	0.551489	0.469651	0.435035	0.38749	0.501169	0.570052	0.544922	0.585384	0.63233	0.625545	0.612896	0.570212	0.54114	0.529278	0.552673	0.625	0.62998	0.668152	0.705413	0.717613	0.74352	0.781429	0.753041	0.717551	0.759962	0.733462	0.705769	0.724929
159	0.849291	0.935945	0.940271	0.920385	0.889464	0.868251	0.890005	0.922921	0.944997	0.966009	0.985621	0.981086	0.909974	0.823947	0.749023	0.679846	0.649792	0.626689	0.593604	0.582496	0.563874	0.512705	0.501398	0.451251	0.458251	0.521242	0.588515	0.594846	0.603434	0.636529	0.63059	0.586868	0.58461	0.586426	0.555653	0.540234	0.605521	0.631382	0.681639	0.704837	0.759116	0.789993	0.792092	0.828124	0.811811	0.80185	0.825857	0.818657	0.758909
160	0.89456	0.782084	0.723221	0.705536	0.724713	0.726586	0.736616	0.744367	0.830069	0.858077	0.85832	0.916474	0.849108	0.810868	0.762807	0.696045	0.647636	0.614033	0.582551	0.550608	0.527197	0.474681	0.393909	0.409305	0.402223	0.432866	0.433343	0.439379	0.520771	0.584653	0.57446	0.568145	0.589776	0.595778	0.503044	0.409683	0.441781	0.505064	0.568222	0.646991	0.67912	0.721108	0.762689	0.759532	0.804317	0.770438	0.763681	0.732954	0.738713
161	0.93402	0.895839	0.961075	0.94303	0.878443	0.909765	0.915428	0.919093	0.921235	0.96224	0.982512	0.989917	0.980561	0.935938	0.852367	0.782898	0.713497	0.657065	0.595561	0.545788	0.478333	0.452251	0.388159	0.307637	0.409612	0.365985	0.388037	0.455722	0.552349	0.608905	0.591075	0.607061	0.601338	0.574776	0.606001	0.592836	0.580834	0.626314	0.674547	0.699002	0.682211	0.68552	0.72966	0.781441	0.808422	0.801554	0.784424	0.760264	0.749626
162	0.842587	0.865147	0.849251	0.852545	0.864792	0.900612	0.851411	0.876878	0.926577	0.970036	0.973738	0.985624	0.930161	0.82848	0.789388	0.745941	0.684586	0.607998	0.563047	0.553871	0.530926	0.438347	0.401198	0.363477	0.333586	0.398236	0.370681	0.401606	0.464548	0.461538	0.576978	0.590541	0.569853	0.58391	0.577644	0.576336	0.501257	0.461314	0.546895	0.638131	0.681611	0.733835	0.764577	0.731206	0.731735	0.747615	0.794375	0.790011	0.780446
163	0.98222	0.934694	0.975209	0.916039	0.821757	0.872935	0.934861	0.935474	0.965641	0.948459	0.955307	0.975881	0.92619	0.872559	0.813876	0.743486	0.679712	0.604019	0.553128	0.536815	0.511515	0.441767	0.404659	0.329905	0.291365	0.313758	0.317861	0.35113	0.354085	0.336965	0.429928	0.522386	0.561964	0.565111	0.529442	0.54742	0.589037	0.572745	0.565376	0.64321	0.659219	0.694254	0.754622	0.757822	0.727218	0.687565	0.746122	0.783729	0.776485
164	0.886472	0.946313	0.987785	0.86512	0.826979	0.900163	0.863487	0.854435	0.913141	0.959801	0.966404	0.930704	0.861783	0.819386	0.798666	0.730114	0.665543	0.597223	0.535044	0.510544	0.4922	0.443982	0.392169	0.341039	0.291319	0.234592	0.236762	0.215131	0.265085	0.384534	0.44278	0.459842	0.430406	0.451246	0.548818	0.550149	0.489092	0.498328	0.565475	0.627629	0.641894	0.640994	0.654991	0.700647	0.730484	0.720292	0.713113	0.74804	0.730938
165	0.981617	0.931937	0.961038	0.955581	0.949218	0.987725	0.981124	0.991002	0.96029	0.944835	0.926181	0.913451	0.910894	0.881418	0.807738	0.773619	0.715451	0.651546	0.587159	0.546915	0.519608	0.457089	0.41541	0.336551	0.251948	0.192469	0.230726	0.255403	0.268451	0.291249	0.429689	0.535207	0.591485	0.580003	0.542169	0.46446	0.444992	0.506857	0.587025	0.642864	0.656517	0.684995	0.713402	0.761483	0.76915	0.772117	0.802079	0.807121	0.784172
166	0.999936	0.997389	0.992041	0.916087	0.891627	0.937475	0.98446	0.933461	0.88122	0.928217	0.978366	0.97003	0.933149	0.937586	0.863711	0.770588	0.703803	0.62061	0.566321	0.524044	0.500255	0.458998	0.384287	0.313013	0.272248	0.206097	0.188284	0.230399	0.243316	0.304538	0.361671	0.479674	0.583956	0.592881	0.546978	0.483963	0.458853	0.500677	0.523817	0.537815	0.586518	0.651588	0.711734	0.726026	0.751705	0.772031	0.764269	0.750982	0.749726
167	0.92528	0.970421	0.99574	0.993655	0.985523	0.981328	0.978186	0.987816	0.980463	0.976636	0.964341	0.885411	0.828003	0.866388	0.865769	0.768492	0.693776	0.622262	0.564624	0.543227	0.507878	0.442652	0.385014	0.25587	0.18535	0.151437	0.177581	0.196978	0.227799	0.317998	0.264158	0.297288	0.498864	0.572786	0.498855	0.466958	0.422011	0.422294	0.4733	0.555548	0.666086	0.668797	0.691369	0.674555	0.668945	0.691554	0.724735	0.748662	0.77445
168	0.996265	0.992263	0.956979	0.946351	0.977932	0.948022	0.963261	0.926442	0.957492	0.953256	0.881572	0.844574	0.790095	0.813293	0.812739	0.756456	0.688938	0.630302	0.566537	0.524037	0.503517	0.456112	0.391668	0.31792	0.228504	0.151301	0.151576	0.160267	0.16345	0.17932	0.284806	0.372587	0.5169	0.563879	0.5132	0.486172	0.464252	0.522291	0.557908	0.55435	0.548303	0.585222	0.668198	0.683058	0.677385	0.701027	0.703142	0.700132	0.729024
169	0.999949	0.997776	0.996373	0.99436	0.967768	0.915011	0.913689	0.969102	0.874021	0.819251	0.841713	0.868355	0.873774	0.828123	0.75376	0.749091	0.699481	0.635614	0.585116	0.540791	0.512566	0.472365	0.403224	0.310808	0.203469	0.158012	0.124782	0.161792	0.168079	0.155817	0.264411	0.344158	0.459905	0.564606	0.612151	0.577496	0.522691	0.524821	0.554133	0.479592	0.477484	0.620756	0.667393	0.647619	0.659675	0.687007	0.749262	0.721506	0.690779
170	0.991511	0.997321	0.992825	0.987155	0.991921	0.976475	0.969846	0.979873	0.984001	0.987377	0.971009	0.902283	0.848233	0.825983	0.791767	0.706427	0.659086	0.603382	0.539451	0.515281	0.50521	0.477342	0.441127	0.32146	0.212939	0.157081	0.12086	0.105959	0.145787	0.131214	0.160615	0.258648	0.323058	0.365975	0.486438	0.553883	0.597237	0.584504	0.570344	0.526913	0.535563	0.548839	0.578957	0.636963	0.65752	0.694128	0.698817	0.699039	0.677323
171	0.979807	0.994824	0.999448	0.995542	0.994191	0.997635	0.995362	0.986459	0.891725	0.81638	0.847854	0.905404	0.89484	0.820662	0.763616	0.722729	0.697489	0.632138	0.599808	0.563693	0.516877	0.486093	0.47426	0.430636	0.26992	0.177054	0.138803	0.145711	0.124324	0.157696	0.17482	0.232994	0.353959	0.438349	0.514395	0.553477	0.558845	0.616817	0.688461	0.663337	0.579719	0.53548	0.57381	0.623925	0.679779	0.683328	0.681595	0.676134	0.707938
172	0.991414	0.996377	0.983546	0.995967	0.985415	0.983852	0.974922	0.979242	0.945852	0.955085	0.964967	0.898484	0.828185	0.825037	0.810074	0.760642	0.719221	0.643212	0.577523	0.524463	0.504734	0.496892	0.459816	0.378707	0.268843	0.181677	0.10922	0.0850948	0.0878969	0.122127	0.159422	0.241869	0.353743	0.46145	0.504285	0.543751	0.54661	0.552647	0.605934	0.560725	0.551699	0.543587	0.53225	0.525366	0.558475	0.610749	0.654058	0.654751	0.639442
173	0.991366	0.989224	0.991358	0.98242	0.944202	0.943561	0.896519	0.837012	0.899792	0.859479	0.741343	0.733763	0.708437	0.698548	0.688262	0.662168	0.6887	0.644308	0.582649	0.529442	0.514696	0.507263	0.496719	0.405699	0.252344	0.181954	0.149518	0.122717	0.0958121	0.126665	0.16634	0.209382	0.234171	0.332681	0.405003	0.477257	0.51667	0.570622	0.623729	0.598242	0.551636	0.544445	0.591287	0.563253	0.565932	0.582854	0.615252	0.621287	0.627697
174	0.99906	0.986926	0.992182	0.989361	0.992695	0.995434	0.997195	0.953939	0.830034	0.831184	0.812819	0.766478	0.792379	0.761708	0.706544	0.678093	0.643369	0.598017	0.537832	0.524182	0.524117	0.515874	0.508745	0.427992	0.298928	0.223692	0.189151	0.104565	0.0955398	0.132741	0.173257	0.223727	0.328972	0.375644	0.393528	0.432758	0.493312	0.56188	0.601966	0.574213	0.519127	0.523494	0.565298	0.543748	0.541696	0.628851	0.632366	0.635936	0.616574
175	0.871603	0.89872	0.877271	0.848874	0.955942	0.972269	0.928076	0.868488	0.85269	0.855153	0.799456	0.757901	0.729542	0.730834	0.725003	0.657136	0.604271	0.607012	0.613977	0.585319	0.544763	0.526181	0.527887	0.498113	0.292681	0.159532	0.108402	0.0957586	0.100404	0.136898	0.124286	0.128191	0.164557	0.234286	0.346421	0.393079	0.457543	0.6071	0.647389	0.598838	0.589955	0.538275	0.508923	0.534633	0.537317	0.554929	0.607866	0.578456	0.600297
176	0.785517	0.789772	0.91128	0.862577	0.852076	0.863731	0.882791	0.892332	0.815986	0.730485	0.767144	0.798704	0.766343	0.740469	0.726605	0.683203	0.640519	0.620401	0.573276	0.554947	0.549715	0.540076	0.543641	0.522059	0.354034	0.251418	0.168474	0.13644	0.0768421	0.075126	0.101921	0.161481	0.187057	0.244251	0.316313	0.362795	0.46121	0.593719	0.647076	0.60314	0.579978	0.547367	0.490603	0.43873	0.497466	0.529933	0.51084	0.522861	0.606643
177	0.758349	0.819601	0.922235	0.895853	0.898327	0.933	0.890862	0.767634	0.78581	0.831789	0.833516	0.792281	0.736178	0.73065	0.744102	0.744597	0.719907	0.668115	0.632448	0.606194	0.583402	0.571018	0.557968	0.531792	0.395255	0.253792	0.158608	0.110612	0.0995217	0.0865363	0.124499	0.139356	0.159086	0.192347	0.292268	0.36725	0.435247	0.518962	0.548385	0.573829	0.553298	0.557775	0.533014	0.525864	0.465517	0.531271	0.538316	0.539758	0.571164
178	0.67608	0.739922	0.749764	0.746567	0.777119	0.784963	0.821151	0.830723	0.818673	0.763463	0.770176	0.763298	0.735955	0.714184	0.706206	0.71256	0.67789	0.63771	0.615957	0.588286	0.587315	0.572025	0.561151	0.513794	0.341422	0.24086	0.200661	0.122274	0.118119	0.0802202	0.0748173	0.0974187	0.12419	0.174706	0.238482	0.288959	0.374302	0.466522	0.570555	0.570489	0.543731	0.546551	0.581348	0.5173	0.474333	0.460004	0.454908	0.579691	0.580429
179	0.665881	0.671453	0.72547	0.734772	0.768542	0.782353	0.816822	0.871317	0.812468	0.774445	0.795639	0.786404	0.756938	0.738739	0.702524	0.683481	0.698652	0.697709	0.671596	0.637921	0.630418	0.60257	0.588923	0.538459	0.475289	0.283271	0.167423	0.119702	0.0920801	0.0756745	0.0747944	0.0809896	0.107948	0.155302	0.2019	0.257917	0.324311	0.421974	0.509378	0.511488	0.487429	0.458733	0.4821	0.47679	0.465103	0.408731	0.451173	0.487288	0.561359
180	0.572229	0.646072	0.734633	0.702659	0.706509	0.745491	0.780851	0.789216	0.793031	0.768068	0.738338	0.720635	0.742868	0.739593	0.720826	0.673542	0.662111	0.687029	0.645031	0.642705	0.626192	0.601446	0.580397	0.557877	0.471878	0.305043	0.212312	0.131128	0.0762008	0.0530778	0.049824	0.0750638	0.105582	0.141779	0.202652	0.238466	0.320091	0.411882	0.511182	0.526864	0.512162	0.580757	0.533179	0.489193	0.516318	0.459664	0.392947	0.399949	0.458701
181	0.569737	0.552777	0.587778	0.65427	0.632698	0.669773	0.718434	0.735903	0.7614	0.800322	0.743508	0.719377	0.68921	0.689156	0.682377	0.674768	0.681079	0.683978	0.683192	0.669194	0.650159	0.628992	0.609873	0.579295	0.468896	0.305242	0.226661	0.165236	0.113739	0.0572481	0.0535445	0.0803468	0.0894457	0.103681	0.129657	0.204051	0.275481	0.344229	0.47437	0.62083	0.622567	0.580386	0.531674	0.439326	0.435676	0.43059	0.441946	0.462675	0.456247
182	0.54931	0.598255	0.610321	0.625208	0.584513	0.657937	0.719862	0.723719	0.748393	0.758086	0.753511	0.6821	0.704037	0.763935	0.735143	0.704731	0.711157	0.705286	0.685006	0.686902	0.686613	0.667485	0.641945	0.618681	0.513472	0.413324	0.215945	0.134243	0.109102	0.0890364	0.0615459	0.0620379	0.0670941	0.117306	0.176636	0.211221	0.27754	0.354845	0.383785	0.442571	0.524888	0.560718	0.508223	0.501146	0.447594	0.4838	0.455049	0.379705	0.417191
183	0.556526	0.562509	0.587833	0.636712	0.682315	0.663893	0.649601	0.689143	0.727002	0.73275	0.74576	0.725418	0.770747	0.777108	0.739463	0.716687	0.703211	0.702339	0.693336	0.694327	0.680048	0.681548	0.659487	0.639836	0.538581	0.379282	0.274426	0.217976	0.140434	0.0937329	0.0928522	0.0982395	0.0763041	0.1019	0.171679	0.240307	0.265547	0.280584	0.350855	0.384296	0.428439	0.565726	0.574674	0.572623	0.552621	0.507442	0.4499	0.444213	0.460293
184	0.508948	0.523844	0.590042	0.610684	0.627207	0.647354	0.663636	0.699314	0.726571	0.750041	0.760863	0.728918	0.716989	0.757382	0.751696	0.698653	0.694501	0.711827	0.717778	0.703228	0.683305	0.66228	0.631935	0.60354	0.561439	0.484538	0.319571	0.222329	0.156102	0.129581	0.101888	0.0807543	0.075375	0.105859	0.126074	0.137741	0.196347	0.251477	0.306327	0.363133	0.380434	0.484144	0.534193	0.541401	0.51963	0.464167	0.425143	0.404387	0.370431
185	0.463643	0.521495	0.513092	0.553843	0.586147	0.64023	0.656652	0.659729	0.706441	0.73895	0.754808	0.712594	0.714138	0.720061	0.728015	0.709935	0.691992	0.687269	0.686328	0.694334	0.687524	0.688936	0.663738	0.606073	0.54079	0.498544	0.361418	0.237995	0.164971	0.103549	0.0908087	0.0832492	0.0626466	0.0853426	0.112327	0.117194	0.158628	0.229684	0.310192	0.352794	0.372253	0.429356	0.493227	0.535501	0.542325	0.477923	0.494358	0.521276	0.472506
186	0.43813	0.486424	0.53871	0.556489	0.588306	0.637881	0.662036	0.702657	0.721207	0.723855	0.740412	0.749405	0.753579	0.742577	0.701122	0.685725	0.701645	0.708148	0.689546	0.695009	0.699232	0.680614	0.66506	0.664323	0.595263	0.528496	0.350792	0.225767	0.195413	0.125233	0.069859	0.0442126	0.0698617	0.0673416	0.0762732	0.13353	0.189703	0.22997	0.270959	0.332767	0.379944	0.400522	0.454759	0.549743	0.56178	0.557564	0.526081	0.438322	0.3786
187	0.446788	0.504267	0.527833	0.527783	0.587761	0.616682	0.624681	0.685446	0.724138	0.691647	0.685083	0.709502	0.733877	0.721716	0.730154	0.748944	0.737874	0.722221	0.717375	0.711608	0.676338	0.679468	0.671961	0.644463	0.55889	0.482876	0.360435	0.239674	0.185302	0.121071	0.0978106	0.0816357	0.0877962	0.0709225	0.0640109	0.0741634	0.126211	0.190316	0.231841	0.298775	0.388459	0.440815	0.510968	0.547694	0.484439	0.489684	0.501569	0.445246	0.370006
188	0.510817	0.514272	0.520459	0.562757	0.57863	0.618836	0.656929	0.710057	0.726889	0.737745	0.773224	0.758978	0.737448	0.730539	0.73483	0.710704	0.711588	0.725895	0.739332	0.716903	0.718201	0.723956	0.695566	0.710817	0.624897	0.525759	0.391326	0.280296	0.198154	0.176152	0.131064	0.0974546	0.0531308	0.0224771	0.0561198	0.0937737	0.119338	0.161665	0.193515	0.234679	0.257404	0.325242	0.418362	0.522697	0.610646	0.581828	0.571668	0.52329	0.490124
189	0.480481	0.540542	0.529935	0.531853	0.540593	0.626974	0.651082	0.657812	0.714328	0.746864	0.760316	0.769498	0.774506	0.776521	0.756044	0.729432	0.701687	0.693504	0.712606	0.709871	0.718709	0.714273	0.702851	0.685293	0.63194	0.548603	0.488526	0.368766	0.24811	0.16428	0.111263	0.0624527	0.0546155	0.0595489	0.0643754	0.0851271	0.0811412	0.0961546	0.147926	0.224642	0.254611	0.352039	0.465954	0.52533	0.566934	0.583094	0.585056	0.586532	0.531526
190	0.37839	0.447122	0.488952	0.507015	0.533245	0.559478	0.586999	0.628469	0.686402	0.747917	0.747554	0.731743	0.742937	0.754742	0.744683	0.721057	0.724981	0.738366	0.715279	0.710904	0.731936	0.725272	0.713912	0.719315	0.689863	0.640083	0.556573	0.413707	0.274764	0.169499	0.133511	0.0913985	0.0634511	0.067057	0.083548	0.06571	0.0983666	0.138812	0.184217	0.199301	0.261345	0.326965	0.427249	0.470701	0.509803	0.594708	0.598444	0.601244	0.581518
191	0.531606	0.488033	0.515252	0.540574	0.526136	0.533935	0.569286	0.622738	0.68244	0.740197	0.771262	0.785755	0.778375	0.779107	0.754608	0.745741	0.735338	0.720756	0.730379	0.734534	0.72476	0.705784	0.691396	0.696703	0.625047	0.553647	0.480412	0.373626	0.28835	0.210442	0.171627	0.153124	0.13069	0.0817553	0.0707869	0.0756524	0.0801043	0.092059	0.157392	0.18136	0.219422	0.341368	0.439461	0.503688	0.547529	0.561359	0.553238	0.556651	0.559164
192	0.476361	0.450377	0.452892	0.472973	0.519538	0.579166	0.613899	0.639677	0.690012	0.739232	0.749923	0.738725	0.760435	0.769734	0.751966	0.721593	0.723612	0.720835	0.701628	0.711591	0.728804	0.773036	0.741683	0.71568	0.674533	0.637119	0.52541	0.447418	0.335906	0.250818	0.181865	0.127791	0.080321	0.0684869	0.0739926	0.0790718	0.0837245	0.0758923	0.112722	0.186465	0.195821	0.216096	0.352011	0.452208	0.54212	0.565698	0.642181	0.628651	0.637444
193	0.529865	0.519517	0.559041	0.540448	0.537089	0.527447	0.589088	0.66856	0.688828	0.73937	0.758652	0.763582	0.763489	0.786071	0.792567	0.756853	0.733675	0.706625	0.694236	0.712784	0.716999	0.726837	0.726859	0.762068	0.748451	0.609628	0.527915	0.455897	0.316869	0.254994	0.191353	0.117199	0.0547566	0.0548256	0.0771983	0.0502073	0.0342284	0.0712711	0.11596	0.174851	0.218211	0.242059	0.360274	0.416759	0.46808	0.551521	0.638609	0.593983	0.648416
194	0.457701	0.491196	0.468984	0.496312	0.474086	0.497053	0.538105	0.608635	0.638096	0.695783	0.757779	0.779222	0.763641	0.777488	0.784466	0.746428	0.712278	0.713602	0.717939	0.68483	0.690772	0.710761	0.710029	0.713818	0.678886	0.64582	0.578729	0.49027	0.362219	0.234753	0.206051	0.163965	0.104453	0.0744456	0.080404	0.0600259	0.0399972	0.0387018	0.0618995	0.15037	0.241053	0.291418	0.292065	0.306623	0.366732	0.434419	0.531672	0.596162	0.687382
195	0.413898	0.44741	0.480909	0.504615	0.556023	0.589899	0.617202	0.653983	0.682661	0.705135	0.726372	0.769266	0.784457	0.787235	0.761578	0.738757	0.723768	0.71136	0.691921	0.677384	0.701273	0.711011	0.742787	0.771346	0.736774	0.623614	0.505738	0.473675	0.405803	0.284577	0.201392	0.127773	0.101651	0.111012	0.116675	0.0545482	0.04173	0.0471023	0.0673113	0.107563	0.110959	0.128237	0.194633	0.29965	0.386127	0.472706	0.489895	0.548391	0.649515
196	0.431219	0.465904	0.439341	0.429959	0.437577	0.491124	0.557281	0.576752	0.636838	0.687445	0.728908	0.76149	0.748863	0.742628	0.749424	0.745385	0.736361	0.691864	0.656876	0.651853	0.668697	0.697272	0.704355	0.725229	0.725034	0.729919	0.60773	0.483934	0.381548	0.29556	0.258268	0.215146	0.160117	0.103151	0.0868155	0.0927491	0.0982054	0.103184	0.107685	0.0903803	0.132573	0.190734	0.206654	0.265669	0.325497	0.389967	0.483393	0.512747	0.563291
197	0.287029	0.359082	0.447816	0.445857	0.472338	0.548016	0.541686	0.577898	0.612455	0.668258	0.699293	0.717454	0.740035	0.732313	0.756333	0.779415	0.755052	0.717532	0.675738	0.680132	0.722301	0.714184	0.713056	0.722805	0.73465	0.701534	0.600115	0.513016	0.43199	0.317624	0.263368	0.223736	0.186336	0.101172	0.0483903	0.0661412	0.0688103	0.0674705	0.0484118	0.0600232	0.071497	0.168981	0.195608	0.201958	0.232673	0.398431	0.477343	0.527878	0.609139
198	0.298157	0.277842	0.350613	0.356802	0.426732	0.471306	0.482347	0.510621	0.561712	0.618719	0.637916	0.682066	0.713283	0.710842	0.703293	0.74241	0.741766	0.688759	0.634939	0.629075	0.630948	0.675825	0.685816	0.642594	0.686305	0.642758	0.571729	0.543496	0.421445	0.346015	0.320887	0.240717	0.210147	0.163963	0.120567	0.0995878	0.0823157	0.0553528	0.112531	0.120002	0.121803	0.0947415	0.150531	0.211842	0.281544	0.3472	0.412102	0.53634	0.595251
199	0.40785	0.410017	0.371663	0.338521	0.371787	0.469879	0.507861	0.53827	0.58108	0.662951	0.724069	0.738612	0.756385	0.754243	0.724271	0.721698	0.720881	0.706557	0.640575	0.597222	0.637932	0.646895	0.666589	0.687077	0.688736	0.684893	0.648888	0.578077	0.519873	0.484431	0.383298	0.295315	0.239899	0.215206	0.180919	0.134649	0.109066	0.0992252	0.119637	0.146968	0.128144	0.131625	0.155639	0.221465	0.265214	0.277554	0.380829	0.536714	0.577971
200	0.389371	0.367371	0.349805	0.346597	0.354715	0.430086	0.449501	0.530527	0.574582	0.585612	0.667598	0.680206	0.713138	0.71907	0.702069	0.713112	0.680233	0.641214	0.591853	0.583013	0.6505	0.65274	0.594074	0.679519	0.69708	0.607648	0.553644	0.560019	0.505056	0.441198	0.353117	0.27708	0.206069	0.160737	0.121048	0.0917032	0.0766163	0.111724	0.116862	0.0999492	0.0541957	0.0791307	0.13267	0.148341	0.235848	0.291162	0.336837	0.361572	0.490453
201	0.275581	0.389895	0.447208	0.359485	0.371254	0.413012	0.456884	0.494855	0.527066	0.580989	0.610865	0.642969	0.688408	0.697896	0.690793	0.693107	0.677776	0.634044	0.608943	0.555233	0.538344	0.607125	0.548704	0.680546	0.664268	0.69423	0.725387	0.637117	0.554676	0.458801	0.378311	0.307827	0.254618	0.204276	0.15492	0.102613	0.0516123	0.0700503	0.0922345	0.0503642	0.0543378	0.0616506	0.0777993	0.133833	0.161404	0.273717	0.292884	0.361885	0.456847
202	0.39217	0.351075	0.354712	0.394892	0.377078	0.478104	0.522185	0.479544	0.505269	0.585289	0.636887	0.638622	0.611406	0.631698	0.68914	0.693099	0.671718	0.627208	0.542607	0.464059	0.430765	0.550905	0.607877	0.689383	0.719872	0.672748	0.66957	0.661501	0.629832	0.505398	0.398189	0.36302	0.302408	0.245194	0.174845	0.128924	0.0780853	0.0664662	0.0461226	0.0698296	0.100921	0.0536485	0.0685139	0.13223	0.135235	0.141429	0.222726	0.295186	0.427177
203	0.338567	0.291713	0.299081	0.342909	0.30064	0.364429	0.464525	0.514349	0.507914	0.526826	0.590905	0.595476	0.611836	0.636152	0.663379	0.670515	0.681604	0.661146	0.602393	0.549395	0.500322	0.524456	0.505093	0.626059	0.725671	0.755543	0.736746	0.673545	0.592823	0.519484	0.417387	0.331832	0.282039	0.241274	0.214029	0.161285	0.10771	0.07379	0.105591	0.113661	0.11843	0.107208	0.0543194	0.0659314	0.156254	0.157421	0.223189	0.303641	0.366601
204	0.226724	0.320252	0.371863	0.409208	0.410909	0.437961	0.453126	0.43328	0.44092	0.52626	0.526691	0.553043	0.573873	0.586414	0.585242	0.620883	0.644347	0.645425	0.567341	0.474133	0.457691	0.453274	0.471168	0.575776	0.635283	0.708573	0.71977	0.639877	0.582022	0.546343	0.466123	0.376	0.29031	0.231351	0.173727	0.138015	0.100045	0.139669	0.147958	0.069313	0.036511	0.0170626	0.0531209	0.0616696	0.132744	0.139804	0.195342	0.152005	0.258168
205	0.475056	0.404797	0.316098	0.309038	0.36009	0.43258	0.473357	0.481177	0.498028	0.529219	0.568699	0.533331	0.533286	0.590081	0.604931	0.56248	0.580952	0.642876	0.579731	0.477839	0.423537	0.453184	0.570243	0.548286	0.640374	0.700978	0.793377	0.812878	0.778101	0.621768	0.487602	0.37183	0.306525	0.26983	0.210306	0.161403	0.129113	0.0972961	0.102992	0.0885864	0.0478742	0.0961836	0.113695	0.077119	0.0622936	0.135306	0.138843	0.226064	0.304647
206	0.390357	0.390963	0.391579	0.392205	0.429193	0.4378	0.438811	0.439844	0.428813	0.445598	0.512028	0.581039	0.584255	0.558325	0.592959	0.632239	0.621988	0.615641	0.606151	0.568724	0.500906	0.533282	0.484761	0.52489	0.622414	0.670568	0.652266	0.699883	0.698014	0.628923	0.547098	0.443981	0.353004	0.280108	0.212147	0.182941	0.176303	0.177079	0.141928	0.0863138	0.0628902	0.0767065	0.0692694	0.0727553	0.0630399	0.19791	0.138435	0.151927	0.229209
207	0.4242	0.424769	0.463093	0.467172	0.402676	0.440805	0.480006	0.499235	0.500536	0.507455	0.508737	0.529896	0.544961	0.60922	0.632448	0.615086	0.60575	0.604677	0.577181	0.545264	0.565315	0.548075	0.50401	0.605879	0.657353	0.724172	0.760055	0.779516	0.741607	0.680689	0.555097	0.464284	0.377143	0.331144	0.285424	0.219561	0.127441	0.100916	0.158867	0.149492	0.108716	0.120829	0.117591	0.0781522	0.136265	0.217859	0.19576	0.142692	0.234365
208	0.376878	0.376572	0.37371	0.321617	0.373341	0.441007	0.429349	0.422681	0.441768	0.445384	0.505004	0.509215	0.494441	0.473078	0.517908	0.578259	0.594288	0.556023	0.556561	0.50703	0.438764	0.469201	0.503688	0.498214	0.55707	0.644621	0.661886	0.65826	0.718437	0.712536	0.640256	0.513577	0.370583	0.287159	0.245281	0.214863	0.153976	0.149616	0.135899	0.100552	0.106288	0.111877	0.115683	0.0702471	0.0594697	0.132765	0.13762	0.142328	0.184472
209	0.383706	0.367306	0.355357	0.370849	0.393965	0.442106	0.444635	0.439083	0.437874	0.453948	0.445123	0.484665	0.567443	0.581384	0.575433	0.588162	0.598078	0.574326	0.525153	0.554997	0.538279	0.503743	0.47561	0.523429	0.56724	0.661209	0.793443	0.784468	0.741926	0.746853	0.611111	0.468282	0.358566	0.30877	0.29298	0.233215	0.193762	0.179128	0.132884	0.09793	0.0877112	0.0826657	0.1154	0.121012	0.126518	0.128424	0.0834178	0.141993	0.147483
210	0.420778	0.435931	0.517002	0.479691	0.455864	0.450056	0.482886	0.534428	0.526451	0.466602	0.504246	0.534523	0.528215	0.509854	0.563293	0.589003	0.58008	0.573909	0.546838	0.569991	0.506375	0.478549	0.542924	0.600968	0.655745	0.680496	0.782817	0.849092	0.845127	0.762994	0.703398	0.589845	0.455847	0.397135	0.332468	0.24931	0.211641	0.197131	0.188909	0.161956	0.151696	0.140809	0.113481	0.119409	0.150518	0.217436	0.196178	0.142921	0.148076
211	0.424262	0.440945	0.452489	0.42197	0.417789	0.438696	0.460067	0.485013	0.501705	0.487382	0.496685	0.466161	0.450605	0.45417	0.487076	0.56593	0.601334	0.612875	0.602206	0.565865	0.531088	0.534554	0.503082	0.527542	0.611539	0.670435	0.800997	0.831092	0.840113	0.81358	0.699156	0.600826	0.511945	0.398792	0.327209	0.280101	0.196141	0.152759	0.131006	0.0926864	0.082878	0.0419803	0.0447317	0.0503757	0.0515612	0.114394	0.108802	0.139363	0.14867
212	0.459141	0.420164	0.42049	0.47425	0.453328	0.46792	0.496935	0.47778	0.46839	0.470994	0.525518	0.521471	0.500246	0.492792	0.535182	0.585011	0.55009	0.526726	0.49526	0.475291	0.458342	0.506947	0.517077	0.554022	0.553915	0.705749	0.795129	0.814923	0.859825	0.851775	0.737249	0.607311	0.494156	0.376338	0.301162	0.271586	0.247989	0.194397	0.179729	0.156303	0.14616	0.094861	0.045124	0.0973002	0.122782	0.129376	0.135988	0.133319	0.0999567
213	0.452391	0.45063	0.445438	0.456789	0.482216	0.486609	0.497483	0.49415	0.514845	0.545344	0.529175	0.51872	0.526641	0.518247	0.517639	0.521265	0.542355	0.524462	0.521538	0.516514	0.516094	0.514969	0.464849	0.46293	0.557328	0.683246	0.776328	0.829899	0.874653	0.893951	0.829157	0.667974	0.532335	0.429239	0.341399	0.294622	0.24712	0.195503	0.145634	0.153476	0.163352	0.124484	0.107724	0.114601	0.116485	0.112061	0.13558	0.14269	0.149857
214	0.484681	0.483857	0.517752	0.49478	0.476642	0.445014	0.476297	0.541585	0.512585	0.49673	0.525129	0.51297	0.535158	0.550285	0.547523	0.544885	0.542369	0.55269	0.537708	0.506577	0.48044	0.480859	0.484018	0.504124	0.554129	0.638936	0.724796	0.822772	0.856441	0.822171	0.739761	0.67827	0.586468	0.484216	0.35626	0.289177	0.242346	0.222078	0.179253	0.118605	0.0912567	0.0711107	0.0986925	0.106579	0.0372453	0.01995	0.107313	0.13955	0.110169
215	0.431177	0.471217	0.479266	0.540278	0.482197	0.464232	0.507971	0.515298	0.53292	0.548402	0.603805	0.566393	0.538588	0.555419	0.521608	0.4751	0.509266	0.502147	0.544635	0.505707	0.495911	0.493392	0.500637	0.549169	0.500094	0.600842	0.674048	0.815478	0.871493	0.902486	0.832421	0.708918	0.590943	0.486443	0.397337	0.305594	0.240761	0.206547	0.191761	0.187305	0.158368	0.126895	0.103887	0.111396	0.114028	0.108454	0.0806935	0.133059	0.151044
216	0.505011	0.477871	0.457885	0.495883	0.503203	0.527275	0.540232	0.506763	0.503584	0.512117	0.503522	0.475277	0.454574	0.486501	0.487978	0.476828	0.512292	0.531853	0.524654	0.52743	0.559179	0.505925	0.502382	0.501836	0.598562	0.585482	0.770993	0.868436	0.888944	0.896349	0.870452	0.785773	0.657888	0.56389	0.477033	0.367028	0.258629	0.202521	0.188342	0.192855	0.199912	0.151547	0.101968	0.120841	0.196424	0.126852	0.134357	0.0687242	0.100188
217	0.373105	0.402756	0.475341	0.432876	0.473937	0.509782	0.519689	0.521937	0.514465	0.481782	0.446041	0.482564	0.535227	0.514181	0.477008	0.492809	0.495047	0.432476	0.418899	0.485313	0.465732	0.449077	0.521597	0.568141	0.522842	0.616008	0.714117	0.814838	0.885031	0.919748	0.873889	0.763287	0.680662	0.55066	0.40307	0.313734	0.286766	0.285223	0.245814	0.181295	0.153947	0.141643	0.0390756	0.0901874	0.116555	0.122377	0.0516598	0.0124104	0.0566781
218	0.613843	0.564003	0.505542	0.452374	0.491311	0.529349	0.548561	0.475974	0.477661	0.519007	0.54877	0.558861	0.491996	0.408675	0.443904	0.463393	0.477343	0.466582	0.456972	0.449667	0.492628	0.530632	0.477208	0.557363	0.687682	0.717365	0.743885	0.836619	0.886701	0.921667	0.930266	0.866226	0.710095	0.611111	0.521971	0.423572	0.334219	0.25376	0.212956	0.168338	0.151456	0.163855	0.16246	0.114276	0.175991	0.124294	0.133541	0.0681655	0.106842
219	0.483221	0.414311	0.408691	0.372909	0.391793	0.438932	0.463938	0.460681	0.457412	0.455648	0.49597	0.472835	0.480457	0.470755	0.422742	0.429466	0.459232	0.464773	0.424902	0.390783	0.405415	0.469484	0.524534	0.470758	0.56369	0.624768	0.736599	0.867347	0.909868	0.898355	0.875356	0.849033	0.727739	0.602952	0.453341	0.354098	0.30645	0.269247	0.211224	0.164876	0.190123	0.111299	0.0962111	0.104986	0.114064	0.126729	0.197432	0.0683724	0.107077
220	0.37611	0.372737	0.43055	0.472171	0.479287	0.436071	0.522947	0.537586	0.501145	0.511899	0.53367	0.525437	0.479588	0.47757	0.512256	0.464567	0.484052	0.479994	0.524486	0.471973	0.473128	0.528341	0.550568	0.575197	0.655329	0.724677	0.799155	0.909309	0.94436	0.975617	0.953971	0.94393	0.823908	0.692357	0.563	0.469378	0.352013	0.296959	0.250783	0.237308	0.240072	0.20686	0.150258	0.103383	0.112819	0.1226	0.132726	0.143197	0.0669269
221	0.323485	0.389109	0.387487	0.383384	0.37735	0.424695	0.496587	0.461662	0.42735	0.467887	0.495921	0.489208	0.477229	0.462673	0.464509	0.491879	0.459837	0.406888	0.405867	0.441169	0.476242	0.480792	0.50591	0.56306	0.544509	0.639074	0.759507	0.84012	0.8592	0.924865	0.944134	0.91358	0.857665	0.756013	0.593001	0.475941	0.369171	0.298414	0.2876	0.210853	0.143418	0.113746	0.0942944	0.151942	0.0911622	0.105709	0.132318	0.0673275	0.05895
222	0.411931	0.408236	0.410527	0.443037	0.461822	0.407409	0.409281	0.447693	0.421686	0.443994	0.501478	0.506654	0.43714	0.401889	0.421597	0.450349	0.434948	0.449514	0.458856	0.41883	0.38964	0.444636	0.515438	0.655998	0.673698	0.654846	0.701399	0.824568	0.893378	0.900381	0.925133	0.952939	0.876806	0.71263	0.616114	0.500699	0.382331	0.332178	0.272231	0.2145	0.233561	0.174793	0.1698	0.18465	0.191897	0.118129	0.0489467	0.0538162	0.0588936
223	0.429841	0.350704	0.352587	0.414761	0.361438	0.406353	0.441252	0.360619	0.352477	0.368314	0.42892	0.449324	0.438721	0.423609	0.437421	0.460013	0.374967	0.334452	0.357356	0.348474	0.390659	0.427685	0.511584	0.496422	0.553668	0.687513	0.757922	0.835913	0.923851	0.955592	0.984717	0.967991	0.926461	0.828307	0.663745	0.566253	0.500898	0.390706	0.284216	0.219792	0.179544	0.109363	0.0885355	0.0985752	0.088791	0.104852	0.131502	0.143414	0.155794
224	0.274281	0.438431	0.374225	0.362821	0.352187	0.33048	0.362189	0.422971	0.433879	0.480318	0.477397	0.431659	0.407466	0.409877	0.41199	0.39674	0.40904	0.494011	0.473716	0.414805	0.407523	0.487646	0.527431	0.543692	0.613179	0.600188	0.690328	0.821659	0.879994	0.937786	0.967301	0.985193	0.955079	0.882163	0.734009	0.557711	0.471971	0.437736	0.353649	0.296799	0.274554	0.241762	0.16643	0.18222	0.190389	0.119211	0.102349	0.0631749	0.14829
225	0.222454	0.219464	0.287522	0.288787	0.266548	0.263408	0.343837	0.364097	0.382225	0.394506	0.440499	0.407978	0.342476	0.341782	0.295584	0.243238	0.299169	0.343566	0.370089	0.393178	0.459663	0.519975	0.531309	0.525034	0.545403	0.593617	0.639789	0.761698	0.858169	0.944786	0.98506	0.981306	0.932889	0.8539	0.675349	0.571694	0.478396	0.380781	0.30389	0.257875	0.272	0.240668	0.163741	0.123065	0.129332	0.194808	0.197924	0.144078	0.063579
226	0.308479	0.305329	0.296834	0.293422	0.382563	0.390953	0.375569	0.328643	0.274253	0.332154	0.38253	0.358317	0.406344	0.429971	0.35984	0.339029	0.355048	0.386861	0.380441	0.373428	0.412324	0.414394	0.478668	0.545527	0.548355	0.636099	0.646497	0.684894	0.804722	0.958826	0.987248	0.983473	0.977274	0.883241	0.704368	0.577154	0.471368	0.424221	0.395987	0.302558	0.238947	0.239573	0.163002	0.119241	0.113837	0.139266	0.131144	0.143659	0.116802
227	0.188834	0.2567	0.197299	0.228326	0.250292	0.24768	0.315313	0.335191	0.293551	0.349689	0.41852	0.362313	0.282629	0.311201	0.314666	0.280153	0.359025	0.351684	0.336698	0.334911	0.418155	0.446851	0.48678	0.632158	0.62699	0.657785	0.722694	0.742238	0.792624	0.907323	0.975486	0.995349	0.990335	0.918696	0.774343	0.646051	0.554254	0.470012	0.348457	0.263407	0.223717	0.18119	0.225236	0.190074	0.106041	0.0619708	0.131168	0.155217	0.156846
228	0.209582	0.274374	0.275019	0.272608	0.280538	0.314211	0.295178	0.315227	0.342508	0.396997	0.395556	0.389531	0.363915	0.356885	0.322431	0.273517	0.312865	0.336689	0.358051	0.390315	0.425256	0.479348	0.524571	0.528773	0.546592	0.547322	0.692691	0.815081	0.915116	0.987993	0.978964	0.994781	0.995712	0.981314	0.875617	0.735392	0.658972	0.541687	0.426969	0.39269	0.29931	0.215423	0.161524	0.1222	0.10596	0.063045	0.131193	0.155275	0.117251
229	0.298944	0.229745	0.232777	0.323381	0.287178	0.263901	0.299028	0.259544	0.258134	0.314889	0.335671	0.29667	0.243474	0.276567	0.296049	0.317561	0.320037	0.260323	0.260803	0.332201	0.424966	0.44021	0.538994	0.609221	0.669254	0.725169	0.804003	0.872195	0.923221	0.947688	0.972375	0.984566	0.980411	0.953739	0.848119	0.762437	0.647848	0.530751	0.437956	0.371096	0.297577	0.222299	0.205426	0.121911	0.126596	0.119047	0.102886	0.140652	0.117476
230	0.182665	0.116707	0.180869	0.204422	0.145294	0.273814	0.272172	0.335395	0.296588	0.236171	0.214713	0.198346	0.195451	0.183822	0.245753	0.307681	0.295817	0.275047	0.274306	0.315619	0.386947	0.388209	0.400659	0.481671	0.560603	0.594188	0.614796	0.67486	0.772466	0.933325	0.948923	0.980143	0.990464	0.990964	0.922932	0.752479	0.617612	0.517148	0.402247	0.34602	0.26503	0.243033	0.206609	0.181024	0.168157	0.119912	0.102994	0.0648256	0.0607815
231	0.203008	0.231023	0.207008	0.263631	0.275896	0.324556	0.258264	0.242493	0.275257	0.319377	0.334658	0.304868	0.271548	0.291574	0.279325	0.284106	0.303295	0.298943	0.281103	0.295612	0.350762	0.37655	0.443786	0.498436	0.508498	0.588332	0.680916	0.801988	0.859181	0.870251	0.960236	0.993418	0.989137	0.942685	0.857288	0.770299	0.680383	0.557236	0.415658	0.305394	0.273978	0.226702	0.161168	0.177603	0.173787	0.138694	0.131267	0.144092	0.117925
232	0.149933	0.14857	0.207289	0.190604	0.229013	0.267735	0.288087	0.281475	0.305488	0.263953	0.280141	0.332742	0.27618	0.256297	0.265884	0.26224	0.312625	0.313385	0.30495	0.355456	0.396519	0.361978	0.419161	0.485043	0.603676	0.634672	0.686878	0.722379	0.836803	0.909133	0.96757	0.977115	0.987094	0.991395	0.95954	0.870981	0.739804	0.612783	0.470255	0.39299	0.335418	0.259257	0.223404	0.234219	0.208971	0.210948	0.23021	0.14856	0.0658404
233	0.243694	0.168495	0.234744	0.21597	0.249496	0.288784	0.304418	0.261593	0.277262	0.33613	0.31178	0.293998	0.312555	0.330123	0.309725	0.274114	0.251044	0.281315	0.273364	0.284256	0.370039	0.414289	0.450303	0.430908	0.49632	0.494473	0.647973	0.815877	0.848253	0.929208	0.978203	0.986842	0.997287	0.984617	0.951526	0.886212	0.78036	0.639976	0.571761	0.493814	0.378588	0.331059	0.288411	0.23986	0.240048	0.137575	0.103316	0.0656509	0.153382
234	0.113707	0.178703	0.254789	0.213732	0.190729	0.293941	0.27362	0.253734	0.252254	0.250773	0.249289	0.245174	0.26867	0.321605	0.324472	0.279307	0.297355	0.289367	0.293271	0.349617	0.342799	0.396787	0.421541	0.461351	0.547451	0.587298	0.645395	0.750996	0.834487	0.904524	0.956128	0.989812	0.988405	0.985329	0.981865	0.927831	0.835541	0.702169	0.597917	0.513565	0.420036	0.334078	0.254941	0.196487	0.168367	0.192354	0.229534	0.148699	0.0700252
235	0.124926	0.196834	0.204527	0.227973	0.193471	0.258533	0.275529	0.223301	0.232346	0.239129	0.343825	0.36432	0.325812	0.354631	0.315424	0.28282	0.271521	0.254461	0.249725	0.299857	0.343086	0.348547	0.394319	0.506444	0.46899	0.529416	0.585349	0.702564	0.825841	0.874085	0.888151	0.935858	0.968456	0.982958	0.957444	0.91973	0.836741	0.704867	0.591061	0.519375	0.41615	0.332306	0.260793	0.241767	0.25636	0.203613	0.0507873	0.14083	0.206922
236	0.136145	0.211381	0.205072	0.159567	0.185475	0.195129	0.252448	0.217786	0.302691	0.24221	0.270571	0.28247	0.206731	0.179397	0.178794	0.167468	0.228541	0.292163	0.338525	0.315885	0.320824	0.352507	0.357881	0.429742	0.558486	0.628812	0.596734	0.695377	0.836129	0.909383	0.911519	0.935562	0.963797	0.971409	0.971175	0.92045	0.853484	0.737777	0.611624	0.541065	0.482343	0.354125	0.314339	0.295815	0.240935	0.209148	0.228858	0.148838	0.0706546
237	0.147364	0.19088	0.228895	0.227858	0.208884	0.194104	0.222571	0.276683	0.288242	0.21901	0.242036	0.214307	0.203607	0.242901	0.337161	0.343992	0.314191	0.346462	0.351246	0.322525	0.327222	0.369816	0.434784	0.482587	0.548738	0.62403	0.646455	0.746595	0.8084	0.821804	0.88289	0.951974	0.979084	0.981506	0.963251	0.940216	0.891825	0.789321	0.648878	0.539828	0.43866	0.360608	0.307327	0.261965	0.189445	0.137128	0.131415	0.144612	0.119273
238	0.249937	0.158697	0.155255	0.15361	0.229832	0.240536	0.218495	0.213502	0.235064	0.293368	0.274406	0.277763	0.313358	0.251508	0.229504	0.268391	0.269057	0.300915	0.293881	0.320179	0.339067	0.377437	0.444035	0.485227	0.465152	0.48443	0.644659	0.757891	0.864335	0.905996	0.940787	0.988226	0.997886	0.995454	0.982582	0.973675	0.945245	0.84952	0.697361	0.595433	0.519222	0.444645	0.342593	0.296344	0.241795	0.266228	0.195257	0.156343	0.119497
239	0.266604	0.264605	0.253706	0.252464	0.192135	0.176725	0.237465	0.324191	0.414889	0.319637	0.226374	0.29844	0.332573	0.316503	0.276052	0.227191	0.284548	0.306198	0.303239	0.333506	0.350844	0.366317	0.40527	0.41915	0.456507	0.474253	0.62561	0.706805	0.778866	0.81765	0.872601	0.906922	0.937737	0.96825	0.98495	0.968416	0.919802	0.857619	0.763527	0.605967	0.476005	0.414715	0.381233	0.307682	0.260278	0.224099	0.195051	0.145266	0.259076
240	0.181021	0.0837328	0.169651	0.12028	0.177053	0.329936	0.267441	0.182701	0.246123	0.330496	0.339911	0.210099	0.228211	0.235566	0.248541	0.270435	0.202889	0.228182	0.262167	0.322295	0.363675	0.390812	0.386738	0.412692	0.474704	0.520908	0.537634	0.543174	0.65946	0.820989	0.862581	0.888159	0.879725	0.91415	0.972521	0.967542	0.941722	0.900845	0.813469	0.703696	0.548708	0.43198	0.339577	0.294789	0.244605	0.223743	0.194846	0.145351	0.119946
241	0.0888905	0.185746	0.189198	0.186277	0.184318	0.265943	0.263113	0.121959	0.140794	0.239295	0.248455	0.225946	0.28275	0.243162	0.196061	0.270813	0.272892	0.246785	0.322517	0.335645	0.374538	0.382272	0.367384	0.428535	0.443687	0.518014	0.533219	0.643042	0.71906	0.760957	0.796343	0.876731	0.967382	0.988315	0.986426	0.981467	0.97983	0.939732	0.822554	0.668777	0.549172	0.478979	0.44691	0.402725	0.38097	0.341331	0.307858	0.163809	0.158987
242	0.426783	0.256993	0.109627	0.159181	0.191246	0.214717	0.191003	0.188977	0.216553	0.294806	0.294575	0.285835	0.243364	0.261597	0.333623	0.300277	0.221385	0.229367	0.290071	0.327719	0.349382	0.379954	0.424526	0.402006	0.43838	0.516285	0.562017	0.597255	0.710865	0.798813	0.859068	0.927996	0.976854	0.9872	0.976981	0.967859	0.977764	0.962343	0.899194	0.762846	0.611373	0.524048	0.473039	0.409158	0.346365	0.292054	0.226829	0.160305	0.15914
243	0.214678	0.151732	0.201242	0.208056	0.225648	0.292552	0.258778	0.230058	0.197313	0.195208	0.160172	0.134006	0.181215	0.226125	0.262723	0.247824	0.261176	0.345542	0.365101	0.380302	0.356474	0.371045	0.378279	0.397786	0.418258	0.477613	0.514263	0.540377	0.612187	0.689882	0.793569	0.885924	0.943711	0.967391	0.975117	0.978577	0.973528	0.959078	0.884673	0.765665	0.654556	0.538433	0.434335	0.378408	0.379635	0.37092	0.280754	0.149735	0.203245
244	0.34994	0.294216	0.230927	0.218945	0.116573	0.116619	0.180536	0.197683	0.255364	0.207544	0.203253	0.261367	0.307587	0.343551	0.295822	0.260245	0.25011	0.237592	0.309474	0.341415	0.275443	0.344006	0.358276	0.393641	0.422031	0.445428	0.538373	0.647633	0.637142	0.674452	0.737384	0.787292	0.862545	0.941441	0.983883	0.980841	0.975707	0.947413	0.888216	0.821633	0.682336	0.550659	0.490332	0.413724	0.336401	0.295256	0.308689	0.259755	0.267761
245	0.366608	0.29592	0.127856	0.185585	0.222951	0.225058	0.222693	0.144766	0.0909758	0.162627	0.178025	0.208792	0.22247	0.208079	0.257234	0.309237	0.371801	0.409308	0.381626	0.363488	0.381083	0.355134	0.360771	0.380782	0.424819	0.440934	0.497325	0.507585	0.507932	0.570909	0.710355	0.821958	0.90476	0.954147	0.9657	0.962238	0.937709	0.927155	0.903439	0.836217	0.719413	0.590752	0.511797	0.465953	0.41472	0.380726	0.342922	0.334495	0.272011
246	0.0119256	0.110494	0.110005	0.0531772	0.091762	0.128262	0.0801917	0.0880525	0.182074	0.225932	0.223523	0.218705	0.20969	0.198525	0.187434	0.176416	0.195234	0.275883	0.343621	0.381148	0.398689	0.416399	0.399437	0.387778	0.396293	0.44475	0.508941	0.53773	0.583741	0.709645	0.788387	0.835136	0.877714	0.925438	0.954058	0.970712	0.978406	0.968149	0.928449	0.856414	0.756566	0.601135	0.49593	0.413896	0.375603	0.340393	0.309244	0.259544	0.223944
247	0.120253	0.254169	0.254244	0.130564	0.114731	0.216147	0.243819	0.324495	0.321842	0.153926	0.125304	0.0955318	0.229173	0.325374	0.204474	0.241799	0.305664	0.404929	0.412068	0.380343	0.365211	0.352744	0.379934	0.375562	0.373144	0.372615	0.410497	0.485061	0.544705	0.707873	0.803419	0.816832	0.812988	0.839361	0.923227	0.957648	0.960758	0.968017	0.946212	0.898481	0.792522	0.666284	0.541172	0.465811	0.432568	0.379748	0.343196	0.34136	0.271914
248	0.270773	0.191481	0.134736	0.129644	0.23965	0.257072	0.254383	0.25171	0.154439	0.18581	0.243792	0.316535	0.302639	0.216459	0.204323	0.241752	0.169113	0.0906435	0.195582	0.341909	0.377571	0.387172	0.389447	0.36399	0.404074	0.397583	0.413219	0.47247	0.54824	0.626968	0.675795	0.730353	0.792425	0.856629	0.912117	0.928625	0.927892	0.934181	0.920079	0.860735	0.731604	0.627823	0.512123	0.460722	0.43016	0.380385	0.398194	0.388608	0.283412
249	0.0135518	0.122789	0.388501	0.280253	0.370115	0.186688	0.191517	0.222835	0.259402	0.256656	0.330544	0.397524	0.315004	0.203682	0.155654	0.240981	0.275559	0.20195	0.299284	0.413107	0.38456	0.380172	0.39818	0.381328	0.384594	0.380727	0.396811	0.479098	0.573207	0.579116	0.655679	0.761364	0.80945	0.858626	0.935131	0.968627	0.976762	0.970622	0.95591	0.907499	0.832783	0.704355	0.532002	0.491173	0.465242	0.44268	0.43667	0.4266	0.369728
250	0.280118	0.132568	0.261286	0.271628	0.143923	0.054573	0.0338899	0.210121	0.137953	0.192003	0.252443	0.170175	0.0931512	0.14861	0.189125	0.321251	0.274532	0.240447	0.360471	0.296159	0.245034	0.357267	0.372926	0.369557	0.342711	0.388031	0.436272	0.533645	0.54144	0.619697	0.71238	0.754572	0.796698	0.836684	0.874396	0.891409	0.91249	0.944371	0.957494	0.945045	0.894107	0.77991	0.59045	0.491802	0.477921	0.444121	0.412549	0.337776	0.31235
251	0.278244	0.275433	0.286651	0.368506	0.288076	0.235215	0.171913	0.237042	0.197698	0.163053	0.0998663	0.173328	0.235446	0.222868	0.210368	0.20859	0.251829	0.229423	0.263692	0.309665	0.387711	0.359562	0.377706	0.376302	0.407721	0.428262	0.404539	0.406951	0.506384	0.629648	0.720337	0.756336	0.800478	0.840942	0.878592	0.93665	0.962091	0.96065	0.959321	0.95375	0.928765	0.822324	0.673506	0.536299	0.487919	0.45593	0.41354	0.400818	0.342401
252	0.125029	0.267016	0.256827	0.16945	0.119471	0.111458	0.0872536	0.0812355	0.202121	0.164087	0.183769	0.321027	0.337132	0.221589	0.209168	0.20747	0.250797	0.172369	0.200779	0.346915	0.397013	0.406974	0.382486	0.383046	0.388349	0.405064	0.406102	0.423794	0.47913	0.58477	0.623614	0.640544	0.754998	0.841482	0.837981	0.828816	0.886267	0.939921	0.946245	0.946383	0.913939	0.821167	0.732699	0.611591	0.524944	0.453846	0.425861	0.388107	0.293587
253	0.274497	0.127001	0.117724	0.115047	0.217335	0.0988717	0.107134	0.209716	0.231796	0.162549	0.173515	0.24272	0.232726	0.290463	0.372679	0.400787	0.298583	0.279286	0.260063	0.287043	0.325519	0.391783	0.422999	0.411398	0.359293	0.335351	0.397915	0.432148	0.474548	0.555464	0.656752	0.720432	0.751977	0.79774	0.824823	0.893614	0.937907	0.955776	0.947934	0.929002	0.902546	0.835552	0.775239	0.675686	0.560205	0.485339	0.446346	0.381382	0.360277
254	0.121243	0.266964	0.267239	0.218809	0.261935	0.170101	0.263281	0.293485	0.291579	0.393628	0.278892	0.241288	0.257549	0.148946	0.126287	0.194582	0.215911	0.296217	0.268413	0.212578	0.24346	0.322614	0.332254	0.351622	0.371079	0.40077	0.415019	0.464914	0.549227	0.620921	0.647443	0.676057	0.726329	0.838476	0.901999	0.893311	0.934267	0.956642	0.967823	0.958628	0.942007	0.899724	0.797006	0.651803	0.558543	0.496403	0.454443	0.406963	0.349487
255	0.119351	0.261501	0.25142	0.0626774	0.0123214	0.0855663	0.137825	0.230601	0.188641	0.0988784	0.137187	0.235667	0.230007	0.217751	0.170922	0.103247	0.166074	0.225598	0.258323	0.29452	0.313958	0.289263	0.332393	0.337093	0.378487	0.410446	0.42755	0.430616	0.421428	0.514515	0.544553	0.614317	0.706643	0.765747	0.813546	0.837012	0.885901	0.946906	0.954833	0.953137	0.934503	0.855333	0.732587	0.624254	0.594599	0.509635	0.426153	0.39804	0.371941
256	0.117458	0.263288	0.125429	0.0550412	0.0937957	0.193869	0.17563	0.139021	0.177152	0.101335	0.117596	0.315344	0.346296	0.295559	0.204369	0.192338	0.213836	0.247021	0.259371	0.255021	0.323993	0.327258	0.394258	0.36124	0.385436	0.380362	0.414063	0.44228	0.465144	0.505447	0.602943	0.674878	0.666168	0.734956	0.805974	0.834113	0.870624	0.919241	0.938818	0.94319	0.93769	0.899119	0.847946	0.75935	0.623404	0.536126	0.475257	0.449948	0.401802
257	0.267002	0.115952	0.110445	0.107918	0.105412	0.221355	0.25177	0.159325	0.0735946	0.0660807	0.166304	0.0854989	0.0858023	0.148753	0.252065	0.313555	0.261033	0.184568	0.183396	0.237731	0.230583	0.334657	0.336626	0.303754	0.391194	0.422319	0.439025	0.450279	0.462451	0.518472	0.572646	0.705356	0.764047	0.760761	0.795104	0.828425	0.857845	0.919085	0.9571	0.957982	0.944279	0.912042	0.855607	0.791264	0.695537	0.555643	0.477529	0.437349	0.388688
258	0.416584	0.334237	0.0419799	0.101796	0.20334	0.10933	0.222659	0.157706	0.0940232	0.17973	0.121739	0.162975	0.112219	0.0773425	0.121444	0.263237	0.362058	0.257513	0.24874	0.24584	0.229746	0.291777	0.341728	0.370857	0.339702	0.370018	0.376015	0.415264	0.467786	0.563804	0.592657	0.608751	0.593069	0.677452	0.771213	0.832923	0.85103	0.837778	0.869004	0.927683	0.930198	0.922878	0.886289	0.801057	0.659918	0.555556	0.521264	0.461967	0.398476
259	0.263255	0.340512	0.270069	0.255762	0.247968	0.132425	0.0532583	0.0910099	0.172423	0.0926964	0.163315	0.161801	0.224569	0.212635	0.20077	0.158845	0.189055	0.263929	0.181622	0.199763	0.217601	0.248794	0.269051	0.308473	0.342476	0.327561	0.381813	0.426326	0.447466	0.536552	0.544455	0.564507	0.680698	0.804663	0.861773	0.832817	0.864033	0.909789	0.943393	0.954547	0.945003	0.931072	0.895293	0.846086	0.776502	0.62918	0.505996	0.4552	0.420212
260	0.261381	0.327621	0.242409	0.155245	0.125554	0.151805	0.0954673	0.0931467	0.130892	0.237297	0.398165	0.305041	0.223209	0.281587	0.314967	0.280042	0.276027	0.290809	0.263335	0.252051	0.312017	0.333739	0.259695	0.310833	0.368985	0.423322	0.444745	0.421824	0.43867	0.51126	0.560941	0.605788	0.630794	0.669778	0.777375	0.835904	0.87179	0.921179	0.951832	0.949251	0.95134	0.94236	0.908817	0.896937	0.806191	0.639141	0.579147	0.509875	0.443214
261	0.259507	0.0203311	0.0952109	0.186671	0.24986	0.247509	0.279232	0.387561	0.293242	0.238345	0.159376	0.0819673	0.118715	0.210077	0.19837	0.18673	0.181468	0.21986	0.275462	0.343946	0.393438	0.291416	0.348833	0.385284	0.413814	0.344312	0.356516	0.377133	0.412686	0.486638	0.540944	0.589807	0.633323	0.716668	0.751881	0.794578	0.848405	0.878442	0.890777	0.907177	0.932353	0.927127	0.937473	0.900404	0.826454	0.695769	0.565387	0.502479	0.381523
262	0.0136047	0.0997213	0.240997	0.250473	0.248135	0.245823	0.28961	0.175364	0.149093	0.322353	0.267051	0.229838	0.22049	0.230603	0.303404	0.245893	0.207611	0.270779	0.274653	0.33571	0.298217	0.251943	0.356339	0.364969	0.359205	0.423887	0.417074	0.463908	0.494653	0.480999	0.543067	0.60875	0.650211	0.651065	0.696658	0.793379	0.834494	0.856869	0.891183	0.89762	0.919052	0.913838	0.905146	0.85569	0.793141	0.697191	0.622562	0.535003	0.460437
263	0.40731	0.256345	0.251034	0.162805	0.0949462	0.18201	0.241888	0.134347	0.126148	0.232718	0.233146	0.228406	0.21913	0.207519	0.161286	0.103087	0.179381	0.217948	0.251365	0.19853	0.151495	0.345169	0.422813	0.368952	0.378446	0.387847	0.422082	0.404778	0.43474	0.449204	0.530239	0.619768	0.623615	0.619588	0.634527	0.697438	0.722911	0.771152	0.832635	0.896763	0.927955	0.93745	0.916113	0.894962	0.861775	0.745165	0.646202	0.565699	0.436818
264	0.253886	0.251547	0.249234	0.246947	0.244685	0.24245	0.194153	0.183383	0.2359	0.145637	0.123699	0.22278	0.217771	0.20624	0.243727	0.264951	0.178338	0.177814	0.197764	0.334676	0.310347	0.342585	0.352452	0.320271	0.381252	0.394865	0.397228	0.469679	0.442215	0.448996	0.474173	0.53207	0.602699	0.657932	0.691061	0.706964	0.721524	0.775528	0.835864	0.873999	0.897563	0.901213	0.915739	0.873535	0.848679	0.776633	0.670646	0.597787	0.518966
265	0.252012	0.249709	0.107729	0.093659	0.221956	0.330103	0.34396	0.348476	0.324308	0.322961	0.338155	0.225544	0.216411	0.20496	0.228341	0.30476	0.286322	0.306865	0.456194	0.382886	0.226023	0.239938	0.2589	0.32263	0.323965	0.492046	0.488693	0.469111	0.462495	0.472086	0.526596	0.560165	0.588178	0.595302	0.633734	0.719161	0.770911	0.805708	0.828023	0.860399	0.933288	0.929026	0.89861	0.849491	0.813996	0.779471	0.721277	0.633913	0.530583
266	0.401746	0.250834	0.245633	0.157483	0.089713	0.0875765	0.209454	0.234843	0.192692	0.0818779	0.196256	0.228309	0.24128	0.252161	0.215776	0.181123	0.20346	0.266998	0.250729	0.287468	0.308107	0.290815	0.356974	0.32499	0.311773	0.402391	0.42889	0.466099	0.494559	0.519938	0.57041	0.621438	0.631253	0.646036	0.713631	0.722584	0.74844	0.76791	0.77547	0.88185	0.923492	0.905011	0.929121	0.911616	0.88383	0.821852	0.721468	0.632622	0.547662
267	0.013625	0.0908493	0.093585	0.135938	0.243899	0.262216	0.0743637	0.0785895	0.178515	0.22919	0.270616	0.295089	0.213692	0.21503	0.191172	0.220933	0.284278	0.256349	0.176503	0.301958	0.485131	0.379707	0.251604	0.266829	0.381397	0.356826	0.351221	0.382814	0.429441	0.448826	0.488253	0.511799	0.552323	0.63398	0.68618	0.650494	0.685444	0.741244	0.766413	0.786322	0.847718	0.910661	0.929544	0.909634	0.875225	0.815923	0.773841	0.706086	0.585165
268	0.0947449	0.172442	0.242032	0.153935	0.0862243	0.0841648	0.0821337	0.170243	0.309714	0.230242	0.225725	0.212587	0.165453	0.222948	0.247322	0.178879	0.195065	0.306979	0.371398	0.401747	0.420377	0.438336	0.434913	0.329709	0.38634	0.37916	0.384045	0.319003	0.378128	0.407771	0.448573	0.53817	0.543574	0.60065	0.659361	0.685847	0.724332	0.736083	0.752344	0.828642	0.917119	0.931908	0.904998	0.877403	0.86269	0.827113	0.761625	0.672671	0.580305
269	0.244517	0.0936784	0.0886083	0.172501	0.130899	0.2259	0.232006	0.230021	0.129267	0.078673	0.116206	0.224285	0.298685	0.346207	0.37731	0.300362	0.311267	0.351	0.268993	0.332091	0.308047	0.280787	0.258264	0.332069	0.40746	0.487845	0.430032	0.400736	0.3976	0.455328	0.492857	0.514042	0.502548	0.527755	0.584861	0.63896	0.650667	0.667354	0.675045	0.727886	0.798566	0.797726	0.792664	0.826865	0.82111	0.783994	0.748886	0.738989	0.654034
270	0.242643	0.240522	0.238431	0.190507	0.228987	0.232333	0.230359	0.228414	0.247885	0.224613	0.18935	0.295454	0.353739	0.326327	0.245792	0.342375	0.403243	0.360758	0.347846	0.331574	0.324312	0.440332	0.366017	0.334428	0.303876	0.342946	0.345226	0.393632	0.436773	0.504691	0.532758	0.549252	0.529054	0.543487	0.595591	0.64252	0.617661	0.625542	0.70519	0.802195	0.823057	0.85363	0.942215	0.936423	0.906192	0.864776	0.763071	0.666919	0.594972
271	0.24077	0.318585	0.248482	0.188739	0.232611	0.141238	0.0891681	0.180678	0.305045	0.229675	0.144431	0.153177	0.322239	0.347087	0.316189	0.298163	0.286967	0.272833	0.345214	0.331058	0.324072	0.397336	0.378526	0.336788	0.401168	0.377725	0.432931	0.464158	0.477706	0.529357	0.47826	0.484719	0.539086	0.63388	0.670606	0.675671	0.648676	0.695813	0.724335	0.730052	0.753709	0.810168	0.885916	0.916681	0.94104	0.91752	0.840202	0.750112	0.651515
272	0.533709	0.394787	0.246683	0.232843	0.105621	0.0773415	0.199551	0.2252	0.223365	0.221561	0.261986	0.215525	0.166102	0.129433	0.185173	0.217665	0.333884	0.261327	0.266567	0.358525	0.502278	0.446595	0.357777	0.339147	0.385307	0.376267	0.288571	0.314974	0.411645	0.447615	0.473552	0.496343	0.516234	0.562446	0.584549	0.627786	0.629537	0.649285	0.71711	0.76822	0.793493	0.794727	0.825222	0.849286	0.860169	0.828487	0.858729	0.828847	0.770295
273	0.237022	0.23501	0.218979	0.0862828	0.10292	0.219151	0.225418	0.223592	0.141664	0.217456	0.218303	0.218562	0.319552	0.331751	0.313832	0.295964	0.278147	0.30266	0.34394	0.339987	0.42978	0.401539	0.372212	0.263923	0.346484	0.47556	0.339946	0.38949	0.465355	0.456501	0.409742	0.451728	0.481759	0.5252	0.559822	0.560893	0.582676	0.643284	0.718025	0.710458	0.727809	0.774048	0.785111	0.757782	0.797181	0.799956	0.751096	0.672661	0.587285
274	0.0833884	0.164997	0.231229	0.183432	0.227436	0.225588	0.189662	0.0770573	0.130149	0.21593	0.173372	0.0673025	0.127094	0.263836	0.312654	0.326958	0.293487	0.278189	0.251487	0.232286	0.305935	0.285139	0.356441	0.223736	0.331396	0.477121	0.464182	0.440949	0.447541	0.465872	0.37979	0.433559	0.478218	0.535816	0.585281	0.587799	0.599236	0.616003	0.684419	0.722296	0.71859	0.71571	0.752781	0.763377	0.820472	0.826825	0.737298	0.733951	0.723483
275	0.233179	0.231234	0.229319	0.181587	0.200184	0.198931	0.221955	0.220188	0.218451	0.308999	0.280959	0.210944	0.202536	0.213757	0.287781	0.282835	0.209371	0.290002	0.240761	0.23263	0.219486	0.348897	0.361902	0.344252	0.314062	0.385296	0.367808	0.341326	0.34907	0.450991	0.44821	0.424704	0.450295	0.471343	0.528229	0.610006	0.676942	0.691833	0.708139	0.748765	0.763909	0.79586	0.83571	0.869781	0.855788	0.822729	0.85332	0.741242	0.728112
276	0.079627	0.157577	0.226073	0.271431	0.223719	0.251157	0.332208	0.264535	0.256784	0.451856	0.440594	0.426996	0.318837	0.314769	0.309772	0.303482	0.381009	0.44143	0.495228	0.542049	0.510003	0.332673	0.256005	0.344637	0.395943	0.388582	0.478223	0.455078	0.462018	0.398237	0.373538	0.401098	0.440185	0.508148	0.55016	0.599444	0.617616	0.64677	0.69166	0.684278	0.68954	0.765578	0.786851	0.850201	0.846636	0.810647	0.826021	0.767616	0.718406
277	0.22924	0.0825103	0.0881482	0.302814	0.268304	0.363595	0.245842	0.216594	0.156404	0.210643	0.287184	0.207507	0.158706	0.122657	0.178471	0.230447	0.302654	0.440738	0.452629	0.336706	0.431824	0.407973	0.362738	0.415121	0.442341	0.48997	0.472125	0.498585	0.49789	0.476477	0.484391	0.490921	0.466837	0.482461	0.513693	0.546224	0.604878	0.644938	0.662717	0.678708	0.660322	0.690673	0.764485	0.760618	0.758137	0.799445	0.747333	0.75154	0.745271
278	0.378998	0.297213	0.0994999	0.16919	0.19469	0.193503	0.0930123	0.168891	0.274614	0.268173	0.243223	0.210258	0.2708	0.267137	0.36589	0.300788	0.371584	0.310643	0.239661	0.237816	0.318663	0.33809	0.376129	0.345408	0.338904	0.395764	0.371493	0.345264	0.437032	0.478694	0.42868	0.407141	0.446821	0.444388	0.468786	0.539168	0.55477	0.591819	0.652103	0.680023	0.653821	0.651	0.672948	0.672169	0.715401	0.780265	0.788005	0.828682	0.721571
279	0.377021	0.226443	0.235728	0.364682	0.344372	0.313954	0.288347	0.252451	0.211329	0.209678	0.25149	0.353633	0.340162	0.345075	0.364428	0.288167	0.300129	0.37029	0.347227	0.295876	0.319701	0.404411	0.376397	0.345794	0.316046	0.365448	0.372721	0.421537	0.392643	0.377416	0.325691	0.360408	0.438011	0.452696	0.489099	0.513044	0.551723	0.563889	0.562646	0.573372	0.616794	0.644083	0.689128	0.741708	0.743032	0.79333	0.793444	0.772626	0.703899
280	0.0130459	0.0678718	0.206632	0.349891	0.367922	0.36619	0.252428	0.211204	0.209548	0.207912	0.206295	0.202353	0.261427	0.321239	0.304008	0.330055	0.362872	0.302823	0.292297	0.393623	0.318872	0.409678	0.480223	0.382369	0.316542	0.312081	0.363982	0.423276	0.429585	0.324419	0.395985	0.441022	0.453457	0.525401	0.550316	0.513266	0.54667	0.579251	0.602506	0.639391	0.691878	0.733613	0.754842	0.786246	0.835176	0.855202	0.816903	0.808063	0.769551
281	0.221362	0.364692	0.369527	0.281786	0.219777	0.12401	0.0607303	0.0743822	0.17674	0.206146	0.280159	0.281927	0.336874	0.319696	0.317359	0.339573	0.291517	0.270093	0.265115	0.391558	0.515004	0.46552	0.477465	0.418273	0.446958	0.428291	0.467752	0.454187	0.431631	0.32855	0.369148	0.418192	0.434236	0.461815	0.49925	0.533117	0.604496	0.593309	0.611141	0.675044	0.674314	0.656082	0.699457	0.729276	0.771259	0.810702	0.806336	0.8078	0.77836
282	0.517315	0.37571	0.227801	0.128854	0.191693	0.240134	0.299226	0.214296	0.205987	0.296615	0.320888	0.348465	0.33523	0.340429	0.411012	0.346921	0.303111	0.437275	0.477525	0.454906	0.432234	0.456922	0.376556	0.262024	0.313199	0.392953	0.465437	0.456078	0.383343	0.467727	0.471646	0.416728	0.411205	0.403953	0.41441	0.428685	0.452845	0.497236	0.548654	0.580892	0.639082	0.645435	0.686122	0.691008	0.728075	0.836528	0.811729	0.79287	0.788484
283	0.066462	0.0649075	0.216306	0.271133	0.21071	0.209064	0.207432	0.205813	0.204207	0.290835	0.352545	0.346742	0.333586	0.246254	0.218881	0.314705	0.289007	0.278314	0.342614	0.330804	0.413092	0.339976	0.265219	0.347336	0.31803	0.369394	0.425723	0.454722	0.435724	0.413117	0.432607	0.444873	0.387296	0.443372	0.450289	0.44432	0.510808	0.590014	0.574145	0.596504	0.634347	0.675573	0.692303	0.760915	0.819652	0.867081	0.846984	0.830659	0.755995
284	0.215453	0.213786	0.0688604	0.0559886	0.188015	0.178292	0.171958	0.0610689	0.0925784	0.198306	0.19928	0.276764	0.331942	0.324509	0.371886	0.281469	0.264743	0.308618	0.341461	0.318848	0.315555	0.398606	0.245023	0.303312	0.317337	0.370381	0.309168	0.35047	0.327674	0.302468	0.319049	0.373318	0.397995	0.43702	0.435313	0.438882	0.477059	0.494236	0.541588	0.565277	0.587017	0.609498	0.638728	0.664909	0.742815	0.745488	0.823652	0.818392	0.737142
285	0.0627006	0.140542	0.21022	0.208602	0.232401	0.319629	0.231309	0.202219	0.142856	0.196544	0.316568	0.262014	0.186146	0.234262	0.296804	0.31346	0.369172	0.36285	0.338317	0.328837	0.431919	0.328851	0.263984	0.348107	0.404147	0.293036	0.185177	0.318474	0.380252	0.389591	0.425253	0.400957	0.348586	0.383001	0.409567	0.403464	0.492556	0.520924	0.525055	0.550498	0.61108	0.646368	0.70384	0.724409	0.734678	0.773086	0.813561	0.844616	0.851663
286	0.0608199	0.206965	0.348091	0.272354	0.205134	0.203557	0.326041	0.261826	0.198865	0.197315	0.195772	0.273323	0.328654	0.334235	0.390305	0.406575	0.377336	0.36161	0.339154	0.300577	0.432219	0.398811	0.263366	0.348493	0.319517	0.26382	0.395073	0.449373	0.40535	0.308826	0.320485	0.328679	0.355094	0.44794	0.457517	0.449083	0.508522	0.561176	0.564224	0.561328	0.614544	0.630618	0.619697	0.670902	0.703966	0.774573	0.803471	0.839967	0.765294
287	0.361201	0.359609	0.358022	0.356441	0.199224	0.177219	0.266252	0.220589	0.237183	0.432508	0.496825	0.485208	0.331067	0.310441	0.330015	0.464175	0.400813	0.36037	0.340615	0.288522	0.311329	0.415076	0.464983	0.303397	0.320013	0.29194	0.401111	0.463144	0.392164	0.418534	0.399643	0.371482	0.357714	0.413754	0.415933	0.472525	0.521782	0.522591	0.556312	0.562469	0.608881	0.601671	0.641004	0.718389	0.682222	0.792342	0.837584	0.832424	0.827138
288	0.207575	0.206031	0.204491	0.202953	0.30123	0.237229	0.356267	0.477218	0.399274	0.341276	0.224721	0.197274	0.295206	0.318326	0.40208	0.33869	0.288763	0.359129	0.314092	0.239515	0.430295	0.3223	0.262694	0.423789	0.434292	0.479766	0.360286	0.340716	0.406575	0.441107	0.402016	0.383647	0.410213	0.378244	0.349828	0.360333	0.426789	0.482117	0.502355	0.525523	0.564051	0.578185	0.615317	0.672345	0.707241	0.746095	0.828629	0.86906	0.867604
289	0.0551777	0.197556	0.202581	0.201069	0.101152	0.27943	0.236075	0.195031	0.193523	0.192016	0.19051	0.26816	0.297479	0.307357	0.29104	0.274772	0.258552	0.302653	0.335694	0.324902	0.430324	0.333985	0.373064	0.213597	0.238571	0.40553	0.281232	0.253012	0.319537	0.30988	0.285362	0.269625	0.3408	0.374197	0.364339	0.366542	0.382523	0.454197	0.486329	0.520178	0.547433	0.558536	0.596577	0.645537	0.661865	0.696538	0.804694	0.890242	0.840969
290	0.203636	0.202154	0.200671	0.199186	0.172714	0.143038	0.306728	0.43451	0.414427	0.394293	0.221211	0.26644	0.322078	0.305814	0.289599	0.374705	0.376451	0.270143	0.316496	0.226294	0.308538	0.326728	0.265857	0.463464	0.43831	0.433241	0.386234	0.440663	0.350031	0.39886	0.406762	0.304268	0.240902	0.303113	0.384163	0.386959	0.370528	0.423267	0.529774	0.586872	0.618087	0.590296	0.558638	0.611145	0.653706	0.726137	0.810718	0.814262	0.880504
291	0.353291	0.351824	0.0705077	0.0242697	0.0666644	0.275766	0.187066	0.0498769	0.138525	0.280692	0.296289	0.26036	0.331655	0.443701	0.370865	0.272093	0.262793	0.258527	0.231721	0.225334	0.30975	0.40626	0.379605	0.350421	0.293283	0.16494	0.173527	0.418772	0.361553	0.310144	0.185175	0.231588	0.345681	0.340028	0.316586	0.371826	0.416696	0.401504	0.450257	0.472921	0.467195	0.490838	0.551928	0.635149	0.676444	0.701987	0.718194	0.832834	0.843117
292	0.199697	0.198277	0.196851	0.327218	0.314789	0.200658	0.179322	0.18964	0.228273	0.423713	0.488084	0.394986	0.245643	0.241599	0.263304	0.34871	0.523008	0.563926	0.476336	0.464033	0.433995	0.471704	0.491526	0.465422	0.439582	0.414004	0.418348	0.460318	0.406131	0.315213	0.352711	0.449443	0.456869	0.429131	0.400551	0.405919	0.430433	0.472877	0.49999	0.512578	0.530628	0.541726	0.584522	0.64294	0.715958	0.746168	0.859356	0.885106	0.899809
293	0.197727	0.196338	0.320635	0.246256	0.16722	0.0502029	0.0861915	0.18131	0.285198	0.33643	0.33496	0.252452	0.16006	0.109456	0.297846	0.434518	0.45665	0.352929	0.359879	0.454443	0.432526	0.406568	0.380718	0.427729	0.440643	0.33142	0.273694	0.256336	0.217623	0.195865	0.31534	0.276526	0.321847	0.40543	0.451408	0.396005	0.366535	0.408137	0.470008	0.470994	0.506059	0.538489	0.540067	0.579687	0.57902	0.648235	0.802338	0.827755	0.831754
294	0.195758	0.190813	0.193031	0.191654	0.165389	0.135923	0.221544	0.225474	0.184621	0.275384	0.172392	0.11708	0.300461	0.36713	0.283835	0.268074	0.252361	0.236695	0.243663	0.333603	0.447883	0.454177	0.397903	0.46738	0.328492	0.296129	0.26951	0.331752	0.330709	0.317292	0.249191	0.150414	0.156684	0.198137	0.307304	0.286203	0.265446	0.383897	0.434597	0.454889	0.462227	0.505564	0.515979	0.534001	0.556369	0.623414	0.651166	0.652594	0.719744
295	0.0438935	0.121614	0.205159	0.288603	0.234813	0.30122	0.337153	0.230358	0.303011	0.332887	0.374855	0.394289	0.355199	0.44755	0.519892	0.540784	0.519193	0.419767	0.328775	0.319	0.432339	0.324605	0.257805	0.351963	0.323981	0.296728	0.270203	0.244408	0.316524	0.321436	0.294771	0.276924	0.355444	0.329187	0.285126	0.312479	0.31683	0.35875	0.396063	0.396998	0.420149	0.460598	0.47548	0.541327	0.544961	0.533419	0.568249	0.688994	0.854404
296	0.191819	0.111838	0.177541	0.187887	0.186549	0.214412	0.307836	0.228559	0.341277	0.38776	0.329684	0.324632	0.443643	0.529569	0.478079	0.431111	0.522311	0.565832	0.475861	0.397486	0.430807	0.41695	0.490588	0.430094	0.442737	0.392536	0.393604	0.451096	0.462327	0.44181	0.314201	0.364065	0.456206	0.445933	0.411214	0.388834	0.413186	0.435349	0.429418	0.464005	0.526463	0.562498	0.564683	0.546488	0.581863	0.682541	0.702569	0.689512	0.867919
297	0.189849	0.109956	0.175639	0.186004	0.184691	0.183362	0.182017	0.180656	0.140635	0.123232	0.218658	0.177341	0.301413	0.434207	0.412611	0.39104	0.369492	0.288145	0.21993	0.219573	0.302911	0.407185	0.358882	0.20819	0.318782	0.383206	0.245893	0.226059	0.209627	0.289529	0.359825	0.352845	0.271513	0.299946	0.328723	0.331235	0.29377	0.317958	0.423075	0.443995	0.474389	0.498899	0.504698	0.543727	0.538237	0.590752	0.583498	0.611999	0.719725
298	0.339449	0.0468254	0.173738	0.27005	0.203837	0.270876	0.207694	0.178859	0.276277	0.327573	0.369582	0.397807	0.423888	0.432624	0.428147	0.378496	0.292226	0.401198	0.462557	0.454232	0.448654	0.509311	0.381476	0.35312	0.35031	0.418434	0.496644	0.390717	0.248804	0.200566	0.307641	0.409468	0.357215	0.234408	0.232612	0.291224	0.324932	0.377347	0.426144	0.434659	0.432524	0.443036	0.490646	0.529455	0.563802	0.550118	0.535544	0.606547	0.676381
299	0.18591	0.184706	0.198854	0.281052	0.232716	0.293857	0.329866	0.121345	0.124889	0.26253	0.280992	0.255436	0.422224	0.444684	0.359097	0.339728	0.498367	0.482539	0.337323	0.3959	0.525942	0.465538	0.48501	0.472275	0.422049	0.301571	0.14806	0.224146	0.222778	0.289415	0.390402	0.321867	0.227379	0.247447	0.316866	0.336335	0.392652	0.382967	0.390826	0.419349	0.426784	0.440012	0.481972	0.489582	0.506548	0.455889	0.454832	0.479984	0.598405
300	0.180224	0.102852	0.0480947	0.0884864	0.150267	0.173952	0.172642	0.171314	0.209743	0.312326	0.199406	0.244532	0.300441	0.347616	0.294245	0.255401	0.26912	0.339807	0.318746	0.32359	0.423484	0.394498	0.368822	0.297703	0.317651	0.292291	0.266342	0.241108	0.216589	0.192786	0.254986	0.268583	0.29421	0.283812	0.307277	0.320155	0.359573	0.397396	0.406927	0.393981	0.428832	0.437888	0.453569	0.484952	0.485631	0.531984	0.591236	0.608732	0.682656
301	0.325097	0.176249	0.17206	0.2559	0.190317	0.168215	0.166899	0.254432	0.313481	0.225159	0.161469	0.233992	0.293601	0.319223	0.246381	0.305407	0.50784	0.503109	0.4506	0.427504	0.290479	0.318408	0.352215	0.416139	0.429359	0.295602	0.363717	0.354451	0.330188	0.303641	0.240167	0.144798	0.150583	0.121904	0.244619	0.299144	0.332822	0.336688	0.377946	0.403189	0.39056	0.40926	0.462722	0.495738	0.499082	0.517599	0.60233	0.626182	0.66034
302	0.168853	0.167608	0.166349	0.0887468	0.12269	0.0618172	0.028067	0.040715	0.112511	0.247077	0.345445	0.298097	0.327961	0.39821	0.390272	0.394829	0.38517	0.474583	0.453198	0.418452	0.41044	0.385312	0.359804	0.331994	0.416654	0.395047	0.365211	0.261291	0.306234	0.213567	0.256625	0.325635	0.206798	0.172557	0.194869	0.240441	0.263097	0.295806	0.337397	0.36071	0.390222	0.434082	0.467222	0.512199	0.528415	0.517565	0.541835	0.620754	0.695863
303	0.312723	0.164831	0.160638	0.0856037	0.13545	0.272616	0.303187	0.301501	0.299787	0.298045	0.339636	0.436407	0.424753	0.394922	0.28991	0.20689	0.159908	0.291772	0.529739	0.529701	0.495212	0.382157	0.353057	0.399821	0.388314	0.298653	0.350725	0.336075	0.311743	0.206752	0.288353	0.254289	0.344126	0.305639	0.217058	0.232144	0.274264	0.314067	0.329946	0.355467	0.401658	0.455515	0.475221	0.491661	0.495464	0.484622	0.589043	0.682781	0.708681
304	0.157481	0.15621	0.0502142	0.109823	0.152323	0.151002	0.0483918	0.0375958	0.12155	0.145597	0.226118	0.361206	0.350238	0.384346	0.367817	0.273733	0.372465	0.446363	0.306719	0.30124	0.410941	0.411529	0.217553	0.317654	0.290917	0.367412	0.385895	0.34316	0.241747	0.361169	0.29023	0.232317	0.255314	0.305592	0.283235	0.308446	0.330388	0.351562	0.347811	0.337058	0.402721	0.49127	0.522701	0.531976	0.570975	0.57799	0.618873	0.645774	0.6405
305	0.028847	0.0281456	0.0397666	0.142385	0.142339	0.145265	0.143926	0.142577	0.161659	0.223787	0.358875	0.422234	0.369785	0.24074	0.289057	0.298138	0.35023	0.452323	0.430892	0.409515	0.403618	0.471831	0.462099	0.517528	0.397352	0.441305	0.351902	0.396879	0.34388	0.382305	0.438459	0.370552	0.317049	0.334659	0.270091	0.273013	0.313872	0.32193	0.336749	0.352173	0.402285	0.498831	0.544039	0.556362	0.582113	0.585594	0.528447	0.556244	0.538523
306	0.445406	0.298991	0.156322	0.142188	0.140862	0.225273	0.197089	0.27483	0.319236	0.333787	0.275176	0.269991	0.285803	0.246042	0.268226	0.344835	0.359761	0.444903	0.423457	0.402069	0.394538	0.40279	0.331095	0.375343	0.406209	0.365826	0.333514	0.386973	0.394779	0.288951	0.221064	0.295777	0.361428	0.316152	0.263422	0.218554	0.183184	0.236322	0.304274	0.326216	0.320021	0.344177	0.46644	0.561559	0.552199	0.564407	0.607547	0.573135	0.604051
307	0.439174	0.292727	0.138863	0.0929436	0.255145	0.278508	0.202399	0.16845	0.0723641	0.130265	0.31439	0.339665	0.409802	0.523961	0.462571	0.338637	0.3788	0.495809	0.490672	0.394624	0.374532	0.348344	0.342972	0.365194	0.270878	0.167812	0.210186	0.281382	0.274854	0.333039	0.371206	0.277365	0.311358	0.344172	0.264512	0.279315	0.288395	0.272746	0.266298	0.31997	0.401411	0.493963	0.457873	0.511507	0.455213	0.442276	0.505337	0.579573	0.541616
308	0.134738	0.133413	0.132082	0.130745	0.274094	0.296675	0.164122	0.125334	0.216196	0.263349	0.26111	0.255937	0.272078	0.303893	0.351584	0.354428	0.483868	0.439992	0.506571	0.493067	0.457066	0.34095	0.316453	0.359025	0.346146	0.165761	0.268965	0.274966	0.310532	0.349701	0.234481	0.19605	0.169023	0.187008	0.283618	0.298367	0.297463	0.302185	0.306175	0.37166	0.379957	0.369623	0.404118	0.492822	0.531156	0.6151	0.664394	0.604502	0.506741
309	0.275601	0.130577	0.126371	0.250663	0.167682	0.229985	0.231309	0.224099	0.167199	0.120548	0.11546	0.186746	0.23888	0.226375	0.263662	0.338735	0.426162	0.422643	0.401151	0.388311	0.464647	0.444407	0.511852	0.486199	0.460897	0.435946	0.434339	0.311665	0.256409	0.23257	0.245703	0.198638	0.330679	0.335629	0.300464	0.288331	0.284287	0.293793	0.284042	0.332597	0.360252	0.396435	0.52087	0.536439	0.560459	0.579384	0.626324	0.565688	0.641961
310	0.269414	0.267366	0.131996	0.0894455	0.117941	0.116577	0.12642	0.197162	0.141417	0.114766	0.178281	0.180326	0.23204	0.300515	0.400409	0.391201	0.403938	0.282997	0.264591	0.267715	0.35084	0.335295	0.390332	0.342707	0.272973	0.299707	0.297071	0.271759	0.32999	0.392041	0.28041	0.177917	0.182871	0.189741	0.192277	0.257407	0.282098	0.253926	0.25909	0.278858	0.317148	0.388185	0.468942	0.550818	0.583937	0.563367	0.574485	0.659719	0.614233
311	0.263227	0.12263	0.128229	0.250193	0.155745	0.306223	0.245801	0.196994	0.208605	0.11134	0.142745	0.311753	0.369273	0.363828	0.317876	0.384344	0.429408	0.395717	0.294909	0.38322	0.449229	0.419542	0.397357	0.368832	0.320845	0.307631	0.201918	0.192108	0.308155	0.381012	0.382102	0.354883	0.31473	0.349231	0.343279	0.319025	0.275482	0.277008	0.270332	0.297942	0.294883	0.278479	0.413669	0.520374	0.569418	0.629761	0.602062	0.589179	0.565088
312	0.25704	0.116908	0.109238	0.107859	0.106481	0.105102	0.145978	0.152436	0.100965	0.103203	0.24714	0.380982	0.321482	0.215951	0.287919	0.319771	0.4045	0.410529	0.457553	0.347857	0.234598	0.315291	0.317846	0.462701	0.357899	0.38433	0.349855	0.255751	0.318608	0.371911	0.370545	0.346947	0.3237	0.338096	0.34194	0.316693	0.273458	0.248767	0.260396	0.317916	0.352588	0.389323	0.506051	0.614388	0.600966	0.49018	0.532022	0.545899	0.52607
313	0.106309	0.104917	0.116681	0.237411	0.218014	0.133931	0.211212	0.233925	0.350929	0.291641	0.225944	0.297623	0.397487	0.467073	0.442712	0.413154	0.414608	0.358664	0.37141	0.447102	0.433811	0.406295	0.29522	0.420119	0.326935	0.296153	0.269739	0.328917	0.321091	0.358954	0.383629	0.340071	0.372023	0.314702	0.268558	0.255539	0.30069	0.31962	0.358158	0.40431	0.370196	0.387601	0.503875	0.550066	0.493339	0.502431	0.59471	0.65215	0.666704
314	0.100623	0.16088	0.0978158	0.0964166	0.118338	0.224919	0.296426	0.233817	0.153042	0.307163	0.21357	0.151038	0.230903	0.254847	0.255394	0.295257	0.277716	0.292102	0.365984	0.360785	0.425909	0.341517	0.2872	0.342972	0.336858	0.388354	0.330976	0.32126	0.310564	0.285261	0.334723	0.322935	0.299635	0.309449	0.275782	0.274239	0.274269	0.259173	0.294221	0.339484	0.345437	0.320706	0.310321	0.369065	0.47612	0.633427	0.606928	0.57337	0.552399
315	0.238479	0.0963227	0.209443	0.097115	0.204161	0.225834	0.111452	0.0851014	0.0837141	0.162744	0.174634	0.148223	0.264793	0.397259	0.390981	0.356918	0.399808	0.313396	0.262588	0.353307	0.418394	0.395283	0.352646	0.27122	0.301691	0.300393	0.201017	0.223884	0.278495	0.336896	0.362794	0.385552	0.333328	0.259336	0.254068	0.316294	0.327166	0.319874	0.351593	0.371032	0.367533	0.416902	0.410706	0.469544	0.548973	0.581205	0.52686	0.532179	0.53101
316	0.0892515	0.162392	0.225997	0.182229	0.198927	0.089569	0.0807499	0.172598	0.175901	0.158519	0.24679	0.199723	0.190999	0.180486	0.219221	0.294485	0.375618	0.370702	0.349104	0.386996	0.412228	0.438241	0.355504	0.325731	0.39785	0.372261	0.395917	0.380894	0.376612	0.350214	0.377414	0.376317	0.321826	0.298795	0.301091	0.278301	0.280933	0.304434	0.268268	0.27974	0.34237	0.378634	0.402173	0.475633	0.534897	0.515815	0.579464	0.596552	0.600257
317	0.226105	0.22353	0.0916978	0.199999	0.215467	0.106176	0.0750066	0.152618	0.323386	0.351467	0.315162	0.26914	0.297663	0.310551	0.330238	0.44696	0.526358	0.565697	0.550463	0.527239	0.402976	0.382504	0.359431	0.38757	0.458216	0.383735	0.390153	0.436222	0.443701	0.359177	0.366615	0.367011	0.384515	0.386012	0.358768	0.332397	0.335241	0.345664	0.320707	0.353021	0.465938	0.516964	0.492611	0.473024	0.481658	0.593486	0.573101	0.55908	0.503757
318	0.37062	0.288576	0.087171	0.073531	0.0720994	0.176496	0.123611	0.180803	0.197076	0.281592	0.341284	0.266258	0.290742	0.303857	0.338345	0.410086	0.478265	0.419956	0.434755	0.401649	0.320191	0.481691	0.523901	0.374176	0.398806	0.440386	0.412707	0.320924	0.296679	0.32746	0.301204	0.327488	0.326679	0.357005	0.445944	0.404761	0.299135	0.290627	0.275681	0.315587	0.313646	0.543402	0.552792	0.443982	0.503952	0.604813	0.584793	0.613487	0.605058
319	0.213731	0.0768536	0.082037	0.12134	0.0711656	0.0649393	0.172143	0.180054	0.211795	0.334931	0.334201	0.318576	0.267176	0.359538	0.355428	0.433191	0.452509	0.408262	0.459963	0.565282	0.596011	0.583345	0.440793	0.407874	0.461783	0.433842	0.326431	0.35886	0.345229	0.318861	0.260782	0.260891	0.239474	0.315145	0.368582	0.326544	0.321288	0.353787	0.338912	0.374897	0.438004	0.412955	0.391452	0.448565	0.480223	0.440952	0.545907	0.576628	0.557715
320	0.0665083	0.198634	0.340681	0.349499	0.321261	0.122431	0.19948	0.315276	0.31259	0.326522	0.327119	0.320099	0.347945	0.379595	0.368335	0.395585	0.459001	0.486376	0.526218	0.363735	0.380064	0.419306	0.437633	0.489843	0.458041	0.425518	0.443524	0.434043	0.416541	0.448438	0.411513	0.330299	0.353545	0.365044	0.373708	0.357607	0.378223	0.523681	0.567544	0.396006	0.359308	0.449499	0.522813	0.563719	0.571888	0.548017	0.422168	0.514605	0.563359
321	0.500857	0.351933	0.33212	0.199364	0.0658765	0.00974546	0.0437002	0.140295	0.176534	0.260689	0.320037	0.389765	0.402999	0.342118	0.399414	0.377346	0.355408	0.383609	0.343086	0.408769	0.387086	0.406939	0.504085	0.452502	0.448982	0.417195	0.435438	0.356355	0.331715	0.354319	0.378658	0.40227	0.376349	0.373221	0.426436	0.401638	0.421242	0.424429	0.486938	0.382894	0.299554	0.380367	0.542752	0.522093	0.47209	0.537362	0.540403	0.520781	0.501653
322	0.195169	0.192218	0.1892	0.144924	0.182964	0.154123	0.176459	0.262546	0.200763	0.253722	0.312955	0.310365	0.420106	0.548539	0.472228	0.401424	0.364044	0.387237	0.442977	0.512017	0.49762	0.590254	0.595323	0.560988	0.445971	0.468439	0.511519	0.43164	0.514166	0.455008	0.424683	0.391316	0.380762	0.482655	0.45811	0.371269	0.382274	0.392045	0.298476	0.327915	0.505445	0.654382	0.629947	0.533399	0.483439	0.478982	0.435329	0.525997	0.512223
323	0.188982	0.185956	0.182861	0.179696	0.088806	0.16603	0.292843	0.316668	0.352892	0.365763	0.382077	0.370686	0.352854	0.465173	0.516625	0.489699	0.501812	0.563956	0.55377	0.555321	0.571889	0.539423	0.506804	0.527354	0.521714	0.487628	0.454211	0.421462	0.466479	0.382698	0.389643	0.451441	0.475385	0.540558	0.521975	0.491942	0.537293	0.520695	0.493452	0.549695	0.57076	0.499377	0.580772	0.719437	0.591749	0.553971	0.520745	0.423902	0.350523
324	0.182795	0.0449418	0.16463	0.132489	0.169962	0.166576	0.196925	0.198699	0.275185	0.302551	0.29879	0.296177	0.392215	0.399681	0.428495	0.519411	0.572392	0.584844	0.640915	0.679212	0.652856	0.569099	0.50466	0.551947	0.533525	0.54717	0.534826	0.502559	0.441286	0.350906	0.394743	0.441907	0.445496	0.527756	0.453129	0.514104	0.505158	0.474524	0.540218	0.639509	0.575682	0.480082	0.530395	0.519338	0.580667	0.492859	0.488993	0.537336	0.567603
325	0.042035	0.113031	0.061349	0.160585	0.264104	0.167835	0.18937	0.277395	0.238698	0.28885	0.246119	0.285682	0.337258	0.386209	0.414609	0.480927	0.541616	0.523366	0.507318	0.487499	0.472426	0.519526	0.486264	0.449941	0.498278	0.466915	0.485063	0.402561	0.397353	0.361396	0.40199	0.43031	0.434938	0.471885	0.544432	0.559364	0.402531	0.340949	0.37311	0.386611	0.446821	0.444056	0.560162	0.641445	0.608583	0.480679	0.462711	0.348216	0.299462
326	0.0403049	0.160142	0.151256	0.149186	0.156669	0.153532	0.15033	0.147064	0.143733	0.140337	0.215799	0.350554	0.463592	0.441418	0.479813	0.509043	0.445165	0.404533	0.51989	0.512715	0.457993	0.511557	0.558997	0.599967	0.629612	0.537617	0.427351	0.459214	0.407537	0.39182	0.370611	0.42594	0.488997	0.591095	0.617739	0.494997	0.42235	0.398133	0.418248	0.455149	0.587157	0.645514	0.726849	0.64717	0.626696	0.523279	0.59421	0.478959	0.445627
327	0.16146	0.158692	0.057382	0.147527	0.150022	0.147009	0.143935	0.234528	0.272236	0.268851	0.198342	0.329448	0.417894	0.498082	0.541588	0.519661	0.593464	0.620023	0.573288	0.520047	0.53196	0.60786	0.539055	0.504769	0.487772	0.536585	0.569149	0.54895	0.52998	0.424623	0.3722	0.344124	0.376529	0.447546	0.48593	0.478684	0.544427	0.587176	0.555259	0.530286	0.499735	0.576253	0.600059	0.695263	0.606794	0.594558	0.529498	0.480649	0.461998
328	0.422708	0.0991499	0.139943	0.146205	0.12486	0.0578351	0.117678	0.211592	0.296608	0.390126	0.388801	0.373106	0.323667	0.354371	0.440427	0.415107	0.505348	0.541136	0.571451	0.607561	0.582709	0.552964	0.52595	0.566008	0.630107	0.594038	0.509459	0.590162	0.519038	0.411661	0.456534	0.505424	0.587891	0.599991	0.545231	0.613026	0.606587	0.658243	0.641502	0.575422	0.598727	0.594351	0.610157	0.674977	0.507121	0.524748	0.618391	0.603477	0.367927
329	0.407471	0.152786	0.153702	0.296545	0.302432	0.280514	0.181795	0.247197	0.30045	0.248619	0.243153	0.233891	0.284739	0.384841	0.400407	0.36431	0.493492	0.531114	0.608956	0.589648	0.575217	0.564355	0.506501	0.52366	0.460548	0.449874	0.379723	0.416976	0.51404	0.564541	0.390927	0.386227	0.457392	0.559402	0.603629	0.610432	0.568242	0.546263	0.668152	0.736771	0.738207	0.76639	0.746336	0.647934	0.427273	0.528492	0.390832	0.379346	0.216053
330	0.261143	0.140055	0.146352	0.247441	0.245833	0.247179	0.217397	0.13931	0.119215	0.192	0.303552	0.413997	0.421578	0.491794	0.56022	0.57494	0.555816	0.559045	0.541713	0.571735	0.557662	0.589908	0.570879	0.532049	0.519732	0.53686	0.640546	0.695565	0.591089	0.481514	0.517466	0.510129	0.488791	0.542217	0.649062	0.648844	0.664577	0.578184	0.514896	0.598535	0.614037	0.582782	0.49306	0.637909	0.519736	0.417962	0.405801	0.516658	0.396845
331	0.376996	0.138232	0.119248	0.0624968	0.129206	0.161842	0.211927	0.229827	0.226894	0.298851	0.407181	0.336349	0.344947	0.366	0.41405	0.418529	0.495195	0.555406	0.572639	0.56566	0.608642	0.643388	0.537484	0.567039	0.632403	0.54183	0.596199	0.453189	0.412632	0.515019	0.565791	0.626661	0.609084	0.666799	0.764506	0.801431	0.747542	0.662304	0.683657	0.764496	0.794944	0.7478	0.76934	0.713431	0.670144	0.55999	0.54804	0.431199	0.407872
332	0.125901	0.0827367	0.120609	0.119134	0.116788	0.135539	0.0853516	0.0867892	0.106957	0.170257	0.337667	0.261328	0.27002	0.350917	0.397973	0.402554	0.457368	0.491395	0.559333	0.541368	0.579423	0.557832	0.602712	0.575929	0.634677	0.615832	0.506958	0.544567	0.550159	0.70452	0.671003	0.62289	0.713439	0.632898	0.570423	0.556399	0.552945	0.582088	0.689371	0.749508	0.671683	0.499486	0.603576	0.575823	0.461655	0.470813	0.477812	0.552232	0.543855
333	0.118789	0.218002	0.123747	0.171948	0.193723	0.19519	0.296368	0.311953	0.228322	0.268606	0.31355	0.313637	0.385815	0.389683	0.435377	0.577009	0.583448	0.570336	0.601299	0.596101	0.643961	0.685672	0.585395	0.558942	0.641189	0.607925	0.615044	0.58719	0.536675	0.518771	0.496026	0.485853	0.653708	0.782658	0.831468	0.819956	0.739287	0.734022	0.76486	0.77392	0.714252	0.62256	0.631373	0.700931	0.616396	0.580793	0.450706	0.457809	0.432798
334	0.213088	0.213495	0.125721	0.201193	0.302422	0.247799	0.20717	0.136961	0.134488	0.256406	0.332228	0.471465	0.506352	0.474057	0.462176	0.488734	0.575112	0.6091	0.587371	0.546297	0.626667	0.624325	0.556663	0.516113	0.683045	0.611205	0.596531	0.742237	0.718564	0.65905	0.760175	0.756018	0.633107	0.657765	0.696014	0.702133	0.684322	0.662293	0.697722	0.757999	0.74744	0.653986	0.621871	0.606667	0.524858	0.696941	0.54913	0.363858	0.324645
335	0.201074	0.310631	0.205263	0.257634	0.299304	0.278566	0.240104	0.223677	0.252242	0.356915	0.398255	0.390289	0.407139	0.464895	0.466214	0.521064	0.489977	0.465096	0.512921	0.553236	0.597554	0.536237	0.554658	0.615167	0.50386	0.562994	0.618745	0.545034	0.745947	0.840949	0.784723	0.754267	0.709392	0.717093	0.809519	0.742619	0.683964	0.647921	0.538548	0.438276	0.510067	0.494591	0.53983	0.686061	0.579684	0.486464	0.521968	0.67902	0.649414
336	0.0974537	0.0253913	0.088174	0.23209	0.288031	0.284797	0.194507	0.172659	0.282984	0.379071	0.323553	0.262293	0.301183	0.430584	0.48425	0.463313	0.492369	0.508669	0.501834	0.583326	0.771092	0.834191	0.821695	0.807819	0.691892	0.670792	0.784544	0.684266	0.621221	0.697544	0.709484	0.570227	0.480281	0.585506	0.636258	0.565019	0.549843	0.634233	0.765673	0.733571	0.651378	0.668515	0.744752	0.733208	0.689233	0.498991	0.495612	0.49246	0.536886
337	0.0903419	0.173155	0.10238	0.226245	0.18643	0.185909	0.239423	0.202676	0.18636	0.219019	0.284352	0.357581	0.424366	0.474204	0.536613	0.534352	0.512193	0.530692	0.635357	0.753256	0.732947	0.581876	0.546974	0.694002	0.758476	0.684043	0.641352	0.725429	0.677624	0.719346	0.663854	0.566623	0.652999	0.837295	0.826861	0.739252	0.683248	0.586684	0.538045	0.547977	0.657602	0.637102	0.556238	0.648789	0.738176	0.657425	0.664514	0.709963	0.633587
338	0.019544	0.0789328	0.146283	0.151774	0.17328	0.229605	0.25119	0.247977	0.193353	0.239878	0.321039	0.339523	0.404857	0.41737	0.48396	0.470726	0.497051	0.477684	0.52568	0.565771	0.557148	0.616923	0.608658	0.681399	0.745865	0.672035	0.765018	0.823969	0.737089	0.619441	0.569593	0.556616	0.579272	0.543514	0.5613	0.587092	0.618939	0.69774	0.66914	0.666489	0.662836	0.573721	0.55171	0.655762	0.626453	0.650327	0.647591	0.530073	0.470231
339	0.153019	0.203964	0.337879	0.194679	0.14817	0.218073	0.259639	0.260158	0.229634	0.291864	0.407103	0.423624	0.40618	0.430295	0.475771	0.548276	0.601566	0.570601	0.588529	0.647655	0.647086	0.749357	0.704816	0.836357	0.835862	0.752116	0.732591	0.725534	0.601871	0.574887	0.733732	0.796897	0.695877	0.677226	0.777691	0.790856	0.788241	0.696123	0.59056	0.688054	0.670049	0.668867	0.693442	0.693664	0.678655	0.705806	0.661812	0.430011	0.404319
340	0.23986	0.236681	0.138122	0.129049	0.210674	0.169346	0.183503	0.140159	0.183157	0.272166	0.387021	0.403108	0.386146	0.373848	0.415797	0.432992	0.475456	0.518589	0.57206	0.631932	0.712539	0.751447	0.675389	0.656191	0.749659	0.830421	0.769194	0.742508	0.661068	0.66065	0.723468	0.795844	0.801705	0.7911	0.790439	0.699044	0.549965	0.538592	0.544045	0.536083	0.704657	0.710504	0.676757	0.676788	0.676677	0.675281	0.635956	0.453584	0.551837
341	0.128991	0.127079	0.064632	0.16659	0.133993	0.119376	0.117437	0.175854	0.199386	0.255216	0.289241	0.335704	0.366112	0.3912	0.429541	0.429712	0.428334	0.469947	0.555591	0.627824	0.700607	0.687057	0.773222	0.757792	0.655133	0.820401	0.856379	0.81582	0.807176	0.800535	0.750769	0.666771	0.662784	0.742162	0.787602	0.77287	0.693263	0.701937	0.631802	0.547727	0.450444	0.613601	0.52147	0.509724	0.465751	0.570285	0.690255	0.690829	0.645655
342	0.0126237	0.0851103	0.113295	0.111451	0.124076	0.172301	0.190471	0.187361	0.209255	0.219025	0.204558	0.31365	0.3856	0.410844	0.41789	0.47351	0.488642	0.528269	0.63849	0.654057	0.588535	0.608397	0.668153	0.747787	0.841755	0.827634	0.784674	0.603376	0.667642	0.576284	0.623937	0.657953	0.600781	0.624925	0.813257	0.753892	0.623592	0.540771	0.589622	0.600723	0.411194	0.394941	0.586565	0.607208	0.605422	0.673164	0.585423	0.469902	0.452124
343	0.104963	0.187108	0.187034	0.158813	0.181511	0.178393	0.182793	0.181668	0.229097	0.257111	0.326774	0.339151	0.365463	0.422818	0.392261	0.399717	0.546888	0.758645	0.815987	0.790998	0.797782	0.860368	0.850802	0.855042	0.840408	0.875084	0.781709	0.687151	0.674094	0.754987	0.780707	0.682765	0.557598	0.600311	0.704969	0.785568	0.747682	0.62702	0.559195	0.487874	0.421064	0.505181	0.433499	0.439884	0.496877	0.615255	0.45754	0.462924	0.603482
344	0.17891	0.131467	0.0895603	0.0878746	0.138941	0.150213	0.180566	0.234326	0.292628	0.240577	0.260281	0.2801	0.406614	0.441853	0.429063	0.443362	0.542582	0.649043	0.693066	0.752487	0.86674	0.849478	0.744657	0.796378	0.863957	0.823421	0.863301	0.865058	0.822232	0.797247	0.773759	0.690828	0.638021	0.658319	0.795128	0.844948	0.826586	0.776889	0.689283	0.67356	0.697371	0.602848	0.445108	0.55927	0.637951	0.728625	0.645791	0.495056	0.558182
345	0.260682	0.0847784	0.0849817	0.12681	0.138393	0.0770046	0.0876838	0.190548	0.179533	0.219396	0.216565	0.258127	0.285974	0.342962	0.429315	0.46048	0.503328	0.565348	0.571253	0.638534	0.782535	0.848187	0.835557	0.823233	0.761224	0.590189	0.658492	0.67716	0.75125	0.680376	0.748294	0.75351	0.651244	0.712027	0.729614	0.643064	0.556627	0.434708	0.336603	0.419919	0.430394	0.440473	0.450156	0.447645	0.341837	0.282601	0.350315	0.486758	0.637912
346	0.0263356	0.0256835	0.132133	0.138959	0.121189	0.120976	0.193302	0.220661	0.207121	0.205081	0.223126	0.280171	0.353007	0.429506	0.423265	0.44045	0.540732	0.690697	0.61772	0.786044	0.772961	0.790455	0.831298	0.836504	0.805339	0.854711	0.858696	0.798315	0.670935	0.635487	0.69304	0.707474	0.643805	0.566319	0.627797	0.677054	0.671218	0.70893	0.690095	0.574496	0.435603	0.435207	0.420744	0.346736	0.482448	0.604161	0.645296	0.654051	0.706066
347	0.0192238	0.0538009	0.0539588	0.11431	0.106692	0.0533915	0.170452	0.185197	0.224165	0.268889	0.240722	0.221914	0.332913	0.422405	0.461059	0.559066	0.588752	0.633058	0.673778	0.679664	0.858065	0.853063	0.719879	0.80934	0.797547	0.703036	0.654955	0.807722	0.839076	0.833889	0.740286	0.613859	0.616176	0.627834	0.660939	0.657084	0.621007	0.510023	0.502444	0.426998	0.403129	0.319793	0.366436	0.39205	0.493629	0.617596	0.660265	0.545156	0.590474
348	0.117961	0.113046	0.111615	0.108501	0.0595934	0.147096	0.251657	0.201964	0.140926	0.213547	0.313888	0.278756	0.264778	0.329216	0.372302	0.42689	0.496508	0.586139	0.687261	0.732159	0.844751	0.865918	0.863834	0.764395	0.789237	0.753737	0.616726	0.705126	0.695413	0.749027	0.69638	0.69264	0.57253	0.474443	0.547996	0.670783	0.666395	0.632583	0.652958	0.465221	0.346549	0.448411	0.436051	0.349356	0.361079	0.373642	0.383019	0.530939	0.606943
349	0.191016	0.0657383	0.0911111	0.0932722	0.103652	0.14698	0.162133	0.21591	0.295171	0.317527	0.312763	0.343022	0.363631	0.318779	0.341171	0.435522	0.579922	0.736296	0.774536	0.705477	0.734605	0.784008	0.865488	0.739317	0.662675	0.812511	0.733455	0.626178	0.658136	0.738833	0.620377	0.606309	0.610186	0.467536	0.543431	0.713376	0.632054	0.581756	0.524758	0.434077	0.451229	0.450049	0.35835	0.356679	0.379268	0.411989	0.442679	0.772211	0.76643
350	0.0992579	0.0334897	0.0351324	0.112433	0.118633	0.174125	0.204642	0.158639	0.205871	0.230027	0.273717	0.38973	0.437437	0.483245	0.55088	0.642049	0.703008	0.751341	0.863713	0.880451	0.903966	0.885779	0.813311	0.800138	0.853543	0.832578	0.837368	0.825878	0.70494	0.653912	0.538299	0.562417	0.643471	0.612907	0.542975	0.454199	0.449277	0.560448	0.524006	0.472183	0.430244	0.36306	0.453679	0.286764	0.283462	0.270564	0.405322	0.552191	0.7029
351	0.0308785	0.0900497	0.0899416	0.0534133	0.0760245	0.096813	0.141948	0.205023	0.212883	0.147494	0.233259	0.356014	0.446621	0.543338	0.631155	0.579319	0.523252	0.631412	0.670288	0.661166	0.660582	0.830747	0.824009	0.80483	0.686359	0.602433	0.677958	0.764531	0.663961	0.630453	0.57929	0.626905	0.685554	0.561112	0.519919	0.538072	0.50531	0.355885	0.367531	0.443934	0.441543	0.285751	0.27009	0.265553	0.266153	0.257278	0.287671	0.420186	0.62427
352	0.0923264	0.172265	0.16971	0.165522	0.158554	0.142008	0.181536	0.182709	0.169095	0.285987	0.347239	0.397704	0.375292	0.413617	0.472333	0.496202	0.602199	0.755561	0.789795	0.745111	0.854358	0.885787	0.878277	0.874182	0.868764	0.840012	0.794142	0.674411	0.549043	0.513101	0.549929	0.584513	0.523729	0.445115	0.498498	0.55244	0.520425	0.432069	0.392007	0.545532	0.494708	0.384303	0.197084	0.283474	0.290261	0.297785	0.344623	0.450392	0.573111
353	0.0888607	0.0861637	0.151106	0.130326	0.0894702	0.0757506	0.157578	0.237125	0.236321	0.292035	0.371209	0.454721	0.512296	0.602308	0.616883	0.660314	0.661326	0.782686	0.872336	0.862035	0.857432	0.890331	0.880615	0.875963	0.850972	0.83873	0.849309	0.797663	0.634871	0.623513	0.522157	0.52836	0.552866	0.592856	0.567449	0.582718	0.681154	0.637461	0.604535	0.523795	0.386526	0.372803	0.297757	0.379393	0.413715	0.312503	0.317379	0.441107	0.573677
354	0.387011	0.273063	0.0956371	0.0478884	0.0811611	0.224821	0.165378	0.273252	0.390264	0.518571	0.546707	0.606118	0.59287	0.5739	0.626806	0.760418	0.816118	0.845315	0.821664	0.867773	0.898926	0.889994	0.882096	0.872981	0.810941	0.729874	0.722631	0.790425	0.785948	0.694758	0.698843	0.657709	0.660347	0.659366	0.535619	0.49166	0.583029	0.488045	0.387598	0.380138	0.302208	0.308378	0.314081	0.334023	0.437647	0.444558	0.450927	0.456752	0.462034
355	0.165425	0.208097	0.158234	0.214	0.254953	0.250312	0.325055	0.27372	0.277637	0.236767	0.340695	0.472738	0.550249	0.58504	0.567494	0.640315	0.786732	0.891062	0.915014	0.901648	0.854694	0.84136	0.835901	0.793882	0.813444	0.763272	0.679313	0.585176	0.610608	0.594749	0.5604	0.550013	0.484495	0.526172	0.520664	0.462663	0.489964	0.529115	0.475359	0.398613	0.393412	0.268237	0.241179	0.242564	0.227703	0.245103	0.244333	0.457542	0.589775
356	0.16116	0.157765	0.0801979	0.116481	0.147807	0.226687	0.183604	0.23647	0.182999	0.233731	0.367868	0.426494	0.461452	0.556082	0.663016	0.6734	0.736849	0.787728	0.871981	0.871525	0.900696	0.892054	0.834994	0.832587	0.859202	0.730052	0.680733	0.704361	0.604633	0.66098	0.629863	0.500842	0.463588	0.53396	0.463214	0.412666	0.407945	0.416926	0.425372	0.419286	0.343259	0.308454	0.33799	0.325719	0.329121	0.262146	0.29511	0.351347	0.470501
357	0.269863	0.268401	0.159299	0.24284	0.253108	0.249017	0.244966	0.240953	0.23698	0.362049	0.468396	0.485371	0.598817	0.713277	0.759228	0.798287	0.875978	0.88218	0.816724	0.814196	0.860189	0.809277	0.777099	0.863648	0.877399	0.821532	0.734313	0.779913	0.719931	0.702895	0.698227	0.627388	0.528452	0.436441	0.413241	0.48151	0.484832	0.384223	0.385833	0.408437	0.364125	0.317797	0.284103	0.344176	0.368468	0.352005	0.278587	0.466473	0.596486
358	0.152629	0.149677	0.146758	0.099525	0.148708	0.31014	0.382928	0.382197	0.217219	0.261671	0.511571	0.650511	0.710296	0.715399	0.689898	0.69478	0.753702	0.760205	0.826422	0.860754	0.806721	0.848681	0.77339	0.76217	0.666676	0.652224	0.696931	0.564294	0.58097	0.522569	0.547531	0.575121	0.611001	0.554002	0.565996	0.603291	0.593333	0.516852	0.437637	0.370812	0.282559	0.23064	0.249908	0.298411	0.28251	0.238172	0.244074	0.303198	0.329268
359	0.148364	0.259802	0.25845	0.254839	0.27096	0.336021	0.351543	0.356612	0.438734	0.521276	0.557974	0.554346	0.621833	0.679103	0.710681	0.743476	0.791634	0.795685	0.750958	0.780413	0.803867	0.829229	0.769839	0.744184	0.744469	0.687914	0.576982	0.697522	0.724271	0.662823	0.598082	0.533172	0.533676	0.485869	0.495638	0.532581	0.523063	0.528595	0.511869	0.43324	0.382509	0.2908	0.322889	0.318049	0.339859	0.388903	0.406501	0.394059	0.351879
360	0.0646005	0.140035	0.149973	0.212822	0.353812	0.343497	0.362693	0.358827	0.354998	0.481752	0.624419	0.609544	0.564027	0.599296	0.704444	0.708423	0.722409	0.770496	0.759446	0.77598	0.738663	0.768278	0.797787	0.78093	0.696262	0.684327	0.675874	0.668272	0.591417	0.566062	0.605068	0.505083	0.477272	0.47637	0.44858	0.427257	0.490664	0.502649	0.504495	0.432047	0.327778	0.314032	0.323829	0.316794	0.31361	0.207353	0.230576	0.319293	0.319851
361	0.617166	0.32483	0.369441	0.375446	0.371793	0.344649	0.423898	0.36613	0.448227	0.532168	0.603813	0.67162	0.717762	0.748872	0.730563	0.719506	0.733282	0.796508	0.770591	0.801172	0.864229	0.804872	0.72896	0.766433	0.766102	0.642815	0.681528	0.685382	0.577845	0.588677	0.531297	0.506281	0.434528	0.425854	0.592057	0.568989	0.457954	0.435208	0.376204	0.382391	0.348233	0.249068	0.217763	0.261569	0.297873	0.336203	0.321251	0.263964	0.368218
362	0.386557	0.262324	0.26562	0.370673	0.35224	0.252452	0.334229	0.35085	0.342805	0.359987	0.477194	0.580106	0.618763	0.714029	0.773055	0.73059	0.694937	0.634217	0.712744	0.770305	0.750384	0.756983	0.807934	0.79969	0.710893	0.638902	0.69882	0.645757	0.624816	0.612468	0.545323	0.52812	0.497996	0.575542	0.572862	0.504908	0.530512	0.515714	0.470376	0.432831	0.391965	0.377902	0.307608	0.303441	0.293729	0.277919	0.28689	0.354258	0.396737
363	0.386501	0.257574	0.252535	0.322112	0.369834	0.346955	0.368387	0.365473	0.409093	0.434506	0.540582	0.639849	0.723336	0.759313	0.760784	0.782649	0.77793	0.763006	0.789166	0.733605	0.630464	0.696929	0.752964	0.673484	0.665658	0.534499	0.591395	0.652145	0.647155	0.584857	0.535688	0.530701	0.515042	0.485108	0.518973	0.539604	0.5534	0.443787	0.312459	0.318684	0.390247	0.331214	0.325482	0.259854	0.164323	0.164586	0.230085	0.293272	0.441801
364	0.386444	0.383681	0.368948	0.36722	0.396337	0.490091	0.520063	0.590674	0.542849	0.599413	0.565035	0.596364	0.66277	0.605815	0.746823	0.820152	0.796271	0.727535	0.736303	0.729499	0.72489	0.782309	0.824923	0.780988	0.703384	0.78772	0.800896	0.746919	0.671901	0.610312	0.610291	0.585562	0.559116	0.517792	0.518634	0.518861	0.491438	0.442126	0.46468	0.465043	0.411156	0.285202	0.195833	0.26099	0.256263	0.251554	0.244663	0.309609	0.368368
365	0.634468	0.51691	0.391524	0.379171	0.350271	0.35306	0.382203	0.382607	0.400825	0.488517	0.610198	0.662878	0.743417	0.652613	0.610522	0.657053	0.689262	0.647614	0.669256	0.697771	0.732407	0.728173	0.718829	0.664877	0.651116	0.650833	0.706828	0.745523	0.749057	0.698435	0.634341	0.614216	0.611694	0.568933	0.544958	0.53442	0.475169	0.465885	0.4633	0.368251	0.220287	0.284875	0.256585	0.197593	0.271799	0.265904	0.285454	0.320284	0.31657
366	0.516884	0.128279	0.128347	0.28093	0.332568	0.354276	0.403041	0.495068	0.498527	0.563044	0.580959	0.608513	0.638687	0.670605	0.684974	0.700746	0.707847	0.67559	0.689697	0.680278	0.693231	0.798076	0.726608	0.606386	0.576774	0.59187	0.594902	0.692885	0.654125	0.642089	0.618231	0.595838	0.572288	0.578561	0.6187	0.594602	0.561837	0.518248	0.457489	0.399781	0.370485	0.301453	0.297568	0.281041	0.205166	0.281772	0.24542	0.262553	0.361526
367	0.386274	0.384506	0.382759	0.262979	0.266545	0.448129	0.507618	0.492467	0.536288	0.619174	0.553384	0.565386	0.637655	0.632566	0.706615	0.790992	0.812864	0.765707	0.768714	0.757295	0.695689	0.640799	0.600599	0.656065	0.664087	0.617222	0.619351	0.617881	0.604795	0.599919	0.642274	0.599663	0.615193	0.554801	0.519812	0.518497	0.516361	0.500706	0.43011	0.420713	0.387102	0.272875	0.286483	0.212527	0.216588	0.296071	0.288395	0.279846	0.412949
368	0.386217	0.384781	0.37058	0.292066	0.33359	0.436038	0.604515	0.622884	0.585529	0.557589	0.603929	0.625708	0.67749	0.729864	0.68813	0.651199	0.680132	0.674542	0.719532	0.727925	0.782111	0.775378	0.709707	0.749657	0.754764	0.704187	0.679621	0.687635	0.673918	0.677954	0.695003	0.645296	0.588678	0.626524	0.583006	0.543343	0.508155	0.468099	0.445103	0.42573	0.411653	0.321601	0.225048	0.160936	0.131153	0.214448	0.239685	0.364968	0.396441
369	0.38616	0.311061	0.372992	0.460905	0.405758	0.298538	0.251528	0.33641	0.433217	0.510988	0.518358	0.637813	0.657018	0.637732	0.649331	0.672668	0.737309	0.753764	0.78797	0.725254	0.719928	0.695223	0.736966	0.671904	0.643957	0.702036	0.653998	0.567943	0.598298	0.627932	0.677636	0.676721	0.655599	0.645866	0.544218	0.504854	0.471967	0.503428	0.520845	0.431024	0.354148	0.287915	0.266402	0.264657	0.228571	0.147956	0.122563	0.207821	0.373125
370	0.243303	0.242738	0.38643	0.517688	0.634272	0.575202	0.597922	0.53928	0.631626	0.745323	0.723297	0.697337	0.647211	0.648496	0.615371	0.527684	0.591498	0.716299	0.663613	0.656633	0.659245	0.65996	0.661949	0.664283	0.684595	0.748893	0.681745	0.610398	0.654444	0.67821	0.680518	0.67655	0.61048	0.597678	0.595819	0.593034	0.589322	0.510397	0.382062	0.318442	0.255294	0.263632	0.262249	0.246354	0.241603	0.235967	0.229445	0.317482	0.489401
371	0.0971813	0.238164	0.387116	0.521121	0.433098	0.518935	0.555511	0.559638	0.543577	0.528099	0.524185	0.524833	0.564905	0.650417	0.557137	0.638131	0.782186	0.814638	0.749601	0.699629	0.674758	0.608616	0.579218	0.572444	0.684387	0.749507	0.706211	0.687543	0.765693	0.721408	0.588361	0.616794	0.623442	0.623468	0.605925	0.53898	0.415763	0.347258	0.320763	0.391801	0.354582	0.264813	0.229241	0.153629	0.221958	0.228529	0.346706	0.335922	0.388659
372	0.239217	0.242731	0.252795	0.334734	0.385606	0.499245	0.530698	0.53056	0.530431	0.530309	0.489837	0.531389	0.53486	0.539525	0.544194	0.56044	0.664008	0.61777	0.589849	0.744901	0.797222	0.800972	0.596561	0.501146	0.491665	0.602342	0.537911	0.486411	0.556753	0.508905	0.60144	0.642135	0.577359	0.452726	0.456888	0.537427	0.482733	0.360658	0.277117	0.218935	0.152497	0.167836	0.227123	0.20341	0.237048	0.16913	0.14007	0.328263	0.33746
373	0.385933	0.243925	0.374768	0.431415	0.514377	0.535106	0.535314	0.447559	0.466061	0.394595	0.430802	0.461364	0.512195	0.576426	0.692329	0.656766	0.677807	0.6874	0.58762	0.640882	0.695504	0.594842	0.620509	0.72926	0.734582	0.660389	0.553443	0.638247	0.648895	0.653574	0.621416	0.671045	0.630411	0.558527	0.601233	0.616539	0.502584	0.488789	0.437194	0.425818	0.385381	0.288041	0.298191	0.269367	0.153606	0.151293	0.145906	0.234715	0.284997
374	0.385876	0.386431	0.388319	0.387552	0.413374	0.582885	0.530852	0.306875	0.45753	0.54164	0.572414	0.47469	0.627131	0.698794	0.742564	0.669147	0.684072	0.714695	0.692265	0.526288	0.621467	0.654839	0.496679	0.709657	0.757238	0.738164	0.793779	0.840536	0.795908	0.784673	0.657095	0.646125	0.671022	0.633748	0.581657	0.581339	0.569701	0.491633	0.393339	0.325616	0.267773	0.238319	0.181241	0.249932	0.285763	0.279005	0.310429	0.364316	0.414116
375	0.106025	0.246733	0.253659	0.254217	0.379688	0.428237	0.519316	0.624221	0.627114	0.512136	0.545728	0.545471	0.43989	0.439964	0.525649	0.536756	0.56105	0.586047	0.561331	0.522194	0.584405	0.483188	0.604312	0.62814	0.63646	0.64464	0.65268	0.66058	0.555169	0.447363	0.515454	0.573586	0.710063	0.725678	0.633566	0.562342	0.412462	0.331452	0.441716	0.340787	0.174625	0.101397	0.0649286	0.0781536	0.197796	0.257272	0.161169	0.168745	0.255388
376	0.548253	0.412659	0.537171	0.587786	0.526973	0.446164	0.423502	0.412998	0.450217	0.465937	0.454294	0.550991	0.44959	0.487383	0.571304	0.518385	0.557013	0.552957	0.484795	0.600077	0.586394	0.477329	0.505128	0.539155	0.474992	0.378169	0.422766	0.527738	0.648436	0.581025	0.51315	0.567011	0.523962	0.446649	0.468094	0.451742	0.394379	0.319246	0.319522	0.274483	0.284174	0.271721	0.324306	0.301384	0.301093	0.293547	0.248822	0.165785	0.264104
377	0.554069	0.4243	0.300068	0.364777	0.445401	0.523689	0.583988	0.588706	0.557799	0.561447	0.67981	0.683518	0.64968	0.569983	0.575305	0.591212	0.651853	0.578821	0.474592	0.471209	0.478837	0.628617	0.693089	0.499391	0.507789	0.450739	0.393561	0.609979	0.660274	0.664049	0.672806	0.610725	0.599257	0.540683	0.374239	0.386582	0.409405	0.377109	0.490176	0.455518	0.196058	0.222674	0.315775	0.225882	0.190898	0.277727	0.257297	0.295089	0.319773
378	0.433006	0.30782	0.423907	0.395637	0.456076	0.555292	0.497316	0.544571	0.413279	0.431476	0.501762	0.49629	0.479917	0.584748	0.530094	0.446913	0.352927	0.30626	0.346468	0.422369	0.501502	0.603069	0.477209	0.37801	0.480445	0.396624	0.474024	0.644921	0.448582	0.517808	0.513176	0.527561	0.660021	0.610543	0.513072	0.414817	0.436994	0.400095	0.40894	0.253112	0.206358	0.205436	0.203755	0.201316	0.198119	0.194164	0.153847	0.179873	0.220681
379	0.444789	0.448117	0.44565	0.446075	0.45076	0.470215	0.410144	0.415944	0.494956	0.453789	0.509216	0.450484	0.454058	0.510908	0.583307	0.595038	0.488161	0.488318	0.590297	0.538813	0.489226	0.490548	0.399616	0.429139	0.397264	0.487331	0.56067	0.632466	0.607154	0.466982	0.440266	0.521128	0.497627	0.539591	0.588337	0.519019	0.410127	0.32456	0.222783	0.236832	0.215771	0.13701	0.0999591	0.178967	0.200163	0.180159	0.236103	0.291001	0.291557
380	0.125939	0.276977	0.553181	0.537932	0.573069	0.573443	0.597272	0.601315	0.574532	0.635587	0.650501	0.557015	0.336828	0.294715	0.37049	0.401802	0.48143	0.455369	0.347818	0.33405	0.497753	0.502878	0.489906	0.320391	0.287589	0.319573	0.408839	0.42593	0.432543	0.439179	0.447366	0.555383	0.430489	0.357277	0.431667	0.449433	0.362204	0.351171	0.350622	0.331777	0.226957	0.210688	0.125871	0.220759	0.215006	0.123009	0.133326	0.294667	0.379783
381	0.676192	0.582004	0.376169	0.421399	0.392864	0.464258	0.479195	0.405044	0.474923	0.536789	0.580732	0.467887	0.484943	0.531069	0.440086	0.405454	0.442528	0.322666	0.274011	0.244249	0.294989	0.40526	0.497154	0.410553	0.416325	0.497851	0.535629	0.452446	0.301345	0.305229	0.340457	0.354723	0.378887	0.343052	0.314128	0.358599	0.349958	0.311941	0.28001	0.339809	0.233744	0.169937	0.199745	0.111576	0.144218	0.225299	0.327588	0.320641	0.313006
382	0.257498	0.369849	0.38607	0.476404	0.481522	0.481846	0.48216	0.420017	0.420404	0.417468	0.4086	0.478322	0.403625	0.423666	0.407175	0.391991	0.4145	0.475314	0.377562	0.346891	0.298095	0.368547	0.412221	0.385153	0.402976	0.348905	0.426979	0.430114	0.446711	0.451834	0.456978	0.517303	0.415906	0.352733	0.278691	0.26286	0.304112	0.3222	0.366172	0.32612	0.330074	0.245737	0.209121	0.11947	0.150115	0.138844	0.110997	0.107535	0.306781
383	0.391896	0.392336	0.483894	0.492893	0.472997	0.457988	0.523287	0.509265	0.42962	0.395447	0.395785	0.399769	0.448803	0.401704	0.431823	0.496708	0.396452	0.362322	0.415431	0.359364	0.315553	0.255062	0.208531	0.212552	0.428076	0.440809	0.50209	0.451629	0.472722	0.433451	0.315202	0.330872	0.455959	0.47265	0.422261	0.360465	0.321659	0.290929	0.359838	0.300468	0.222847	0.14742	0.253167	0.249922	0.24825	0.325947	0.37495	0.419917	0.334929
384	0.503701	0.463483	0.513548	0.512343	0.427286	0.411312	0.411672	0.41202	0.412355	0.412676	0.359339	0.363285	0.415611	0.417892	0.420168	0.422439	0.452834	0.479245	0.515191	0.516185	0.420746	0.345763	0.424892	0.410322	0.446616	0.513632	0.4655	0.388681	0.440138	0.46449	0.43407	0.378232	0.310912	0.279344	0.36889	0.369457	0.282684	0.28789	0.338016	0.227817	0.233606	0.224542	0.26305	0.259643	0.253212	0.155831	0.165549	0.340451	0.374998
385	0.515484	0.431001	0.342463	0.423218	0.42829	0.428642	0.455751	0.441875	0.348795	0.387395	0.430185	0.372183	0.265105	0.231813	0.317387	0.310626	0.327163	0.344252	0.346685	0.402339	0.446584	0.440677	0.339826	0.245861	0.360654	0.368053	0.400409	0.463065	0.389788	0.379417	0.41731	0.417176	0.391398	0.340469	0.378256	0.378449	0.293875	0.282715	0.281832	0.237804	0.278457	0.259949	0.143833	0.087362	0.150878	0.256441	0.133037	0.230929	0.284795
386	0.344054	0.440202	0.520565	0.481123	0.462383	0.585899	0.530741	0.499086	0.463849	0.388028	0.319402	0.351462	0.353151	0.36177	0.434871	0.404557	0.361359	0.378634	0.371639	0.375819	0.341037	0.230075	0.374768	0.435491	0.448817	0.463066	0.474161	0.322075	0.353219	0.473871	0.331441	0.296906	0.318507	0.28125	0.232873	0.346981	0.259017	0.165233	0.16353	0.180412	0.288756	0.258023	0.154073	0.151048	0.147757	0.148449	0.264866	0.155421	0.242242
387	0.365693	0.416693	0.533469	0.496043	0.462992	0.508553	0.483603	0.454442	0.428059	0.460324	0.486373	0.50149	0.472675	0.452063	0.393552	0.379294	0.402522	0.447148	0.384116	0.332165	0.28677	0.329847	0.377879	0.317394	0.391489	0.397469	0.421635	0.470441	0.446548	0.425525	0.377268	0.302671	0.329588	0.373511	0.395776	0.409927	0.408666	0.343867	0.261281	0.189478	0.264894	0.165162	0.162177	0.158942	0.155455	0.1607	0.375935	0.272928	0.213662
388	0.550831	0.432751	0.38883	0.440794	0.49478	0.439429	0.398634	0.322528	0.306573	0.442659	0.378911	0.276593	0.334031	0.396847	0.352227	0.342774	0.40521	0.445084	0.466794	0.35012	0.28937	0.296937	0.407851	0.409314	0.410756	0.334309	0.333673	0.465268	0.489214	0.488253	0.391544	0.321184	0.405675	0.35575	0.269802	0.187751	0.185968	0.158293	0.219523	0.271669	0.146333	0.106606	0.30258	0.29306	0.285325	0.260756	0.28372	0.2779	0.157058
389	0.562614	0.562803	0.562972	0.563121	0.549966	0.501475	0.503391	0.498436	0.498641	0.536505	0.527102	0.45593	0.432169	0.430573	0.453255	0.419236	0.459354	0.555641	0.485969	0.357242	0.323332	0.423838	0.424612	0.425394	0.441497	0.49545	0.496675	0.49648	0.465741	0.494192	0.439841	0.423565	0.346401	0.377794	0.358419	0.330453	0.329115	0.274894	0.234142	0.322637	0.319656	0.287094	0.161627	0.144007	0.170852	0.171206	0.293147	0.287292	0.214801
390	0.43061	0.474922	0.569459	0.476259	0.352912	0.475416	0.449592	0.435529	0.436119	0.364604	0.410694	0.373144	0.3735	0.438475	0.425124	0.408311	0.416979	0.428706	0.332153	0.355527	0.511522	0.498474	0.327279	0.329133	0.353717	0.439357	0.441609	0.441597	0.360916	0.340098	0.252698	0.295885	0.262499	0.297109	0.273778	0.291577	0.330434	0.305444	0.326216	0.246258	0.193588	0.190144	0.18956	0.268411	0.207011	0.174265	0.169769	0.27625	0.223002
391	0.327346	0.327932	0.442931	0.454558	0.455268	0.455947	0.456597	0.464872	0.457805	0.501911	0.512102	0.397027	0.410037	0.405266	0.369601	0.385771	0.275111	0.33853	0.339563	0.360983	0.458937	0.487011	0.458136	0.457556	0.456944	0.4563	0.426788	0.354146	0.353185	0.427384	0.47072	0.388142	0.358018	0.357409	0.304477	0.21761	0.264265	0.329341	0.218892	0.227537	0.201252	0.144422	0.230199	0.240747	0.282108	0.18178	0.177116	0.172255	0.293233
392	0.345656	0.346282	0.464307	0.47623	0.476946	0.452742	0.468012	0.478904	0.479492	0.476612	0.415651	0.409628	0.351744	0.352684	0.388381	0.47915	0.448492	0.325151	0.357252	0.35814	0.358796	0.291928	0.244949	0.362441	0.36364	0.387563	0.370247	0.378075	0.481801	0.396979	0.403619	0.458077	0.384634	0.356593	0.268185	0.227563	0.22456	0.255349	0.228103	0.214452	0.247162	0.34649	0.338957	0.236999	0.205949	0.327073	0.353236	0.319136	0.309193
393	0.56608	0.566378	0.503215	0.422988	0.480313	0.499314	0.49997	0.540345	0.55828	0.565991	0.549078	0.504307	0.522219	0.424856	0.286943	0.263312	0.357583	0.407313	0.39877	0.439895	0.376438	0.377306	0.378172	0.379096	0.379971	0.380796	0.381573	0.49713	0.485231	0.410417	0.398658	0.386921	0.384462	0.382921	0.307546	0.237516	0.234208	0.23073	0.227084	0.313506	0.356747	0.261653	0.213996	0.289718	0.201644	0.191317	0.153863	0.308138	0.188085
394	0.583499	0.582202	0.530517	0.544711	0.520304	0.520998	0.526667	0.522278	0.414985	0.319303	0.264681	0.336809	0.470519	0.452713	0.390075	0.390729	0.422235	0.438874	0.273948	0.297231	0.497229	0.394507	0.395136	0.39575	0.367411	0.294235	0.385347	0.397576	0.397875	0.299228	0.356223	0.398392	0.397685	0.315675	0.250926	0.296814	0.210939	0.109286	0.105091	0.121661	0.133564	0.236525	0.243735	0.356856	0.339242	0.209134	0.340283	0.215575	0.36033
395	0.400585	0.474218	0.425677	0.534964	0.452801	0.535255	0.429667	0.419002	0.371412	0.279392	0.35035	0.474645	0.435443	0.407776	0.357219	0.345891	0.376831	0.278108	0.306934	0.387646	0.278064	0.282923	0.27755	0.277025	0.304847	0.410038	0.412856	0.298149	0.261168	0.272128	0.344937	0.405307	0.288884	0.26483	0.261197	0.257422	0.243323	0.249444	0.20158	0.10548	0.100914	0.113344	0.22701	0.234908	0.327788	0.246649	0.30205	0.0882687	0.0615942
396	0.560444	0.425835	0.433555	0.556487	0.539872	0.430012	0.507301	0.429805	0.424043	0.424506	0.348945	0.361032	0.425732	0.42614	0.426536	0.449572	0.427295	0.427658	0.42801	0.415501	0.428417	0.357479	0.44188	0.501077	0.403417	0.290817	0.29295	0.28605	0.349637	0.287868	0.405585	0.321096	0.192815	0.13719	0.152768	0.176619	0.198187	0.280449	0.343133	0.273011	0.248121	0.222519	0.134852	0.24297	0.358087	0.220735	0.167617	0.0857638	0.327365
397	0.635754	0.584008	0.583795	0.498357	0.455411	0.440901	0.548843	0.58734	0.587923	0.499973	0.403364	0.303707	0.385774	0.447349	0.380711	0.303822	0.303802	0.229815	0.225131	0.379942	0.324017	0.433668	0.302833	0.302084	0.301227	0.401678	0.444139	0.427763	0.315054	0.40038	0.413761	0.29592	0.289739	0.380856	0.408604	0.314467	0.205806	0.268157	0.2634	0.307973	0.253539	0.248436	0.239962	0.152855	0.232437	0.233286	0.368564	0.362429	0.274859
398	0.455515	0.456378	0.324066	0.35626	0.342472	0.451578	0.581479	0.52075	0.53965	0.379305	0.389098	0.325085	0.432936	0.399294	0.35739	0.400542	0.435604	0.411227	0.212341	0.342051	0.463506	0.46331	0.440196	0.314613	0.344435	0.457778	0.45978	0.522322	0.352025	0.414036	0.454666	0.449315	0.3593	0.311405	0.422412	0.396125	0.244116	0.165707	0.183018	0.267342	0.265323	0.23814	0.103561	0.0981017	0.136622	0.234389	0.278329	0.354504	0.365526
399	0.473824	0.474727	0.349923	0.555457	0.535967	0.628195	0.540137	0.518609	0.479751	0.480284	0.480771	0.481105	0.437094	0.329631	0.287462	0.231229	0.441422	0.400932	0.329352	0.25888	0.198793	0.256098	0.338154	0.414197	0.326037	0.356967	0.323427	0.321924	0.320287	0.318518	0.44662	0.367509	0.311586	0.378309	0.322327	0.297233	0.292096	0.286871	0.330615	0.381931	0.270668	0.251211	0.255983	0.163771	0.205589	0.208934	0.235888	0.229784	0.301698
400	0.475764	0.476591	0.477371	0.395135	0.332507	0.333176	0.321792	0.334374	0.391551	0.422963	0.367131	0.416404	0.482352	0.415621	0.399104	0.335567	0.335374	0.280375	0.226856	0.346622	0.461051	0.320656	0.204945	0.331868	0.330542	0.329078	0.327477	0.341851	0.4549	0.364199	0.319695	0.317405	0.405989	0.47107	0.454891	0.356392	0.293994	0.194235	0.134984	0.222582	0.272239	0.266634	0.234556	0.109724	0.110874	0.250134	0.38898	0.254978	0.225544
401	0.477703	0.478454	0.466089	0.425134	0.600671	0.593671	0.486236	0.257627	0.289151	0.342031	0.452972	0.475204	0.412332	0.483536	0.428046	0.341577	0.341245	0.354411	0.47386	0.470153	0.464708	0.333241	0.337995	0.336592	0.366793	0.476704	0.3853	0.441297	0.277111	0.324029	0.322775	0.331047	0.260516	0.159761	0.233862	0.25939	0.224833	0.347166	0.428432	0.384244	0.230903	0.149238	0.262501	0.256779	0.215827	0.126496	0.138263	0.232679	0.0892571
402	0.192355	0.337706	0.47032	0.440426	0.482066	0.482555	0.413267	0.463745	0.483743	0.484046	0.484303	0.480394	0.37655	0.42008	0.431125	0.283424	0.318799	0.34663	0.346125	0.275837	0.216042	0.344082	0.325439	0.240631	0.334412	0.337638	0.335576	0.437546	0.362578	0.328507	0.474784	0.53298	0.400775	0.29939	0.198549	0.317115	0.382167	0.32656	0.237561	0.128932	0.12449	0.186687	0.158312	0.347642	0.252601	0.246848	0.190538	0.101299	0.216275
403	0.647567	0.6115	0.504534	0.494101	0.488206	0.484115	0.484481	0.407377	0.40776	0.557398	0.613111	0.539187	0.381869	0.34439	0.247971	0.256016	0.352989	0.352362	0.351716	0.35105	0.350354	0.343519	0.369204	0.484633	0.45321	0.238732	0.230294	0.436249	0.477992	0.369358	0.377191	0.421172	0.37918	0.30176	0.178867	0.205903	0.228621	0.294008	0.288325	0.304426	0.426671	0.388615	0.265575	0.27326	0.420221	0.392681	0.192253	0.103093	0.278187
404	0.483521	0.360793	0.358958	0.397483	0.467958	0.461537	0.411768	0.393856	0.264167	0.303495	0.396869	0.357671	0.243172	0.290252	0.36033	0.359606	0.321963	0.233597	0.217994	0.206884	0.227351	0.333845	0.0581365	0.200345	0.343441	0.240343	0.234473	0.337569	0.288292	0.293511	0.307905	0.328705	0.266739	0.264413	0.334252	0.265486	0.230515	0.295792	0.240935	0.229044	0.278525	0.272809	0.267113	0.261437	0.223635	0.250144	0.244528	0.238932	0.293296
405	0.48546	0.485909	0.486311	0.382159	0.341819	0.342816	0.367761	0.380151	0.368379	0.437986	0.454681	0.487875	0.430399	0.357024	0.244111	0.216929	0.215939	0.253804	0.362898	0.278856	0.232722	0.282274	0.341127	0.355491	0.20776	0.231681	0.196777	0.209902	0.272837	0.194226	0.313011	0.33153	0.327071	0.306499	0.262665	0.309438	0.24882	0.145382	0.192463	0.309405	0.317779	0.323283	0.248827	0.172992	0.225218	0.251792	0.246256	0.223936	0.235308
406	0.371812	0.482751	0.488099	0.423212	0.373837	0.37422	0.374554	0.286221	0.283965	0.319649	0.407044	0.375222	0.374542	0.40589	0.288047	0.223433	0.222291	0.260815	0.219892	0.232535	0.215416	0.221026	0.195817	0.110569	0.233559	0.351729	0.309945	0.32581	0.390591	0.379651	0.283036	0.285343	0.416503	0.453007	0.33651	0.401721	0.387583	0.239808	0.145055	0.15951	0.171338	0.206903	0.270187	0.264542	0.293732	0.364384	0.197399	0.108474	0.229804
407	0.378887	0.379421	0.471109	0.480748	0.507635	0.568538	0.39518	0.342858	0.264102	0.323929	0.349429	0.381746	0.338041	0.232396	0.247965	0.229936	0.228643	0.251973	0.238829	0.224511	0.223032	0.228202	0.344579	0.215394	0.212161	0.345992	0.31404	0.204937	0.316054	0.44332	0.479332	0.37479	0.202453	0.188914	0.299763	0.260745	0.280808	0.358155	0.393994	0.216351	0.132256	0.227407	0.268277	0.162564	0.108603	0.103202	0.0978905	0.23782	0.239213
408	0.385962	0.441741	0.395088	0.302473	0.366883	0.387901	0.388139	0.388327	0.47035	0.488842	0.512922	0.434508	0.387369	0.386155	0.384914	0.332374	0.243469	0.27205	0.379671	0.37829	0.376868	0.367526	0.223744	0.22041	0.328938	0.35331	0.359874	0.356255	0.456444	0.38618	0.461024	0.47809	0.421196	0.242515	0.169741	0.183334	0.228026	0.1507	0.144575	0.103472	0.171196	0.209971	0.273262	0.267647	0.265157	0.368797	0.25144	0.24625	0.241166
409	0.493218	0.493364	0.410873	0.488996	0.408254	0.394742	0.306841	0.388525	0.356175	0.254446	0.331331	0.394796	0.351172	0.235459	0.17883	0.318951	0.38822	0.372847	0.248038	0.236262	0.234448	0.231867	0.252578	0.453867	0.344042	0.325898	0.399172	0.47172	0.427377	0.385121	0.41791	0.390002	0.337395	0.344768	0.372925	0.317575	0.311081	0.304714	0.24937	0.186483	0.286382	0.280527	0.293732	0.212837	0.157116	0.258384	0.253168	0.119693	0.0601509
410	0.400111	0.400507	0.566254	0.453129	0.457885	0.461665	0.494867	0.439484	0.401856	0.401846	0.361034	0.397286	0.400196	0.398716	0.339966	0.287526	0.366462	0.354172	0.241172	0.31027	0.387473	0.372212	0.251493	0.329601	0.34454	0.256913	0.389231	0.473479	0.325849	0.313644	0.326444	0.430961	0.267252	0.181039	0.253557	0.407348	0.392999	0.306499	0.300167	0.271833	0.178723	0.268169	0.236945	0.234739	0.275262	0.297492	0.427589	0.402702	0.317947
411	0.257163	0.257831	0.404387	0.465978	0.49679	0.427628	0.332526	0.387167	0.351639	0.452621	0.405431	0.327977	0.330889	0.328624	0.257794	0.255952	0.281434	0.320973	0.250083	0.248013	0.245864	0.242861	0.245265	0.284872	0.263586	0.373152	0.372023	0.367699	0.2451	0.20726	0.331548	0.358233	0.375512	0.335687	0.32858	0.321643	0.325503	0.213778	0.149609	0.167547	0.137319	0.164515	0.31937	0.394335	0.27984	0.404169	0.205976	0.100593	0.173546
412	0.414261	0.495276	0.490328	0.466189	0.484512	0.332574	0.388494	0.415304	0.415247	0.330305	0.342224	0.269511	0.268243	0.31944	0.290064	0.183725	0.117112	0.131564	0.114437	0.128291	0.270738	0.382523	0.22164	0.0901963	0.198686	0.221348	0.362809	0.371514	0.434124	0.254188	0.205094	0.20654	0.264945	0.185768	0.236056	0.250844	0.164489	0.13161	0.151287	0.217793	0.288937	0.369735	0.435522	0.469871	0.375235	0.381236	0.357845	0.125831	0.175477
413	0.271565	0.350822	0.494435	0.455969	0.435085	0.449834	0.38909	0.369051	0.326795	0.276368	0.308709	0.19725	0.167431	0.349009	0.358976	0.26896	0.275106	0.162902	0.0466128	0.121882	0.105503	0.193484	0.27288	0.39329	0.247124	0.235717	0.278288	0.247886	0.337671	0.365133	0.304684	0.209382	0.325295	0.26932	0.291028	0.252874	0.166378	0.182016	0.298046	0.276687	0.183399	0.305086	0.428277	0.454958	0.414889	0.290604	0.108039	0.103405	0.303198
414	0.278766	0.279375	0.279962	0.409503	0.306831	0.396856	0.428894	0.341916	0.398452	0.344121	0.283863	0.354298	0.267227	0.207734	0.218252	0.137209	0.244461	0.309339	0.238011	0.125821	0.283892	0.385393	0.104161	0.100208	0.240351	0.240208	0.234792	0.336983	0.373907	0.256773	0.285782	0.198655	0.200086	0.27658	0.386473	0.359006	0.194753	0.220929	0.306935	0.300469	0.295334	0.385504	0.424824	0.323566	0.281552	0.297373	0.31159	0.262967	0.258558
415	0.504854	0.294405	0.307171	0.45548	0.43583	0.407376	0.469938	0.423736	0.32022	0.290536	0.37213	0.347532	0.164136	0.22444	0.346293	0.242869	0.25953	0.276885	0.271361	0.200971	0.138341	0.26485	0.260665	0.255524	0.281003	0.286025	0.286629	0.271881	0.227104	0.220877	0.214469	0.29986	0.223089	0.132139	0.189786	0.161733	0.114387	0.222706	0.308626	0.349312	0.296902	0.386736	0.429279	0.405657	0.314397	0.298968	0.212837	0.124619	0.168898
416	0.293168	0.436192	0.442746	0.442759	0.412885	0.332083	0.383094	0.404357	0.457921	0.4642	0.28526	0.220354	0.174948	0.283529	0.434082	0.418725	0.304654	0.283082	0.247203	0.0894486	0.121141	0.126018	0.242731	0.110219	0.136472	0.27756	0.33152	0.256607	0.280275	0.373986	0.318569	0.368654	0.386681	0.332565	0.207274	0.161929	0.18356	0.16488	0.161838	0.202075	0.145084	0.13905	0.133298	0.147684	0.274854	0.269919	0.314951	0.44488	0.272818
417	0.300369	0.300919	0.436808	0.482217	0.504595	0.472731	0.416568	0.310297	0.304291	0.216215	0.272539	0.225345	0.19509	0.375124	0.384323	0.255864	0.263504	0.24959	0.167241	0.212701	0.14972	0.275844	0.271213	0.265557	0.14772	0.250665	0.29497	0.38721	0.432727	0.407583	0.242685	0.316543	0.32311	0.334935	0.231343	0.181514	0.228646	0.33941	0.440776	0.425037	0.298953	0.292875	0.287098	0.28768	0.317437	0.303556	0.266991	0.134055	0.172754
418	0.510672	0.510137	0.460868	0.37309	0.436074	0.48641	0.465327	0.455768	0.417442	0.31424	0.312179	0.390957	0.410261	0.240996	0.21174	0.275591	0.298519	0.295476	0.25927	0.127511	0.133651	0.136977	0.270668	0.220108	0.264468	0.258172	0.292973	0.267531	0.369362	0.381782	0.26977	0.216408	0.26619	0.254663	0.191584	0.278287	0.328167	0.285829	0.313702	0.232077	0.299373	0.211395	0.288635	0.296159	0.424438	0.415616	0.318312	0.396504	0.207633
419	0.314771	0.315282	0.491205	0.465727	0.463383	0.463147	0.388152	0.460642	0.249147	0.259387	0.359768	0.460042	0.39028	0.313945	0.311008	0.268281	0.17263	0.131027	0.168854	0.282741	0.139625	0.231904	0.281762	0.275589	0.269223	0.262664	0.249852	0.356276	0.39178	0.385112	0.248916	0.21925	0.303707	0.328155	0.293314	0.337917	0.330065	0.250457	0.304353	0.308573	0.262353	0.176735	0.311975	0.317197	0.185571	0.424374	0.47212	0.417825	0.335241
420	0.47086	0.489397	0.457032	0.330113	0.444748	0.469988	0.46965	0.49263	0.454258	0.240483	0.334108	0.393491	0.380647	0.387553	0.258099	0.201406	0.17896	0.170043	0.260978	0.233465	0.299041	0.279135	0.135715	0.130242	0.156872	0.160655	0.119572	0.123659	0.167545	0.201937	0.335404	0.274763	0.213572	0.204683	0.195953	0.282349	0.331964	0.37542	0.443802	0.337863	0.151297	0.164342	0.294994	0.372038	0.278141	0.162493	0.221414	0.133588	0.172783
421	0.329173	0.491217	0.480602	0.477436	0.47716	0.476828	0.479201	0.39065	0.292389	0.276096	0.372712	0.328264	0.238	0.331725	0.466344	0.412644	0.308847	0.326473	0.297227	0.306768	0.301034	0.30493	0.430477	0.285622	0.278733	0.271646	0.42639	0.431077	0.398929	0.391771	0.305486	0.333603	0.472274	0.388623	0.2182	0.231575	0.318885	0.326127	0.318777	0.378037	0.44475	0.427343	0.411061	0.287831	0.329605	0.429645	0.323353	0.275736	0.260793
422	0.48501	0.484852	0.48464	0.502057	0.514787	0.490281	0.483235	0.383109	0.377271	0.393199	0.264517	0.412799	0.477157	0.422821	0.39126	0.363954	0.40312	0.320265	0.316503	0.300362	0.156686	0.23544	0.16363	0.240153	0.394247	0.279083	0.356248	0.387239	0.339571	0.245839	0.341603	0.379553	0.370945	0.346783	0.242274	0.191642	0.183373	0.235149	0.364326	0.362775	0.30681	0.300593	0.291327	0.185577	0.142179	0.167126	0.325034	0.293997	0.268504
423	0.492084	0.424682	0.355969	0.344852	0.441212	0.353471	0.378305	0.383752	0.366876	0.347208	0.347575	0.267487	0.220742	0.255046	0.376441	0.437466	0.348693	0.286736	0.173133	0.251061	0.292588	0.156927	0.13888	0.145259	0.138966	0.132615	0.300757	0.479036	0.418169	0.398431	0.340216	0.384142	0.402318	0.35844	0.28018	0.346053	0.326136	0.349448	0.399355	0.268666	0.19572	0.302137	0.311717	0.290936	0.2758	0.249761	0.277359	0.290114	0.270456
424	0.350775	0.507685	0.520282	0.519195	0.518059	0.505488	0.49682	0.411536	0.313613	0.212331	0.244751	0.285357	0.351477	0.369923	0.404108	0.326681	0.213014	0.180346	0.209379	0.321606	0.461441	0.370874	0.308134	0.30067	0.323354	0.397837	0.418549	0.401289	0.409653	0.293786	0.2975	0.385203	0.283375	0.21414	0.284194	0.348087	0.386218	0.380759	0.323853	0.294488	0.200544	0.321473	0.399276	0.292489	0.300228	0.430759	0.471993	0.300367	0.272409
425	0.50076	0.500458	0.50029	0.505984	0.49923	0.498713	0.426003	0.408696	0.358666	0.35903	0.325794	0.354446	0.356024	0.328012	0.22302	0.192214	0.180211	0.147068	0.210017	0.269384	0.323237	0.311511	0.287638	0.152813	0.146044	0.17082	0.219341	0.248119	0.261211	0.255416	0.348021	0.393601	0.404599	0.365997	0.298806	0.179389	0.142484	0.272529	0.273423	0.209416	0.312458	0.38371	0.416622	0.39288	0.462441	0.426529	0.375819	0.274893	0.265412
426	0.524623	0.502962	0.501601	0.501144	0.386108	0.388936	0.4439	0.292224	0.270126	0.306761	0.286857	0.2905	0.287725	0.204353	0.200351	0.235398	0.211997	0.187724	0.213534	0.246245	0.176337	0.246566	0.162303	0.155362	0.292189	0.288825	0.4071	0.296706	0.311084	0.401157	0.343683	0.289475	0.35319	0.365493	0.403602	0.457251	0.295453	0.151357	0.169377	0.258681	0.346317	0.423305	0.313322	0.374621	0.284377	0.281397	0.276143	0.144586	0.184254
427	0.365018	0.497527	0.519856	0.503522	0.479461	0.453369	0.500786	0.421583	0.327844	0.311501	0.368855	0.368032	0.320778	0.278116	0.231425	0.200276	0.195896	0.154267	0.186828	0.19634	0.177323	0.17135	0.170894	0.208341	0.181288	0.388423	0.294489	0.377873	0.445194	0.506624	0.409919	0.227538	0.191322	0.31131	0.447163	0.393706	0.281841	0.18766	0.228128	0.266238	0.154079	0.180555	0.317961	0.431881	0.397418	0.425818	0.422608	0.42033	0.358866
428	0.369766	0.304759	0.3706	0.371004	0.480391	0.502801	0.502108	0.424932	0.351398	0.373246	0.331168	0.376459	0.445465	0.424932	0.36105	0.277716	0.199755	0.287941	0.435896	0.325465	0.180506	0.187523	0.318211	0.210868	0.295087	0.392545	0.427318	0.298957	0.218294	0.218949	0.222623	0.336449	0.375022	0.364484	0.332389	0.36179	0.444801	0.470601	0.40711	0.310785	0.303763	0.315302	0.434583	0.432914	0.427078	0.418949	0.322725	0.418353	0.450842
429	0.507161	0.526493	0.509606	0.517728	0.520114	0.480446	0.50343	0.415589	0.458463	0.50096	0.431437	0.293707	0.221909	0.273141	0.23983	0.183779	0.203615	0.198791	0.193867	0.188844	0.165202	0.0603589	0.193759	0.312793	0.303698	0.160462	0.271873	0.395011	0.411679	0.403057	0.394121	0.282351	0.315501	0.445607	0.41483	0.343455	0.334055	0.356397	0.316984	0.355686	0.302216	0.276757	0.139482	0.172728	0.425772	0.42267	0.370455	0.285904	0.266171
430	0.508762	0.508199	0.523315	0.518191	0.520557	0.506483	0.404142	0.394369	0.382379	0.385899	0.383056	0.302613	0.254961	0.211676	0.153637	0.265328	0.322123	0.20248	0.197387	0.169146	0.0552611	0.13619	0.324378	0.315217	0.305837	0.296238	0.28642	0.276382	0.393875	0.403317	0.432913	0.377653	0.33758	0.363476	0.330995	0.342528	0.332955	0.267233	0.228073	0.350539	0.401814	0.275215	0.164323	0.282759	0.290783	0.424341	0.464673	0.400468	0.355324
431	0.532728	0.510654	0.406055	0.475534	0.510143	0.506889	0.479335	0.392052	0.463378	0.436099	0.387789	0.386757	0.383307	0.386593	0.423978	0.289796	0.211333	0.245879	0.353129	0.275248	0.320487	0.178432	0.176933	0.267297	0.307977	0.225393	0.143768	0.252859	0.267107	0.256337	0.299627	0.462717	0.334911	0.297004	0.351974	0.341601	0.331854	0.251668	0.307151	0.382455	0.483787	0.422578	0.405736	0.294156	0.424603	0.472179	0.367773	0.376613	0.413872
432	0.53388	0.520423	0.510753	0.509849	0.489314	0.419886	0.391157	0.403163	0.407912	0.303532	0.359897	0.382609	0.266658	0.230618	0.225573	0.220431	0.215193	0.275945	0.214784	0.198898	0.192995	0.119689	0.185511	0.320066	0.279804	0.188335	0.276644	0.471486	0.425949	0.400686	0.26718	0.234229	0.222525	0.296539	0.351246	0.320868	0.206656	0.230149	0.312863	0.325575	0.441309	0.434558	0.401085	0.184089	0.170448	0.27213	0.317055	0.413422	0.412725
433	0.393504	0.507643	0.50022	0.400103	0.395155	0.305737	0.321934	0.356637	0.396606	0.396938	0.450953	0.391513	0.299706	0.301194	0.322457	0.174585	0.0845657	0.0962465	0.1089	0.21644	0.217887	0.249639	0.162595	0.0507053	0.190797	0.298811	0.29686	0.295488	0.211654	0.223162	0.349771	0.293311	0.293926	0.307533	0.350518	0.339748	0.329653	0.320234	0.31501	0.30342	0.2949	0.22177	0.283263	0.277894	0.228812	0.125796	0.26584	0.263172	0.320978
434	0.398251	0.512109	0.513588	0.512751	0.419498	0.400286	0.490025	0.498119	0.423601	0.401676	0.431547	0.367794	0.24467	0.239372	0.23398	0.228493	0.222912	0.283313	0.221822	0.205601	0.199891	0.270196	0.190309	0.226032	0.168372	0.110251	0.178524	0.278211	0.395851	0.488733	0.430758	0.384537	0.281201	0.210344	0.328891	0.475222	0.40632	0.339728	0.395217	0.370215	0.400378	0.300931	0.322839	0.422992	0.419244	0.419787	0.498801	0.424991	0.449382
435	0.516764	0.515941	0.515087	0.523429	0.49748	0.410857	0.429039	0.505676	0.427625	0.317755	0.3741	0.330638	0.32608	0.25747	0.238184	0.157689	0.126769	0.220925	0.245186	0.348836	0.202789	0.202618	0.314901	0.1783	0.170697	0.261621	0.294244	0.282755	0.396345	0.299742	0.350209	0.384471	0.373122	0.334693	0.240066	0.28114	0.327452	0.338588	0.443727	0.374777	0.333735	0.431234	0.426154	0.408596	0.279912	0.29833	0.262896	0.260428	0.486789
436	0.518364	0.517489	0.516585	0.49225	0.516891	0.513702	0.512683	0.511636	0.457804	0.448141	0.367798	0.257885	0.210188	0.0935705	0.0602741	0.141341	0.23063	0.224614	0.218505	0.211894	0.336339	0.211346	0.340622	0.329764	0.288584	0.297692	0.30143	0.38479	0.336843	0.299203	0.373624	0.46678	0.300058	0.209585	0.276319	0.384995	0.40096	0.457612	0.449723	0.373658	0.332962	0.478251	0.485422	0.420452	0.416633	0.413492	0.411029	0.409244	0.264821
437	0.539641	0.527184	0.518084	0.517104	0.5125	0.523535	0.517725	0.51292	0.449261	0.415891	0.373781	0.414845	0.337774	0.266224	0.306151	0.37898	0.300748	0.340777	0.25222	0.367782	0.361249	0.358563	0.439513	0.183398	0.175348	0.296589	0.297374	0.285305	0.285819	0.367884	0.394938	0.384338	0.315229	0.290856	0.295469	0.37466	0.452281	0.457189	0.449084	0.397681	0.289836	0.314773	0.382226	0.26454	0.145857	0.412181	0.409742	0.408012	0.406991
438	0.521565	0.419721	0.501372	0.453534	0.41891	0.419286	0.497781	0.504648	0.4397	0.423061	0.420925	0.419526	0.370815	0.270601	0.250794	0.244617	0.238349	0.218703	0.0948977	0.0917692	0.231887	0.270263	0.19636	0.284418	0.322955	0.403692	0.433941	0.424843	0.351037	0.404321	0.371963	0.282497	0.278815	0.373126	0.373659	0.242474	0.175606	0.257779	0.30462	0.36731	0.25011	0.166555	0.300855	0.417913	0.416025	0.489612	0.475554	0.407288	0.405844
439	0.539675	0.538067	0.53645	0.534825	0.523785	0.530782	0.526983	0.516071	0.514303	0.459934	0.493168	0.46496	0.419683	0.33359	0.254998	0.262456	0.39064	0.447856	0.239416	0.222358	0.215522	0.22028	0.331591	0.238669	0.291327	0.202837	0.123814	0.147896	0.368244	0.301908	0.421478	0.511329	0.423524	0.358939	0.346152	0.352954	0.44097	0.475604	0.447805	0.391575	0.433034	0.408193	0.315268	0.416643	0.378068	0.296064	0.357044	0.399769	0.507988
440	0.524766	0.53042	0.513876	0.460753	0.443649	0.496697	0.517971	0.516771	0.493114	0.33889	0.278131	0.276627	0.243883	0.265637	0.259202	0.252679	0.246068	0.23937	0.262771	0.29308	0.21899	0.293665	0.217561	0.191044	0.18096	0.271183	0.344761	0.30944	0.263766	0.262537	0.351303	0.299844	0.383171	0.358435	0.345424	0.35215	0.451453	0.455921	0.400173	0.363135	0.390501	0.29679	0.420134	0.415373	0.401418	0.377137	0.405883	0.276807	0.194278
441	0.526366	0.52523	0.524077	0.530758	0.532998	0.528812	0.521624	0.468471	0.434546	0.342171	0.282869	0.29014	0.369206	0.408514	0.415598	0.342772	0.132378	0.123496	0.106966	0.125719	0.37392	0.364368	0.347636	0.193593	0.183288	0.20402	0.406383	0.426461	0.370269	0.367465	0.372448	0.477483	0.529389	0.499675	0.466927	0.386456	0.331753	0.36512	0.43966	0.415075	0.431846	0.471082	0.446283	0.443359	0.417447	0.430846	0.442528	0.543291	0.533519
442	0.436232	0.524987	0.525576	0.524358	0.509018	0.369306	0.376773	0.399359	0.400871	0.466097	0.43986	0.429425	0.312171	0.274392	0.22668	0.11401	0.161199	0.246747	0.239622	0.317111	0.357263	0.216071	0.229601	0.344311	0.357345	0.385496	0.358697	0.409455	0.295061	0.366813	0.395449	0.478278	0.512556	0.419477	0.343969	0.331409	0.266965	0.253241	0.302819	0.384187	0.391416	0.274933	0.272061	0.351912	0.303689	0.40959	0.520247	0.520553	0.473559
443	0.529567	0.445255	0.449653	0.503894	0.526338	0.52324	0.464091	0.443719	0.444031	0.444322	0.324961	0.290684	0.285641	0.278769	0.271813	0.226482	0.175302	0.250436	0.243142	0.235763	0.249693	0.272813	0.0963625	0.19869	0.187944	0.177256	0.288389	0.292953	0.324824	0.402586	0.395552	0.390622	0.438305	0.356923	0.398178	0.456874	0.332971	0.307738	0.349131	0.452278	0.501436	0.335888	0.270447	0.380421	0.516587	0.493584	0.402023	0.400621	0.518314
444	0.531168	0.486086	0.447336	0.447025	0.460393	0.50547	0.461982	0.448465	0.486746	0.450282	0.405676	0.299591	0.290193	0.283147	0.276016	0.268803	0.261506	0.254125	0.246662	0.251375	0.381523	0.365808	0.212271	0.201239	0.356127	0.356643	0.344622	0.425137	0.417758	0.406949	0.395654	0.390618	0.493752	0.476535	0.382648	0.401505	0.343091	0.39829	0.44461	0.435908	0.428125	0.421262	0.411909	0.307907	0.293072	0.468155	0.525608	0.404848	0.33879
445	0.546622	0.531694	0.531234	0.536713	0.516624	0.366798	0.425264	0.362667	0.301292	0.301567	0.344221	0.300056	0.250938	0.161464	0.253878	0.259551	0.174379	0.257814	0.250181	0.300709	0.236805	0.302687	0.215047	0.203787	0.301997	0.31453	0.42225	0.428619	0.310071	0.265981	0.375059	0.394127	0.426591	0.419644	0.285809	0.272653	0.32764	0.327195	0.472639	0.529493	0.511916	0.420154	0.391364	0.378373	0.521409	0.501289	0.485074	0.398805	0.253652
446	0.455222	0.52956	0.542998	0.531758	0.467047	0.457287	0.472742	0.52748	0.47399	0.369904	0.306558	0.304741	0.299298	0.291901	0.284424	0.276865	0.269225	0.247914	0.148267	0.245817	0.237805	0.23374	0.203178	0.206336	0.194927	0.183595	0.329031	0.426257	0.418568	0.407468	0.514258	0.526887	0.460768	0.369993	0.448632	0.456807	0.394833	0.453386	0.391221	0.30809	0.318357	0.419046	0.409485	0.32361	0.43448	0.527285	0.442699	0.385257	0.396668
447	0.535969	0.532731	0.533068	0.531612	0.516452	0.465706	0.384125	0.462408	0.463001	0.459247	0.343909	0.309427	0.30385	0.296279	0.271782	0.294696	0.396515	0.336863	0.228852	0.119889	0.117997	0.165576	0.220599	0.208885	0.337235	0.327743	0.224336	0.294873	0.340262	0.406694	0.39596	0.479072	0.517905	0.419755	0.432963	0.456785	0.348557	0.30274	0.292257	0.378797	0.381497	0.215738	0.306126	0.495868	0.506806	0.533994	0.487794	0.41164	0.395521
448	0.464717	0.465179	0.529077	0.533063	0.520841	0.470277	0.467129	0.467448	0.467743	0.468014	0.468262	0.462118	0.387823	0.300656	0.275962	0.208427	0.138432	0.175922	0.250876	0.25252	0.242409	0.233959	0.245407	0.261416	0.230358	0.295936	0.314587	0.408095	0.462399	0.444016	0.443248	0.390598	0.462734	0.434617	0.391805	0.419655	0.464068	0.452541	0.442053	0.529646	0.588163	0.576119	0.505144	0.405214	0.400966	0.397758	0.39559	0.394462	0.468469
449	0.53917	0.325764	0.458479	0.529332	0.53333	0.519746	0.448402	0.342053	0.320279	0.320537	0.406812	0.391604	0.269049	0.233378	0.297035	0.288958	0.318357	0.410233	0.274604	0.2444	0.123705	0.236941	0.226152	0.213982	0.425359	0.418248	0.401031	0.303441	0.403261	0.405246	0.295316	0.333053	0.426876	0.434785	0.470668	0.454925	0.50677	0.527029	0.450271	0.431779	0.42423	0.505914	0.506787	0.409718	0.364413	0.284008	0.394304	0.517114	0.561068
[truncated: 137 more columns]

## Sheet: kpath
	k_point	k_index
0	Γ1	0
1	M	69
2	K	107
3	Γ2	185

## Sheet: energy
	Energy (eV)
0	0.65
1	0.632405
2	0.614809
3	0.597214
4	0.579619
5	0.562023
6	0.544428
7	0.526833
8	0.509238
9	0.491642
10	0.474047
11	0.456452
12	0.438856
13	0.421261
14	0.403666
15	0.38607
16	0.368475
17	0.35088
18	0.333284
19	0.315689
20	0.298094
21	0.280499
22	0.262903
23	0.245308
24	0.227713
25	0.210117
26	0.192522
27	0.174927
28	0.157331
29	0.139736
30	0.122141
31	0.104545
32	0.0869501
33	0.0693548
34	0.0517595
35	0.0341642
36	0.0165689
37	-0.00102641
38	-0.0186217
39	-0.036217
40	-0.0538123
41	-0.0714076
42	-0.089003
43	-0.106598
44	-0.124194
45	-0.141789
46	-0.159384
47	-0.176979
48	-0.194575
49	-0.21217
50	-0.229765
51	-0.247361
52	-0.264956
53	-0.282551
54	-0.300147
55	-0.317742
56	-0.335337
57	-0.352933
58	-0.370528
59	-0.388123
60	-0.405718
61	-0.423314
62	-0.440909
63	-0.458504
64	-0.4761
65	-0.493695
66	-0.51129
67	-0.528886
68	-0.546481
69	-0.564076
70	-0.581672
71	-0.599267
72	-0.616862
73	-0.634457
74	-0.652053
75	-0.669648
76	-0.687243
77	-0.704839
78	-0.722434
79	-0.740029
80	-0.757625
81	-0.77522
82	-0.792815
83	-0.810411
84	-0.828006
85	-0.845601
86	-0.863197
87	-0.880792
88	-0.898387
89	-0.915982
90	-0.933578
91	-0.951173
92	-0.968768
93	-0.986364
94	-1.00396
95	-1.02155
96	-1.03915
97	-1.05674
98	-1.07434
99	-1.09194
100	-1.10953
101	-1.12713
102	-1.14472
103	-1.16232
104	-1.17991
105	-1.19751
106	-1.2151
107	-1.2327
108	-1.25029
109	-1.26789
110	-1.28548
111	-1.30308
112	-1.32067
113	-1.33827
114	-1.35587
115	-1.37346
116	-1.39106
117	-1.40865
118	-1.42625
119	-1.44384
120	-1.46144
121	-1.47903
122	-1.49663
123	-1.51422
124	-1.53182
125	-1.54941
126	-1.56701
127	-1.5846
128	-1.6022
129	-1.61979
130	-1.63739
131	-1.65499
132	-1.67258
133	-1.69018
134	-1.70777
135	-1.72537
136	-1.74296
137	-1.76056
138	-1.77815
139	-1.79575
140	-1.81334
141	-1.83094
142	-1.84853
143	-1.86613
144	-1.88372
145	-1.90132
146	-1.91891
147	-1.93651
148	-1.95411
149	-1.9717
150	-1.9893
151	-2.00689
152	-2.02449
153	-2.04208
154	-2.05968
155	-2.07727
156	-2.09487
157	-2.11246
158	-2.13006
159	-2.14765
160	-2.16525
161	-2.18284
162	-2.20044
163	-2.21804
164	-2.23563
165	-2.25323
166	-2.27082
167	-2.28842
168	-2.30601
169	-2.32361
170	-2.3412
171	-2.3588
172	-2.37639
173	-2.39399
174	-2.41158
175	-2.42918
176	-2.44677
177	-2.46437
178	-2.48196
179	-2.49956
180	-2.51716
181	-2.53475
182	-2.55235
183	-2.56994
184	-2.58754
185	-2.60513
186	-2.62273
187	-2.64032
188	-2.65792
189	-2.67551
190	-2.69311
191	-2.7107
192	-2.7283
193	-2.74589
194	-2.76349
195	-2.78109
196	-2.79868
197	-2.81628
198	-2.83387
199	-2.85147
200	-2.86906
201	-2.88666
202	-2.90425
203	-2.92185
204	-2.93944
205	-2.95704
206	-2.97463
207	-2.99223
208	-3.00982
209	-3.02742
210	-3.04501
211	-3.06261
212	-3.08021
213	-3.0978
214	-3.1154
215	-3.13299
216	-3.15059
217	-3.16818
218	-3.18578
219	-3.20337
220	-3.22097
221	-3.23856
222	-3.25616
223	-3.27375
224	-3.29135
225	-3.30894
226	-3.32654
227	-3.34413
228	-3.36173
229	-3.37933
230	-3.39692
231	-3.41452
232	-3.43211
233	-3.44971
234	-3.4673
235	-3.4849
236	-3.50249
237	-3.52009
238	-3.53768
239	-3.55528
240	-3.57287
241	-3.59047
242	-3.60806
243	-3.62566
244	-3.64326
245	-3.66085
246	-3.67845
247	-3.69604
248	-3.71364
249	-3.73123
250	-3.74883
251	-3.76642
252	-3.78402
253	-3.80161
254	-3.81921
255	-3.8368
256	-3.8544
257	-3.87199
258	-3.88959
259	-3.90718
260	-3.92478
261	-3.94238
262	-3.95997
263	-3.97757
264	-3.99516
265	-4.01276
266	-4.03035
267	-4.04795
268	-4.06554
269	-4.08314
270	-4.10073
271	-4.11833
272	-4.13592
273	-4.15352
274	-4.17111
275	-4.18871
276	-4.2063
277	-4.2239
278	-4.2415
279	-4.25909
280	-4.27669
281	-4.29428
282	-4.31188
283	-4.32947
284	-4.34707
285	-4.36466
286	-4.38226
287	-4.39985
288	-4.41745
289	-4.43504
290	-4.45264
291	-4.47023
292	-4.48783
293	-4.50543
294	-4.52302
295	-4.54062
296	-4.55821
297	-4.57581
298	-4.5934
299	-4.611
300	-4.62859
301	-4.64619
302	-4.66378
303	-4.68138
304	-4.69897
305	-4.71657
306	-4.73416
307	-4.75176
308	-4.76935
309	-4.78695
310	-4.80455
311	-4.82214
312	-4.83974
313	-4.85733
314	-4.87493
315	-4.89252
316	-4.91012
317	-4.92771
318	-4.94531
319	-4.9629
320	-4.9805
321	-4.99809
322	-5.01569
323	-5.03328
324	-5.05088
325	-5.06848
326	-5.08607
327	-5.10367
328	-5.12126
329	-5.13886
330	-5.15645
331	-5.17405
332	-5.19164
333	-5.20924
334	-5.22683
335	-5.24443
336	-5.26202
337	-5.27962
338	-5.29721
339	-5.31481
340	-5.3324
341	-5.35
342	-5.3676
343	-5.38519
344	-5.40279
345	-5.42038
346	-5.43798
347	-5.45557
348	-5.47317
349	-5.49076
350	-5.50836
351	-5.52595
352	-5.54355
353	-5.56114
354	-5.57874
355	-5.59633
356	-5.61393
357	-5.63152
358	-5.64912
359	-5.66672
360	-5.68431
361	-5.70191
362	-5.7195
363	-5.7371
364	-5.75469
365	-5.77229
366	-5.78988
367	-5.80748
368	-5.82507
369	-5.84267
370	-5.86026
371	-5.87786
372	-5.89545
373	-5.91305
374	-5.93065
375	-5.94824
376	-5.96584
377	-5.98343
378	-6.00103
379	-6.01862
380	-6.03622
381	-6.05381
382	-6.07141
383	-6.089
384	-6.1066
385	-6.12419
386	-6.14179
387	-6.15938
388	-6.17698
389	-6.19457
390	-6.21217
391	-6.22977
392	-6.24736
393	-6.26496
394	-6.28255
395	-6.30015
396	-6.31774
397	-6.33534
398	-6.35293
399	-6.37053
400	-6.38812
401	-6.40572
402	-6.42331
403	-6.44091
404	-6.4585
405	-6.4761
406	-6.4937
407	-6.51129
408	-6.52889
409	-6.54648
410	-6.56408
411	-6.58167
412	-6.59927
413	-6.61686
414	-6.63446
415	-6.65205
416	-6.66965
417	-6.68724
418	-6.70484
419	-6.72243
420	-6.74003
421	-6.75762
422	-6.77522
423	-6.79282
424	-6.81041
425	-6.82801
426	-6.8456
427	-6.8632
428	-6.88079
429	-6.89839
430	-6.91598
431	-6.93358
432	-6.95117
433	-6.96877
434	-6.98636
435	-7.00396
436	-7.02155
437	-7.03915
438	-7.05674
439	-7.07434
440	-7.09194
441	-7.10953
442	-7.12713
443	-7.14472
444	-7.16232
445	-7.17991
446	-7.19751
447	-7.2151
448	-7.2327
449	-7.25029
