# Supplementary material for: A machine learning route between band mapping and band structure
Source: Nat Comput Sci. 2022 Dec 30;3(1):101–14. doi: 10.1038/s43588-022-00382-2 (PMC10766556; doi:10.1038/s43588-022-00382-2)
Supplement: Supplementary file 5 — Numerical data contained in Fig. 1c–f. [file 43588_2022_382_MOESM5_ESM.zip › source_data_fig1/fig1f.xlsx]

## Sheet: data
	0	1	2	3	4	5	6	7	8	9	10	11	12	13	14	15	16	17	18	19	20	21	22	23	24	25	26	27	28	29	30	31	32	33	34	35	36	37	38	39	40	41	42	43	44	45	46	47	48
0	1.00081e-06	1.00081e-06	1.00081e-06	1.00081e-06	1.00081e-06	1.00081e-06	1.00081e-06	1.00081e-06	1.00081e-06	1.00081e-06	1.00081e-06	1.00081e-06	1.00081e-06	1.00081e-06	1.00081e-06	1.00081e-06	1.00081e-06	1.00081e-06	1.00081e-06	1.00081e-06	1.00081e-06	1.00081e-06	1.00081e-06	1.00081e-06	1.00081e-06	1.00081e-06	1.00081e-06	1.00081e-06	1.00081e-06	1.00081e-06	1.00081e-06	1.00081e-06	1.00081e-06	1.00081e-06	1.00081e-06	1.00081e-06	1.00081e-06	1.00081e-06	1.00081e-06	1.00081e-06	1.00081e-06	1.00081e-06	1.00081e-06	1.00081e-06	1.00081e-06	1.00081e-06	1.00081e-06	1.00081e-06	1.00081e-06
1	1.00081e-06	1.00081e-06	1.00081e-06	1.00081e-06	1.00081e-06	1.00081e-06	1.00081e-06	1.00081e-06	1.00081e-06	1.00081e-06	1.00081e-06	1.00081e-06	1.00081e-06	1.00081e-06	1.00081e-06	1.00081e-06	1.00081e-06	1.00081e-06	1.00081e-06	1.00081e-06	1.00081e-06	1.00081e-06	1.00081e-06	1.00081e-06	1.00081e-06	1.00081e-06	1.00081e-06	1.00081e-06	1.00081e-06	1.00081e-06	1.00081e-06	1.00081e-06	1.00081e-06	1.00081e-06	1.00081e-06	1.00081e-06	1.00081e-06	1.00081e-06	1.00081e-06	1.00081e-06	1.00081e-06	1.00081e-06	1.00081e-06	1.00081e-06	1.00081e-06	1.00081e-06	1.00081e-06	1.00081e-06	1.00081e-06
2	1.00081e-06	1.00081e-06	1.00081e-06	1.00081e-06	1.00081e-06	1.00081e-06	1.00081e-06	1.00081e-06	1.00081e-06	1.00081e-06	1.00081e-06	1.00081e-06	1.00081e-06	1.00081e-06	1.00081e-06	1.00081e-06	1.00081e-06	1.00081e-06	1.00081e-06	1.00081e-06	1.00081e-06	1.00081e-06	1.00081e-06	1.00081e-06	1.00081e-06	1.00081e-06	1.00081e-06	1.00081e-06	1.00081e-06	1.00081e-06	1.00081e-06	1.00081e-06	1.00081e-06	1.00081e-06	1.00081e-06	1.00081e-06	1.00081e-06	1.00081e-06	1.00081e-06	1.00081e-06	1.00081e-06	1.00081e-06	1.00081e-06	1.00081e-06	1.00081e-06	1.00081e-06	1.00081e-06	1.00081e-06	1.00081e-06
3	1.00081e-06	1.00081e-06	1.00081e-06	1.00081e-06	1.00081e-06	1.00081e-06	1.00081e-06	1.00081e-06	1.00081e-06	1.00081e-06	1.00081e-06	1.00081e-06	1.00081e-06	1.00081e-06	1.00081e-06	1.00081e-06	1.00081e-06	1.00081e-06	1.00081e-06	1.00081e-06	1.00081e-06	1.00081e-06	1.00081e-06	1.00081e-06	1.00081e-06	1.00081e-06	1.00081e-06	1.00081e-06	1.00081e-06	1.00081e-06	1.00081e-06	1.00081e-06	1.00081e-06	1.00081e-06	1.00081e-06	1.00081e-06	1.00081e-06	1.00081e-06	1.00081e-06	1.00081e-06	1.00081e-06	1.00081e-06	1.00081e-06	1.00081e-06	1.00081e-06	1.00081e-06	1.00081e-06	1.00081e-06	1.00081e-06
4	1.00081e-06	1.00081e-06	1.00081e-06	1.00081e-06	1.00081e-06	1.00081e-06	1.00081e-06	1.00081e-06	1.00081e-06	1.00081e-06	1.00081e-06	1.00081e-06	1.00081e-06	1.00081e-06	1.00081e-06	1.00081e-06	1.00081e-06	1.00081e-06	1.00081e-06	1.00081e-06	1.00081e-06	1.00081e-06	1.00081e-06	1.00081e-06	1.00081e-06	1.00081e-06	1.00081e-06	1.00081e-06	1.00081e-06	1.00081e-06	1.00081e-06	1.00081e-06	1.00081e-06	1.00081e-06	1.00081e-06	1.00081e-06	1.00081e-06	1.00081e-06	1.00081e-06	1.00081e-06	1.00081e-06	1.00081e-06	1.00081e-06	1.00081e-06	1.00081e-06	1.00081e-06	1.00081e-06	1.00081e-06	1.00081e-06
5	1.07795e-06	2.66113e-06	7.62441e-06	8.84752e-06	4.48932e-06	1.65102e-06	1.04208e-06	1.00129e-06	1.00081e-06	1.00081e-06	1.00081e-06	1.00081e-06	1.00081e-06	1.00081e-06	1.00081e-06	1.00081e-06	1.00081e-06	1.00081e-06	1.00081e-06	1.00081e-06	1.00081e-06	1.00081e-06	1.00081e-06	1.00081e-06	1.00081e-06	1.00081e-06	1.00081e-06	1.00081e-06	1.00081e-06	1.00081e-06	1.00081e-06	1.00081e-06	1.00081e-06	1.00081e-06	1.00081e-06	1.00081e-06	1.00081e-06	1.00081e-06	1.00081e-06	1.00081e-06	1.00081e-06	1.00081e-06	1.00081e-06	1.00081e-06	1.00081e-06	1.00081e-06	1.00081e-06	1.00081e-06	1.00081e-06
6	1.55528e-05	6.78771e-05	0.000231593	0.000270721	0.000124519	2.69923e-05	3.57626e-06	1.12992e-06	1.00311e-06	1.00081e-06	1.00081e-06	1.00081e-06	1.00081e-06	1.00081e-06	1.00081e-06	1.00081e-06	1.00081e-06	1.00081e-06	1.00081e-06	1.00081e-06	1.00081e-06	1.00081e-06	1.00081e-06	1.00081e-06	1.00081e-06	1.00081e-06	1.00081e-06	1.00081e-06	1.00081e-06	1.00081e-06	1.00081e-06	1.00081e-06	1.00081e-06	1.00081e-06	1.00081e-06	1.00081e-06	1.00081e-06	1.00081e-06	1.00081e-06	1.00081e-06	1.00081e-06	1.00081e-06	1.00081e-06	1.00081e-06	1.00081e-06	1.00081e-06	1.00081e-06	1.00081e-06	1.00081e-06
7	0.000440674	0.00107727	0.00305836	0.00350622	0.00168577	0.000423483	6.7821e-05	9.46544e-06	1.8741e-06	1.03504e-06	1.00116e-06	1.00081e-06	1.00081e-06	1.00081e-06	1.00081e-06	1.00081e-06	1.00081e-06	1.00081e-06	1.00081e-06	1.00081e-06	1.00081e-06	1.00081e-06	1.00081e-06	1.00081e-06	1.00081e-06	1.00081e-06	1.00081e-06	1.00081e-06	1.00081e-06	1.00081e-06	1.00081e-06	1.00081e-06	1.00081e-06	1.00081e-06	1.00081e-06	1.00081e-06	1.00081e-06	1.00081e-06	1.00081e-06	1.00081e-06	1.00081e-06	1.00081e-06	1.00081e-06	1.00081e-06	1.00081e-06	1.00081e-06	1.00081e-06	1.00081e-06	1.00081e-06
8	0.00537217	0.00823268	0.0169491	0.0186051	0.00996675	0.00340275	0.000911315	0.000204465	3.02243e-05	2.26806e-06	1.01534e-06	1.00081e-06	1.00081e-06	1.00081e-06	1.00081e-06	1.00081e-06	1.00081e-06	1.00081e-06	1.00081e-06	1.00081e-06	1.00081e-06	1.00081e-06	1.00081e-06	1.00081e-06	1.00081e-06	1.00081e-06	1.00081e-06	1.00081e-06	1.00081e-06	1.00081e-06	1.00081e-06	1.00081e-06	1.00081e-06	1.00081e-06	1.00081e-06	1.00081e-06	1.00081e-06	1.00081e-06	1.00081e-06	1.00081e-06	1.00081e-06	1.00081e-06	1.00081e-06	1.00081e-06	1.00081e-06	1.00081e-06	1.00081e-06	1.00081e-06	1.00081e-06
9	0.0271147	0.0320552	0.0456853	0.0468328	0.0304319	0.0155002	0.00681901	0.00228177	0.000399132	2.23309e-05	1.62879e-06	1.00696e-06	1.00087e-06	1.00081e-06	1.00081e-06	1.00081e-06	1.00081e-06	1.00081e-06	1.00081e-06	1.00081e-06	1.00081e-06	1.00081e-06	1.00081e-06	1.00081e-06	1.00081e-06	1.00081e-06	1.00081e-06	1.00081e-06	1.00081e-06	1.00081e-06	1.00081e-06	1.00081e-06	1.00081e-06	1.00081e-06	1.00081e-06	1.00081e-06	1.00081e-06	1.00081e-06	1.00081e-06	1.00081e-06	1.00081e-06	1.00081e-06	1.00081e-06	1.00081e-06	1.00081e-06	1.00081e-06	1.00081e-06	1.00081e-06	1.00081e-06
10	0.0647542	0.0682454	0.0748725	0.0727685	0.0590989	0.0429754	0.0274256	0.0118573	0.0025442	0.000227512	1.91164e-05	1.52283e-06	1.02636e-06	1.00088e-06	1.00081e-06	1.00081e-06	1.00081e-06	1.00081e-06	1.00081e-06	1.00081e-06	1.00081e-06	1.00081e-06	1.00081e-06	1.00081e-06	1.00081e-06	1.00081e-06	1.00081e-06	1.00081e-06	1.00081e-06	1.00081e-06	1.00081e-06	1.00081e-06	1.00081e-06	1.00081e-06	1.00081e-06	1.00081e-06	1.00081e-06	1.00081e-06	1.00081e-06	1.00081e-06	1.00081e-06	1.00081e-06	1.00081e-06	1.00081e-06	1.00081e-06	1.00081e-06	1.00081e-06	1.00081e-06	1.00081e-06
11	0.100856	0.0992514	0.0971405	0.0931128	0.0859797	0.076595	0.0609292	0.0326101	0.01014	0.00189275	0.000292208	2.59111e-05	6.35877e-06	1.61557e-06	1.02161e-06	1.00088e-06	1.00081e-06	1.00081e-06	1.00081e-06	1.00081e-06	1.00081e-06	1.00081e-06	1.00081e-06	1.00081e-06	1.00081e-06	1.00081e-06	1.00081e-06	1.00081e-06	1.00081e-06	1.00081e-06	1.00081e-06	1.00081e-06	1.00081e-06	1.00081e-06	1.00081e-06	1.00081e-06	1.00081e-06	1.00081e-06	1.00081e-06	1.00081e-06	1.00081e-06	1.00081e-06	1.00081e-06	1.00081e-06	1.00081e-06	1.00081e-06	1.00081e-06	1.00081e-06	1.00081e-06
12	0.142176	0.136372	0.12917	0.120094	0.10978	0.101856	0.0901594	0.0615432	0.0307502	0.0102394	0.00261332	0.000549201	0.000172575	2.66875e-05	2.65409e-06	1.04874e-06	1.00112e-06	1.00081e-06	1.00081e-06	1.00081e-06	1.00081e-06	1.00081e-06	1.00081e-06	1.00081e-06	1.00081e-06	1.00081e-06	1.00081e-06	1.00081e-06	1.00081e-06	1.00081e-06	1.00081e-06	1.00081e-06	1.00081e-06	1.00081e-06	1.00081e-06	1.00081e-06	1.00081e-06	1.00081e-06	1.00081e-06	1.00081e-06	1.00081e-06	1.00081e-06	1.00081e-06	1.00081e-06	1.00081e-06	1.00081e-06	1.00081e-06	1.00081e-06	1.00081e-06
13	0.190954	0.187439	0.179137	0.163238	0.143911	0.130586	0.118081	0.0962682	0.0674997	0.0339443	0.0142353	0.00590947	0.00226802	0.000439689	4.69127e-05	3.32223e-06	1.03444e-06	1.00089e-06	1.00081e-06	1.00081e-06	1.00081e-06	1.00081e-06	1.00081e-06	1.00081e-06	1.00081e-06	1.00081e-06	1.00081e-06	1.00081e-06	1.00081e-06	1.00081e-06	1.00081e-06	1.00081e-06	1.00081e-06	1.00081e-06	1.00081e-06	1.00081e-06	1.00081e-06	1.00081e-06	1.00081e-06	1.00081e-06	1.00081e-06	1.00081e-06	1.00081e-06	1.00081e-06	1.00081e-06	1.00081e-06	1.00081e-06	1.00081e-06	1.00081e-06
14	0.238563	0.235143	0.228247	0.213089	0.193482	0.176356	0.15626	0.134496	0.111037	0.0754554	0.0471042	0.0292397	0.0134013	0.00373998	0.000627517	5.30593e-05	3.18157e-06	1.05762e-06	1.00108e-06	1.00081e-06	1.00081e-06	1.00081e-06	1.00081e-06	1.00081e-06	1.00081e-06	1.00081e-06	1.00081e-06	1.00081e-06	1.00081e-06	1.00081e-06	1.00081e-06	1.00081e-06	1.00081e-06	1.00081e-06	1.00081e-06	1.00081e-06	1.00081e-06	1.00081e-06	1.00081e-06	1.00081e-06	1.00081e-06	1.00081e-06	1.00081e-06	1.00081e-06	1.00081e-06	1.00081e-06	1.00081e-06	1.00081e-06	1.00081e-06
15	0.282071	0.27881	0.270897	0.257495	0.242298	0.223742	0.197119	0.17288	0.150096	0.120072	0.0946455	0.0721642	0.0413977	0.0175756	0.00457251	0.000659831	5.54083e-05	2.93273e-06	1.01078e-06	1.00081e-06	1.00081e-06	1.00081e-06	1.00081e-06	1.00081e-06	1.00081e-06	1.00081e-06	1.00081e-06	1.00081e-06	1.00081e-06	1.00081e-06	1.00081e-06	1.00081e-06	1.00081e-06	1.00081e-06	1.00081e-06	1.00081e-06	1.00081e-06	1.00081e-06	1.00081e-06	1.00081e-06	1.00081e-06	1.00081e-06	1.00081e-06	1.00081e-06	1.00081e-06	1.00081e-06	1.00081e-06	1.00081e-06	1.00081e-06
16	0.3235	0.323967	0.31428	0.297751	0.281007	0.261259	0.232939	0.206494	0.182166	0.157694	0.13612	0.112652	0.0811098	0.049367	0.019654	0.00492946	0.000642479	3.47994e-05	2.50162e-06	1.05786e-06	1.00098e-06	1.00081e-06	1.00081e-06	1.00081e-06	1.00081e-06	1.00081e-06	1.00081e-06	1.00081e-06	1.00081e-06	1.00081e-06	1.00081e-06	1.00081e-06	1.00081e-06	1.00081e-06	1.00081e-06	1.00081e-06	1.00081e-06	1.00081e-06	1.00081e-06	1.00081e-06	1.00081e-06	1.00081e-06	1.00081e-06	1.00081e-06	1.00081e-06	1.00081e-06	1.00081e-06	1.00081e-06	1.00081e-06
17	0.365737	0.372268	0.364917	0.345988	0.323899	0.300787	0.274268	0.248406	0.224088	0.202121	0.175609	0.145838	0.118931	0.0916615	0.0531214	0.0204927	0.00373614	0.000429617	5.08596e-05	3.26683e-06	1.0107e-06	1.00089e-06	1.00081e-06	1.00081e-06	1.00081e-06	1.00081e-06	1.00081e-06	1.00081e-06	1.00081e-06	1.00081e-06	1.00081e-06	1.00081e-06	1.00081e-06	1.00081e-06	1.00081e-06	1.00081e-06	1.00081e-06	1.00081e-06	1.00081e-06	1.00081e-06	1.00081e-06	1.00081e-06	1.00081e-06	1.00081e-06	1.00081e-06	1.00081e-06	1.00081e-06	1.00081e-06	1.00081e-06
18	0.41925	0.427515	0.42095	0.400353	0.372929	0.346447	0.323959	0.301796	0.275131	0.24836	0.215006	0.180252	0.150606	0.127325	0.094927	0.0493823	0.0146694	0.00415343	0.00069093	3.83857e-05	1.45006e-06	1.05128e-06	1.03259e-06	1.07541e-06	1.04649e-06	1.01003e-06	1.00121e-06	1.00081e-06	1.00081e-06	1.00081e-06	1.00081e-06	1.00081e-06	1.00081e-06	1.00081e-06	1.00081e-06	1.00081e-06	1.00081e-06	1.00081e-06	1.00081e-06	1.00081e-06	1.00081e-06	1.00081e-06	1.00081e-06	1.00081e-06	1.00081e-06	1.00081e-06	1.00081e-06	1.00081e-06	1.00081e-06
19	0.48821	0.48988	0.479124	0.456609	0.426544	0.399179	0.377465	0.355076	0.325596	0.292285	0.253134	0.217399	0.181551	0.153045	0.127819	0.086476	0.0465085	0.0213705	0.0043323	0.000338522	2.3049e-05	8.09539e-06	2.73776e-06	3.52261e-06	2.51402e-06	1.30623e-06	1.01407e-06	1.00081e-06	1.00081e-06	1.00081e-06	1.00081e-06	1.00081e-06	1.00081e-06	1.00081e-06	1.00081e-06	1.00081e-06	1.00081e-06	1.00081e-06	1.00081e-06	1.00081e-06	1.00081e-06	1.00081e-06	1.00081e-06	1.00081e-06	1.00081e-06	1.00081e-06	1.00081e-06	1.00081e-06	1.00081e-06
20	0.556499	0.548914	0.535153	0.512548	0.48301	0.456592	0.43464	0.410595	0.379662	0.34247	0.29694	0.257322	0.218492	0.184116	0.157024	0.127923	0.0984108	0.0568148	0.0149357	0.00228667	0.00052086	0.000223167	5.77934e-05	4.73992e-05	2.38332e-05	5.46322e-06	1.34452e-06	1.02232e-06	1.00122e-06	1.00081e-06	1.00081e-06	1.00081e-06	1.00081e-06	1.00081e-06	1.00081e-06	1.00081e-06	1.00081e-06	1.00081e-06	1.00081e-06	1.00081e-06	1.00081e-06	1.00081e-06	1.00081e-06	1.00081e-06	1.00081e-06	1.00081e-06	1.00081e-06	1.00081e-06	1.00081e-06
21	0.60967	0.599374	0.587497	0.566087	0.537965	0.512223	0.490972	0.466983	0.433923	0.394175	0.348671	0.307273	0.267666	0.229474	0.192333	0.163136	0.141929	0.0966167	0.0372164	0.0132214	0.00583296	0.00301411	0.00104205	0.000640559	0.000229476	4.51098e-05	1.37253e-05	5.12312e-06	4.89067e-06	4.44848e-06	1.71157e-06	1.04038e-06	1.00121e-06	1.00081e-06	1.00081e-06	1.00081e-06	1.00081e-06	1.00081e-06	1.00081e-06	1.00081e-06	1.00081e-06	1.00081e-06	1.00081e-06	1.00081e-06	1.00081e-06	1.00081e-06	1.00081e-06	1.00081e-06	1.00081e-06
22	0.65684	0.648419	0.638421	0.619842	0.595021	0.569652	0.547928	0.522652	0.487769	0.44925	0.408585	0.366102	0.321206	0.279796	0.237581	0.201994	0.178044	0.136263	0.0803326	0.0497634	0.0292621	0.0190268	0.0100157	0.00624003	0.00193364	0.000427527	0.000273965	0.000122632	0.000129532	0.000115171	2.4538e-05	2.31138e-06	1.01416e-06	1.00081e-06	1.00081e-06	1.00081e-06	1.00081e-06	1.00081e-06	1.00081e-06	1.00081e-06	1.00081e-06	1.00081e-06	1.00081e-06	1.00081e-06	1.00081e-06	1.00081e-06	1.00081e-06	1.00081e-06	1.00081e-06
23	0.710322	0.702175	0.690516	0.672396	0.648839	0.623429	0.600867	0.575175	0.54181	0.507028	0.470446	0.426379	0.375652	0.332099	0.290202	0.251653	0.220411	0.178988	0.13654	0.103456	0.0724292	0.0601657	0.0421784	0.0275207	0.00860196	0.0026841	0.00276766	0.00142316	0.00157687	0.00139942	0.000289458	1.70949e-05	1.16916e-06	1.17164e-06	2.35162e-06	3.38582e-06	2.3356e-06	1.11513e-06	1.00233e-06	1.00081e-06	1.00081e-06	1.00081e-06	1.00081e-06	1.00081e-06	1.00081e-06	1.00081e-06	1.00081e-06	1.00081e-06	1.00081e-06
24	0.749806	0.744448	0.733	0.714278	0.690535	0.66533	0.64156	0.616036	0.584348	0.551502	0.516861	0.473405	0.422291	0.376817	0.333682	0.291916	0.256114	0.215606	0.178545	0.141287	0.113553	0.103354	0.0780555	0.0529928	0.019237	0.00970147	0.0118636	0.00647666	0.00740128	0.00649425	0.00134556	7.69671e-05	1.92267e-06	6.69248e-06	4.58573e-05	8.02021e-05	4.5256e-05	4.78914e-06	1.05133e-06	1.00081e-06	1.00081e-06	1.00081e-06	1.00081e-06	1.00081e-06	1.00081e-06	1.00081e-06	1.00081e-06	1.00081e-06	1.00081e-06
25	0.755977	0.755754	0.74821	0.732132	0.710657	0.687584	0.663672	0.638489	0.606449	0.573095	0.537681	0.497286	0.451576	0.405921	0.36111	0.317033	0.278465	0.241164	0.206036	0.167669	0.144627	0.124047	0.0942279	0.0717057	0.0369584	0.0237885	0.0229738	0.0134713	0.0166675	0.0136571	0.00290272	0.000180188	1.03002e-05	7.35749e-05	0.000550363	0.000970574	0.000541414	4.73002e-05	1.63671e-06	1.00154e-06	1.00081e-06	1.00081e-06	1.00081e-06	1.00081e-06	1.00081e-06	1.00081e-06	1.00081e-06	1.00081e-06	1.00081e-06
26	0.752352	0.750456	0.743454	0.729694	0.711352	0.691232	0.669694	0.646415	0.615566	0.583073	0.547161	0.510558	0.471554	0.426191	0.379625	0.336541	0.296839	0.25976	0.225447	0.189855	0.166922	0.145909	0.126459	0.108425	0.0691865	0.0491904	0.034569	0.0254625	0.0345379	0.0241512	0.00557272	0.000516496	0.000207528	0.000409159	0.00250463	0.00440553	0.00244131	0.000211883	4.36591e-06	1.0251e-06	1.00085e-06	1.0016e-06	1.00117e-06	1.00141e-06	1.00081e-06	1.00081e-06	1.00081e-06	1.00081e-06	1.00081e-06
27	0.751876	0.745718	0.736866	0.723004	0.705721	0.686671	0.666928	0.64586	0.619185	0.590648	0.557379	0.523532	0.487469	0.442483	0.396502	0.355607	0.315363	0.276193	0.242076	0.212313	0.188192	0.168216	0.154244	0.138203	0.101251	0.0872855	0.0680604	0.0597485	0.0721616	0.0459237	0.0119949	0.00277506	0.00254311	0.00167117	0.00441935	0.00756088	0.00414554	0.00038504	1.24344e-05	1.2974e-06	1.00213e-06	1.028e-06	1.05726e-06	1.3488e-06	1.94647e-06	1.86387e-06	1.19721e-06	1.0173e-06	1.00333e-06
28	0.745877	0.73889	0.729066	0.715006	0.698414	0.680276	0.661989	0.642937	0.619168	0.594044	0.565575	0.5339	0.497836	0.454546	0.411602	0.372943	0.332504	0.291305	0.25508	0.230771	0.211265	0.18661	0.162749	0.149008	0.128472	0.123414	0.11426	0.107072	0.109136	0.0678227	0.0243216	0.0142085	0.0135726	0.00630069	0.00401939	0.00535625	0.00292075	0.000402893	4.94088e-05	1.35617e-05	6.46829e-06	4.98892e-06	7.5345e-06	1.56454e-05	3.42098e-05	3.01303e-05	7.62376e-06	1.55794e-06	1.08464e-06
29	0.732429	0.726316	0.716007	0.702383	0.687462	0.670777	0.653561	0.636068	0.615278	0.593766	0.569425	0.539776	0.504132	0.464165	0.425411	0.389264	0.349258	0.307493	0.268501	0.243358	0.225504	0.199359	0.166365	0.151423	0.144247	0.143	0.141856	0.138206	0.12877	0.0887286	0.0545319	0.0460576	0.0373648	0.017867	0.00645418	0.00327608	0.00169264	0.000806599	0.000589368	0.000392139	0.000198787	0.00013917	0.000196442	0.000261569	0.00045201	0.000369241	8.42937e-05	8.01837e-06	2.02766e-06
30	0.719488	0.714852	0.704403	0.690686	0.676251	0.660364	0.643346	0.626718	0.609586	0.591803	0.56948	0.541312	0.506671	0.471194	0.437046	0.403242	0.366303	0.327691	0.288412	0.256131	0.231154	0.205416	0.172932	0.153544	0.149062	0.147705	0.147621	0.145772	0.131806	0.106249	0.0965525	0.092244	0.0738475	0.0453331	0.0216247	0.00988708	0.00579404	0.00625281	0.0069899	0.00511854	0.00278643	0.002014	0.00254463	0.00236589	0.00271134	0.001853	0.000413098	3.85963e-05	7.28175e-06
31	0.708078	0.703897	0.694091	0.680668	0.666282	0.651487	0.635628	0.619891	0.603545	0.586402	0.56419	0.537481	0.506233	0.475531	0.443813	0.411489	0.380001	0.345998	0.306674	0.269458	0.238981	0.215182	0.189181	0.167249	0.158687	0.14982	0.146772	0.145052	0.129062	0.112042	0.121044	0.127701	0.116802	0.0918024	0.0603851	0.0395392	0.0285636	0.0325079	0.0363013	0.0278526	0.0173661	0.0134941	0.0151428	0.0118257	0.0093721	0.00459155	0.00101967	0.00018012	6.2048e-05
32	0.695801	0.690988	0.681593	0.668993	0.656493	0.643569	0.629141	0.614717	0.598123	0.580347	0.557702	0.532278	0.505844	0.479945	0.450619	0.419705	0.389273	0.355505	0.317101	0.282277	0.253055	0.230394	0.209172	0.190034	0.175032	0.155602	0.151685	0.152243	0.137297	0.126318	0.135502	0.143762	0.141628	0.129474	0.109841	0.0907515	0.0752392	0.0817422	0.0872384	0.0724256	0.054685	0.0458381	0.0458561	0.0346546	0.0245244	0.0100212	0.00305589	0.00140833	0.000663529
33	0.68151	0.677444	0.669198	0.657231	0.646117	0.634359	0.620572	0.607173	0.591652	0.574228	0.552394	0.529315	0.50736	0.484672	0.456836	0.426371	0.394537	0.362038	0.328565	0.299073	0.273099	0.249488	0.226691	0.206977	0.18762	0.168008	0.167634	0.167304	0.149976	0.142397	0.14783	0.151557	0.147953	0.142523	0.136426	0.126953	0.117379	0.120847	0.122659	0.111764	0.0987636	0.0858161	0.0803042	0.0642795	0.0486672	0.0247113	0.0110227	0.00629968	0.0033332
34	0.666386	0.664432	0.658663	0.647383	0.635815	0.624192	0.61031	0.596426	0.581842	0.565621	0.545994	0.526319	0.507471	0.486047	0.45859	0.428863	0.399335	0.373219	0.346256	0.319739	0.294876	0.269562	0.245007	0.222445	0.202267	0.189809	0.189041	0.183295	0.166916	0.159256	0.158533	0.155801	0.148255	0.142704	0.140528	0.137063	0.13415	0.134568	0.133563	0.128846	0.120779	0.105275	0.0984125	0.0844222	0.0687884	0.0462486	0.0229629	0.0133923	0.0100192
35	0.651937	0.65172	0.648111	0.638348	0.626571	0.614988	0.601721	0.587202	0.572484	0.557352	0.539113	0.521231	0.503292	0.48219	0.456376	0.429867	0.404734	0.384249	0.361161	0.335181	0.310175	0.285232	0.260875	0.238452	0.216099	0.205976	0.204386	0.200545	0.190728	0.178829	0.165325	0.152703	0.145667	0.140729	0.138708	0.137217	0.136328	0.135923	0.13479	0.132354	0.125587	0.112454	0.108667	0.0940866	0.0751355	0.0601596	0.033238	0.0241822	0.0278571
36	0.639748	0.640912	0.637741	0.628821	0.617398	0.605474	0.592683	0.578888	0.564485	0.550306	0.532522	0.514775	0.497428	0.477963	0.455399	0.433541	0.41232	0.392482	0.369691	0.345503	0.320664	0.295985	0.272862	0.251948	0.227992	0.213359	0.209757	0.210081	0.204325	0.18913	0.170009	0.150851	0.143175	0.138718	0.136784	0.136096	0.135747	0.13514	0.134066	0.1325	0.128266	0.121269	0.119283	0.102863	0.0742905	0.0608875	0.0461398	0.045889	0.0527789
37	0.630412	0.630742	0.628229	0.620358	0.609679	0.597488	0.583834	0.570259	0.55663	0.543292	0.526364	0.509388	0.49392	0.477992	0.459636	0.441545	0.422325	0.401183	0.377776	0.356892	0.334369	0.310423	0.28764	0.264732	0.240341	0.219612	0.212475	0.213354	0.210394	0.198749	0.179254	0.155245	0.141811	0.137021	0.136741	0.13663	0.137382	0.136441	0.133768	0.132243	0.130487	0.12796	0.126107	0.112173	0.0820622	0.0660608	0.0602659	0.0613985	0.0596425
38	0.623526	0.623213	0.621685	0.614544	0.604413	0.592055	0.577613	0.563586	0.550994	0.53799	0.520626	0.504122	0.491383	0.479464	0.465016	0.449116	0.431318	0.410949	0.388103	0.369067	0.348831	0.328994	0.308326	0.282827	0.256878	0.233015	0.225814	0.224481	0.218352	0.209376	0.193523	0.171828	0.152864	0.142676	0.141919	0.142846	0.146931	0.144398	0.135872	0.132231	0.131344	0.130437	0.129127	0.122268	0.106409	0.0945953	0.0823696	0.0723338	0.0667907
39	0.628198	0.626788	0.621737	0.612017	0.602006	0.588792	0.573515	0.559806	0.548558	0.535366	0.516973	0.500839	0.490697	0.481656	0.469514	0.454585	0.438891	0.421178	0.400066	0.381498	0.363187	0.34853	0.333233	0.308963	0.282578	0.259061	0.253686	0.249351	0.234435	0.222041	0.212836	0.201102	0.182378	0.166699	0.163105	0.164593	0.168884	0.159759	0.143222	0.135953	0.133343	0.131659	0.13063	0.128895	0.12496	0.120247	0.110085	0.100344	0.097312
40	0.642034	0.636821	0.625791	0.612288	0.601451	0.587412	0.572385	0.55989	0.548606	0.533911	0.516017	0.501438	0.491964	0.483218	0.472731	0.460228	0.447335	0.432261	0.413825	0.396845	0.381337	0.368782	0.355079	0.331793	0.306145	0.285567	0.281888	0.275943	0.255108	0.235808	0.228061	0.221459	0.210262	0.201162	0.198277	0.199044	0.1971	0.182072	0.164563	0.152539	0.142452	0.135552	0.132436	0.132516	0.131587	0.12956	0.12643	0.123342	0.121975
41	0.647836	0.641486	0.629438	0.6142	0.601801	0.588731	0.576444	0.565145	0.551693	0.534863	0.518538	0.506035	0.495243	0.484606	0.475045	0.466081	0.456438	0.443982	0.428273	0.413294	0.400332	0.388154	0.372982	0.352301	0.329853	0.310958	0.304503	0.295577	0.273104	0.251421	0.241595	0.231133	0.223163	0.22121	0.21936	0.218169	0.212651	0.205618	0.19543	0.176738	0.159815	0.146528	0.13859	0.140571	0.138145	0.133183	0.131961	0.131237	0.130487
42	0.6453	0.63959	0.630886	0.616809	0.604243	0.593229	0.582571	0.570043	0.553977	0.537008	0.523515	0.513177	0.50204	0.490487	0.480648	0.472754	0.464325	0.453622	0.440458	0.427857	0.418148	0.409166	0.394657	0.375544	0.354973	0.335207	0.323587	0.313533	0.294312	0.273147	0.257949	0.242347	0.234136	0.233614	0.228806	0.22269	0.215501	0.215127	0.211071	0.195244	0.183295	0.166838	0.154031	0.157153	0.148048	0.137217	0.136336	0.135707	0.13503
43	0.645952	0.639073	0.633857	0.622383	0.610579	0.600096	0.588632	0.573724	0.556546	0.540279	0.528368	0.519007	0.509316	0.499282	0.489823	0.480829	0.471322	0.461364	0.450931	0.441534	0.435593	0.430712	0.418274	0.401489	0.383818	0.366006	0.35177	0.339052	0.321917	0.298919	0.27748	0.26286	0.257491	0.256869	0.244793	0.232972	0.226894	0.221133	0.217153	0.215985	0.209262	0.185015	0.167296	0.168225	0.154956	0.147034	0.14811	0.14399	0.141755
44	0.656481	0.648169	0.644136	0.634685	0.622928	0.611134	0.597487	0.580688	0.565526	0.550863	0.536978	0.525743	0.517787	0.510792	0.502597	0.492494	0.482485	0.473461	0.464685	0.456948	0.452264	0.449046	0.440171	0.430672	0.419388	0.406258	0.389923	0.371654	0.355368	0.336398	0.313782	0.301709	0.297497	0.293967	0.273226	0.25301	0.243618	0.232163	0.221641	0.223321	0.214018	0.184925	0.165906	0.167064	0.166006	0.175984	0.174955	0.158433	0.151828
45	0.672645	0.664067	0.658787	0.650745	0.639971	0.6274	0.611583	0.593307	0.579568	0.566034	0.550349	0.537089	0.530878	0.527467	0.52072	0.510496	0.500745	0.492245	0.4838	0.475461	0.469544	0.466411	0.460725	0.455912	0.449264	0.440479	0.423377	0.404297	0.3883	0.373061	0.353819	0.345698	0.339334	0.329041	0.306561	0.282588	0.262781	0.246906	0.231261	0.223985	0.211823	0.190849	0.181733	0.189227	0.202062	0.223833	0.214075	0.185252	0.172113
46	0.680895	0.677637	0.674703	0.669776	0.660989	0.647021	0.628635	0.610232	0.595761	0.581442	0.56689	0.555263	0.548873	0.545711	0.540182	0.530698	0.52024	0.511657	0.503801	0.49506	0.487857	0.485201	0.482427	0.478851	0.473415	0.465684	0.450647	0.434401	0.416058	0.400678	0.388297	0.38397	0.374592	0.359882	0.345223	0.325239	0.293478	0.269428	0.255841	0.247698	0.237631	0.225102	0.224686	0.237936	0.248145	0.259406	0.2492	0.229128	0.209698
47	0.687031	0.692771	0.694419	0.690489	0.681555	0.666119	0.645561	0.627625	0.613222	0.598346	0.585103	0.576594	0.56927	0.563496	0.558671	0.551847	0.541408	0.531085	0.522367	0.514487	0.508103	0.506658	0.506095	0.504601	0.499685	0.491143	0.479809	0.466525	0.444597	0.422204	0.408523	0.401135	0.395537	0.386711	0.380453	0.365713	0.3341	0.307717	0.296267	0.285081	0.271214	0.260059	0.258161	0.269255	0.266418	0.260125	0.257786	0.261235	0.241001
48	0.708628	0.715358	0.713856	0.704811	0.692802	0.676299	0.656033	0.63906	0.625278	0.610932	0.599143	0.592721	0.586346	0.579791	0.575918	0.573288	0.564994	0.553308	0.54287	0.535446	0.53054	0.529791	0.530101	0.53105	0.528101	0.522352	0.515113	0.505529	0.485278	0.45532	0.428922	0.411129	0.408235	0.408182	0.407883	0.394922	0.372257	0.356407	0.3494	0.330882	0.304252	0.285858	0.281985	0.286679	0.270283	0.252979	0.253357	0.262092	0.243222
49	0.736326	0.738158	0.730358	0.716205	0.699378	0.680443	0.662313	0.647028	0.633353	0.620428	0.610887	0.604868	0.600306	0.596013	0.593884	0.593721	0.587408	0.576832	0.565688	0.556974	0.55128	0.549466	0.5495	0.551075	0.549755	0.548001	0.543396	0.536094	0.521989	0.494446	0.46378	0.443712	0.435655	0.429306	0.426709	0.413558	0.397207	0.391519	0.387537	0.368438	0.334924	0.309206	0.306417	0.308282	0.290079	0.278079	0.275665	0.263361	0.242668
50	0.759059	0.758774	0.749332	0.731385	0.709625	0.689366	0.673254	0.657253	0.642817	0.632303	0.625447	0.619833	0.615455	0.612086	0.609389	0.608816	0.60514	0.597584	0.586508	0.575983	0.568634	0.564434	0.561003	0.560296	0.559239	0.559138	0.554562	0.546353	0.537328	0.516954	0.492176	0.477039	0.464645	0.44921	0.441149	0.429393	0.417246	0.409799	0.396248	0.371982	0.343659	0.328539	0.327341	0.321212	0.311701	0.313645	0.311568	0.290423	0.271639
51	0.768526	0.769895	0.764388	0.746325	0.722984	0.70379	0.688124	0.669311	0.653175	0.643145	0.637295	0.6327	0.627395	0.623324	0.619546	0.61825	0.617739	0.612705	0.601379	0.589775	0.58207	0.576001	0.567759	0.563472	0.562249	0.562857	0.55896	0.550526	0.542732	0.528378	0.510473	0.497143	0.481582	0.462629	0.450653	0.442479	0.436567	0.423242	0.396183	0.36356	0.346836	0.346807	0.345342	0.333168	0.331252	0.335484	0.335163	0.314766	0.29533
52	0.773781	0.776809	0.775163	0.758658	0.734872	0.71603	0.699962	0.680012	0.66355	0.653511	0.644652	0.638168	0.633328	0.630498	0.627659	0.626562	0.627374	0.622951	0.610676	0.597684	0.589493	0.582805	0.573314	0.567009	0.56417	0.56284	0.560034	0.553743	0.545278	0.53454	0.522202	0.507637	0.487973	0.470343	0.457625	0.448294	0.443541	0.431729	0.404739	0.373184	0.360178	0.361833	0.360237	0.353363	0.349733	0.342841	0.342913	0.324644	0.301679
53	0.795286	0.797005	0.79417	0.778829	0.755051	0.733079	0.713091	0.690761	0.672232	0.66026	0.649002	0.641983	0.639273	0.638001	0.635102	0.633175	0.632338	0.627191	0.615598	0.603056	0.594239	0.586122	0.577585	0.571542	0.566806	0.562136	0.558536	0.553615	0.544113	0.533928	0.525403	0.508974	0.487075	0.472814	0.462477	0.450912	0.442129	0.432425	0.410484	0.383923	0.367354	0.364894	0.36302	0.363361	0.363682	0.357306	0.355738	0.338866	0.310635
54	0.834883	0.834528	0.829015	0.813774	0.789349	0.761657	0.732808	0.703467	0.679629	0.662577	0.651253	0.647088	0.64685	0.646109	0.642541	0.638812	0.634774	0.628337	0.618334	0.607884	0.599863	0.590268	0.581158	0.574395	0.568113	0.562251	0.557207	0.551712	0.542994	0.533875	0.526724	0.511507	0.490354	0.475301	0.463969	0.450317	0.438149	0.427523	0.406655	0.385043	0.371226	0.369528	0.368625	0.370094	0.370201	0.364504	0.361934	0.348149	0.318543
55	0.87468	0.874512	0.864669	0.843872	0.81593	0.785054	0.751897	0.717919	0.688144	0.665293	0.654635	0.651844	0.65264	0.652152	0.648025	0.643697	0.639809	0.633287	0.622829	0.612275	0.604641	0.594294	0.584073	0.57531	0.566536	0.559402	0.553016	0.547222	0.540696	0.533727	0.527131	0.514764	0.494436	0.476651	0.464137	0.450377	0.438656	0.427715	0.407285	0.389975	0.38158	0.381295	0.378897	0.375431	0.369035	0.357419	0.353222	0.343753	0.317911
56	0.908209	0.902174	0.887058	0.865444	0.83815	0.80624	0.773065	0.73903	0.705612	0.679381	0.667456	0.663512	0.666206	0.666499	0.660555	0.656482	0.65563	0.64897	0.634555	0.6203	0.609977	0.597771	0.586317	0.576141	0.565405	0.556375	0.547926	0.541676	0.53662	0.530693	0.523428	0.511587	0.492808	0.475564	0.462746	0.449605	0.43953	0.429212	0.411134	0.395346	0.385955	0.383628	0.377823	0.370217	0.363429	0.351637	0.341503	0.334812	0.322395
57	0.938843	0.925552	0.910138	0.893788	0.871095	0.839195	0.80418	0.768586	0.73389	0.708649	0.696234	0.692003	0.696805	0.698458	0.691524	0.685915	0.683942	0.674085	0.65261	0.633357	0.618958	0.603455	0.589235	0.577203	0.565971	0.556423	0.546075	0.53765	0.530751	0.523697	0.514866	0.502496	0.486768	0.471811	0.456373	0.440741	0.430547	0.423597	0.412886	0.400809	0.387871	0.381434	0.376034	0.369396	0.363222	0.352495	0.333647	0.325364	0.32421
58	0.965692	0.953082	0.938961	0.921392	0.90177	0.874698	0.839754	0.804157	0.771236	0.747126	0.735525	0.733189	0.73782	0.741194	0.735726	0.725818	0.717039	0.701984	0.674695	0.65048	0.630791	0.610653	0.592839	0.578572	0.566652	0.556783	0.545614	0.535164	0.524462	0.514171	0.50451	0.493088	0.479036	0.463516	0.44518	0.427112	0.415636	0.412521	0.410449	0.403744	0.389505	0.379693	0.374671	0.366756	0.357663	0.348916	0.331449	0.323853	0.326027
59	0.979539	0.972958	0.959594	0.937806	0.921149	0.900741	0.866719	0.832813	0.802996	0.77825	0.765042	0.763314	0.768516	0.775062	0.77316	0.762357	0.750685	0.73355	0.70425	0.674867	0.648111	0.620292	0.597096	0.58084	0.566591	0.554557	0.542776	0.530925	0.51778	0.505758	0.497037	0.486699	0.471163	0.452317	0.433327	0.416525	0.405235	0.402071	0.401065	0.39498	0.381131	0.371713	0.367253	0.356786	0.345305	0.340043	0.333514	0.331597	0.333973
60	0.981419	0.980918	0.971782	0.952614	0.939956	0.922059	0.887383	0.852835	0.82349	0.799134	0.785387	0.783566	0.790936	0.799488	0.800165	0.794678	0.788897	0.775958	0.749342	0.718455	0.685788	0.644523	0.607056	0.584921	0.566794	0.550924	0.5375	0.524179	0.510793	0.499696	0.49157	0.47967	0.461723	0.441248	0.423215	0.409254	0.400458	0.394659	0.388513	0.380355	0.370875	0.364717	0.361565	0.350378	0.337315	0.333462	0.333802	0.334395	0.334089
61	0.985034	0.988475	0.985099	0.971766	0.957903	0.936518	0.902461	0.867582	0.839691	0.820292	0.810147	0.807598	0.812677	0.821215	0.82468	0.825071	0.827732	0.824649	0.808919	0.783887	0.748755	0.691448	0.631049	0.594243	0.569383	0.549588	0.534431	0.519623	0.505795	0.494521	0.484464	0.470063	0.451493	0.431408	0.413771	0.400954	0.393442	0.385747	0.376392	0.3671	0.361722	0.35729	0.352376	0.343215	0.33167	0.328956	0.33064	0.328819	0.324905
62	0.990422	0.994804	0.99388	0.983892	0.966597	0.943213	0.912826	0.87927	0.853642	0.840012	0.835106	0.832013	0.831303	0.840554	0.850077	0.855717	0.865132	0.870772	0.864694	0.844772	0.810557	0.750732	0.678237	0.620019	0.581123	0.553192	0.534162	0.517837	0.502495	0.489072	0.476075	0.460405	0.44237	0.422513	0.40437	0.391128	0.38246	0.373293	0.363208	0.353585	0.347845	0.342649	0.337728	0.333736	0.322579	0.317675	0.318317	0.314683	0.31148
63	0.993576	0.997333	0.995795	0.987524	0.970863	0.947975	0.921582	0.892554	0.866477	0.853033	0.851394	0.850866	0.850995	0.864665	0.88229	0.892149	0.902291	0.908344	0.905118	0.888474	0.857943	0.810937	0.745516	0.669538	0.608451	0.565217	0.537435	0.517657	0.499986	0.4836	0.468262	0.451898	0.433341	0.41322	0.394621	0.380046	0.369499	0.359879	0.350541	0.341604	0.334615	0.327865	0.323219	0.322041	0.312022	0.305178	0.30325	0.298634	0.297698
64	0.996607	0.996843	0.991646	0.981026	0.964023	0.940851	0.917739	0.895409	0.871588	0.85681	0.857495	0.862445	0.870462	0.888721	0.910107	0.921694	0.93113	0.937105	0.93611	0.925792	0.902068	0.865992	0.810402	0.72919	0.648796	0.588225	0.547695	0.520495	0.498985	0.479936	0.463202	0.445465	0.425144	0.40483	0.385918	0.369365	0.356667	0.347518	0.339746	0.33131	0.323893	0.316949	0.310689	0.308445	0.30313	0.299025	0.293984	0.285616	0.284079
65	0.99438	0.988973	0.976357	0.95567	0.931413	0.907493	0.89277	0.880549	0.861726	0.846664	0.847274	0.856546	0.872536	0.895723	0.921103	0.936758	0.949757	0.959824	0.961081	0.954693	0.937718	0.90549	0.854848	0.781922	0.699226	0.625265	0.568313	0.528901	0.500347	0.478153	0.459525	0.439263	0.417203	0.397536	0.379312	0.361612	0.347336	0.338576	0.331393	0.322444	0.315284	0.30968	0.303778	0.300344	0.297495	0.293247	0.286805	0.278926	0.277962
66	0.969993	0.957184	0.937283	0.906642	0.87603	0.854407	0.850903	0.848358	0.83284	0.818509	0.818	0.831619	0.857221	0.891481	0.926539	0.948771	0.964045	0.974234	0.97554	0.969864	0.958089	0.933248	0.892812	0.836083	0.762418	0.677759	0.602815	0.547539	0.506846	0.47853	0.456526	0.433345	0.409766	0.39081	0.373579	0.355363	0.340015	0.330308	0.321175	0.311153	0.304474	0.300613	0.296761	0.292887	0.289154	0.283239	0.27862	0.276702	0.278679
67	0.897354	0.884456	0.868587	0.843476	0.815848	0.797356	0.797095	0.795346	0.781697	0.772946	0.776199	0.793111	0.825299	0.872246	0.918888	0.948708	0.967284	0.977968	0.97951	0.974696	0.968295	0.954749	0.927497	0.883713	0.8186	0.728172	0.641334	0.572253	0.518352	0.481581	0.455516	0.430793	0.406289	0.385726	0.367518	0.349584	0.333348	0.32105	0.30936	0.299599	0.293178	0.288429	0.285264	0.282844	0.278616	0.273077	0.271384	0.273107	0.274077
68	0.788139	0.783074	0.780438	0.768842	0.746279	0.726924	0.719252	0.711195	0.703496	0.705761	0.720569	0.743212	0.777446	0.832092	0.890514	0.930558	0.956546	0.972968	0.976986	0.974465	0.972906	0.96461	0.943114	0.908658	0.854047	0.770104	0.679149	0.599236	0.534385	0.488922	0.458368	0.432632	0.407396	0.383746	0.362785	0.344237	0.326595	0.311524	0.299184	0.291236	0.284867	0.277178	0.272906	0.272846	0.27015	0.265773	0.263036	0.263004	0.262834
69	0.697947	0.681548	0.675294	0.661944	0.643993	0.63325	0.626965	0.620202	0.622664	0.636575	0.662166	0.69426	0.737055	0.796851	0.860434	0.908526	0.942536	0.964899	0.971983	0.973729	0.976184	0.968935	0.949472	0.921735	0.878935	0.814466	0.728809	0.637249	0.557939	0.502674	0.466535	0.437253	0.410249	0.385273	0.362393	0.340964	0.320068	0.302426	0.289624	0.281887	0.275159	0.26718	0.262017	0.261676	0.259984	0.256582	0.251576	0.249282	0.252361
70	0.614371	0.5761	0.551156	0.526539	0.512874	0.513823	0.521221	0.529463	0.546119	0.573535	0.607027	0.645728	0.697838	0.757959	0.818598	0.873814	0.918237	0.945503	0.956158	0.962511	0.966511	0.961349	0.94845	0.928458	0.895816	0.84969	0.775776	0.677908	0.587023	0.522077	0.478029	0.443196	0.414204	0.389551	0.36596	0.341863	0.31777	0.297068	0.281677	0.271101	0.262692	0.256686	0.252127	0.250015	0.247124	0.24282	0.238027	0.236718	0.242947
71	0.471964	0.430954	0.402718	0.383544	0.379029	0.382456	0.398515	0.423085	0.453969	0.49739	0.541929	0.585012	0.639423	0.696822	0.754926	0.818415	0.87605	0.90838	0.920985	0.929025	0.934332	0.935358	0.929383	0.916171	0.894716	0.864183	0.80617	0.71672	0.623518	0.548856	0.493775	0.452149	0.421106	0.396305	0.372578	0.348284	0.323891	0.301257	0.282399	0.267533	0.256225	0.249779	0.244709	0.240526	0.235654	0.230654	0.226851	0.22847	0.235112
72	0.292963	0.27244	0.264073	0.263454	0.268158	0.273341	0.292584	0.3217	0.358341	0.412833	0.469009	0.518135	0.574197	0.633383	0.692157	0.756253	0.818147	0.85557	0.87081	0.879099	0.887955	0.898954	0.898463	0.890521	0.878491	0.862581	0.827678	0.758675	0.666776	0.58259	0.517451	0.468366	0.433593	0.406659	0.38207	0.357819	0.333949	0.311379	0.290514	0.272212	0.256799	0.246732	0.238533	0.232197	0.227692	0.2255	0.223534	0.228527	0.236689
73	0.161	0.155564	0.159494	0.168481	0.175865	0.184249	0.204669	0.232561	0.271541	0.328143	0.386568	0.437741	0.499192	0.567912	0.630222	0.68943	0.74658	0.785792	0.807403	0.820056	0.831127	0.848149	0.85487	0.856549	0.855451	0.848585	0.827345	0.777343	0.696133	0.612005	0.544804	0.490541	0.451228	0.421126	0.395106	0.370094	0.345947	0.323636	0.301151	0.280093	0.261115	0.24852	0.237185	0.228327	0.224592	0.225308	0.224786	0.231169	0.241351
74	0.0965793	0.0929531	0.0951589	0.102604	0.109606	0.119745	0.13935	0.166228	0.205537	0.260122	0.316939	0.366488	0.430895	0.504241	0.566908	0.623507	0.67652	0.714611	0.739779	0.758301	0.771955	0.787347	0.79933	0.810709	0.821151	0.823326	0.810197	0.777254	0.718306	0.650917	0.58856	0.528036	0.479883	0.44492	0.417448	0.391508	0.365454	0.340376	0.314191	0.29119	0.271265	0.257851	0.244413	0.232338	0.225411	0.225165	0.225322	0.230068	0.240662
75	0.0757679	0.0693993	0.0691879	0.0744018	0.0821164	0.0946288	0.114049	0.138835	0.174656	0.223665	0.277049	0.328677	0.395822	0.465238	0.520059	0.572635	0.624619	0.663165	0.684924	0.702826	0.718522	0.72993	0.743523	0.758291	0.771287	0.784464	0.789563	0.777976	0.742171	0.697109	0.644698	0.583915	0.530203	0.489334	0.456793	0.427474	0.397903	0.368108	0.336661	0.309276	0.285836	0.269427	0.253988	0.240507	0.231663	0.230083	0.230165	0.231818	0.240849
76	0.0715678	0.0649552	0.0656546	0.0716494	0.0819727	0.0990713	0.120491	0.142149	0.171254	0.214065	0.262092	0.311754	0.378827	0.446807	0.496261	0.542213	0.591327	0.628286	0.643508	0.653853	0.665018	0.669181	0.677433	0.692437	0.705961	0.730085	0.758869	0.772228	0.756364	0.727412	0.690333	0.643463	0.596122	0.552638	0.512864	0.477733	0.44426	0.409883	0.372036	0.335908	0.305323	0.28446	0.26541	0.24965	0.239991	0.237063	0.236945	0.239239	0.246725
77	0.0714788	0.0684216	0.071907	0.0797018	0.0916348	0.110814	0.133615	0.154797	0.18025	0.218769	0.25971	0.300919	0.362696	0.434353	0.489456	0.531702	0.570639	0.597418	0.605084	0.602694	0.60027	0.593816	0.595338	0.613598	0.630904	0.664515	0.711516	0.745122	0.752255	0.743815	0.724401	0.69406	0.657463	0.616996	0.575083	0.534915	0.497467	0.459072	0.415043	0.370432	0.331843	0.304096	0.279891	0.260033	0.247643	0.244167	0.245275	0.249614	0.254556
78	0.0793396	0.0782714	0.0837839	0.0939696	0.107139	0.125357	0.146156	0.16827	0.196506	0.233633	0.271864	0.311049	0.368019	0.437745	0.495681	0.53494	0.561401	0.571691	0.568865	0.555407	0.537823	0.522907	0.523206	0.543834	0.56188	0.597566	0.649371	0.692126	0.719696	0.738012	0.744276	0.733314	0.70979	0.677911	0.638797	0.594803	0.551536	0.507827	0.460136	0.411352	0.36429	0.325413	0.294838	0.273398	0.260279	0.256184	0.255227	0.257612	0.260836
79	0.0925895	0.0921675	0.0984787	0.11097	0.126334	0.144561	0.164678	0.188906	0.220663	0.256708	0.296804	0.342262	0.398259	0.461277	0.514212	0.546016	0.562355	0.556705	0.537932	0.519104	0.497414	0.479237	0.477155	0.493941	0.508663	0.538997	0.585757	0.629002	0.669924	0.713061	0.751086	0.767956	0.763247	0.742408	0.705481	0.656668	0.60491	0.552949	0.501709	0.451122	0.397849	0.350391	0.312569	0.289141	0.275863	0.267421	0.260357	0.257862	0.261348
80	0.105861	0.108246	0.115885	0.130416	0.147625	0.166189	0.188479	0.216455	0.251501	0.288405	0.328927	0.378493	0.434372	0.494649	0.543228	0.562554	0.567048	0.555695	0.529853	0.507599	0.484901	0.463486	0.452159	0.460292	0.472828	0.496641	0.536884	0.580772	0.631894	0.693922	0.758281	0.80075	0.814033	0.804623	0.770645	0.718845	0.661863	0.604325	0.549463	0.495939	0.438462	0.386115	0.339467	0.307519	0.289001	0.274938	0.26407	0.25921	0.263776
81	0.12604	0.128687	0.136396	0.15239	0.170463	0.189164	0.212837	0.242895	0.28397	0.329019	0.372901	0.421994	0.474176	0.532556	0.578097	0.586832	0.580836	0.569351	0.542072	0.512641	0.485975	0.46346	0.445316	0.445635	0.453323	0.468141	0.500713	0.546668	0.605764	0.676831	0.753631	0.81473	0.847218	0.851412	0.824934	0.776848	0.723208	0.667828	0.611713	0.553773	0.491754	0.432977	0.376097	0.330769	0.301391	0.283211	0.27306	0.269485	0.274203
82	0.149419	0.152157	0.159887	0.176161	0.195528	0.217218	0.243369	0.274554	0.319519	0.369753	0.417982	0.466159	0.514417	0.569561	0.613951	0.62263	0.613198	0.597911	0.565251	0.526002	0.492433	0.470165	0.450538	0.443883	0.443428	0.449609	0.473976	0.517869	0.578666	0.651272	0.731694	0.808048	0.863701	0.884632	0.870392	0.832035	0.784542	0.731722	0.67344	0.611271	0.546016	0.48035	0.413418	0.357092	0.318569	0.297053	0.286514	0.282251	0.285716
83	0.170429	0.17532	0.18545	0.203021	0.22518	0.251575	0.281254	0.312515	0.352204	0.395043	0.443415	0.495178	0.54834	0.60309	0.643883	0.656067	0.649293	0.628602	0.590496	0.548282	0.511222	0.484046	0.457451	0.440779	0.432911	0.435309	0.453049	0.48967	0.547785	0.621	0.703143	0.788345	0.862856	0.904782	0.909065	0.88474	0.843379	0.791554	0.73171	0.666556	0.597397	0.525809	0.452443	0.389337	0.343477	0.315258	0.298721	0.290013	0.292034
84	0.195682	0.201815	0.215081	0.234297	0.257273	0.286614	0.320705	0.354274	0.387892	0.422797	0.470322	0.523119	0.577834	0.631274	0.665443	0.677468	0.672915	0.648787	0.611496	0.576555	0.543301	0.507747	0.467637	0.438738	0.423275	0.421729	0.433838	0.462431	0.516916	0.590587	0.671339	0.757523	0.843854	0.907473	0.933306	0.925198	0.893008	0.845328	0.787399	0.72125	0.649661	0.577526	0.504148	0.433075	0.372394	0.332658	0.308977	0.296138	0.296631
85	0.229483	0.236677	0.250245	0.268133	0.289789	0.321142	0.358814	0.397803	0.43477	0.471046	0.514194	0.554875	0.593464	0.637082	0.670981	0.687533	0.686645	0.664617	0.631064	0.60137	0.571171	0.531365	0.483834	0.446835	0.423116	0.412981	0.417954	0.438723	0.486038	0.556616	0.636138	0.723059	0.815727	0.89432	0.938302	0.945738	0.925961	0.886321	0.834011	0.77122	0.702481	0.63468	0.564721	0.486932	0.410557	0.355433	0.321958	0.305578	0.303972
86	0.267862	0.278395	0.291746	0.307345	0.327559	0.35949	0.395598	0.43482	0.475047	0.514009	0.551142	0.580603	0.606038	0.64078	0.67538	0.695132	0.699378	0.685145	0.653386	0.620446	0.589428	0.552365	0.506726	0.468883	0.439802	0.418995	0.41493	0.427512	0.462844	0.52443	0.604872	0.694797	0.788667	0.873614	0.93079	0.952569	0.947347	0.92012	0.876496	0.819121	0.754602	0.690189	0.623967	0.548432	0.468476	0.395294	0.343445	0.321301	0.316847
87	0.307138	0.319131	0.331553	0.346394	0.366608	0.397512	0.429651	0.464029	0.499539	0.53576	0.572217	0.60226	0.627859	0.657634	0.683571	0.700032	0.71067	0.704737	0.675911	0.641207	0.609032	0.575525	0.532677	0.494324	0.46056	0.430021	0.416591	0.421491	0.44384	0.492664	0.572809	0.666395	0.763251	0.852693	0.919241	0.953938	0.96326	0.949863	0.915144	0.862103	0.800533	0.738179	0.675271	0.606781	0.531547	0.447222	0.37926	0.349115	0.337888
88	0.356189	0.36438	0.370102	0.383558	0.405989	0.435104	0.46397	0.492559	0.518869	0.549427	0.58458	0.616218	0.645519	0.671955	0.68629	0.697117	0.712675	0.714143	0.692954	0.664642	0.63386	0.599135	0.556818	0.516192	0.475871	0.436472	0.411509	0.404047	0.417798	0.458333	0.533957	0.629793	0.734023	0.83025	0.905255	0.951661	0.972148	0.969059	0.943101	0.895914	0.839266	0.780359	0.719345	0.655504	0.586556	0.503139	0.427428	0.387224	0.367091
89	0.413303	0.420878	0.419152	0.427129	0.450628	0.476771	0.496621	0.514289	0.532534	0.560054	0.592766	0.624148	0.656167	0.684693	0.697735	0.705799	0.719556	0.722057	0.706936	0.686676	0.659965	0.622821	0.581095	0.540145	0.493991	0.44646	0.410123	0.387042	0.391017	0.426271	0.496612	0.590018	0.698482	0.801291	0.88511	0.942443	0.972316	0.977259	0.959526	0.920009	0.870632	0.816967	0.757621	0.694853	0.630568	0.554693	0.478674	0.427964	0.401593
90	0.464291	0.471524	0.46912	0.470427	0.489976	0.512146	0.522455	0.529902	0.542546	0.566706	0.595749	0.627507	0.663357	0.697823	0.716992	0.722444	0.72784	0.727448	0.716802	0.700994	0.679325	0.644002	0.603809	0.563779	0.516525	0.46432	0.418513	0.383473	0.373775	0.396696	0.460734	0.551302	0.660708	0.766641	0.855136	0.92109	0.962999	0.978081	0.967993	0.937014	0.895834	0.848098	0.792402	0.730548	0.668752	0.603939	0.537854	0.47778	0.438695
91	0.506045	0.511439	0.514453	0.511767	0.520062	0.532955	0.541213	0.548451	0.557904	0.574907	0.596247	0.626183	0.663677	0.700291	0.724514	0.730456	0.732053	0.733514	0.727816	0.712616	0.693525	0.660832	0.621587	0.585684	0.545394	0.492446	0.433573	0.386362	0.364252	0.368888	0.418692	0.505337	0.617101	0.727286	0.820644	0.893377	0.946685	0.973596	0.972556	0.949885	0.915493	0.87312	0.822914	0.765702	0.707098	0.652682	0.598853	0.536577	0.480715
92	0.552549	0.556719	0.559252	0.553499	0.546829	0.544619	0.549955	0.560614	0.570405	0.580059	0.593915	0.620717	0.656457	0.690442	0.715323	0.724688	0.728727	0.73512	0.735615	0.723809	0.706683	0.676322	0.640841	0.610129	0.575604	0.522569	0.45622	0.399092	0.365544	0.353474	0.383224	0.456991	0.564911	0.680352	0.784064	0.866226	0.927376	0.963047	0.9717	0.958003	0.930175	0.893686	0.850418	0.800129	0.746057	0.697907	0.652368	0.59627	0.532197
93	0.602315	0.604021	0.596691	0.585141	0.571234	0.560786	0.558857	0.564117	0.570772	0.575835	0.584844	0.608418	0.644096	0.676799	0.699808	0.711937	0.719365	0.728947	0.736962	0.735097	0.721471	0.693777	0.665908	0.637012	0.599453	0.547603	0.486256	0.4236	0.377366	0.352598	0.366574	0.423502	0.515688	0.627078	0.739694	0.834439	0.904461	0.947183	0.964707	0.9614	0.942683	0.913288	0.876703	0.83257	0.784748	0.741758	0.702068	0.654655	0.594623
94	0.654049	0.649571	0.627147	0.603048	0.587409	0.578224	0.568667	0.55986	0.556805	0.559649	0.569883	0.592276	0.626333	0.657535	0.679537	0.697145	0.711596	0.725206	0.741082	0.748798	0.737825	0.711034	0.688083	0.660025	0.619263	0.56913	0.513585	0.446882	0.384679	0.342981	0.343684	0.388752	0.468446	0.572991	0.690933	0.796039	0.875419	0.927146	0.953621	0.959872	0.951079	0.92838	0.896531	0.858041	0.816426	0.776373	0.740356	0.701779	0.654299
95	0.700501	0.683906	0.647241	0.609185	0.588232	0.575802	0.560169	0.543436	0.534102	0.533784	0.543793	0.563408	0.592793	0.622596	0.647754	0.672603	0.693045	0.708366	0.727005	0.740932	0.735578	0.712107	0.693157	0.669643	0.630857	0.581294	0.527078	0.458004	0.381791	0.320661	0.304083	0.334411	0.404676	0.505762	0.629839	0.74499	0.834955	0.899317	0.937332	0.951527	0.950151	0.933273	0.905501	0.871749	0.83437	0.797116	0.764422	0.731606	0.69154
96	0.74486	0.716418	0.668387	0.615224	0.58064	0.557002	0.5386	0.52441	0.514073	0.508867	0.513734	0.529089	0.554731	0.584258	0.613977	0.641999	0.661857	0.675981	0.693496	0.711407	0.716461	0.70502	0.694414	0.677011	0.642341	0.595608	0.544027	0.476953	0.394831	0.320026	0.280063	0.280734	0.329342	0.421465	0.550278	0.680296	0.786342	0.86442	0.91466	0.937154	0.942113	0.930894	0.908373	0.879378	0.846636	0.814412	0.784218	0.752887	0.715715
97	0.767822	0.747723	0.700179	0.63582	0.585081	0.548493	0.526988	0.5153	0.503703	0.49282	0.4906	0.502876	0.527393	0.556628	0.588709	0.618082	0.638286	0.655378	0.673812	0.690529	0.70283	0.703613	0.702581	0.690834	0.658344	0.613114	0.564888	0.504428	0.424617	0.342702	0.280478	0.248938	0.269305	0.343514	0.468297	0.610241	0.734146	0.825546	0.886072	0.917892	0.930269	0.925875	0.910597	0.887718	0.859434	0.830472	0.801199	0.771723	0.742028
98	0.783416	0.775694	0.728926	0.658436	0.599918	0.553426	0.522537	0.506289	0.493784	0.479923	0.471668	0.480675	0.503611	0.531629	0.564493	0.597344	0.621975	0.64505	0.666773	0.678552	0.691763	0.701005	0.707519	0.698006	0.666314	0.620382	0.574883	0.520028	0.447431	0.368326	0.295721	0.241711	0.236717	0.286954	0.39341	0.532627	0.667086	0.772774	0.846698	0.890032	0.911203	0.915239	0.90962	0.893629	0.868829	0.842805	0.816189	0.789237	0.76499
99	0.81898	0.805556	0.751679	0.675539	0.613469	0.558836	0.515612	0.489884	0.475151	0.460994	0.449829	0.454653	0.475479	0.50503	0.538194	0.57125	0.597943	0.623502	0.646969	0.657355	0.67209	0.686242	0.69502	0.68651	0.661625	0.622771	0.584969	0.536465	0.473947	0.403208	0.324638	0.255603	0.231333	0.256764	0.334984	0.45478	0.585355	0.701375	0.791491	0.848631	0.880973	0.895376	0.900404	0.891858	0.872565	0.852186	0.828832	0.80268	0.779279
100	0.87016	0.840622	0.778012	0.694233	0.625942	0.564574	0.511778	0.477043	0.457641	0.442252	0.430714	0.432524	0.450374	0.479828	0.508567	0.535896	0.561869	0.588244	0.613408	0.628787	0.649258	0.666158	0.673732	0.666864	0.651412	0.627003	0.602319	0.563281	0.507354	0.439868	0.358186	0.28316	0.246033	0.251907	0.302393	0.392092	0.505791	0.623335	0.725614	0.797123	0.843862	0.871392	0.886484	0.885499	0.874124	0.860548	0.840561	0.815637	0.793239
101	0.89667	0.860109	0.794054	0.707786	0.634315	0.571453	0.516205	0.47535	0.449343	0.430333	0.417669	0.41557	0.427359	0.452614	0.477406	0.500191	0.524653	0.552682	0.580411	0.60172	0.628623	0.648538	0.656926	0.652182	0.642342	0.628099	0.612084	0.581271	0.531486	0.468988	0.393424	0.318192	0.268824	0.257596	0.28366	0.34239	0.433655	0.544484	0.652658	0.737796	0.799709	0.841018	0.866668	0.875756	0.873073	0.864181	0.84955	0.829138	0.808131
102	0.894974	0.858991	0.795098	0.712818	0.639913	0.578171	0.522038	0.474152	0.43927	0.416952	0.404112	0.398348	0.403466	0.423751	0.447056	0.466359	0.488311	0.51866	0.549358	0.575737	0.607536	0.627239	0.635335	0.635476	0.632401	0.627466	0.618601	0.594767	0.550726	0.494768	0.431	0.360898	0.300942	0.271016	0.276226	0.31249	0.379987	0.473091	0.576851	0.672356	0.748827	0.802979	0.83884	0.858306	0.864333	0.859059	0.849998	0.838277	0.82253
103	0.896128	0.860193	0.800688	0.723488	0.652249	0.587251	0.525811	0.469953	0.426428	0.400635	0.387742	0.379982	0.381509	0.396712	0.415546	0.431511	0.451904	0.481959	0.514444	0.547024	0.582058	0.599656	0.607812	0.615309	0.620976	0.623979	0.622246	0.606199	0.569659	0.522387	0.468273	0.401693	0.331755	0.283157	0.270521	0.289047	0.333757	0.40593	0.50099	0.603919	0.693707	0.758586	0.802283	0.830165	0.845783	0.847658	0.844561	0.841239	0.83271
104	0.897086	0.868602	0.820205	0.748724	0.674783	0.603575	0.538542	0.479446	0.428565	0.393542	0.375764	0.366179	0.365495	0.374194	0.38756	0.404971	0.426633	0.452477	0.48407	0.520905	0.555959	0.574277	0.586602	0.598683	0.611751	0.62107	0.622773	0.610927	0.585946	0.553557	0.507824	0.441667	0.366746	0.307413	0.279625	0.27698	0.295694	0.345383	0.43062	0.533476	0.627125	0.701289	0.756115	0.793141	0.818148	0.829571	0.832738	0.833007	0.829932
105	0.905611	0.883925	0.84438	0.775567	0.698704	0.626108	0.56063	0.501997	0.448708	0.404428	0.375044	0.357875	0.351729	0.353317	0.363703	0.385122	0.410765	0.434021	0.461332	0.495153	0.528528	0.548132	0.56428	0.580259	0.599645	0.615171	0.622425	0.616867	0.601624	0.580313	0.542538	0.481007	0.411179	0.351323	0.308945	0.284836	0.281147	0.308305	0.373417	0.459619	0.546274	0.631268	0.703418	0.752437	0.785169	0.804465	0.813129	0.814827	0.817694
106	0.92628	0.901416	0.861198	0.790377	0.714864	0.647605	0.58378	0.525479	0.471418	0.421034	0.379577	0.352346	0.340315	0.338054	0.346188	0.365701	0.393427	0.418774	0.44276	0.467688	0.496768	0.5172	0.535739	0.557305	0.58305	0.603711	0.61901	0.621875	0.613367	0.599867	0.570687	0.519198	0.459636	0.400458	0.341701	0.298091	0.27795	0.286681	0.327476	0.392456	0.471495	0.562872	0.64828	0.710454	0.750621	0.77564	0.789169	0.794189	0.80483
107	0.943193	0.913014	0.869685	0.797996	0.728696	0.668256	0.606134	0.547773	0.492701	0.438739	0.38904	0.354103	0.336885	0.333626	0.337465	0.346627	0.370454	0.40079	0.426742	0.445138	0.468719	0.491742	0.513799	0.538273	0.567828	0.592933	0.611276	0.616921	0.614356	0.609292	0.592088	0.554988	0.505502	0.444591	0.373199	0.314321	0.278641	0.270906	0.293335	0.342239	0.410124	0.494106	0.584108	0.65854	0.705837	0.73944	0.763381	0.776327	0.792583
108	0.951102	0.921587	0.873291	0.802724	0.742862	0.690576	0.631008	0.572611	0.517144	0.462543	0.407808	0.365044	0.338172	0.328273	0.326828	0.329018	0.347789	0.381672	0.411738	0.429962	0.451787	0.475226	0.499537	0.526189	0.556304	0.581719	0.595851	0.601404	0.606993	0.61249	0.606457	0.58268	0.542137	0.483614	0.409015	0.342563	0.296836	0.27471	0.278652	0.3085	0.358188	0.427396	0.512954	0.591398	0.645955	0.694573	0.73546	0.757858	0.774096
109	0.947198	0.925902	0.880601	0.815263	0.758491	0.708329	0.652275	0.595705	0.540579	0.487848	0.432457	0.382553	0.344489	0.322258	0.313705	0.315636	0.331059	0.362631	0.395876	0.41849	0.440338	0.460229	0.485618	0.516841	0.548374	0.573262	0.582084	0.588828	0.603236	0.618999	0.621206	0.607219	0.575041	0.524852	0.455857	0.388064	0.335752	0.299905	0.281718	0.289749	0.32226	0.377504	0.448375	0.518925	0.57795	0.638363	0.693072	0.723951	0.741253
110	0.948423	0.931892	0.896034	0.838523	0.779006	0.72463	0.670745	0.617472	0.563924	0.512818	0.45852	0.403701	0.358968	0.327819	0.310919	0.311789	0.325924	0.350455	0.378497	0.4019	0.424021	0.445308	0.475768	0.509852	0.542195	0.571602	0.582172	0.590516	0.609206	0.629854	0.637049	0.630154	0.606647	0.568313	0.509478	0.442931	0.384414	0.335988	0.300427	0.291235	0.30668	0.34456	0.396496	0.453757	0.512337	0.578471	0.64257	0.682061	0.706294
111	0.958477	0.941818	0.912574	0.862551	0.802679	0.744978	0.691836	0.641107	0.590387	0.53961	0.484904	0.426652	0.376797	0.338065	0.312688	0.309815	0.3246	0.343193	0.363032	0.385841	0.412889	0.440447	0.47378	0.504981	0.535381	0.568145	0.584798	0.596312	0.615669	0.63863	0.651448	0.650007	0.631562	0.601173	0.553011	0.491494	0.431374	0.377917	0.334148	0.31223	0.309486	0.327909	0.36346	0.408001	0.465564	0.534899	0.603432	0.651416	0.685623
112	0.958992	0.945331	0.920823	0.875126	0.816905	0.759919	0.710121	0.663801	0.617344	0.566757	0.511518	0.452165	0.398369	0.353172	0.319017	0.307089	0.315285	0.328869	0.34691	0.374576	0.409713	0.441387	0.470199	0.493688	0.5218	0.553632	0.576855	0.594542	0.612776	0.635878	0.654756	0.659356	0.64499	0.619854	0.583499	0.530232	0.470055	0.414796	0.367229	0.335973	0.321586	0.327378	0.349407	0.386227	0.443759	0.510176	0.573292	0.620501	0.662163
113	0.955722	0.94799	0.925758	0.878855	0.822084	0.770307	0.726675	0.685345	0.641783	0.592369	0.538744	0.481483	0.426939	0.378268	0.33565	0.311303	0.305646	0.312726	0.331949	0.363611	0.403304	0.43716	0.45872	0.471739	0.499029	0.53259	0.56519	0.592166	0.610543	0.63221	0.651132	0.658641	0.651577	0.637095	0.612909	0.566576	0.506777	0.450336	0.400352	0.360923	0.338326	0.336842	0.350803	0.387313	0.441395	0.496661	0.551693	0.594867	0.637362
114	0.959591	0.955633	0.934276	0.887595	0.833878	0.787574	0.748199	0.709754	0.667414	0.620397	0.57138	0.519762	0.468473	0.41845	0.366123	0.326767	0.306139	0.306652	0.324211	0.353319	0.391997	0.425151	0.441841	0.4488	0.477716	0.515794	0.552744	0.587025	0.61139	0.637078	0.654956	0.664631	0.667525	0.664518	0.646797	0.604703	0.551018	0.50213	0.454711	0.407555	0.37351	0.362779	0.371943	0.407512	0.454997	0.496574	0.541286	0.587009	0.632733
115	0.973024	0.968278	0.94802	0.904949	0.853419	0.809376	0.772142	0.735637	0.696006	0.652325	0.607241	0.561743	0.513948	0.46091	0.400115	0.348654	0.315057	0.307461	0.316274	0.33726	0.373975	0.406144	0.426589	0.441056	0.473355	0.511945	0.543149	0.573502	0.603204	0.637848	0.660927	0.67862	0.692998	0.69663	0.679079	0.642678	0.600203	0.561277	0.518196	0.469324	0.428769	0.412135	0.420021	0.451929	0.492127	0.521972	0.552885	0.602999	0.654578
116	0.983716	0.976515	0.955783	0.915895	0.867326	0.82535	0.789787	0.754152	0.716494	0.67636	0.635022	0.593982	0.54694	0.489585	0.422768	0.364982	0.32558	0.308637	0.305424	0.316645	0.350075	0.380577	0.406967	0.435364	0.472144	0.508908	0.532465	0.551249	0.57671	0.614273	0.647555	0.677578	0.7021	0.712909	0.700862	0.675686	0.643978	0.607875	0.566254	0.519241	0.480458	0.466036	0.474959	0.502915	0.536094	0.555784	0.577218	0.628942	0.677416
117	0.987322	0.97732	0.955078	0.918338	0.876929	0.840043	0.805286	0.768027	0.73035	0.693662	0.657258	0.620047	0.574137	0.516423	0.447654	0.385368	0.342153	0.316144	0.303859	0.308645	0.33445	0.357084	0.385674	0.426257	0.46592	0.500904	0.523424	0.537389	0.55447	0.585383	0.626337	0.668319	0.700606	0.720799	0.721859	0.711016	0.690712	0.656303	0.610746	0.564807	0.536361	0.527516	0.52921	0.54552	0.570311	0.584971	0.601048	0.645587	0.681315
118	0.988215	0.979153	0.957667	0.923823	0.887547	0.854076	0.819743	0.782406	0.746518	0.713497	0.681375	0.64761	0.604776	0.55134	0.48696	0.421889	0.368562	0.32891	0.305531	0.304278	0.31906	0.335872	0.367696	0.412554	0.451491	0.483973	0.511319	0.531662	0.548452	0.577522	0.620317	0.668446	0.709127	0.737042	0.742857	0.737691	0.728817	0.703166	0.656138	0.613507	0.598363	0.593401	0.584166	0.583506	0.600129	0.618356	0.632491	0.662638	0.683355
119	0.986835	0.981456	0.962322	0.930463	0.896443	0.863087	0.828779	0.794355	0.7624	0.731826	0.701225	0.670215	0.632715	0.585327	0.527828	0.46524	0.402903	0.345966	0.307479	0.294325	0.292374	0.30692	0.342211	0.386772	0.424278	0.452736	0.484036	0.513489	0.537578	0.573017	0.610445	0.656363	0.709041	0.746513	0.751929	0.745574	0.744493	0.732929	0.695832	0.657245	0.642207	0.635685	0.622555	0.61225	0.622026	0.644294	0.658423	0.675793	0.689649
120	0.984838	0.980241	0.962822	0.935127	0.906387	0.87535	0.841822	0.808603	0.777703	0.748426	0.719252	0.689481	0.657592	0.618783	0.567178	0.506489	0.437529	0.365661	0.315911	0.295428	0.283569	0.291138	0.318702	0.360696	0.398426	0.428242	0.459308	0.48795	0.515387	0.556354	0.591681	0.633697	0.68772	0.731328	0.748632	0.753987	0.760587	0.759924	0.738159	0.705335	0.681242	0.667702	0.656602	0.646152	0.646557	0.663312	0.676975	0.690369	0.706943
121	0.986192	0.979367	0.96475	0.942148	0.916752	0.887026	0.854853	0.822291	0.791247	0.761899	0.733296	0.706469	0.681375	0.650948	0.602333	0.538045	0.461488	0.382194	0.325998	0.299571	0.284866	0.286449	0.302132	0.333537	0.372453	0.411541	0.44349	0.464174	0.485639	0.524428	0.564444	0.606037	0.65343	0.702364	0.740662	0.7657	0.77822	0.779661	0.767086	0.743187	0.716878	0.695651	0.683728	0.671835	0.663095	0.671071	0.683171	0.698223	0.717265
122	0.988564	0.981839	0.972373	0.953628	0.927442	0.897007	0.866647	0.835995	0.805819	0.775385	0.744817	0.719886	0.699529	0.676094	0.634331	0.56913	0.48737	0.406599	0.343643	0.305227	0.284575	0.283825	0.297127	0.319844	0.356555	0.399601	0.436946	0.457436	0.470661	0.499191	0.538724	0.581644	0.630402	0.686793	0.73609	0.769039	0.783312	0.783417	0.773762	0.759989	0.739452	0.713249	0.695719	0.681698	0.668787	0.667501	0.675594	0.692992	0.710768
123	0.99258	0.988244	0.981056	0.964051	0.93857	0.909366	0.880141	0.850033	0.820024	0.791261	0.762551	0.735683	0.712547	0.694431	0.663561	0.603088	0.520846	0.437226	0.363695	0.313621	0.290167	0.287488	0.303117	0.323325	0.348702	0.382353	0.424586	0.456159	0.469278	0.491716	0.528241	0.571734	0.620233	0.676972	0.72971	0.769399	0.791469	0.792108	0.780237	0.769711	0.751606	0.725215	0.705859	0.69293	0.674398	0.661228	0.665621	0.680981	0.691259
124	0.997177	0.994106	0.986008	0.970074	0.947365	0.918784	0.888213	0.856533	0.825023	0.798637	0.773217	0.743319	0.713859	0.695926	0.673138	0.622045	0.546454	0.463305	0.384181	0.326089	0.297637	0.288502	0.300879	0.316742	0.331637	0.3562	0.39565	0.430328	0.45022	0.480743	0.518883	0.562258	0.607268	0.661081	0.71805	0.768205	0.803934	0.81177	0.798502	0.781473	0.757903	0.733011	0.714954	0.699199	0.670714	0.646903	0.647256	0.654969	0.657668
125	0.998204	0.995835	0.987875	0.973278	0.951234	0.920303	0.887225	0.853466	0.818549	0.78969	0.763751	0.734301	0.70275	0.680138	0.658645	0.61984	0.559827	0.482205	0.401222	0.33839	0.301573	0.280961	0.27913	0.287271	0.303122	0.327917	0.360141	0.384133	0.408888	0.447291	0.483887	0.52537	0.574927	0.636436	0.703106	0.759167	0.797084	0.810212	0.801068	0.777188	0.746454	0.721105	0.701757	0.681739	0.646789	0.617623	0.617228	0.617135	0.614111
126	0.994446	0.994182	0.988214	0.974866	0.951978	0.918009	0.881417	0.84463	0.805618	0.771076	0.741904	0.714507	0.687522	0.664369	0.641357	0.610765	0.564798	0.491449	0.407676	0.34126	0.299056	0.267763	0.24995	0.250787	0.26987	0.295421	0.324955	0.344551	0.374734	0.413933	0.444768	0.479913	0.530845	0.599096	0.674247	0.735602	0.772536	0.786951	0.784251	0.76212	0.72844	0.697467	0.670176	0.644736	0.608861	0.579213	0.57729	0.572136	0.565437
127	0.990909	0.992488	0.988054	0.97578	0.953389	0.917614	0.876529	0.836202	0.795385	0.757654	0.724069	0.693133	0.668776	0.65118	0.63049	0.602539	0.563487	0.493104	0.410056	0.342915	0.29798	0.261223	0.234419	0.227014	0.24018	0.261443	0.294163	0.322041	0.355789	0.39377	0.427405	0.463907	0.50905	0.569216	0.639942	0.704768	0.749059	0.771197	0.775655	0.757175	0.722181	0.67987	0.637763	0.600064	0.56205	0.529476	0.5184	0.514002	0.514875
128	0.993483	0.993932	0.989212	0.976668	0.954656	0.918254	0.87371	0.830417	0.790044	0.753307	0.715945	0.676695	0.645911	0.629141	0.612506	0.589292	0.558444	0.499654	0.426092	0.357899	0.305939	0.263471	0.232105	0.213237	0.215123	0.234904	0.27182	0.309363	0.339283	0.373327	0.417242	0.469628	0.515617	0.561673	0.618498	0.681899	0.731074	0.752336	0.749531	0.729371	0.696946	0.65235	0.60394	0.561189	0.520335	0.481498	0.46148	0.456917	0.46372
129	0.99577	0.994821	0.989853	0.97833	0.959529	0.925748	0.878209	0.830963	0.78907	0.750628	0.708284	0.663213	0.626608	0.605513	0.588836	0.571123	0.551205	0.511843	0.453256	0.384836	0.324704	0.272725	0.236316	0.211915	0.207037	0.22291	0.261074	0.306732	0.331087	0.35648	0.403455	0.471052	0.530077	0.574496	0.621463	0.679155	0.72278	0.730758	0.712617	0.689489	0.660743	0.623087	0.579803	0.539775	0.494522	0.450771	0.42989	0.419417	0.416288
130	0.994373	0.992839	0.988069	0.978729	0.963972	0.933356	0.88323	0.831755	0.786938	0.74365	0.695266	0.645171	0.602939	0.576625	0.560679	0.549068	0.538927	0.512057	0.463036	0.400827	0.344874	0.291315	0.248246	0.220393	0.210082	0.21701	0.254773	0.306685	0.328813	0.34356	0.384359	0.45849	0.533612	0.587308	0.631388	0.680771	0.716698	0.717709	0.695382	0.67301	0.642385	0.604529	0.562938	0.520514	0.46917	0.421248	0.396499	0.378456	0.364591
131	0.99311	0.991105	0.986935	0.97917	0.9652	0.933905	0.882188	0.829552	0.783307	0.736088	0.681092	0.620828	0.566548	0.531286	0.513916	0.508239	0.509691	0.492919	0.452052	0.400024	0.352212	0.304569	0.258416	0.226843	0.21512	0.21757	0.2441	0.290725	0.320463	0.3382	0.370242	0.438097	0.519221	0.582071	0.63001	0.676362	0.708637	0.709317	0.688063	0.66321	0.626805	0.584312	0.538756	0.489869	0.436312	0.388018	0.356359	0.330537	0.312804
132	0.991751	0.990652	0.987669	0.980505	0.966282	0.93509	0.883479	0.828707	0.78022	0.73113	0.670817	0.601273	0.535878	0.490776	0.465138	0.456626	0.463098	0.457305	0.431674	0.395084	0.356744	0.311897	0.267139	0.235848	0.221855	0.217669	0.222866	0.253691	0.293961	0.330258	0.363998	0.421258	0.498288	0.567372	0.624963	0.671852	0.700471	0.701413	0.678774	0.645502	0.603721	0.560429	0.514484	0.464238	0.411874	0.365087	0.327571	0.291161	0.27198
133	0.990369	0.990166	0.987994	0.981576	0.969528	0.943073	0.893241	0.832975	0.779612	0.728326	0.66608	0.596454	0.531987	0.481755	0.441132	0.422606	0.428995	0.429328	0.415993	0.395918	0.373873	0.335831	0.29302	0.256504	0.231978	0.221464	0.2166	0.232748	0.271813	0.319261	0.358624	0.41358	0.492354	0.56657	0.626786	0.669124	0.698383	0.708132	0.686912	0.644288	0.59424	0.546458	0.499196	0.448693	0.393151	0.343548	0.29932	0.253379	0.233996
134	0.991464	0.989897	0.987848	0.983222	0.975028	0.954809	0.908406	0.843252	0.782834	0.726667	0.663362	0.598145	0.540979	0.487624	0.432269	0.403579	0.408141	0.41077	0.40411	0.397256	0.395066	0.366802	0.319907	0.279622	0.253156	0.238819	0.228102	0.234471	0.26927	0.315153	0.351397	0.409455	0.500056	0.581807	0.638771	0.675703	0.705592	0.723871	0.705905	0.656802	0.602135	0.549995	0.494934	0.437987	0.37678	0.321362	0.273529	0.228067	0.208684
135	0.991035	0.988943	0.987775	0.983911	0.976307	0.959101	0.917493	0.851921	0.786958	0.728275	0.665659	0.602036	0.546204	0.490217	0.430438	0.393452	0.387499	0.388164	0.389423	0.397444	0.410583	0.390286	0.344483	0.306069	0.278658	0.255239	0.23573	0.237256	0.269126	0.312421	0.355742	0.424279	0.520839	0.602718	0.657796	0.698985	0.728452	0.741941	0.720812	0.670575	0.616563	0.562774	0.501345	0.442355	0.382443	0.320723	0.265406	0.222152	0.200791
136	0.988411	0.987341	0.985833	0.98114	0.972558	0.955575	0.916302	0.85269	0.788788	0.73231	0.672195	0.607999	0.546198	0.485134	0.426703	0.386621	0.369464	0.36561	0.377473	0.399605	0.415979	0.408092	0.382531	0.346329	0.305465	0.269045	0.245018	0.247318	0.273898	0.317102	0.372441	0.445709	0.537261	0.61747	0.679002	0.728002	0.754353	0.758535	0.734938	0.687932	0.633828	0.577677	0.513147	0.453975	0.398572	0.335203	0.270429	0.223731	0.197368
137	0.986384	0.986535	0.983771	0.979069	0.972615	0.956657	0.917096	0.855083	0.794103	0.739986	0.681562	0.617026	0.549305	0.482739	0.423682	0.380633	0.352775	0.341218	0.361069	0.394775	0.412394	0.424165	0.42338	0.39298	0.345058	0.303109	0.278637	0.277212	0.295261	0.339627	0.397769	0.462566	0.54109	0.617572	0.687724	0.744652	0.766651	0.762915	0.742598	0.703845	0.652035	0.598031	0.534515	0.470322	0.410083	0.343468	0.277444	0.231215	0.199651
138	0.983768	0.984377	0.981609	0.977307	0.972664	0.958268	0.921124	0.863251	0.803039	0.749306	0.693543	0.632406	0.565345	0.496274	0.426611	0.369376	0.334909	0.324796	0.347702	0.380344	0.400529	0.430308	0.446316	0.42609	0.387009	0.354765	0.335578	0.32855	0.336494	0.371664	0.420213	0.478903	0.550672	0.621488	0.691764	0.751309	0.773089	0.766325	0.750789	0.724011	0.679049	0.630429	0.570149	0.499842	0.427223	0.352045	0.285228	0.240741	0.206552
139	0.976926	0.977687	0.977992	0.975478	0.971182	0.960619	0.932217	0.879933	0.814369	0.757921	0.704298	0.647037	0.583548	0.512441	0.427702	0.355807	0.322525	0.323262	0.345567	0.368035	0.393355	0.43382	0.456305	0.444776	0.419819	0.407318	0.396223	0.382899	0.381429	0.403643	0.439468	0.497469	0.569449	0.638553	0.706315	0.764334	0.78944	0.786055	0.775288	0.754701	0.710872	0.659493	0.601236	0.534619	0.461322	0.384572	0.310766	0.254342	0.213341
140	0.964343	0.96665	0.973651	0.976122	0.972539	0.965465	0.943618	0.893628	0.824066	0.764273	0.71183	0.658069	0.59776	0.527286	0.441856	0.366748	0.326453	0.324872	0.34365	0.366007	0.399944	0.447582	0.473367	0.475425	0.470757	0.470748	0.455452	0.432206	0.422385	0.435455	0.463519	0.51928	0.590177	0.661413	0.729846	0.788096	0.818412	0.817613	0.807855	0.786857	0.737521	0.677337	0.62065	0.563132	0.5018	0.431778	0.348487	0.273492	0.221812
141	0.944353	0.948054	0.962737	0.974943	0.975812	0.969923	0.948917	0.899173	0.829476	0.767605	0.717812	0.669747	0.616472	0.554231	0.476086	0.39615	0.337682	0.320764	0.338659	0.378948	0.424676	0.470756	0.501435	0.527685	0.547069	0.54625	0.519093	0.486975	0.465402	0.46598	0.49315	0.545315	0.606648	0.673852	0.741239	0.799681	0.836612	0.843298	0.831783	0.805528	0.753676	0.695209	0.642066	0.587743	0.534948	0.474354	0.387317	0.299266	0.239748
142	0.913749	0.922816	0.943473	0.965834	0.974002	0.972083	0.95543	0.911236	0.838643	0.770881	0.720636	0.676447	0.629978	0.575583	0.500588	0.414375	0.342792	0.310661	0.323594	0.376438	0.437142	0.490978	0.533657	0.580254	0.614691	0.610711	0.575576	0.536993	0.50428	0.495306	0.521995	0.564067	0.607751	0.665262	0.728461	0.788344	0.833959	0.849344	0.832612	0.802555	0.761001	0.715597	0.662726	0.60392	0.552217	0.498407	0.416398	0.334111	0.275173
143	0.865566	0.889252	0.915002	0.943983	0.962772	0.969818	0.961145	0.928481	0.8568	0.780953	0.723308	0.677255	0.632718	0.582203	0.513776	0.432563	0.358352	0.31504	0.314977	0.363542	0.433262	0.50306	0.559378	0.60987	0.6442	0.644964	0.615839	0.578988	0.540982	0.533351	0.555757	0.58379	0.612847	0.663145	0.722759	0.782198	0.829913	0.852424	0.842497	0.815314	0.780557	0.741176	0.68642	0.621305	0.562961	0.50421	0.433804	0.372143	0.318853
144	0.792069	0.832456	0.867151	0.906149	0.941144	0.956191	0.950362	0.9299	0.873333	0.797552	0.730749	0.679661	0.635029	0.588819	0.531244	0.461556	0.391379	0.341405	0.325321	0.362115	0.427615	0.503308	0.570017	0.619329	0.648947	0.659231	0.643898	0.613762	0.577071	0.572314	0.585054	0.603667	0.629543	0.678882	0.736019	0.789412	0.828589	0.854596	0.862957	0.844811	0.807414	0.767112	0.717426	0.651543	0.586538	0.522291	0.463025	0.408494	0.349531
145	0.741461	0.786643	0.823675	0.868036	0.914157	0.930202	0.920368	0.904329	0.86893	0.808498	0.741389	0.68574	0.640952	0.59921	0.550509	0.490627	0.427285	0.375556	0.346959	0.369947	0.421352	0.495813	0.575186	0.633107	0.661981	0.67535	0.672891	0.650126	0.612539	0.593798	0.5852	0.601028	0.636313	0.689146	0.743551	0.792575	0.825491	0.847343	0.866337	0.859867	0.82558	0.787043	0.744217	0.682639	0.618044	0.555889	0.50128	0.442798	0.374628
146	0.743746	0.778838	0.807127	0.844879	0.892177	0.909737	0.899235	0.884086	0.864288	0.822462	0.761091	0.699619	0.652025	0.612607	0.569629	0.517607	0.463069	0.416448	0.381945	0.3908	0.430844	0.501329	0.582523	0.652691	0.691418	0.70283	0.701127	0.677807	0.634802	0.597977	0.572802	0.588431	0.627918	0.676071	0.728269	0.778163	0.814239	0.836508	0.858048	0.860643	0.841177	0.814674	0.777981	0.718661	0.655489	0.594532	0.538452	0.479315	0.409881
147	0.75179	0.771828	0.79387	0.826018	0.871439	0.897214	0.896346	0.892952	0.889304	0.856975	0.790948	0.718629	0.66573	0.626476	0.58634	0.540717	0.496086	0.456864	0.419088	0.415081	0.4493	0.51659	0.589089	0.665815	0.71861	0.731609	0.727271	0.70023	0.650488	0.603679	0.576686	0.586878	0.61503	0.649344	0.698189	0.749046	0.78957	0.821634	0.848855	0.858109	0.849987	0.833273	0.804592	0.752761	0.691849	0.631267	0.570909	0.511364	0.445845
148	0.708864	0.724437	0.745743	0.778957	0.824798	0.857642	0.868458	0.88416	0.90496	0.886235	0.813253	0.732199	0.676085	0.635793	0.597551	0.557968	0.52184	0.489994	0.44967	0.431266	0.459429	0.525457	0.592819	0.668991	0.727997	0.74544	0.743633	0.716451	0.664115	0.615336	0.587212	0.586191	0.595529	0.616582	0.661812	0.712355	0.756037	0.795328	0.82758	0.845466	0.84211	0.825473	0.806278	0.768808	0.713741	0.65845	0.598947	0.540489	0.479573
149	0.672697	0.691885	0.709534	0.742217	0.790231	0.820279	0.830517	0.852688	0.888347	0.889516	0.827964	0.747238	0.688426	0.647063	0.611791	0.57971	0.551491	0.525006	0.485988	0.46091	0.482091	0.540592	0.601192	0.671144	0.72799	0.747943	0.747955	0.723069	0.676698	0.63347	0.601564	0.58475	0.577239	0.592382	0.638467	0.689731	0.735274	0.774103	0.80407	0.827487	0.833224	0.822459	0.80805	0.772411	0.722337	0.678949	0.630362	0.577017	0.521433
150	0.66553	0.691119	0.702413	0.728354	0.774822	0.80391	0.814751	0.832436	0.863707	0.877213	0.83544	0.761661	0.701573	0.661235	0.627864	0.598971	0.574966	0.552735	0.521261	0.496569	0.503557	0.545084	0.597508	0.662693	0.715259	0.740198	0.745388	0.727876	0.690194	0.646906	0.6045	0.569389	0.558928	0.584297	0.633987	0.681079	0.722359	0.759938	0.790666	0.815432	0.829026	0.826274	0.812257	0.77556	0.733725	0.699293	0.661472	0.616333	0.564933
151	0.657936	0.692138	0.705468	0.720671	0.753323	0.783933	0.803569	0.823488	0.852012	0.869543	0.835292	0.768996	0.712472	0.67581	0.642942	0.612251	0.588145	0.57019	0.548761	0.524382	0.514916	0.536576	0.577841	0.635029	0.688856	0.725417	0.735043	0.723181	0.691268	0.64598	0.600667	0.555074	0.542327	0.573274	0.619936	0.662319	0.702029	0.739941	0.774245	0.800772	0.817568	0.818464	0.809577	0.786027	0.756437	0.720803	0.681783	0.643825	0.602827
152	0.657217	0.695135	0.714674	0.71859	0.734469	0.763922	0.795562	0.828378	0.858212	0.874772	0.843064	0.782414	0.728474	0.692502	0.658204	0.623839	0.59802	0.58208	0.566308	0.544224	0.528831	0.538663	0.567509	0.613795	0.671796	0.719388	0.729982	0.720302	0.690613	0.647637	0.610173	0.56703	0.548045	0.567441	0.597452	0.628652	0.664777	0.704946	0.746543	0.783184	0.806272	0.807721	0.804493	0.798985	0.78294	0.744323	0.696266	0.658544	0.631607
153	0.665046	0.69232	0.711427	0.71051	0.724176	0.761416	0.806929	0.849053	0.875138	0.886393	0.860297	0.806019	0.750566	0.70964	0.672895	0.636027	0.607778	0.59031	0.574505	0.55551	0.542874	0.549863	0.567696	0.606848	0.662813	0.710749	0.723921	0.716926	0.691215	0.658033	0.625888	0.584516	0.560282	0.565312	0.578778	0.597246	0.628431	0.673349	0.722014	0.767277	0.797695	0.803057	0.801077	0.801901	0.798191	0.768653	0.721024	0.679495	0.652951
154	0.664073	0.681853	0.701825	0.709249	0.728568	0.76957	0.812557	0.848915	0.874639	0.890463	0.876097	0.829709	0.772716	0.727439	0.687093	0.647896	0.616752	0.596448	0.578322	0.558639	0.543899	0.544757	0.553509	0.589927	0.635098	0.675138	0.697542	0.698652	0.683044	0.663464	0.63691	0.598245	0.566561	0.558248	0.564906	0.585032	0.62318	0.669443	0.713184	0.753289	0.784517	0.797069	0.796174	0.794178	0.795782	0.779349	0.746594	0.709647	0.67274
155	0.642229	0.665024	0.696766	0.721416	0.739958	0.7732	0.806	0.834263	0.86407	0.894097	0.895059	0.852287	0.793076	0.747109	0.702266	0.656904	0.62095	0.598256	0.578906	0.560201	0.541521	0.529067	0.526583	0.5551	0.58929	0.626896	0.659518	0.671868	0.669524	0.661048	0.638395	0.602138	0.563051	0.545206	0.551891	0.579522	0.624594	0.66823	0.705652	0.740105	0.770692	0.788133	0.791233	0.788247	0.787282	0.775593	0.758672	0.730365	0.687554
156	0.642651	0.661423	0.694853	0.726953	0.745187	0.776075	0.805999	0.832959	0.86303	0.894476	0.903656	0.869822	0.819279	0.77481	0.723491	0.669137	0.626636	0.599995	0.58012	0.564837	0.545826	0.524003	0.509651	0.520528	0.548143	0.591742	0.629647	0.649555	0.660252	0.661399	0.639102	0.599902	0.552133	0.527809	0.536814	0.563955	0.602442	0.644805	0.686601	0.723994	0.756543	0.777714	0.788551	0.790123	0.784848	0.773146	0.760136	0.734903	0.695823
157	0.682386	0.687339	0.708279	0.730701	0.748211	0.780806	0.811076	0.838867	0.86742	0.888356	0.893021	0.87102	0.83874	0.798086	0.742883	0.684691	0.637153	0.603651	0.580778	0.566949	0.551179	0.529642	0.504543	0.493355	0.509974	0.556721	0.599633	0.623739	0.643652	0.654172	0.636601	0.600752	0.551607	0.520096	0.520684	0.540544	0.574229	0.617192	0.663435	0.70341	0.738747	0.766278	0.784808	0.787473	0.778095	0.769638	0.757378	0.736152	0.709915
158	0.753012	0.751526	0.759741	0.765152	0.771374	0.795248	0.825873	0.85698	0.883308	0.894106	0.894245	0.880619	0.855853	0.811881	0.753086	0.694577	0.645693	0.608218	0.58248	0.566431	0.548155	0.524486	0.492182	0.46763	0.475059	0.521598	0.566025	0.588687	0.61324	0.633353	0.626317	0.600519	0.564829	0.536395	0.524755	0.534237	0.568074	0.608933	0.654481	0.693571	0.729431	0.759704	0.780388	0.782705	0.774623	0.772358	0.764851	0.749365	0.733443
159	0.83037	0.821867	0.817304	0.807705	0.801532	0.811066	0.835224	0.865007	0.89296	0.906185	0.912283	0.907315	0.877751	0.825697	0.762021	0.700669	0.652585	0.615642	0.587132	0.564806	0.537435	0.504196	0.468354	0.443918	0.451132	0.489921	0.527251	0.54987	0.582632	0.612118	0.612934	0.596448	0.578651	0.558462	0.532922	0.523951	0.5521	0.593922	0.641835	0.683406	0.72056	0.751844	0.774369	0.784013	0.785564	0.785653	0.780844	0.767028	0.751488
160	0.871716	0.850779	0.838248	0.823297	0.815142	0.820129	0.835733	0.858439	0.887066	0.907367	0.921409	0.926183	0.898905	0.848267	0.783549	0.718701	0.666473	0.624025	0.588321	0.557095	0.520543	0.478158	0.435554	0.411466	0.419653	0.443102	0.468783	0.499788	0.549698	0.589901	0.597606	0.591133	0.583372	0.567626	0.538017	0.515873	0.530286	0.570586	0.621859	0.666883	0.701789	0.732146	0.759049	0.777138	0.788679	0.789602	0.783777	0.769851	0.756017
161	0.884749	0.872152	0.868771	0.856049	0.848711	0.854898	0.863655	0.878672	0.902177	0.924907	0.942766	0.950477	0.924319	0.872598	0.807593	0.741857	0.682659	0.629269	0.585496	0.549534	0.507697	0.459386	0.411079	0.38118	0.384953	0.395895	0.413414	0.453823	0.513561	0.557696	0.579678	0.586203	0.580191	0.567463	0.552476	0.536145	0.534441	0.560316	0.609237	0.655974	0.688372	0.716437	0.744614	0.763126	0.775454	0.780136	0.781562	0.773676	0.763495
162	0.896234	0.896426	0.899169	0.882331	0.870843	0.879704	0.888603	0.902786	0.924273	0.944761	0.960114	0.962159	0.928154	0.871223	0.809682	0.746871	0.683782	0.622782	0.576333	0.543939	0.504143	0.452139	0.402497	0.364886	0.353885	0.35683	0.367955	0.404393	0.456514	0.496107	0.541397	0.566927	0.566735	0.557253	0.553225	0.546096	0.536401	0.545278	0.587899	0.63993	0.677753	0.707737	0.734564	0.745887	0.750662	0.75729	0.773371	0.7791	0.772794
163	0.922248	0.92531	0.924971	0.892488	0.870457	0.883498	0.896329	0.911236	0.932342	0.950363	0.959161	0.951399	0.911539	0.857893	0.803738	0.74324	0.678354	0.613972	0.565727	0.535894	0.501369	0.451166	0.399296	0.352548	0.322473	0.311748	0.315214	0.339124	0.379082	0.420571	0.484988	0.52811	0.539246	0.536892	0.539039	0.535248	0.527383	0.533632	0.572611	0.623946	0.661412	0.688552	0.715935	0.730036	0.733342	0.736692	0.756411	0.771547	0.770135
164	0.942513	0.945715	0.942947	0.905645	0.885258	0.901204	0.910917	0.91979	0.933749	0.94823	0.950707	0.935217	0.897527	0.853201	0.805626	0.747403	0.682038	0.616263	0.564943	0.532212	0.499883	0.452241	0.395596	0.338663	0.291062	0.263449	0.261837	0.278021	0.314008	0.36924	0.446359	0.500761	0.522516	0.527072	0.529961	0.517845	0.50516	0.520948	0.567128	0.615148	0.647531	0.669487	0.697457	0.721669	0.733688	0.738919	0.752776	0.765214	0.766873
165	0.961536	0.95984	0.955751	0.929144	0.9181	0.93471	0.942991	0.940973	0.93892	0.945354	0.945307	0.929307	0.901137	0.868106	0.82139	0.760611	0.693469	0.626697	0.57331	0.536439	0.502109	0.453125	0.390613	0.324777	0.265778	0.227973	0.226939	0.244747	0.280059	0.338401	0.419137	0.490185	0.535787	0.544685	0.529723	0.500102	0.483137	0.507842	0.556539	0.6004	0.63526	0.664245	0.695816	0.722801	0.740589	0.752697	0.76335	0.768164	0.772086
166	0.973938	0.974252	0.970509	0.949868	0.94005	0.953155	0.962591	0.954025	0.94275	0.946134	0.945564	0.925906	0.900688	0.880064	0.836959	0.769563	0.698201	0.630111	0.575977	0.538073	0.502006	0.451149	0.383003	0.309042	0.245549	0.20426	0.202986	0.223149	0.25817	0.307826	0.370966	0.449841	0.530698	0.55566	0.528304	0.490167	0.47128	0.49076	0.529189	0.570341	0.615558	0.655554	0.690415	0.710789	0.726818	0.743779	0.756224	0.76046	0.768112
167	0.974941	0.97951	0.976915	0.963913	0.955961	0.958835	0.964077	0.957599	0.947848	0.945075	0.931098	0.900849	0.874988	0.864547	0.832423	0.767674	0.696497	0.629187	0.574996	0.53758	0.501791	0.450771	0.378823	0.296419	0.227557	0.184634	0.180513	0.197096	0.228246	0.269874	0.320101	0.397957	0.50284	0.547899	0.524779	0.4896	0.470016	0.482054	0.51191	0.548077	0.592485	0.633292	0.670318	0.685074	0.696625	0.714946	0.732296	0.742028	0.752645
168	0.98381	0.984187	0.977703	0.970655	0.963791	0.954116	0.953864	0.951708	0.940154	0.925823	0.902207	0.873176	0.851361	0.838861	0.809465	0.755841	0.692732	0.629918	0.576153	0.538011	0.504226	0.456428	0.385364	0.299266	0.222131	0.173089	0.16088	0.17052	0.192384	0.226672	0.287608	0.371805	0.47964	0.538999	0.535537	0.510357	0.493071	0.502966	0.523306	0.536747	0.561658	0.603621	0.647489	0.664932	0.67603	0.695223	0.714723	0.722997	0.730315
169	0.991997	0.99182	0.985697	0.978894	0.968636	0.951636	0.948086	0.949063	0.931566	0.910687	0.893594	0.874721	0.852486	0.826471	0.788459	0.740749	0.685476	0.628035	0.576114	0.538784	0.507987	0.466581	0.402612	0.315483	0.22799	0.169976	0.14753	0.15062	0.165147	0.190116	0.253984	0.338657	0.437497	0.508424	0.541297	0.541746	0.532706	0.536681	0.543507	0.533276	0.541115	0.581547	0.625215	0.648813	0.666108	0.687964	0.706885	0.70875	0.71054
170	0.991454	0.99507	0.993027	0.987522	0.979273	0.966459	0.960445	0.956622	0.934935	0.914262	0.904744	0.891072	0.863425	0.825939	0.781134	0.732016	0.679923	0.624777	0.57469	0.539293	0.510802	0.477887	0.427675	0.343856	0.244819	0.175521	0.143102	0.137637	0.146509	0.163909	0.215687	0.292458	0.384536	0.461351	0.524142	0.555484	0.564353	0.570912	0.574787	0.554782	0.545103	0.563292	0.596708	0.628763	0.657008	0.680382	0.695255	0.695989	0.698835
171	0.990692	0.994114	0.99409	0.99129	0.985979	0.978437	0.969406	0.956393	0.929805	0.90821	0.900496	0.888682	0.861332	0.824069	0.780838	0.733716	0.685618	0.630192	0.579762	0.542537	0.514047	0.488928	0.450746	0.373202	0.266283	0.185205	0.142281	0.127362	0.130595	0.14705	0.192417	0.264164	0.357793	0.439295	0.508908	0.55233	0.57277	0.591632	0.604908	0.582462	0.554628	0.548047	0.567983	0.598074	0.632226	0.658365	0.674022	0.679532	0.686592
172	0.991304	0.991215	0.990485	0.988087	0.981522	0.971908	0.954788	0.93579	0.913891	0.893265	0.872161	0.850088	0.824524	0.79857	0.765483	0.726397	0.686624	0.633495	0.580933	0.541198	0.516034	0.498471	0.465029	0.387751	0.27692	0.190297	0.140204	0.116707	0.11576	0.135278	0.180604	0.245982	0.33431	0.417488	0.486168	0.533924	0.559509	0.584928	0.603965	0.583653	0.5523	0.540254	0.551576	0.565546	0.592596	0.62299	0.646033	0.656116	0.661773
173	0.986515	0.983214	0.980814	0.977422	0.972946	0.963372	0.938883	0.909583	0.884048	0.858553	0.823183	0.795233	0.776704	0.758506	0.730711	0.699153	0.66849	0.62313	0.573652	0.538317	0.52004	0.508861	0.481309	0.403332	0.286674	0.198266	0.146666	0.115768	0.109902	0.129498	0.170869	0.225665	0.299915	0.376394	0.44345	0.497492	0.535749	0.572579	0.595879	0.577974	0.547057	0.537486	0.548271	0.54976	0.565469	0.596717	0.622609	0.633227	0.634404
174	0.958235	0.954424	0.950714	0.950726	0.961601	0.962184	0.93961	0.899652	0.857181	0.827343	0.795934	0.771	0.757871	0.74127	0.712657	0.679129	0.646149	0.609871	0.572045	0.545148	0.52978	0.520416	0.500571	0.428303	0.304554	0.20775	0.152489	0.117393	0.109282	0.125938	0.157546	0.202708	0.268649	0.338723	0.402776	0.459036	0.514984	0.572705	0.600555	0.582702	0.551471	0.536871	0.539752	0.537809	0.548932	0.578841	0.603028	0.612405	0.614198
175	0.893961	0.899122	0.904146	0.908927	0.932018	0.940676	0.922451	0.885259	0.840649	0.810715	0.788927	0.768733	0.752794	0.738083	0.714277	0.678512	0.640504	0.611176	0.583828	0.561103	0.543907	0.533662	0.518571	0.45478	0.326746	0.216437	0.153162	0.117117	0.105041	0.114411	0.1355	0.170256	0.227228	0.296149	0.365071	0.425438	0.497634	0.575898	0.608441	0.592863	0.565509	0.538524	0.52092	0.515114	0.527182	0.552277	0.572275	0.585338	0.599739
176	0.82383	0.848105	0.875253	0.880949	0.895444	0.902918	0.887216	0.857584	0.824129	0.800561	0.788592	0.772604	0.750945	0.736337	0.720833	0.693341	0.658735	0.628088	0.599003	0.576415	0.559702	0.549633	0.534888	0.47797	0.353614	0.235399	0.162646	0.121692	0.100648	0.100523	0.118529	0.148711	0.195319	0.25837	0.329512	0.395283	0.474997	0.560492	0.599348	0.593518	0.572051	0.542291	0.513418	0.49828	0.505503	0.524471	0.539016	0.559275	0.58845
177	0.769951	0.806069	0.843653	0.850371	0.858428	0.866459	0.855197	0.8322	0.812271	0.799846	0.791332	0.772779	0.746352	0.731104	0.722116	0.707043	0.68048	0.647387	0.615608	0.593271	0.577719	0.56641	0.548132	0.493762	0.374926	0.253234	0.174216	0.127822	0.102269	0.0944212	0.107602	0.133452	0.172143	0.226239	0.293803	0.362329	0.44159	0.525896	0.573063	0.579962	0.5639	0.545097	0.524415	0.501812	0.491889	0.499041	0.512638	0.54333	0.577083
178	0.716818	0.751251	0.784892	0.795372	0.806839	0.821652	0.828612	0.824731	0.809283	0.794728	0.785634	0.769159	0.744059	0.726127	0.71482	0.704032	0.685985	0.659503	0.631578	0.610695	0.59602	0.582136	0.559983	0.505644	0.393613	0.270436	0.185173	0.132212	0.103348	0.0884221	0.0919062	0.111364	0.146027	0.193824	0.254247	0.321873	0.400961	0.48735	0.543736	0.557535	0.543468	0.534353	0.523711	0.501007	0.478841	0.468547	0.481728	0.524309	0.561411
179	0.663446	0.695248	0.729561	0.743717	0.757886	0.780353	0.804165	0.816813	0.805203	0.788375	0.777034	0.762667	0.74435	0.726852	0.709293	0.694205	0.684055	0.67085	0.649526	0.630289	0.615602	0.598751	0.57497	0.524452	0.421814	0.2939	0.19687	0.134261	0.0986271	0.0787923	0.0768793	0.0918072	0.124129	0.167436	0.220419	0.283911	0.361689	0.450311	0.515711	0.538643	0.53046	0.525239	0.511184	0.488515	0.466658	0.445093	0.449707	0.48725	0.529343
180	0.615853	0.645483	0.682422	0.698148	0.710832	0.738616	0.769391	0.788143	0.789887	0.781243	0.762324	0.742986	0.73233	0.722369	0.705006	0.686886	0.681027	0.677682	0.663584	0.647982	0.633282	0.614914	0.59167	0.545028	0.445671	0.315083	0.211122	0.141254	0.097943	0.0730511	0.0687134	0.0803756	0.107824	0.145567	0.194134	0.254146	0.327584	0.414631	0.493469	0.539566	0.547576	0.542828	0.514734	0.481765	0.460717	0.439324	0.430613	0.448332	0.485392
181	0.582499	0.605285	0.639003	0.657152	0.667884	0.69812	0.73229	0.754755	0.769442	0.771197	0.748731	0.723369	0.717185	0.717009	0.704651	0.689536	0.685833	0.684504	0.675751	0.665064	0.652441	0.634884	0.612605	0.567411	0.469485	0.3403	0.229505	0.153972	0.106355	0.0767189	0.0687458	0.0755789	0.0944793	0.126482	0.174212	0.232994	0.299837	0.378249	0.461689	0.529671	0.559409	0.559609	0.526332	0.48652	0.462309	0.447156	0.431963	0.429645	0.450631
182	0.564304	0.585562	0.615725	0.636938	0.649258	0.675354	0.705261	0.729245	0.750194	0.759193	0.744091	0.721235	0.721722	0.729189	0.718054	0.702697	0.697242	0.694019	0.687188	0.680669	0.671628	0.65634	0.634621	0.592081	0.501304	0.375325	0.255227	0.172294	0.119998	0.0879387	0.0759657	0.075994	0.0864752	0.116886	0.166997	0.222717	0.279473	0.343091	0.412559	0.480127	0.527758	0.556147	0.541878	0.511402	0.483416	0.464035	0.439994	0.42399	0.431632
183	0.54629	0.567196	0.597116	0.625648	0.645729	0.663746	0.684036	0.709096	0.734031	0.748156	0.744458	0.730508	0.734662	0.742977	0.730799	0.71163	0.70267	0.700442	0.696223	0.69108	0.682634	0.668466	0.646135	0.60673	0.527115	0.410399	0.289862	0.200994	0.139558	0.103253	0.0875932	0.080987	0.0848462	0.111995	0.157843	0.204858	0.251739	0.306298	0.365876	0.425316	0.47662	0.535919	0.55205	0.538589	0.509999	0.477858	0.445219	0.426134	0.421639
184	0.51737	0.540503	0.569458	0.600349	0.628129	0.65028	0.669765	0.695534	0.723188	0.741752	0.744398	0.733675	0.733912	0.740337	0.730851	0.711317	0.701578	0.701544	0.700079	0.695881	0.687084	0.672793	0.649029	0.610765	0.544625	0.444799	0.325023	0.227499	0.158446	0.116034	0.0943205	0.0817536	0.0822775	0.103598	0.136515	0.171132	0.215134	0.272531	0.332193	0.38841	0.433991	0.499499	0.536979	0.544143	0.522323	0.486995	0.456301	0.436499	0.415524
185	0.48541	0.515583	0.542744	0.571567	0.604796	0.637611	0.661946	0.687996	0.716258	0.735952	0.741336	0.733985	0.731523	0.732015	0.723258	0.708544	0.701342	0.700323	0.69834	0.696587	0.690321	0.678543	0.657309	0.620945	0.561361	0.470737	0.347986	0.242722	0.171035	0.122195	0.0924708	0.0761927	0.0759459	0.090856	0.113888	0.144012	0.189191	0.248412	0.307231	0.362479	0.405131	0.462769	0.511233	0.542153	0.534294	0.50632	0.480169	0.452876	0.415017
186	0.467798	0.503085	0.531202	0.557146	0.591408	0.627614	0.6557	0.686706	0.713465	0.726694	0.732691	0.734292	0.73446	0.728735	0.71885	0.710459	0.707269	0.704621	0.700927	0.699072	0.693914	0.685179	0.669514	0.638266	0.576353	0.483786	0.359265	0.250806	0.180158	0.128506	0.0919713	0.0734185	0.072365	0.0792287	0.0949481	0.126101	0.172671	0.228121	0.282753	0.339814	0.386279	0.439388	0.493013	0.538917	0.541924	0.523609	0.498241	0.456442	0.406869
187	0.473838	0.505435	0.5292	0.551363	0.583417	0.618483	0.649688	0.686794	0.71381	0.723375	0.729691	0.735957	0.736794	0.730715	0.724271	0.71909	0.715684	0.712948	0.710635	0.706413	0.700648	0.694433	0.681856	0.654198	0.588701	0.495582	0.377779	0.268349	0.193995	0.141269	0.102633	0.0803008	0.0719001	0.0694732	0.0796209	0.108527	0.151672	0.201519	0.251353	0.308616	0.358391	0.417513	0.479322	0.532075	0.542744	0.5336	0.514196	0.470289	0.417562
188	0.48595	0.511249	0.528075	0.546537	0.574908	0.611922	0.647586	0.684934	0.715384	0.733297	0.744248	0.748552	0.745756	0.741031	0.735103	0.725556	0.717253	0.716014	0.717648	0.714266	0.711225	0.707649	0.69601	0.671957	0.609139	0.521671	0.416352	0.306133	0.219588	0.159387	0.116556	0.0867494	0.0687121	0.0615674	0.0716457	0.097006	0.129968	0.169811	0.214649	0.269346	0.318212	0.387195	0.462077	0.5264	0.554267	0.55713	0.547121	0.514202	0.465124
189	0.47481	0.503461	0.521222	0.536823	0.560603	0.598341	0.63634	0.672366	0.710071	0.73942	0.753991	0.757194	0.755661	0.75368	0.745027	0.730425	0.718463	0.716365	0.717956	0.717972	0.719092	0.716844	0.706234	0.686189	0.632512	0.557312	0.464848	0.353355	0.250724	0.176373	0.126827	0.0908705	0.0692899	0.0625465	0.0707098	0.0884057	0.111358	0.143252	0.184898	0.237315	0.288533	0.366329	0.448101	0.513881	0.55472	0.575685	0.577106	0.557681	0.514578
190	0.460518	0.486515	0.508794	0.526443	0.545211	0.575036	0.611833	0.652202	0.697719	0.735597	0.752736	0.7573	0.759497	0.760273	0.750127	0.735318	0.725067	0.720924	0.718856	0.720519	0.723493	0.721154	0.711861	0.695567	0.649361	0.582283	0.496406	0.387083	0.277736	0.194817	0.143031	0.106062	0.0807043	0.069802	0.0718177	0.0806628	0.0980108	0.127433	0.167774	0.215018	0.267264	0.350274	0.433886	0.496658	0.543992	0.578432	0.587353	0.578827	0.545485
191	0.472446	0.481681	0.499097	0.518655	0.536767	0.561956	0.598161	0.642183	0.689954	0.731883	0.753075	0.760167	0.764647	0.766141	0.754735	0.739669	0.729707	0.722542	0.718744	0.721826	0.726547	0.726822	0.718177	0.702205	0.657668	0.59048	0.50724	0.406522	0.302119	0.218805	0.16596	0.12732	0.0947119	0.075745	0.0726929	0.0760887	0.0861669	0.111047	0.152144	0.198158	0.244342	0.323338	0.411405	0.482711	0.536941	0.576288	0.592488	0.591187	0.572626
192	0.485279	0.485341	0.496067	0.513642	0.534021	0.561177	0.599738	0.644167	0.688402	0.729164	0.752639	0.761207	0.767648	0.771743	0.762222	0.744838	0.730388	0.718642	0.71294	0.717101	0.725858	0.73313	0.728056	0.714287	0.672976	0.60368	0.521942	0.427269	0.324933	0.241933	0.183943	0.136188	0.0958552	0.0751711	0.0725755	0.0710693	0.0729971	0.0938336	0.13581	0.185638	0.225578	0.291134	0.377725	0.456935	0.517615	0.568676	0.60295	0.611804	0.610696
193	0.486496	0.491563	0.50082	0.512884	0.527422	0.551226	0.591958	0.638917	0.679706	0.719515	0.748763	0.762236	0.768729	0.775283	0.770094	0.751063	0.730657	0.71517	0.705972	0.706686	0.715612	0.726885	0.730167	0.725457	0.690521	0.619638	0.539524	0.447561	0.34291	0.257103	0.195401	0.140783	0.0957828	0.076156	0.0736693	0.0654589	0.0609132	0.0794209	0.118867	0.172927	0.217879	0.272882	0.342447	0.411477	0.473268	0.539055	0.593679	0.620985	0.642893
194	0.465465	0.480619	0.491762	0.503683	0.517391	0.540557	0.579726	0.626186	0.665598	0.705019	0.740712	0.762406	0.769545	0.774865	0.770379	0.751264	0.728705	0.712436	0.699427	0.693708	0.701568	0.715122	0.726058	0.728838	0.699951	0.631276	0.551122	0.464266	0.363702	0.272169	0.207859	0.153257	0.109106	0.0884919	0.0812766	0.0668685	0.0575681	0.0700704	0.100693	0.150991	0.198031	0.246235	0.29776	0.357355	0.422399	0.494411	0.559212	0.607257	0.653452
195	0.435519	0.456437	0.471134	0.485724	0.506891	0.53797	0.575845	0.617117	0.656428	0.694307	0.729766	0.756257	0.766113	0.768849	0.763521	0.748294	0.728126	0.707839	0.688731	0.680933	0.69187	0.708105	0.723392	0.731709	0.711426	0.648068	0.56222	0.476537	0.385161	0.293757	0.227226	0.17313	0.130993	0.105691	0.0908461	0.074833	0.0659288	0.0728345	0.0916033	0.124305	0.159236	0.203179	0.2509	0.313483	0.383509	0.45709	0.523052	0.578266	0.640626
196	0.399173	0.422825	0.443457	0.45858	0.484372	0.523351	0.561212	0.5984	0.640252	0.680985	0.715238	0.741236	0.75219	0.753873	0.753461	0.748578	0.732696	0.704657	0.677803	0.671662	0.686782	0.702409	0.715178	0.725381	0.718435	0.66949	0.581914	0.491007	0.402219	0.316539	0.254363	0.202646	0.157409	0.118263	0.0932864	0.0819105	0.0774942	0.0793846	0.0884578	0.105945	0.132032	0.176944	0.222168	0.276607	0.342921	0.423963	0.497998	0.552868	0.618306
197	0.35184	0.376577	0.406466	0.427422	0.46075	0.503303	0.536069	0.56948	0.613373	0.658849	0.693122	0.718914	0.733529	0.736769	0.741186	0.746512	0.73514	0.702699	0.670052	0.663134	0.67839	0.692073	0.699335	0.706591	0.708872	0.672705	0.595449	0.509364	0.421973	0.342952	0.284691	0.232921	0.184896	0.134932	0.0998018	0.0878948	0.0826042	0.0794291	0.0866622	0.10146	0.120516	0.159123	0.198985	0.243399	0.304148	0.390786	0.476187	0.541302	0.603444
198	0.339532	0.353669	0.376307	0.395564	0.433549	0.479756	0.512356	0.545209	0.590759	0.640594	0.67846	0.706418	0.72475	0.728178	0.728683	0.735155	0.726963	0.69464	0.65639	0.644045	0.656613	0.671655	0.67801	0.684786	0.689481	0.661483	0.603318	0.532497	0.453264	0.38259	0.321327	0.261028	0.210649	0.161963	0.122891	0.102093	0.090024	0.0855261	0.0966576	0.111682	0.119213	0.140752	0.177045	0.224058	0.280007	0.35501	0.443568	0.525018	0.592142
199	0.364881	0.367377	0.371005	0.375427	0.407232	0.455868	0.495593	0.534152	0.580921	0.632687	0.676687	0.705594	0.723828	0.726519	0.721112	0.721816	0.711903	0.679873	0.636473	0.619886	0.633484	0.649371	0.656924	0.672887	0.678545	0.654932	0.61296	0.557021	0.489511	0.423495	0.353802	0.282687	0.226417	0.180342	0.141855	0.113157	0.096671	0.0961016	0.10714	0.115014	0.112898	0.126501	0.161234	0.209706	0.261592	0.321643	0.400664	0.485177	0.567198
200	0.36874	0.376701	0.376083	0.369332	0.390975	0.436144	0.479505	0.52114	0.564819	0.612849	0.657317	0.686522	0.706649	0.713608	0.710847	0.709023	0.693817	0.659059	0.614269	0.594421	0.605713	0.623593	0.633853	0.665095	0.677646	0.659141	0.629538	0.582694	0.517694	0.44628	0.369203	0.295028	0.235546	0.18706	0.144989	0.110682	0.0918234	0.0951959	0.101093	0.097561	0.0919809	0.107844	0.14022	0.183784	0.23442	0.291139	0.353076	0.427258	0.518502
201	0.354985	0.371262	0.377308	0.371603	0.386106	0.428591	0.472278	0.505529	0.54112	0.586527	0.627098	0.65415	0.674448	0.688698	0.696056	0.696457	0.67973	0.643153	0.595457	0.564722	0.562324	0.589476	0.612877	0.65838	0.684172	0.680599	0.664977	0.621737	0.551465	0.468173	0.384143	0.314242	0.257724	0.205713	0.15526	0.113267	0.0869247	0.0845255	0.0843418	0.0802772	0.0783602	0.0885115	0.11182	0.149918	0.19494	0.247967	0.30376	0.375208	0.467446
202	0.348951	0.35376	0.363347	0.369124	0.381055	0.424521	0.471494	0.496761	0.523387	0.566552	0.603623	0.623834	0.639368	0.659662	0.677552	0.682331	0.670824	0.637349	0.584381	0.538888	0.521946	0.55487	0.590504	0.647109	0.690762	0.701871	0.692903	0.653072	0.583425	0.495605	0.405658	0.336152	0.280454	0.227773	0.175067	0.129569	0.095715	0.0825337	0.078737	0.0811119	0.0816392	0.0785058	0.0872957	0.120902	0.162294	0.203842	0.259396	0.332306	0.419365
203	0.334621	0.335492	0.349165	0.363328	0.374342	0.413914	0.46116	0.485627	0.507249	0.544413	0.576399	0.592235	0.607766	0.630573	0.649853	0.659027	0.659371	0.637247	0.584622	0.529254	0.503042	0.524535	0.556747	0.619922	0.681658	0.711737	0.709547	0.66946	0.602197	0.52075	0.429717	0.351772	0.290605	0.238999	0.189814	0.146049	0.112221	0.0971909	0.0920616	0.0875026	0.0812076	0.0727952	0.0731234	0.100596	0.143752	0.17868	0.227686	0.289897	0.368257
204	0.338636	0.341706	0.350867	0.364304	0.381149	0.415223	0.450596	0.469771	0.490139	0.523368	0.550854	0.564609	0.580643	0.603297	0.618691	0.628138	0.637939	0.630432	0.582336	0.522611	0.491189	0.501333	0.529806	0.587746	0.654628	0.704596	0.721253	0.694933	0.635127	0.555178	0.460545	0.372327	0.303347	0.24937	0.199082	0.156356	0.126972	0.114542	0.105455	0.0843472	0.0677918	0.0664144	0.0725482	0.0902802	0.124267	0.158064	0.198834	0.248636	0.323999
205	0.379313	0.368632	0.360907	0.367351	0.391327	0.424029	0.44855	0.461964	0.478947	0.507866	0.53661	0.551953	0.565467	0.586752	0.602413	0.609868	0.618838	0.61876	0.579866	0.524694	0.49234	0.497806	0.52326	0.568985	0.632829	0.689289	0.720116	0.722842	0.681961	0.600506	0.498633	0.402232	0.327104	0.2684	0.214149	0.170741	0.142571	0.126861	0.112419	0.0846048	0.0660163	0.0724283	0.0833011	0.0874969	0.106379	0.14439	0.17886	0.222026	0.294391
206	0.404379	0.394015	0.386745	0.386315	0.40211	0.429169	0.449252	0.460891	0.472503	0.493652	0.524287	0.547106	0.561759	0.580666	0.600745	0.611408	0.613603	0.608414	0.580407	0.539247	0.51329	0.511858	0.52477	0.563778	0.6263	0.68066	0.711118	0.72793	0.70679	0.636943	0.537379	0.436989	0.35491	0.290903	0.23546	0.190457	0.157008	0.136799	0.122244	0.0971706	0.0812632	0.0870035	0.0936357	0.0875458	0.103154	0.150992	0.174782	0.200791	0.264373
207	0.402545	0.404326	0.40513	0.398915	0.404912	0.430003	0.449957	0.461921	0.471822	0.486374	0.512685	0.535318	0.550456	0.567953	0.591326	0.606744	0.605754	0.594228	0.571617	0.541629	0.522187	0.517296	0.521459	0.5568	0.61685	0.675883	0.712197	0.728983	0.719839	0.666716	0.57399	0.469644	0.376695	0.307849	0.255106	0.207575	0.164208	0.139944	0.128456	0.109955	0.0989157	0.102205	0.103753	0.0918443	0.107423	0.154511	0.168508	0.180572	0.234588
208	0.391209	0.396169	0.395621	0.389164	0.400738	0.429458	0.446819	0.456151	0.46419	0.47481	0.498936	0.521106	0.535881	0.548424	0.569652	0.58907	0.590671	0.576638	0.556526	0.534308	0.514264	0.506776	0.510545	0.541698	0.596951	0.665335	0.717966	0.737488	0.735838	0.696019	0.607276	0.495616	0.391388	0.318807	0.268324	0.220387	0.175963	0.149016	0.130734	0.111549	0.10442	0.10709	0.108511	0.0988946	0.109469	0.140945	0.149843	0.161728	0.207744
209	0.393615	0.399758	0.40214	0.398982	0.410915	0.436047	0.452762	0.462561	0.467052	0.470816	0.491264	0.515337	0.532522	0.54148	0.558284	0.577611	0.582519	0.569583	0.551575	0.538708	0.517981	0.503261	0.510672	0.546139	0.598664	0.672267	0.744133	0.772203	0.767726	0.727179	0.638381	0.522379	0.415028	0.341395	0.287474	0.235259	0.193311	0.165825	0.140619	0.116965	0.107587	0.106904	0.108088	0.10773	0.120278	0.139159	0.141203	0.149601	0.187171
210	0.413989	0.422454	0.431554	0.427534	0.429826	0.44626	0.467065	0.483666	0.487666	0.484963	0.497761	0.511357	0.518484	0.524383	0.545436	0.570818	0.582691	0.575926	0.559215	0.546759	0.526167	0.510988	0.52251	0.562529	0.614346	0.687599	0.770189	0.81046	0.807103	0.762583	0.676198	0.563605	0.457373	0.376372	0.311261	0.25239	0.207425	0.178181	0.152467	0.127419	0.11213	0.102978	0.098571	0.104079	0.12349	0.1445	0.145033	0.144954	0.175255
211	0.432393	0.435018	0.44284	0.44253	0.441727	0.453148	0.474747	0.49171	0.497041	0.497231	0.505426	0.505165	0.500064	0.503866	0.529888	0.562046	0.578109	0.573958	0.55617	0.538174	0.521813	0.516322	0.524308	0.557303	0.609848	0.689507	0.775915	0.824133	0.831005	0.793002	0.708282	0.599538	0.493055	0.399827	0.324999	0.266708	0.219353	0.183946	0.154974	0.131321	0.112739	0.0929384	0.0823302	0.0913516	0.110513	0.131662	0.136456	0.136243	0.161486
212	0.445564	0.441806	0.446342	0.454784	0.457558	0.465541	0.481909	0.492631	0.497498	0.505028	0.513275	0.510501	0.505209	0.508068	0.527335	0.550552	0.559382	0.553145	0.536262	0.518598	0.506889	0.509563	0.51292	0.537615	0.594337	0.685557	0.772574	0.8239	0.843434	0.819557	0.738432	0.627377	0.514731	0.412987	0.333583	0.278139	0.232434	0.192409	0.16098	0.141212	0.123923	0.0985552	0.0841479	0.0940404	0.106079	0.117737	0.125168	0.128404	0.145832
213	0.45616	0.457385	0.46119	0.469984	0.47284	0.476129	0.488327	0.498961	0.504992	0.516421	0.523453	0.521225	0.52088	0.523403	0.529051	0.536115	0.539584	0.537534	0.52838	0.512706	0.497957	0.497667	0.497865	0.519759	0.580532	0.673766	0.761727	0.821074	0.849865	0.836924	0.763843	0.655006	0.539312	0.434865	0.349341	0.288646	0.242109	0.202455	0.170031	0.149104	0.131561	0.108121	0.0961351	0.102094	0.100982	0.102596	0.116626	0.127236	0.139263
214	0.463371	0.471586	0.477587	0.485019	0.481527	0.479453	0.493605	0.508223	0.514625	0.526991	0.535196	0.530397	0.529193	0.532333	0.528711	0.524509	0.527134	0.530521	0.528665	0.515586	0.498702	0.494839	0.498143	0.520689	0.569895	0.649892	0.740731	0.815566	0.85188	0.843892	0.778425	0.678937	0.568513	0.46434	0.371551	0.300047	0.248712	0.211665	0.179494	0.154062	0.132162	0.110722	0.102003	0.104127	0.0948873	0.0902733	0.107907	0.123379	0.135725
215	0.465944	0.472826	0.480755	0.492064	0.488848	0.490177	0.505998	0.516493	0.520731	0.53173	0.538679	0.528503	0.522578	0.526073	0.519341	0.511212	0.515777	0.520981	0.522093	0.519309	0.509268	0.503186	0.508518	0.532321	0.568918	0.634756	0.730009	0.817355	0.861356	0.862342	0.804933	0.70999	0.601553	0.498407	0.40292	0.320405	0.258378	0.218571	0.189351	0.16777	0.146635	0.12172	0.107487	0.110089	0.10942	0.101608	0.10767	0.115461	0.132144
216	0.464525	0.466458	0.472647	0.481727	0.488564	0.503981	0.51881	0.519545	0.517124	0.51925	0.519709	0.510896	0.507328	0.507966	0.502309	0.499546	0.506176	0.506629	0.504322	0.512794	0.511066	0.504376	0.513156	0.541191	0.579106	0.639089	0.734475	0.825198	0.874363	0.885333	0.840619	0.751584	0.643085	0.53645	0.435257	0.344893	0.275914	0.232114	0.201863	0.179909	0.160566	0.13144	0.10747	0.113539	0.127448	0.118702	0.108747	0.100484	0.120441
217	0.475759	0.469217	0.467152	0.465017	0.479299	0.506347	0.520258	0.51386	0.507497	0.505781	0.506149	0.504891	0.500407	0.488492	0.481961	0.486286	0.491507	0.484563	0.477074	0.488373	0.493803	0.497933	0.51578	0.55058	0.594719	0.653099	0.739147	0.828198	0.882737	0.901794	0.871883	0.792365	0.682552	0.567636	0.458302	0.366375	0.299598	0.253935	0.215983	0.18428	0.162542	0.135725	0.108079	0.112142	0.128512	0.121205	0.105805	0.0880399	0.103946
218	0.501887	0.478067	0.460812	0.448172	0.462605	0.492886	0.507557	0.4991	0.49505	0.501493	0.510173	0.509441	0.493301	0.468656	0.460463	0.468258	0.475721	0.46971	0.457993	0.461247	0.474824	0.497377	0.517195	0.551805	0.607394	0.670201	0.750344	0.83686	0.891057	0.911018	0.892956	0.826427	0.716559	0.59662	0.484275	0.392143	0.322091	0.268502	0.221805	0.186378	0.164965	0.142242	0.118401	0.117101	0.12685	0.125378	0.117685	0.0971469	0.102004
219	0.472412	0.451358	0.439136	0.430466	0.441276	0.469072	0.49132	0.489917	0.485602	0.494497	0.508552	0.50666	0.487044	0.464342	0.455125	0.458697	0.467561	0.466201	0.455763	0.450062	0.46448	0.499004	0.520813	0.548717	0.607145	0.677964	0.76397	0.850913	0.902091	0.919371	0.907303	0.855876	0.753073	0.630548	0.513662	0.418195	0.340896	0.280692	0.230795	0.196665	0.175816	0.149045	0.123867	0.117883	0.122285	0.128523	0.130875	0.111067	0.106397
220	0.411753	0.41403	0.419878	0.422493	0.430909	0.45495	0.484776	0.48788	0.477906	0.485809	0.502845	0.502398	0.483509	0.467402	0.463134	0.46192	0.462532	0.460298	0.459137	0.455743	0.468549	0.504391	0.532634	0.563352	0.612962	0.681097	0.768658	0.853699	0.904992	0.929261	0.926664	0.889365	0.797504	0.675184	0.554048	0.451978	0.364139	0.298641	0.249911	0.21371	0.187342	0.156646	0.129125	0.119081	0.11597	0.119675	0.124531	0.110681	0.104669
221	0.388334	0.399061	0.408731	0.414907	0.422192	0.441037	0.466822	0.467628	0.457358	0.470076	0.491266	0.490982	0.470306	0.454933	0.458	0.460814	0.450953	0.442342	0.444949	0.446825	0.460254	0.495768	0.534944	0.578732	0.618511	0.674659	0.755289	0.837767	0.894407	0.928347	0.938124	0.914299	0.835143	0.715599	0.591887	0.483518	0.388312	0.317821	0.266718	0.223067	0.188299	0.157798	0.136288	0.131153	0.120251	0.109494	0.106095	0.0973663	0.100201
222	0.394717	0.394963	0.401107	0.406688	0.408687	0.418379	0.434505	0.433816	0.430364	0.448135	0.471006	0.470294	0.44913	0.434193	0.441725	0.447699	0.43161	0.421387	0.422081	0.42195	0.436297	0.476804	0.526377	0.578365	0.61825	0.669526	0.742533	0.826395	0.892344	0.930027	0.94696	0.934264	0.867378	0.752788	0.627311	0.515994	0.420943	0.344835	0.28252	0.231684	0.193629	0.16135	0.141784	0.140851	0.129334	0.108468	0.0971649	0.0947924	0.110013
223	0.377507	0.383735	0.389024	0.388012	0.380258	0.386986	0.405386	0.409355	0.412677	0.431983	0.451073	0.446899	0.42859	0.417332	0.421636	0.42238	0.409107	0.408871	0.410675	0.408691	0.426746	0.471516	0.519091	0.56185	0.60524	0.662453	0.735088	0.820862	0.894893	0.939202	0.960575	0.953895	0.901218	0.79955	0.67075	0.554175	0.460885	0.380182	0.305573	0.248619	0.21	0.174268	0.147931	0.142095	0.133102	0.115681	0.106479	0.10809	0.127099
224	0.327321	0.354482	0.362618	0.355568	0.342143	0.34931	0.378768	0.396123	0.404889	0.423314	0.43693	0.425186	0.404531	0.393431	0.385135	0.378065	0.383302	0.404241	0.411883	0.413059	0.438185	0.483182	0.522121	0.551036	0.589434	0.642199	0.712481	0.800128	0.882546	0.939947	0.967985	0.965783	0.924822	0.835459	0.703216	0.579015	0.483428	0.403066	0.326472	0.269153	0.235693	0.200427	0.165889	0.151045	0.14436	0.133523	0.123666	0.116371	0.125009
225	0.284131	0.310551	0.321296	0.321163	0.317627	0.329386	0.359081	0.373789	0.378053	0.396135	0.41424	0.402411	0.382318	0.370202	0.348537	0.335594	0.35374	0.383851	0.396836	0.40764	0.440579	0.481984	0.517949	0.545477	0.578538	0.626197	0.688012	0.768277	0.858611	0.9338	0.970963	0.973132	0.937726	0.850794	0.71658	0.591717	0.493433	0.412997	0.33835	0.280444	0.24867	0.216803	0.178802	0.153465	0.147325	0.148261	0.141104	0.125442	0.114983
226	0.263196	0.281987	0.285035	0.292748	0.307004	0.32467	0.345349	0.346009	0.342978	0.366275	0.391789	0.380625	0.364438	0.356424	0.334131	0.322373	0.342082	0.366028	0.376297	0.390376	0.425134	0.463178	0.506277	0.551344	0.586035	0.632395	0.68819	0.752726	0.84061	0.926091	0.97181	0.981093	0.953725	0.871409	0.739893	0.61547	0.515592	0.43393	0.356797	0.290136	0.247348	0.215979	0.183956	0.153453	0.139575	0.141778	0.145039	0.139426	0.124025
227	0.241678	0.262148	0.262061	0.270812	0.28758	0.304534	0.321899	0.324467	0.327348	0.356858	0.381159	0.365865	0.344463	0.338395	0.324145	0.315869	0.334729	0.351605	0.359658	0.377872	0.415468	0.457341	0.508396	0.564815	0.60049	0.644074	0.706129	0.77017	0.849327	0.926519	0.97092	0.986474	0.971005	0.905845	0.788158	0.665358	0.563393	0.472859	0.385147	0.310101	0.253174	0.213934	0.187911	0.157741	0.13256	0.125399	0.140468	0.148664	0.134008
228	0.233232	0.247084	0.255663	0.267384	0.274736	0.285254	0.298828	0.305168	0.315136	0.34426	0.36032	0.344538	0.322166	0.316508	0.311585	0.308276	0.320606	0.328536	0.33934	0.369333	0.412377	0.457923	0.511753	0.564585	0.602154	0.648701	0.720765	0.797322	0.873779	0.937125	0.970468	0.986529	0.980512	0.93612	0.838279	0.721239	0.615289	0.513551	0.419192	0.343715	0.276341	0.222021	0.187911	0.155689	0.130231	0.119827	0.134153	0.143261	0.124264
229	0.225847	0.222927	0.24076	0.259285	0.260217	0.271692	0.285221	0.290145	0.294329	0.310392	0.316161	0.301269	0.285045	0.284845	0.295316	0.304796	0.308659	0.303435	0.310719	0.348535	0.397315	0.441915	0.494362	0.549283	0.596824	0.649351	0.7173	0.793684	0.869478	0.931628	0.964671	0.982767	0.981771	0.950289	0.867663	0.753861	0.63972	0.531798	0.435288	0.36076	0.291587	0.232969	0.192423	0.160891	0.139993	0.126571	0.125322	0.124305	0.104348
230	0.202533	0.196625	0.217978	0.237018	0.242626	0.266091	0.27854	0.283406	0.284485	0.286847	0.285708	0.272878	0.261382	0.262997	0.279815	0.296476	0.300662	0.294319	0.29587	0.328874	0.374755	0.414259	0.459984	0.517471	0.573154	0.628514	0.689309	0.762074	0.839781	0.909893	0.955407	0.980356	0.982032	0.955347	0.881692	0.771117	0.653233	0.540598	0.435175	0.35591	0.291298	0.238341	0.199333	0.176017	0.158531	0.140786	0.128243	0.114336	0.0937935
231	0.18855	0.189487	0.206838	0.224052	0.241787	0.271729	0.278029	0.279527	0.287698	0.290979	0.291102	0.283037	0.271105	0.267753	0.274727	0.285555	0.296357	0.299525	0.300602	0.324789	0.361723	0.39701	0.441347	0.495896	0.552526	0.611671	0.677524	0.75498	0.832195	0.900636	0.953429	0.981187	0.983263	0.959076	0.896109	0.799493	0.687452	0.568498	0.451051	0.364229	0.301062	0.24904	0.209557	0.191621	0.177938	0.161349	0.146381	0.124287	0.0995115
232	0.185864	0.187939	0.203218	0.217434	0.240836	0.273271	0.282301	0.281191	0.291197	0.296434	0.297441	0.295271	0.287654	0.282923	0.279608	0.279714	0.290655	0.300778	0.305758	0.328102	0.362093	0.396588	0.439933	0.486983	0.541376	0.602219	0.679003	0.763063	0.839305	0.907014	0.957568	0.981897	0.985949	0.969937	0.922703	0.841862	0.734459	0.61199	0.495786	0.407167	0.336769	0.278294	0.234234	0.2108	0.195155	0.17637	0.157008	0.131337	0.112161
233	0.183027	0.192802	0.212462	0.218896	0.236366	0.270509	0.28256	0.276928	0.28174	0.289041	0.29026	0.290798	0.295579	0.301199	0.295184	0.283732	0.284518	0.294231	0.302658	0.326148	0.361066	0.399294	0.437888	0.476935	0.527133	0.585141	0.669647	0.761977	0.839993	0.909251	0.956792	0.980252	0.987324	0.978808	0.945507	0.877877	0.775385	0.65437	0.548685	0.461567	0.380658	0.31277	0.260267	0.224436	0.201576	0.1781	0.155913	0.13275	0.123302
234	0.165453	0.195487	0.22089	0.220757	0.227915	0.260793	0.27309	0.264389	0.264851	0.274138	0.28458	0.289653	0.298125	0.311068	0.305354	0.28772	0.281993	0.287399	0.296698	0.321103	0.352878	0.388941	0.427109	0.471209	0.520171	0.572297	0.646903	0.740972	0.827283	0.896152	0.940739	0.968761	0.982001	0.979923	0.956684	0.90117	0.806947	0.688473	0.584778	0.497503	0.411086	0.333711	0.273791	0.233301	0.206967	0.181761	0.156898	0.138229	0.128595
235	0.156624	0.192466	0.214169	0.214279	0.217371	0.243788	0.260309	0.257913	0.262087	0.269825	0.28804	0.294089	0.289519	0.293781	0.287778	0.273104	0.272639	0.282358	0.293841	0.315012	0.342129	0.371315	0.41132	0.466402	0.518802	0.567017	0.625344	0.716089	0.811706	0.88015	0.918888	0.950557	0.9721	0.976636	0.959342	0.913629	0.82972	0.715054	0.605851	0.51703	0.43044	0.348486	0.289465	0.251989	0.22149	0.187628	0.154185	0.140258	0.130389
236	0.160997	0.188427	0.203196	0.205303	0.2081	0.225102	0.246471	0.259319	0.271492	0.269641	0.277608	0.276338	0.262164	0.260609	0.265172	0.261858	0.269919	0.290613	0.306836	0.318365	0.337784	0.36547	0.406275	0.463964	0.523354	0.575175	0.625413	0.709474	0.803262	0.869814	0.90822	0.94383	0.969072	0.975574	0.961306	0.924335	0.853857	0.746629	0.63084	0.535423	0.448366	0.367719	0.312333	0.270865	0.228638	0.189791	0.158563	0.140459	0.123708
237	0.174202	0.187296	0.198631	0.204257	0.207793	0.217307	0.236054	0.259086	0.275124	0.267719	0.262225	0.259386	0.254446	0.256506	0.270005	0.275132	0.283216	0.303723	0.318405	0.32496	0.340129	0.371668	0.416326	0.467435	0.518248	0.572918	0.636116	0.720427	0.804187	0.864273	0.907248	0.94805	0.973695	0.979647	0.968438	0.941312	0.885318	0.786842	0.666619	0.560154	0.469175	0.39184	0.333798	0.282344	0.232103	0.195509	0.169106	0.146965	0.130627
238	0.202375	0.196795	0.202087	0.207025	0.212176	0.221649	0.237802	0.264794	0.286058	0.279732	0.264127	0.266917	0.274989	0.272985	0.273951	0.276272	0.28342	0.299565	0.312653	0.32639	0.345107	0.376336	0.419137	0.460247	0.494254	0.546642	0.629988	0.719754	0.799255	0.858041	0.90078	0.940772	0.967015	0.978259	0.975543	0.957672	0.912766	0.825191	0.708344	0.593082	0.495626	0.41812	0.354582	0.2972	0.246779	0.213439	0.184686	0.160055	0.155421
239	0.210271	0.199773	0.204486	0.203673	0.209352	0.227731	0.24435	0.269488	0.296	0.294391	0.27469	0.27434	0.282361	0.276779	0.268068	0.265857	0.269735	0.28306	0.301485	0.326615	0.351643	0.376545	0.406953	0.439643	0.47173	0.520819	0.598811	0.67964	0.760486	0.829082	0.874022	0.912491	0.941816	0.964241	0.974917	0.964495	0.928139	0.856075	0.750121	0.628142	0.518915	0.435184	0.369882	0.313037	0.2646	0.228587	0.193814	0.167216	0.172087
240	0.185622	0.183819	0.191411	0.188061	0.202697	0.235784	0.241783	0.239466	0.262482	0.283949	0.277154	0.267333	0.266821	0.260707	0.257095	0.261324	0.258826	0.267152	0.294431	0.327694	0.3579	0.378229	0.397089	0.425059	0.461921	0.508604	0.564696	0.630627	0.714815	0.794755	0.849124	0.893581	0.928755	0.956664	0.973415	0.968685	0.942776	0.885437	0.788665	0.663844	0.546395	0.455506	0.389738	0.336564	0.291609	0.253293	0.210668	0.171775	0.165937
241	0.203816	0.191812	0.181773	0.175938	0.196604	0.23266	0.229503	0.20523	0.220175	0.257499	0.265635	0.259047	0.256901	0.252972	0.256974	0.265733	0.258955	0.265066	0.297931	0.331508	0.359752	0.379203	0.395334	0.418802	0.454931	0.502933	0.550938	0.612699	0.695692	0.774899	0.837668	0.895211	0.940779	0.967037	0.977102	0.974233	0.959198	0.914072	0.824194	0.698894	0.5792	0.488451	0.425076	0.374053	0.331242	0.291527	0.239245	0.184599	0.16898
242	0.260024	0.212867	0.180881	0.175326	0.195247	0.224559	0.222353	0.204423	0.214562	0.240453	0.245795	0.242045	0.244817	0.253527	0.267575	0.271308	0.264739	0.278757	0.311358	0.338445	0.357018	0.37511	0.392647	0.411746	0.445505	0.4948	0.543063	0.60065	0.678238	0.754647	0.825764	0.894061	0.946803	0.972737	0.978419	0.976382	0.968136	0.93408	0.855991	0.736759	0.616453	0.520193	0.451464	0.397488	0.354881	0.313487	0.255235	0.197351	0.190003
243	0.283677	0.227003	0.195382	0.188975	0.196925	0.214149	0.215127	0.208593	0.216106	0.222603	0.21818	0.219499	0.2384	0.2603	0.274041	0.273029	0.275556	0.29769	0.326307	0.344395	0.350543	0.365072	0.383009	0.402433	0.433973	0.479194	0.529717	0.584812	0.648842	0.716534	0.792788	0.867353	0.927153	0.962126	0.975624	0.976644	0.969272	0.940453	0.874458	0.769269	0.651791	0.544681	0.465281	0.405599	0.362271	0.324097	0.271927	0.220273	0.219877
244	0.289514	0.243212	0.205426	0.192034	0.188782	0.194692	0.196857	0.190981	0.197556	0.20222	0.201036	0.214724	0.245345	0.267499	0.273426	0.274968	0.288946	0.310334	0.33188	0.34397	0.347249	0.358909	0.374364	0.394427	0.422733	0.461639	0.515987	0.570903	0.61841	0.677367	0.757515	0.835295	0.900972	0.94578	0.969231	0.973778	0.965421	0.939267	0.885156	0.796116	0.68291	0.568851	0.484812	0.42077	0.372302	0.336873	0.301087	0.262441	0.253716
245	0.248873	0.224958	0.184653	0.168308	0.171953	0.181636	0.182878	0.171473	0.176139	0.186262	0.191841	0.208602	0.234192	0.248287	0.251378	0.262091	0.291622	0.320607	0.340313	0.350319	0.359818	0.366784	0.374995	0.389125	0.412259	0.447086	0.497977	0.545447	0.590046	0.658994	0.749754	0.826892	0.888239	0.931684	0.958216	0.967061	0.961911	0.941734	0.898917	0.82174	0.713089	0.594949	0.505685	0.439061	0.388601	0.352896	0.323716	0.291891	0.27058
246	0.180728	0.190341	0.167074	0.145292	0.15296	0.17599	0.185796	0.185922	0.191088	0.188551	0.186862	0.198115	0.221667	0.231306	0.2249	0.236708	0.274709	0.315654	0.346454	0.360916	0.372449	0.376575	0.379736	0.384678	0.399435	0.42991	0.475185	0.521449	0.579978	0.667268	0.760391	0.825528	0.872324	0.911194	0.943274	0.960113	0.962516	0.950405	0.915976	0.846812	0.743095	0.622425	0.522617	0.450271	0.400792	0.365345	0.336418	0.303846	0.271468
247	0.179186	0.194603	0.183018	0.158044	0.165328	0.195112	0.213995	0.223656	0.21575	0.195022	0.192375	0.208598	0.232419	0.234314	0.21821	0.229669	0.257747	0.287955	0.328878	0.357409	0.370899	0.376069	0.380098	0.380359	0.388338	0.409098	0.446547	0.498519	0.570528	0.662363	0.747633	0.804482	0.843228	0.883908	0.926356	0.950909	0.958029	0.952773	0.926563	0.864646	0.765742	0.646128	0.538477	0.463786	0.416375	0.382515	0.358528	0.32809	0.284895
248	0.193916	0.200661	0.209704	0.198513	0.206034	0.214765	0.222856	0.230876	0.216996	0.207575	0.228661	0.254681	0.251908	0.228075	0.214257	0.232445	0.239989	0.246217	0.295894	0.348708	0.369252	0.376086	0.380738	0.379136	0.384457	0.396929	0.427282	0.484013	0.556886	0.633725	0.709195	0.772854	0.819374	0.866208	0.915093	0.943719	0.95248	0.950997	0.931498	0.876411	0.784109	0.665876	0.552165	0.47976	0.436519	0.406136	0.388244	0.361891	0.31292
249	0.191667	0.197288	0.237858	0.24064	0.227835	0.194016	0.187103	0.209605	0.210924	0.217415	0.248894	0.266867	0.238319	0.205908	0.206825	0.238837	0.244395	0.246065	0.296234	0.345818	0.361557	0.37275	0.380216	0.378264	0.381736	0.394246	0.425282	0.483476	0.54909	0.614	0.687351	0.75713	0.809284	0.85754	0.906609	0.938097	0.950908	0.953984	0.941595	0.898843	0.821164	0.70442	0.579325	0.500473	0.459322	0.430453	0.409221	0.380391	0.332643
250	0.226064	0.213351	0.251267	0.256726	0.218961	0.162204	0.151729	0.187858	0.198731	0.199623	0.212763	0.220051	0.204425	0.194227	0.208214	0.242259	0.254122	0.262037	0.303211	0.334836	0.347585	0.365684	0.377754	0.378256	0.382717	0.398178	0.426713	0.476345	0.538312	0.611381	0.687155	0.75049	0.801505	0.849023	0.892631	0.924223	0.943581	0.954276	0.951244	0.924727	0.865093	0.754737	0.622146	0.527745	0.480018	0.446241	0.41548	0.378968	0.331507
251	0.244651	0.235978	0.250824	0.247955	0.20715	0.154623	0.141785	0.172692	0.191282	0.18285	0.178626	0.200846	0.21841	0.218254	0.219845	0.233511	0.245079	0.253097	0.28514	0.323732	0.351662	0.369021	0.378877	0.38168	0.388675	0.401695	0.419637	0.454967	0.518196	0.602742	0.676897	0.732658	0.788119	0.840067	0.877083	0.905898	0.931674	0.949722	0.953163	0.937791	0.891645	0.79405	0.67	0.565131	0.501088	0.456289	0.419345	0.378425	0.329327
252	0.224183	0.226126	0.222606	0.211218	0.183729	0.144856	0.137346	0.165841	0.1948	0.187536	0.183936	0.222874	0.254749	0.253199	0.245997	0.243962	0.245816	0.245519	0.265376	0.310965	0.351823	0.37203	0.380858	0.382821	0.385829	0.394115	0.41116	0.442241	0.501884	0.583626	0.653839	0.708388	0.768454	0.824999	0.859353	0.887402	0.919273	0.943577	0.94983	0.938328	0.899957	0.819428	0.715261	0.610141	0.527912	0.469969	0.42782	0.382981	0.336957
253	0.208131	0.20956	0.195874	0.183601	0.173357	0.149826	0.15989	0.192719	0.215337	0.209331	0.202434	0.231544	0.255886	0.256253	0.256709	0.257196	0.255186	0.259941	0.267009	0.292491	0.32851	0.358096	0.3726	0.377477	0.378957	0.386632	0.409147	0.444698	0.500424	0.57288	0.638121	0.692973	0.751379	0.810889	0.850831	0.882402	0.917524	0.943278	0.949952	0.939017	0.90708	0.841953	0.750193	0.645168	0.553884	0.488165	0.439979	0.39162	0.352047
254	0.187674	0.218004	0.20124	0.170222	0.162577	0.162401	0.190633	0.218684	0.222244	0.215663	0.209052	0.227555	0.240537	0.2306	0.222659	0.225645	0.23791	0.265078	0.272845	0.281009	0.30594	0.333706	0.35073	0.36466	0.378008	0.393124	0.414904	0.448343	0.498066	0.560633	0.618417	0.673505	0.734327	0.799521	0.845244	0.875325	0.911331	0.941241	0.952684	0.945454	0.919663	0.860336	0.767347	0.661634	0.573986	0.505337	0.450821	0.402431	0.365676
255	0.171142	0.220839	0.193629	0.135511	0.12339	0.151197	0.186484	0.202485	0.192767	0.177967	0.185646	0.216996	0.23657	0.226218	0.205385	0.200062	0.218604	0.251482	0.265306	0.279376	0.301542	0.321068	0.338367	0.35523	0.377984	0.399231	0.419233	0.444573	0.481767	0.535138	0.593992	0.654811	0.71649	0.778606	0.824055	0.85369	0.892982	0.930374	0.94903	0.947992	0.92768	0.871488	0.782048	0.683467	0.598671	0.522478	0.461395	0.415434	0.379371
256	0.177689	0.203924	0.16482	0.113132	0.111292	0.155491	0.185121	0.180398	0.162381	0.145667	0.163371	0.197714	0.224692	0.22858	0.219686	0.219513	0.22935	0.240627	0.249466	0.270673	0.294289	0.320389	0.340962	0.352774	0.37661	0.398622	0.419999	0.443093	0.473817	0.523063	0.587479	0.653683	0.707638	0.757975	0.801619	0.835322	0.876492	0.916714	0.940688	0.946167	0.932685	0.888147	0.815131	0.726788	0.63317	0.543225	0.476971	0.430745	0.391679
257	0.220245	0.200066	0.147607	0.120022	0.130464	0.170241	0.194607	0.171659	0.143235	0.136584	0.156213	0.171297	0.186404	0.199571	0.221508	0.246493	0.252329	0.238009	0.236622	0.254009	0.272809	0.310392	0.338035	0.35007	0.372971	0.394609	0.416118	0.440125	0.473961	0.525053	0.585065	0.646621	0.696141	0.743186	0.789464	0.827432	0.864754	0.900527	0.928179	0.941822	0.936223	0.905517	0.848936	0.768025	0.66593	0.564572	0.493664	0.443577	0.398018
258	0.277244	0.239763	0.172824	0.148662	0.152644	0.16321	0.174763	0.156983	0.137995	0.14329	0.162253	0.169016	0.172308	0.178378	0.205361	0.239595	0.257554	0.245083	0.235354	0.24242	0.254876	0.293269	0.32642	0.344912	0.364136	0.383438	0.404546	0.429823	0.469539	0.524883	0.573107	0.619061	0.671646	0.733695	0.789917	0.828626	0.859297	0.888749	0.916709	0.936241	0.936991	0.916174	0.872259	0.79978	0.698514	0.591293	0.513619	0.457916	0.407169
259	0.290896	0.272467	0.217351	0.183731	0.172521	0.156544	0.146735	0.142937	0.149118	0.173913	0.198859	0.200506	0.19783	0.201846	0.212775	0.2237	0.245037	0.253925	0.245174	0.245972	0.257578	0.288388	0.3145	0.338392	0.361584	0.380575	0.400485	0.421977	0.459682	0.515777	0.560115	0.60038	0.659441	0.732748	0.79466	0.832197	0.862647	0.894141	0.920979	0.936661	0.938609	0.92376	0.891534	0.834089	0.741956	0.628525	0.539598	0.475555	0.421393
260	0.257667	0.23951	0.212697	0.194632	0.192123	0.181545	0.171142	0.172661	0.181656	0.214922	0.23698	0.221134	0.211755	0.225035	0.231806	0.225216	0.238567	0.261641	0.268445	0.276603	0.287318	0.30314	0.318052	0.344228	0.371648	0.387739	0.401947	0.417726	0.451294	0.505328	0.55477	0.597085	0.650562	0.71563	0.777619	0.822533	0.860365	0.894467	0.919017	0.930728	0.935994	0.928182	0.907164	0.86328	0.779369	0.663073	0.566651	0.492524	0.429061
261	0.195918	0.17196	0.183101	0.199704	0.2143	0.219136	0.221613	0.219598	0.212232	0.23425	0.236395	0.208573	0.203084	0.222193	0.229955	0.220818	0.229179	0.259871	0.284555	0.30433	0.305907	0.310814	0.333202	0.359596	0.379617	0.389672	0.400873	0.41913	0.451666	0.498385	0.552039	0.597558	0.640465	0.689713	0.745348	0.79738	0.840491	0.872758	0.896986	0.912474	0.925054	0.924675	0.911462	0.874023	0.797565	0.688442	0.590564	0.507918	0.432247
262	0.180762	0.170333	0.198362	0.212297	0.215703	0.225782	0.228151	0.208577	0.200322	0.229052	0.2294	0.210534	0.208718	0.220975	0.223815	0.212683	0.218662	0.249496	0.276765	0.295749	0.290361	0.309201	0.346603	0.364811	0.377965	0.391867	0.407278	0.429001	0.456766	0.491363	0.545567	0.597295	0.633186	0.665751	0.710008	0.761552	0.804034	0.837441	0.870049	0.896097	0.915515	0.919257	0.908628	0.874632	0.808183	0.712292	0.618227	0.531443	0.448141
263	0.240813	0.22038	0.225155	0.214901	0.204161	0.21499	0.213752	0.188867	0.189869	0.214291	0.219369	0.216844	0.217612	0.221285	0.220811	0.212747	0.214073	0.237485	0.264032	0.282076	0.280761	0.317734	0.352668	0.359768	0.374591	0.393646	0.410905	0.431599	0.452868	0.479574	0.529998	0.584742	0.621406	0.648121	0.68329	0.726488	0.764514	0.802415	0.845721	0.883908	0.910038	0.917164	0.909024	0.879237	0.824243	0.740935	0.649526	0.559896	0.474017
264	0.273835	0.23995	0.217272	0.204983	0.209311	0.226218	0.228722	0.217456	0.21851	0.219262	0.220855	0.221236	0.222857	0.224793	0.231154	0.23414	0.229635	0.248171	0.283283	0.304187	0.297764	0.32005	0.337895	0.347237	0.373115	0.40158	0.419452	0.437697	0.452397	0.474671	0.516616	0.56686	0.607615	0.639757	0.675411	0.713506	0.748432	0.78694	0.830693	0.873836	0.905709	0.915668	0.909547	0.881962	0.83606	0.767387	0.68118	0.590294	0.50699
265	0.268748	0.229067	0.193467	0.182668	0.200095	0.226111	0.243247	0.247357	0.24056	0.232047	0.241622	0.240662	0.236835	0.232881	0.237026	0.246979	0.251171	0.274663	0.313613	0.329641	0.313449	0.313359	0.317861	0.332174	0.366062	0.408305	0.430625	0.446839	0.460083	0.48448	0.521893	0.565589	0.601394	0.635134	0.675114	0.713619	0.748104	0.783059	0.820316	0.865914	0.903297	0.915285	0.911403	0.886651	0.846141	0.788597	0.710221	0.619921	0.539263
266	0.229714	0.204116	0.184365	0.17047	0.175989	0.189062	0.20037	0.214445	0.215213	0.214765	0.240716	0.253445	0.248172	0.237929	0.230734	0.238398	0.256891	0.280116	0.304742	0.328409	0.332708	0.325476	0.314447	0.320395	0.352644	0.391598	0.414739	0.434929	0.456896	0.487605	0.523738	0.563064	0.594893	0.632731	0.673626	0.703159	0.733443	0.766784	0.801155	0.849953	0.892604	0.911974	0.915407	0.897073	0.860888	0.806772	0.734147	0.64833	0.56721
267	0.156822	0.166181	0.175383	0.165411	0.162583	0.159605	0.147879	0.169097	0.195455	0.207095	0.228078	0.241614	0.238341	0.236121	0.229808	0.233301	0.258684	0.281822	0.297688	0.334346	0.363464	0.353662	0.324165	0.319059	0.353331	0.380577	0.39248	0.405147	0.432409	0.466587	0.501755	0.538591	0.572831	0.618708	0.660271	0.682458	0.710045	0.743279	0.776198	0.824442	0.874187	0.903633	0.911183	0.897141	0.866335	0.817002	0.752814	0.674617	0.592715
268	0.143414	0.153356	0.168673	0.160612	0.155803	0.157499	0.149198	0.174235	0.200561	0.201389	0.206351	0.219656	0.235852	0.252626	0.252362	0.246665	0.269609	0.298698	0.31738	0.348416	0.370188	0.364234	0.338408	0.330379	0.366684	0.393087	0.392511	0.387727	0.410395	0.447508	0.484429	0.518524	0.54873	0.592581	0.636511	0.664692	0.691087	0.717573	0.747126	0.797225	0.852269	0.8817	0.889533	0.883074	0.861041	0.818321	0.761744	0.691278	0.613488
269	0.188282	0.170187	0.169519	0.16748	0.173675	0.186305	0.187874	0.201687	0.204583	0.188252	0.189124	0.219398	0.264589	0.288544	0.286616	0.283004	0.303726	0.322435	0.329053	0.344501	0.352703	0.35567	0.339836	0.334684	0.367396	0.398615	0.39982	0.394145	0.414697	0.455023	0.489815	0.514903	0.534854	0.570882	0.614166	0.646414	0.666298	0.686634	0.718543	0.771183	0.822414	0.851556	0.87066	0.878074	0.863797	0.823458	0.767651	0.700433	0.627397
270	0.240736	0.219687	0.199231	0.189059	0.19706	0.202019	0.203591	0.219364	0.225642	0.206984	0.199626	0.232175	0.288991	0.306206	0.297567	0.304811	0.326448	0.330107	0.32759	0.338233	0.353405	0.368197	0.351497	0.337922	0.357617	0.384169	0.395219	0.406381	0.435098	0.473829	0.497038	0.513112	0.534574	0.572968	0.613216	0.639801	0.650633	0.671108	0.709626	0.75937	0.800996	0.836474	0.873151	0.891599	0.884656	0.847311	0.786996	0.713258	0.639362
271	0.298003	0.275618	0.231693	0.201678	0.191221	0.181798	0.19034	0.220296	0.241083	0.23113	0.217211	0.230894	0.277731	0.29106	0.283304	0.29178	0.311379	0.311744	0.316782	0.341115	0.37363	0.388152	0.365434	0.345242	0.360742	0.376029	0.381253	0.402144	0.441163	0.475424	0.485696	0.499959	0.532962	0.579596	0.617113	0.638419	0.647806	0.671616	0.711063	0.751074	0.783541	0.819309	0.859157	0.883639	0.888824	0.863527	0.813165	0.743575	0.670409
272	0.331386	0.291751	0.231547	0.186627	0.166545	0.165746	0.184583	0.208298	0.223331	0.229933	0.228039	0.227708	0.255289	0.266665	0.266704	0.274491	0.291775	0.294535	0.306682	0.343973	0.388723	0.393463	0.364162	0.342271	0.365785	0.379813	0.36615	0.384633	0.430333	0.457552	0.462041	0.480475	0.517071	0.561493	0.595455	0.61625	0.631791	0.662449	0.704808	0.738353	0.765038	0.7923	0.820524	0.841902	0.856197	0.845241	0.811608	0.757105	0.691181
273	0.277545	0.250042	0.205201	0.164343	0.162024	0.180051	0.188225	0.186686	0.195961	0.21925	0.225681	0.218399	0.24364	0.267117	0.278418	0.283596	0.288784	0.291358	0.299696	0.326104	0.364694	0.369614	0.347413	0.326898	0.363978	0.398753	0.381081	0.390683	0.428156	0.441617	0.43945	0.461123	0.499015	0.539597	0.572057	0.593127	0.614213	0.650805	0.694988	0.723954	0.745206	0.766173	0.787219	0.804009	0.822325	0.818571	0.786145	0.738261	0.684566
274	0.21071	0.208996	0.194455	0.175213	0.184853	0.200621	0.1942	0.179052	0.196069	0.233321	0.236122	0.211455	0.227756	0.262452	0.288682	0.29537	0.291744	0.294928	0.293895	0.300795	0.323098	0.3351	0.328004	0.318877	0.361054	0.410613	0.406284	0.403457	0.424357	0.435238	0.431243	0.448947	0.485737	0.526353	0.564316	0.594352	0.621139	0.654559	0.692296	0.718643	0.736512	0.758057	0.783271	0.803301	0.817988	0.812212	0.780747	0.737729	0.695226
275	0.185216	0.19324	0.204134	0.209815	0.215689	0.221034	0.217627	0.206337	0.22763	0.277677	0.284201	0.248991	0.237929	0.257533	0.283968	0.294748	0.303128	0.322668	0.328186	0.32793	0.334625	0.33493	0.326278	0.331141	0.363842	0.405048	0.416067	0.410441	0.42001	0.432653	0.431689	0.441664	0.471211	0.510224	0.554192	0.598078	0.634591	0.664622	0.69365	0.717065	0.736172	0.764984	0.796971	0.821762	0.828017	0.818471	0.798863	0.758659	0.715315
276	0.176081	0.173452	0.199691	0.23513	0.24511	0.247288	0.240291	0.227255	0.244006	0.300333	0.318456	0.287386	0.25577	0.253964	0.272582	0.290469	0.324066	0.368577	0.390021	0.385303	0.382271	0.360787	0.340508	0.353905	0.38086	0.412616	0.432467	0.435585	0.438274	0.438684	0.433741	0.440028	0.46128	0.494732	0.536655	0.583196	0.62503	0.657514	0.683623	0.701387	0.717191	0.749391	0.78509	0.81219	0.818145	0.81288	0.803453	0.769697	0.723113
277	0.217669	0.176266	0.180389	0.23012	0.251125	0.249114	0.226004	0.215676	0.232644	0.276449	0.294016	0.273251	0.25071	0.250091	0.268895	0.286601	0.325509	0.370039	0.385899	0.374146	0.381876	0.37686	0.363037	0.375058	0.397002	0.421279	0.433392	0.442362	0.451803	0.450352	0.439957	0.442641	0.456616	0.479628	0.513876	0.556389	0.597727	0.633348	0.661962	0.67802	0.686421	0.711446	0.745462	0.770922	0.784965	0.794654	0.792587	0.771083	0.723992
278	0.272845	0.209554	0.189744	0.232784	0.250166	0.237445	0.208816	0.207759	0.227505	0.250525	0.260791	0.260854	0.266212	0.282113	0.298409	0.299058	0.319475	0.34068	0.339081	0.333391	0.358303	0.380722	0.377758	0.378564	0.384093	0.397506	0.403252	0.417295	0.43318	0.433464	0.422033	0.426651	0.447071	0.468066	0.496941	0.533542	0.569125	0.602611	0.63113	0.651027	0.661173	0.681556	0.712536	0.738492	0.762036	0.786574	0.789069	0.772041	0.718976
279	0.249551	0.21158	0.221683	0.271483	0.279955	0.257337	0.225467	0.215019	0.222523	0.233096	0.248165	0.267153	0.290971	0.314916	0.322912	0.315706	0.326081	0.335944	0.330636	0.337681	0.365766	0.394893	0.395346	0.380802	0.36772	0.372398	0.382985	0.402706	0.40764	0.395051	0.392657	0.411477	0.444022	0.472605	0.4979	0.522482	0.552038	0.581369	0.604741	0.62932	0.651805	0.679001	0.712276	0.74283	0.771688	0.798785	0.796779	0.775777	0.721498
280	0.202599	0.210345	0.249509	0.293883	0.293028	0.259348	0.220313	0.204329	0.213195	0.229659	0.254022	0.274864	0.302449	0.322359	0.328335	0.330731	0.335919	0.339481	0.34117	0.367117	0.39584	0.418573	0.419418	0.394224	0.378554	0.382752	0.397525	0.412465	0.40375	0.381159	0.390668	0.418011	0.448051	0.478477	0.50126	0.517869	0.546089	0.573708	0.598306	0.629606	0.660807	0.689764	0.722142	0.753877	0.786028	0.811464	0.807673	0.789291	0.741122
281	0.254891	0.261059	0.270439	0.271557	0.258647	0.22843	0.198798	0.189192	0.211762	0.246473	0.282171	0.300782	0.318293	0.327373	0.336817	0.34261	0.337252	0.345624	0.359596	0.391459	0.419161	0.429035	0.418576	0.388535	0.38826	0.406044	0.426921	0.430746	0.413857	0.396089	0.406367	0.423871	0.438663	0.459518	0.479815	0.499883	0.532134	0.56137	0.591134	0.62794	0.660343	0.683727	0.710887	0.741054	0.778183	0.810702	0.814307	0.801772	0.76073
282	0.292991	0.263447	0.245034	0.228239	0.223068	0.219919	0.208651	0.195001	0.215878	0.262792	0.306362	0.324571	0.327986	0.324899	0.335206	0.33973	0.332149	0.355297	0.379582	0.394124	0.405944	0.40248	0.379837	0.353017	0.361037	0.39283	0.425082	0.430469	0.414855	0.410053	0.415986	0.418707	0.419468	0.432558	0.447901	0.468351	0.505209	0.541246	0.572317	0.607657	0.64287	0.668187	0.694025	0.726781	0.771033	0.812414	0.820214	0.806091	0.770203
283	0.226286	0.195965	0.191318	0.194941	0.203048	0.212232	0.204384	0.183493	0.198698	0.249746	0.298663	0.321078	0.320625	0.310659	0.319136	0.324737	0.320409	0.341982	0.363118	0.367024	0.373491	0.365504	0.337035	0.324862	0.331473	0.35636	0.385792	0.401831	0.394807	0.394288	0.400024	0.402329	0.403057	0.420109	0.434345	0.452139	0.491121	0.531063	0.558795	0.587193	0.622675	0.652786	0.681109	0.718788	0.768216	0.809768	0.822015	0.807817	0.77168
284	0.17136	0.163013	0.167358	0.177989	0.193735	0.20628	0.193532	0.165945	0.173922	0.221363	0.272836	0.297852	0.300863	0.301593	0.31744	0.320877	0.321083	0.334154	0.342646	0.347308	0.36463	0.356281	0.321248	0.319331	0.322948	0.323095	0.333619	0.360142	0.367711	0.367828	0.377005	0.384505	0.389407	0.411783	0.428458	0.446666	0.485596	0.523387	0.548366	0.572397	0.604766	0.63635	0.666881	0.703307	0.74988	0.78907	0.813255	0.811007	0.778934
285	0.15232	0.184869	0.211371	0.208819	0.206842	0.21974	0.216874	0.193785	0.186601	0.219749	0.267675	0.287588	0.287635	0.298926	0.32678	0.337351	0.34223	0.343219	0.338605	0.345638	0.375161	0.36655	0.330979	0.3295	0.323066	0.300983	0.308273	0.349372	0.367443	0.366677	0.372995	0.374121	0.379346	0.405385	0.424907	0.445352	0.486796	0.523331	0.545651	0.567206	0.598728	0.629788	0.659259	0.692649	0.733427	0.775302	0.809333	0.819231	0.796155
286	0.180704	0.238768	0.27815	0.25992	0.226246	0.22857	0.250319	0.244451	0.231201	0.257145	0.297852	0.311602	0.305271	0.31366	0.345909	0.364931	0.362816	0.349882	0.338893	0.344068	0.376423	0.379573	0.35091	0.338673	0.323525	0.307212	0.335591	0.380455	0.385972	0.37506	0.371611	0.364537	0.374373	0.404827	0.426103	0.450044	0.492267	0.527616	0.54892	0.568462	0.598308	0.625247	0.65211	0.687993	0.727866	0.778322	0.817088	0.827356	0.810494
287	0.22081	0.267886	0.291177	0.272097	0.237553	0.23624	0.275178	0.288677	0.279389	0.302195	0.327363	0.329146	0.318983	0.325893	0.356784	0.372685	0.360357	0.3456	0.33211	0.330352	0.360451	0.37656	0.359797	0.344807	0.339136	0.343018	0.369303	0.39502	0.392236	0.383611	0.375046	0.364079	0.372716	0.397601	0.414256	0.439565	0.480319	0.515608	0.539121	0.56048	0.58778	0.611078	0.641262	0.683113	0.721937	0.777181	0.824132	0.839761	0.831254
288	0.191746	0.233909	0.248524	0.237907	0.228355	0.243754	0.284133	0.307307	0.294752	0.293166	0.293527	0.297661	0.307975	0.323852	0.345211	0.344824	0.329927	0.327834	0.318878	0.315672	0.34744	0.358173	0.346216	0.342546	0.357986	0.37599	0.368446	0.367221	0.373253	0.376423	0.367428	0.357332	0.364233	0.380138	0.389275	0.407912	0.445032	0.486827	0.517246	0.543152	0.568029	0.589569	0.622152	0.666684	0.706913	0.760542	0.81905	0.850426	0.845771
289	0.164523	0.202426	0.211776	0.199501	0.196321	0.226139	0.263147	0.286406	0.279906	0.266043	0.254538	0.272378	0.299688	0.315667	0.325527	0.32515	0.317368	0.317459	0.312233	0.310293	0.340176	0.349846	0.341347	0.343574	0.363624	0.377959	0.352191	0.345553	0.352313	0.355331	0.347597	0.335592	0.34096	0.357995	0.371264	0.384666	0.413446	0.459117	0.501296	0.534834	0.557624	0.573185	0.600475	0.643219	0.687332	0.741179	0.805658	0.847851	0.84946
290	0.208349	0.213873	0.191883	0.171682	0.170203	0.201661	0.230618	0.250914	0.268301	0.275499	0.264611	0.277393	0.302771	0.318538	0.323555	0.332616	0.334061	0.325028	0.309921	0.304312	0.335067	0.359387	0.358962	0.364917	0.364389	0.349468	0.335132	0.353923	0.350704	0.33965	0.331213	0.320702	0.326113	0.344499	0.362832	0.3784	0.401592	0.441149	0.489783	0.52818	0.548717	0.559599	0.584019	0.628673	0.676541	0.730576	0.791669	0.836953	0.854767
291	0.248458	0.232076	0.189802	0.170813	0.174504	0.192625	0.193418	0.198379	0.24451	0.29921	0.30824	0.295808	0.294098	0.309042	0.319929	0.339118	0.360175	0.357836	0.337007	0.33102	0.362435	0.393278	0.392129	0.383501	0.3592	0.322891	0.324869	0.363795	0.350227	0.320882	0.31463	0.325913	0.345572	0.359218	0.367958	0.382807	0.4054	0.436243	0.477632	0.509954	0.527579	0.543335	0.575976	0.626419	0.674846	0.72588	0.785399	0.833904	0.860742
292	0.223794	0.226035	0.218181	0.210693	0.193281	0.175896	0.165915	0.178404	0.239895	0.319012	0.340632	0.304135	0.263371	0.266031	0.300883	0.350348	0.394507	0.397814	0.382585	0.388066	0.411698	0.42753	0.419808	0.405524	0.382365	0.345133	0.338115	0.353672	0.332648	0.308869	0.319436	0.341616	0.364399	0.379694	0.385304	0.389341	0.404645	0.434943	0.470847	0.49624	0.514764	0.53641	0.571487	0.617194	0.661228	0.715998	0.784633	0.833859	0.861389
293	0.187666	0.20815	0.234777	0.227822	0.186564	0.154373	0.161211	0.190191	0.245063	0.30634	0.314305	0.277146	0.245343	0.253273	0.299961	0.356326	0.38682	0.374906	0.369031	0.399454	0.429942	0.432469	0.419319	0.415453	0.395977	0.35403	0.328012	0.317444	0.302837	0.29952	0.313336	0.315002	0.327689	0.354739	0.374624	0.371489	0.378328	0.415993	0.454843	0.479345	0.501253	0.526866	0.554768	0.586501	0.621405	0.6777	0.747269	0.794572	0.831798
294	0.157069	0.178854	0.216086	0.217871	0.187432	0.178581	0.198153	0.216176	0.251872	0.288653	0.28433	0.265957	0.277547	0.309029	0.342217	0.37338	0.378009	0.349918	0.337382	0.375733	0.420272	0.421937	0.405043	0.403356	0.376985	0.335254	0.306874	0.29893	0.305049	0.309507	0.301281	0.283676	0.291982	0.315258	0.337392	0.338753	0.348698	0.392144	0.43077	0.454163	0.477701	0.507694	0.531756	0.555852	0.582936	0.627312	0.683362	0.73614	0.799064
295	0.136798	0.152702	0.191938	0.211922	0.207795	0.225647	0.243021	0.244048	0.273746	0.302531	0.302282	0.300879	0.336216	0.384867	0.407888	0.421947	0.423823	0.391158	0.356977	0.368333	0.401752	0.406653	0.392469	0.383158	0.360982	0.33489	0.314062	0.316219	0.33797	0.340198	0.31923	0.308824	0.325871	0.332121	0.334216	0.336584	0.349772	0.384699	0.415323	0.438617	0.466943	0.499491	0.521775	0.543598	0.567636	0.6028	0.649763	0.713848	0.799599
296	0.158878	0.146118	0.173305	0.200413	0.210324	0.232963	0.243444	0.24073	0.269005	0.295607	0.303599	0.315034	0.366735	0.424343	0.437963	0.436842	0.438532	0.412515	0.374027	0.364594	0.383584	0.399926	0.389051	0.362273	0.354018	0.349094	0.331646	0.330783	0.348123	0.353248	0.34262	0.342293	0.35713	0.355282	0.349298	0.350552	0.360844	0.38477	0.412846	0.44157	0.475963	0.505424	0.523216	0.540325	0.563291	0.599459	0.639216	0.700005	0.788841
297	0.194142	0.148919	0.166306	0.197438	0.208108	0.221297	0.220385	0.212865	0.235783	0.264602	0.28713	0.312635	0.370231	0.426193	0.433369	0.4153	0.400314	0.381125	0.359606	0.358396	0.381953	0.401695	0.380383	0.342333	0.348297	0.360664	0.340545	0.315158	0.308269	0.321283	0.341431	0.345911	0.335061	0.323237	0.327557	0.340973	0.353688	0.376939	0.410333	0.441708	0.471081	0.494128	0.512885	0.531562	0.551852	0.578296	0.605386	0.657885	0.741578
298	0.206535	0.156642	0.171049	0.20689	0.217885	0.227974	0.215733	0.192662	0.215475	0.258974	0.291376	0.326167	0.380105	0.419889	0.414917	0.393553	0.384611	0.383182	0.37748	0.385477	0.412332	0.41642	0.388254	0.360144	0.361704	0.362588	0.341382	0.303457	0.274809	0.283016	0.327951	0.340343	0.30773	0.284566	0.299723	0.329068	0.352835	0.376698	0.406393	0.433012	0.452888	0.471542	0.49446	0.516788	0.534062	0.545007	0.562142	0.609551	0.687174
299	0.194283	0.16587	0.171195	0.197935	0.210772	0.223807	0.210772	0.180634	0.200488	0.251223	0.277841	0.313524	0.3703	0.394823	0.372486	0.360894	0.384138	0.399847	0.392117	0.399747	0.420508	0.40865	0.386699	0.37458	0.362996	0.332902	0.304931	0.278999	0.256953	0.262662	0.304524	0.312382	0.280772	0.269533	0.295979	0.327963	0.357098	0.378104	0.398711	0.419156	0.436854	0.455848	0.479545	0.499965	0.513985	0.522634	0.542622	0.586155	0.648137
300	0.194677	0.165845	0.158312	0.172653	0.182506	0.189829	0.18494	0.180755	0.206764	0.242014	0.251799	0.281214	0.33352	0.352063	0.329635	0.330589	0.373307	0.397831	0.390685	0.391652	0.395109	0.379149	0.361232	0.359688	0.351827	0.315392	0.292305	0.27608	0.256989	0.253322	0.27023	0.266155	0.248529	0.252632	0.285714	0.316057	0.345121	0.367589	0.386948	0.404269	0.422717	0.444197	0.469601	0.491587	0.506993	0.527145	0.562361	0.60472	0.643895
301	0.211536	0.171003	0.158938	0.161616	0.1624	0.158947	0.158282	0.177698	0.217221	0.246708	0.253196	0.273541	0.313306	0.334066	0.324172	0.335784	0.382505	0.413709	0.414809	0.404416	0.385269	0.370016	0.355431	0.364079	0.365957	0.334575	0.321097	0.306662	0.281828	0.261736	0.256309	0.241434	0.222464	0.22167	0.254322	0.288815	0.318883	0.345322	0.369742	0.390624	0.41067	0.437077	0.467911	0.495317	0.5135	0.538508	0.581823	0.626989	0.66063
302	0.212906	0.175164	0.161536	0.147578	0.149931	0.155661	0.158208	0.174688	0.215735	0.256845	0.281698	0.303563	0.332665	0.351572	0.33862	0.333582	0.362331	0.409323	0.436448	0.430191	0.406706	0.385508	0.365833	0.375032	0.382233	0.356469	0.342482	0.324884	0.299046	0.272597	0.26764	0.257226	0.237363	0.224761	0.238889	0.266894	0.296537	0.325822	0.352031	0.377158	0.404424	0.440551	0.474907	0.503011	0.518942	0.537876	0.581083	0.633603	0.678689
303	0.192079	0.161623	0.143437	0.129673	0.146411	0.169877	0.175186	0.183355	0.213328	0.251077	0.294989	0.335971	0.360454	0.366949	0.338015	0.308288	0.323968	0.384146	0.426805	0.435302	0.429203	0.400756	0.364747	0.366258	0.372623	0.359671	0.347822	0.325213	0.299325	0.28755	0.28772	0.278811	0.271715	0.26176	0.257272	0.271293	0.295187	0.320952	0.342344	0.36763	0.405867	0.453819	0.489388	0.513789	0.526945	0.541663	0.582549	0.633775	0.673583
304	0.158509	0.138013	0.121581	0.123877	0.144795	0.160904	0.159062	0.166698	0.192476	0.228083	0.285763	0.34153	0.358742	0.351883	0.326681	0.305149	0.331279	0.386261	0.405028	0.409693	0.426324	0.410537	0.37065	0.363238	0.361254	0.361445	0.350321	0.325122	0.303465	0.314923	0.313896	0.296067	0.289421	0.285015	0.276602	0.282949	0.300623	0.320687	0.338096	0.363039	0.408995	0.466333	0.506613	0.532209	0.547812	0.559493	0.583717	0.615108	0.63505
305	0.185843	0.154519	0.129413	0.131439	0.148172	0.159791	0.160164	0.173698	0.196539	0.231913	0.28419	0.332457	0.338155	0.321952	0.312096	0.316558	0.3522	0.400853	0.407444	0.398799	0.414682	0.414399	0.392861	0.383815	0.368092	0.361052	0.346047	0.333822	0.321859	0.330427	0.326405	0.315994	0.307125	0.295713	0.27703	0.272192	0.283665	0.304467	0.326597	0.35454	0.398108	0.456822	0.508139	0.543659	0.560377	0.567588	0.576207	0.586763	0.595783
306	0.289786	0.216643	0.155061	0.141137	0.16812	0.189211	0.188706	0.196998	0.211731	0.242625	0.280899	0.317489	0.33099	0.330884	0.33002	0.338276	0.370063	0.414259	0.424221	0.406752	0.403747	0.398279	0.388049	0.383463	0.35764	0.332194	0.322961	0.330519	0.328868	0.320189	0.308467	0.309567	0.310986	0.298254	0.272636	0.259763	0.264039	0.282993	0.307993	0.34002	0.379924	0.433335	0.489748	0.534315	0.547247	0.553639	0.56893	0.574591	0.58134
307	0.310064	0.225836	0.156154	0.146542	0.197212	0.225125	0.204039	0.189325	0.198096	0.229469	0.268566	0.303671	0.334762	0.361354	0.366007	0.363313	0.390342	0.426038	0.439255	0.420876	0.400461	0.378756	0.372096	0.371304	0.334142	0.292235	0.293301	0.309015	0.31791	0.311047	0.291239	0.282942	0.28648	0.284012	0.274547	0.272329	0.275191	0.283263	0.300519	0.336188	0.379247	0.424068	0.47109	0.516043	0.529594	0.544301	0.573005	0.577392	0.577101
308	0.236449	0.182661	0.147682	0.15786	0.208903	0.235923	0.207014	0.183649	0.191331	0.210332	0.239736	0.270821	0.305949	0.338912	0.357413	0.367169	0.399809	0.420953	0.434107	0.425128	0.407364	0.382171	0.378984	0.379362	0.344313	0.303436	0.302785	0.302733	0.305594	0.29959	0.274798	0.259452	0.263437	0.267909	0.277381	0.286802	0.2903	0.292617	0.304312	0.338857	0.376202	0.412493	0.460184	0.509943	0.535085	0.565444	0.597696	0.593367	0.585679
309	0.202887	0.166937	0.14822	0.161759	0.188058	0.211197	0.200264	0.186293	0.18384	0.183281	0.204869	0.236855	0.272508	0.302994	0.33562	0.363288	0.392984	0.39165	0.389427	0.390296	0.399125	0.395368	0.398344	0.389835	0.359914	0.335479	0.326916	0.306745	0.300073	0.294368	0.270515	0.253669	0.259283	0.262578	0.272051	0.283211	0.286899	0.287281	0.296677	0.326107	0.357328	0.397444	0.460476	0.519442	0.552194	0.581587	0.607062	0.607522	0.603914
310	0.20934	0.173439	0.147874	0.151239	0.161652	0.186891	0.188896	0.182598	0.17432	0.166175	0.195407	0.239272	0.278315	0.306143	0.337368	0.366146	0.383674	0.361792	0.344124	0.353976	0.381141	0.390117	0.390583	0.373003	0.340347	0.322279	0.309544	0.296042	0.308014	0.317756	0.296196	0.269226	0.26252	0.264955	0.272062	0.279938	0.28022	0.276675	0.283294	0.307656	0.334957	0.379673	0.457065	0.530062	0.568055	0.585744	0.599555	0.607388	0.605987
311	0.21236	0.162701	0.142312	0.145992	0.151801	0.180968	0.188229	0.185587	0.180103	0.170445	0.21189	0.273471	0.308495	0.317789	0.33325	0.359819	0.381736	0.368104	0.353199	0.36006	0.375332	0.378432	0.375625	0.367412	0.334913	0.30961	0.290092	0.286909	0.318275	0.344229	0.334838	0.309151	0.293704	0.295752	0.297491	0.291029	0.281219	0.276261	0.283815	0.307503	0.329947	0.372992	0.458902	0.540166	0.574129	0.580496	0.588485	0.594793	0.59542
312	0.195515	0.143564	0.135239	0.146156	0.150813	0.172526	0.190794	0.199445	0.203375	0.198937	0.237023	0.29811	0.326431	0.32347	0.331399	0.353728	0.378195	0.382989	0.381941	0.380696	0.37505	0.370408	0.368357	0.375572	0.348401	0.320474	0.298672	0.297029	0.32504	0.353078	0.35696	0.34147	0.325863	0.318468	0.309248	0.294693	0.285091	0.285412	0.299465	0.326748	0.348272	0.389484	0.472342	0.543632	0.561705	0.560872	0.577027	0.588795	0.596035
313	0.151155	0.132265	0.136787	0.153595	0.163999	0.180013	0.202587	0.214373	0.226878	0.231055	0.239073	0.275468	0.317662	0.334777	0.343994	0.354117	0.362907	0.368399	0.377892	0.391623	0.392228	0.376556	0.359897	0.365479	0.348143	0.324953	0.304868	0.306248	0.322143	0.342778	0.354783	0.348262	0.331847	0.312147	0.295046	0.286966	0.288541	0.29628	0.316358	0.343258	0.360017	0.391099	0.45494	0.511593	0.534826	0.553875	0.579571	0.593972	0.603716
314	0.131274	0.135414	0.143011	0.150725	0.171943	0.189118	0.196512	0.192827	0.201965	0.221004	0.218065	0.232657	0.286442	0.325286	0.339979	0.346106	0.347792	0.345037	0.352838	0.383745	0.403367	0.385922	0.354389	0.344982	0.339806	0.324068	0.299528	0.299762	0.312057	0.327929	0.345216	0.346172	0.32559	0.300491	0.285217	0.287825	0.295064	0.301641	0.318536	0.34084	0.355099	0.377508	0.419665	0.471817	0.521265	0.562015	0.578095	0.58171	0.587808
315	0.140652	0.144167	0.15189	0.15083	0.169347	0.16838	0.156687	0.156344	0.17144	0.199758	0.210986	0.220328	0.265609	0.30333	0.325858	0.346509	0.361166	0.35184	0.347284	0.380501	0.408168	0.399271	0.363522	0.338768	0.341641	0.330142	0.305395	0.30487	0.318753	0.331646	0.349003	0.354565	0.328955	0.300471	0.289642	0.29717	0.30594	0.310053	0.316961	0.335398	0.359013	0.388764	0.422163	0.47069	0.526839	0.561674	0.568318	0.568809	0.574961
316	0.163275	0.158813	0.155726	0.159887	0.164542	0.138319	0.126059	0.155259	0.192927	0.22384	0.242727	0.246192	0.265946	0.283854	0.314313	0.362256	0.399795	0.398391	0.388738	0.407031	0.419801	0.413768	0.384375	0.361885	0.371298	0.362688	0.346844	0.346335	0.350693	0.348081	0.354717	0.36145	0.343635	0.323471	0.315167	0.313352	0.315687	0.317674	0.315285	0.3355	0.377526	0.419335	0.445756	0.4812	0.527788	0.557574	0.570363	0.574167	0.576377
317	0.215902	0.184686	0.149836	0.154195	0.156087	0.131008	0.124542	0.168188	0.224603	0.267328	0.289045	0.28568	0.287953	0.296133	0.331477	0.393839	0.441614	0.445053	0.435363	0.435798	0.429803	0.430602	0.416196	0.397353	0.406245	0.400166	0.385	0.374782	0.366438	0.351352	0.345262	0.351627	0.352702	0.353426	0.354689	0.341044	0.326538	0.323036	0.320641	0.346499	0.401802	0.456182	0.472712	0.483697	0.521576	0.558705	0.57616	0.579308	0.573101
318	0.240907	0.194892	0.146244	0.140025	0.139938	0.134511	0.139863	0.174216	0.225773	0.282358	0.311542	0.306478	0.307118	0.324117	0.356779	0.408498	0.448178	0.448418	0.444487	0.446403	0.446824	0.459287	0.448453	0.422898	0.42667	0.419713	0.393411	0.369493	0.356335	0.34145	0.325686	0.325592	0.335851	0.355356	0.374084	0.359436	0.335531	0.332434	0.336421	0.358325	0.407216	0.465112	0.478699	0.478833	0.511973	0.548378	0.568555	0.577209	0.571343
319	0.202555	0.189636	0.17612	0.168744	0.148792	0.137053	0.154565	0.186402	0.225792	0.282539	0.311763	0.311307	0.321363	0.34797	0.36834	0.399022	0.431329	0.44281	0.452463	0.456708	0.464799	0.47567	0.461161	0.442045	0.441091	0.425988	0.39556	0.374483	0.364903	0.352765	0.327814	0.313036	0.320239	0.345426	0.369526	0.363138	0.356711	0.373262	0.382262	0.37796	0.400939	0.44912	0.473703	0.486283	0.510229	0.529575	0.545649	0.559697	0.560218
320	0.202522	0.221365	0.233265	0.214182	0.167719	0.132463	0.152398	0.19438	0.225773	0.27289	0.307542	0.32668	0.348061	0.368595	0.374199	0.385	0.41159	0.439248	0.454904	0.449306	0.450143	0.463031	0.463411	0.458904	0.450059	0.430818	0.40946	0.392591	0.383694	0.378385	0.358593	0.340469	0.342925	0.362378	0.378964	0.376751	0.38838	0.42202	0.431992	0.398343	0.396369	0.447526	0.496109	0.514649	0.518549	0.522377	0.524528	0.534239	0.540179
321	0.246953	0.249273	0.24135	0.203338	0.152147	0.120789	0.144694	0.190696	0.217805	0.260652	0.306904	0.343388	0.375027	0.396005	0.39519	0.389322	0.401024	0.430397	0.45094	0.454779	0.457213	0.475304	0.484995	0.474955	0.454131	0.440192	0.429124	0.40992	0.39982	0.393475	0.383585	0.376242	0.378798	0.398578	0.410864	0.402834	0.409912	0.430894	0.432846	0.409778	0.418484	0.478071	0.533412	0.539002	0.518134	0.512691	0.508308	0.511409	0.512161
322	0.229784	0.218077	0.20119	0.173429	0.145826	0.141044	0.175183	0.216619	0.23996	0.276828	0.318227	0.350707	0.390029	0.427659	0.433217	0.424332	0.429744	0.457652	0.484633	0.500041	0.505433	0.517214	0.516773	0.499468	0.473641	0.461683	0.454485	0.437888	0.430669	0.412111	0.401008	0.402455	0.413044	0.443208	0.453983	0.44032	0.438736	0.439008	0.430908	0.442455	0.480277	0.530187	0.571758	0.570015	0.533062	0.506378	0.49004	0.484694	0.477743
323	0.175489	0.163819	0.16256	0.160752	0.155873	0.169075	0.209709	0.24746	0.274812	0.307743	0.330737	0.350474	0.388476	0.432961	0.457233	0.471326	0.490657	0.517851	0.543084	0.554368	0.553268	0.543362	0.525217	0.516299	0.504463	0.490684	0.477107	0.459065	0.445067	0.416148	0.408483	0.422658	0.446281	0.481658	0.490869	0.484253	0.482135	0.475454	0.474171	0.501317	0.527664	0.540176	0.576405	0.594367	0.561368	0.515386	0.48378	0.466683	0.459153
324	0.126113	0.119809	0.132111	0.155616	0.167972	0.172461	0.200365	0.237766	0.26972	0.301969	0.314393	0.333974	0.377108	0.416806	0.453499	0.491779	0.521797	0.540689	0.563586	0.571462	0.565178	0.5444	0.520291	0.518647	0.520082	0.507112	0.487477	0.460591	0.434008	0.405274	0.405934	0.428258	0.459403	0.495973	0.508812	0.50823	0.49269	0.478975	0.488588	0.517309	0.523599	0.517314	0.55699	0.591798	0.573836	0.523921	0.488771	0.4643	0.456128
325	0.100544	0.111125	0.121766	0.154096	0.174736	0.166788	0.178533	0.210387	0.235393	0.262159	0.280729	0.320656	0.377993	0.415537	0.452183	0.488738	0.508158	0.513877	0.534645	0.540753	0.533998	0.529653	0.520705	0.522102	0.525197	0.506492	0.481058	0.452793	0.424464	0.398341	0.400428	0.423808	0.462231	0.509268	0.530878	0.517702	0.475475	0.450364	0.456748	0.487615	0.507335	0.527988	0.57512	0.606391	0.588676	0.539063	0.503299	0.459078	0.431805
326	0.123765	0.129939	0.129904	0.150642	0.163163	0.156415	0.16595	0.193367	0.21447	0.233986	0.260584	0.323649	0.394805	0.434335	0.465824	0.490448	0.502086	0.507651	0.524985	0.526531	0.52151	0.533037	0.53496	0.536588	0.53909	0.519097	0.492396	0.47214	0.442953	0.406632	0.396272	0.415902	0.465287	0.525274	0.549597	0.527793	0.490645	0.47528	0.474224	0.497539	0.528797	0.57474	0.617976	0.631976	0.602278	0.561996	0.53107	0.474524	0.429315
327	0.198684	0.151962	0.139471	0.153532	0.154133	0.147648	0.162952	0.200902	0.236321	0.25986	0.278377	0.326955	0.389944	0.434483	0.467032	0.487427	0.513874	0.536031	0.549719	0.548325	0.546935	0.55273	0.54242	0.537651	0.546213	0.540624	0.52098	0.507626	0.475539	0.430685	0.407967	0.420914	0.470436	0.52819	0.554521	0.551898	0.547314	0.554441	0.549792	0.552118	0.567771	0.60814	0.639297	0.639283	0.592502	0.566178	0.548413	0.494606	0.434795
328	0.276711	0.170394	0.15349	0.176989	0.177204	0.164375	0.173373	0.213891	0.261816	0.29483	0.306013	0.32359	0.364335	0.413025	0.450143	0.469243	0.509797	0.548816	0.569289	0.573036	0.571001	0.559395	0.536749	0.532126	0.543738	0.539321	0.51993	0.514022	0.494388	0.460473	0.43445	0.444508	0.492097	0.546489	0.578677	0.591532	0.593442	0.60258	0.608302	0.613349	0.618856	0.638355	0.650902	0.631081	0.564762	0.542618	0.530709	0.476645	0.395319
329	0.28895	0.176968	0.165825	0.201718	0.215216	0.204525	0.197605	0.21519	0.250627	0.282598	0.303018	0.321949	0.359865	0.4116	0.450139	0.469055	0.508882	0.549737	0.572817	0.579693	0.580027	0.563529	0.537833	0.531225	0.532119	0.522589	0.513303	0.517216	0.510629	0.490232	0.462992	0.466716	0.508755	0.569573	0.617807	0.633536	0.617121	0.602705	0.619769	0.654435	0.666758	0.663306	0.653266	0.62036	0.544827	0.509153	0.486698	0.439276	0.358487
330	0.256316	0.167792	0.158033	0.186642	0.210339	0.215297	0.206921	0.202858	0.224172	0.265901	0.309591	0.339976	0.376082	0.424913	0.46441	0.486277	0.517763	0.550242	0.566694	0.574952	0.585535	0.580603	0.557958	0.54923	0.544037	0.534737	0.54028	0.53938	0.524326	0.516214	0.510012	0.515699	0.540406	0.595033	0.65495	0.676373	0.650955	0.615732	0.626878	0.675802	0.688731	0.665497	0.646932	0.626118	0.560153	0.507063	0.480287	0.449105	0.391189
331	0.22223	0.151525	0.136396	0.148919	0.173833	0.188688	0.189302	0.186684	0.206968	0.263206	0.321962	0.344363	0.368226	0.412261	0.451789	0.478627	0.511027	0.544398	0.561194	0.571061	0.589259	0.594527	0.576859	0.573133	0.577094	0.564066	0.558267	0.540297	0.526246	0.54386	0.562029	0.577164	0.594793	0.630393	0.676161	0.694207	0.672018	0.646955	0.662201	0.70475	0.701411	0.66153	0.647576	0.634578	0.580506	0.528484	0.50502	0.482123	0.442513
332	0.177307	0.142568	0.128537	0.136966	0.159906	0.172698	0.178865	0.180098	0.193587	0.248857	0.312918	0.337069	0.359916	0.398561	0.439263	0.47648	0.511592	0.542641	0.561723	0.571511	0.592675	0.600595	0.585441	0.581635	0.599266	0.590145	0.570859	0.552752	0.55014	0.57737	0.593073	0.608207	0.638576	0.666044	0.686884	0.688424	0.668419	0.667971	0.698861	0.72555	0.696879	0.642001	0.630769	0.621636	0.576671	0.538494	0.516095	0.49498	0.459679
333	0.165011	0.163532	0.144764	0.158343	0.187412	0.198124	0.203819	0.199201	0.202692	0.251044	0.315372	0.35949	0.391998	0.417152	0.451743	0.497485	0.533512	0.554296	0.568098	0.5787	0.60618	0.610896	0.585715	0.578901	0.60978	0.611982	0.603133	0.600314	0.599167	0.613578	0.623441	0.631655	0.664226	0.699735	0.719572	0.712589	0.687569	0.688796	0.713503	0.723855	0.690544	0.637167	0.623443	0.621853	0.589953	0.562778	0.526413	0.485824	0.449799
334	0.191057	0.194623	0.16909	0.189985	0.22816	0.234377	0.224328	0.211618	0.223394	0.276359	0.335481	0.387066	0.423237	0.442608	0.466678	0.504014	0.535653	0.549995	0.55912	0.575438	0.609556	0.610091	0.585256	0.586121	0.614306	0.619333	0.628345	0.643482	0.655052	0.673759	0.682901	0.674731	0.67332	0.702602	0.731897	0.725889	0.698885	0.688341	0.685217	0.677831	0.654613	0.622173	0.616675	0.62482	0.600725	0.578508	0.545387	0.502577	0.463799
335	0.190218	0.187808	0.1722	0.206384	0.248837	0.251153	0.230645	0.219232	0.246881	0.302306	0.342259	0.372223	0.406642	0.444066	0.474047	0.49828	0.515997	0.526769	0.543456	0.578285	0.623701	0.631422	0.625476	0.630692	0.631851	0.633341	0.653133	0.66294	0.681589	0.7142	0.7147	0.682355	0.6551	0.682261	0.717334	0.705579	0.678045	0.667523	0.650699	0.627149	0.60806	0.603481	0.618718	0.636148	0.604791	0.565455	0.553378	0.545959	0.509592
336	0.148537	0.144745	0.150133	0.199341	0.241099	0.245317	0.230137	0.221018	0.250405	0.297698	0.32516	0.344386	0.384708	0.440596	0.482321	0.499378	0.507775	0.522983	0.557012	0.609758	0.659451	0.672116	0.680074	0.691288	0.681152	0.67403	0.690152	0.685404	0.683611	0.706343	0.693084	0.643092	0.625049	0.669584	0.7034	0.683358	0.656057	0.651857	0.646648	0.632703	0.621384	0.626794	0.640421	0.655661	0.629909	0.581662	0.568654	0.571237	0.535549
337	0.112719	0.124965	0.142814	0.184112	0.213526	0.226729	0.230276	0.221907	0.236055	0.274099	0.313206	0.346385	0.392156	0.444983	0.48699	0.50445	0.512942	0.532513	0.578318	0.631336	0.661765	0.665489	0.680224	0.714629	0.723654	0.709432	0.715816	0.712866	0.692928	0.685729	0.661859	0.619801	0.624799	0.675618	0.702693	0.687726	0.666015	0.656294	0.647186	0.646449	0.643751	0.638	0.633715	0.65219	0.651613	0.626536	0.60647	0.583843	0.533312
338	0.109473	0.137163	0.163036	0.180791	0.194594	0.215909	0.232821	0.227756	0.23355	0.274675	0.330967	0.369674	0.403147	0.439868	0.478535	0.506014	0.522657	0.539119	0.578612	0.623191	0.646447	0.661905	0.682752	0.72589	0.746718	0.73157	0.733381	0.729933	0.697171	0.668853	0.660545	0.645151	0.646058	0.672705	0.697894	0.699756	0.688244	0.671991	0.65116	0.655946	0.655597	0.639071	0.630723	0.650326	0.653466	0.646032	0.619094	0.561084	0.505616
339	0.148338	0.169039	0.184827	0.184813	0.191814	0.208211	0.223044	0.22197	0.23623	0.289375	0.355783	0.390979	0.404876	0.425651	0.462127	0.498811	0.5244	0.545432	0.583295	0.628425	0.662488	0.694716	0.713091	0.744901	0.76454	0.755813	0.751105	0.734504	0.693213	0.670669	0.694507	0.703917	0.694192	0.701497	0.724085	0.720531	0.693171	0.662919	0.636758	0.651649	0.665516	0.659522	0.651997	0.658924	0.650947	0.643543	0.612676	0.542598	0.498557
340	0.167083	0.169227	0.161432	0.166159	0.180582	0.18679	0.194071	0.200188	0.227186	0.281995	0.344934	0.381651	0.393962	0.408066	0.438093	0.470348	0.49757	0.534833	0.585877	0.637247	0.677516	0.709866	0.725232	0.742624	0.762594	0.779786	0.777815	0.751693	0.713449	0.700225	0.721657	0.730313	0.726417	0.737484	0.754508	0.72969	0.675462	0.6376	0.612831	0.618778	0.635836	0.645866	0.635087	0.631322	0.624833	0.625549	0.615098	0.57157	0.538065
341	0.130056	0.132107	0.122629	0.137472	0.15623	0.162721	0.172304	0.18986	0.22129	0.259803	0.305277	0.348925	0.380968	0.402014	0.425976	0.452927	0.481933	0.533472	0.596242	0.646351	0.6774	0.702718	0.727005	0.748541	0.768831	0.798228	0.791858	0.757212	0.731526	0.719805	0.718804	0.706342	0.700357	0.724278	0.75779	0.73597	0.67366	0.631285	0.606543	0.584184	0.565667	0.576	0.578981	0.580433	0.5834	0.602986	0.615413	0.596112	0.572979
342	0.100794	0.115707	0.117028	0.129449	0.147997	0.162028	0.176033	0.196592	0.224711	0.248227	0.281293	0.329042	0.37742	0.407794	0.426774	0.458419	0.508291	0.580438	0.647326	0.682672	0.699013	0.72009	0.748522	0.782264	0.805847	0.816295	0.784196	0.734888	0.719069	0.714465	0.708073	0.679477	0.65955	0.686164	0.741977	0.741888	0.685012	0.630515	0.601421	0.567198	0.518491	0.520427	0.53821	0.551092	0.56806	0.59813	0.595153	0.571366	0.57432
343	0.123378	0.128106	0.126675	0.133949	0.151064	0.16559	0.182068	0.206757	0.234449	0.253358	0.282803	0.325553	0.377665	0.413038	0.427827	0.463514	0.539553	0.634242	0.700567	0.732326	0.758086	0.776635	0.788244	0.813132	0.83314	0.826013	0.788508	0.743921	0.733265	0.736334	0.725428	0.679656	0.644879	0.666902	0.729853	0.753197	0.714314	0.651044	0.603919	0.570446	0.529315	0.518644	0.511189	0.526854	0.567217	0.599199	0.57201	0.548287	0.579993
344	0.154783	0.126014	0.117557	0.127802	0.140598	0.147369	0.16899	0.206111	0.23492	0.249582	0.275027	0.313644	0.368215	0.407757	0.42959	0.467626	0.543991	0.632449	0.688799	0.739171	0.795694	0.815484	0.809231	0.816316	0.819968	0.799812	0.785879	0.769882	0.76377	0.758921	0.742031	0.692439	0.651507	0.669321	0.723515	0.745867	0.714786	0.650953	0.590065	0.563789	0.541302	0.51699	0.485386	0.499952	0.546707	0.570258	0.549788	0.548857	0.589619
345	0.138053	0.10137	0.104709	0.123139	0.127602	0.126449	0.155209	0.197171	0.222287	0.234606	0.258338	0.295594	0.350725	0.397057	0.431708	0.472985	0.540044	0.611961	0.658412	0.724703	0.796235	0.823058	0.818909	0.815343	0.797029	0.763902	0.764243	0.765591	0.757473	0.744196	0.733771	0.696184	0.653838	0.658734	0.692312	0.700708	0.6681	0.61087	0.55321	0.523999	0.497237	0.471226	0.445398	0.450926	0.486537	0.51413	0.528521	0.562664	0.610336
346	0.0823958	0.0749684	0.0984421	0.120277	0.119138	0.123163	0.161711	0.197365	0.217075	0.231686	0.253173	0.285812	0.342079	0.396885	0.43919	0.485433	0.550299	0.6175	0.665825	0.734587	0.800345	0.824994	0.818693	0.81514	0.796784	0.764959	0.760262	0.764798	0.751997	0.736006	0.72261	0.684905	0.642102	0.633183	0.656949	0.670184	0.645948	0.599804	0.552002	0.497296	0.445746	0.417668	0.403717	0.408264	0.451613	0.511141	0.552184	0.584748	0.630528
347	0.0642019	0.0721139	0.0937071	0.107694	0.107731	0.12738	0.171818	0.196446	0.212102	0.237887	0.26207	0.285255	0.332217	0.386986	0.436543	0.49375	0.559828	0.630083	0.686178	0.747189	0.809329	0.833654	0.814243	0.802004	0.789963	0.759262	0.73868	0.751277	0.757895	0.750372	0.721036	0.672145	0.625963	0.606444	0.630405	0.656108	0.640081	0.597528	0.552866	0.476416	0.414193	0.391914	0.386464	0.390683	0.433782	0.503185	0.552376	0.579279	0.624734
348	0.0929822	0.0847534	0.0925539	0.0981501	0.104572	0.13861	0.17948	0.196167	0.211112	0.245787	0.279175	0.301387	0.329956	0.368671	0.417423	0.484146	0.562259	0.647039	0.711867	0.756962	0.803847	0.835226	0.821249	0.791346	0.774564	0.752624	0.716404	0.713758	0.73073	0.731818	0.698985	0.659888	0.611263	0.570877	0.595225	0.637765	0.631741	0.595501	0.549505	0.46655	0.412041	0.400757	0.389186	0.375317	0.398706	0.446643	0.503311	0.572964	0.639203
349	0.108833	0.0829956	0.0865834	0.0971908	0.112858	0.148335	0.178761	0.198035	0.223037	0.253936	0.290382	0.329318	0.360463	0.391656	0.438175	0.507649	0.594184	0.685414	0.749521	0.775968	0.799945	0.829798	0.827164	0.79339	0.774212	0.768072	0.736605	0.707661	0.700526	0.685741	0.64981	0.636638	0.609407	0.560697	0.568493	0.600839	0.594797	0.568233	0.525799	0.463355	0.427585	0.409762	0.386019	0.356492	0.360956	0.390319	0.460322	0.580341	0.671196
350	0.0935113	0.076797	0.083245	0.0977977	0.117338	0.148214	0.172514	0.193021	0.219034	0.242223	0.285923	0.349536	0.404322	0.454959	0.507577	0.561761	0.626532	0.705791	0.762591	0.782607	0.804881	0.832763	0.829084	0.801731	0.781684	0.771922	0.760189	0.730622	0.688744	0.644871	0.604771	0.611836	0.612987	0.574815	0.55275	0.548466	0.5304	0.50787	0.480625	0.454899	0.430146	0.387611	0.355871	0.327588	0.319108	0.3363	0.410794	0.542037	0.647521
351	0.087163	0.0950927	0.10197	0.104504	0.114489	0.139281	0.168221	0.19157	0.211076	0.236568	0.29001	0.36118	0.426104	0.49263	0.549669	0.583689	0.624775	0.699054	0.751154	0.767209	0.798486	0.83673	0.837721	0.816071	0.787443	0.76364	0.758116	0.729092	0.665057	0.609043	0.580645	0.59421	0.594965	0.560584	0.534642	0.52794	0.505133	0.469335	0.451386	0.456438	0.432524	0.361042	0.311633	0.298745	0.293209	0.302864	0.369419	0.488444	0.593451
352	0.107607	0.125178	0.128286	0.118312	0.114727	0.134014	0.172352	0.203884	0.228501	0.270695	0.331372	0.392834	0.44896	0.511154	0.564349	0.598222	0.644938	0.72503	0.778226	0.790579	0.818609	0.85235	0.856426	0.840471	0.81004	0.785219	0.770468	0.725156	0.648436	0.590566	0.572735	0.578824	0.566548	0.53673	0.527178	0.539786	0.531297	0.49164	0.470825	0.476017	0.441766	0.357165	0.29413	0.301034	0.310354	0.314055	0.368085	0.469351	0.568908
353	0.154909	0.152389	0.136237	0.119817	0.1193	0.14375	0.186245	0.230355	0.274076	0.332356	0.395717	0.451397	0.501094	0.55345	0.601122	0.647897	0.705033	0.778214	0.826836	0.838127	0.852298	0.866992	0.867614	0.851885	0.821009	0.79763	0.78102	0.739867	0.671198	0.615905	0.591927	0.584691	0.574665	0.557283	0.543775	0.550569	0.557563	0.52648	0.492821	0.469636	0.417709	0.349608	0.302929	0.325449	0.348021	0.346676	0.382784	0.461463	0.554184
354	0.204539	0.181282	0.141126	0.127689	0.145718	0.179766	0.214217	0.255935	0.307233	0.367182	0.431233	0.492037	0.54148	0.58305	0.626665	0.68902	0.758846	0.82126	0.857548	0.865254	0.865934	0.864037	0.858562	0.838635	0.805385	0.773692	0.749157	0.720527	0.678604	0.641827	0.615335	0.596426	0.586014	0.575343	0.545373	0.530306	0.537549	0.514513	0.471165	0.431015	0.377343	0.327818	0.300399	0.32167	0.346226	0.351649	0.382486	0.450134	0.532925
355	0.200689	0.182025	0.144814	0.148917	0.180189	0.21266	0.236422	0.259275	0.290626	0.338384	0.41041	0.481626	0.541924	0.589462	0.634257	0.697698	0.773148	0.831657	0.863754	0.868697	0.863882	0.852115	0.839396	0.82079	0.792448	0.750325	0.707671	0.67301	0.644475	0.630172	0.608428	0.576947	0.555124	0.547988	0.517276	0.491119	0.491648	0.47953	0.44466	0.405999	0.36081	0.314812	0.29116	0.297913	0.30596	0.310923	0.347002	0.428019	0.520793
356	0.19444	0.176864	0.14588	0.161159	0.195727	0.223599	0.240771	0.25061	0.267161	0.318365	0.403297	0.47567	0.545804	0.610833	0.661593	0.713509	0.776289	0.821493	0.847118	0.854437	0.858122	0.845161	0.827604	0.818672	0.798931	0.751228	0.702406	0.667909	0.638645	0.631919	0.612762	0.56727	0.527442	0.510906	0.488412	0.470948	0.462944	0.446304	0.424172	0.39801	0.360275	0.318449	0.299229	0.30127	0.295615	0.287901	0.316693	0.403396	0.50978
357	0.209326	0.189695	0.161243	0.173925	0.207924	0.243584	0.266716	0.272013	0.281523	0.344169	0.444166	0.519601	0.59279	0.657341	0.696542	0.735083	0.785344	0.813452	0.826435	0.834089	0.842509	0.830972	0.811466	0.806762	0.789083	0.746945	0.707497	0.680494	0.653866	0.639745	0.62229	0.579534	0.530486	0.496588	0.485829	0.491922	0.481548	0.446691	0.418345	0.391666	0.350277	0.311122	0.299829	0.30931	0.304853	0.292287	0.311832	0.388036	0.487365
358	0.199145	0.197486	0.18295	0.191138	0.224567	0.272962	0.309644	0.320822	0.330523	0.395032	0.499437	0.574484	0.6377	0.685158	0.706402	0.732107	0.773482	0.795807	0.806471	0.816241	0.822532	0.814195	0.789892	0.773523	0.749567	0.713301	0.68504	0.666465	0.648782	0.628309	0.609278	0.576925	0.538744	0.503659	0.502879	0.522314	0.517683	0.481792	0.441084	0.395281	0.339843	0.298005	0.292111	0.30404	0.30422	0.298715	0.316144	0.364082	0.431686
359	0.189321	0.20739	0.20936	0.228958	0.263983	0.303324	0.337033	0.358282	0.387895	0.457735	0.54324	0.593032	0.633776	0.675579	0.703688	0.727227	0.759538	0.779961	0.78664	0.796563	0.801923	0.798483	0.776386	0.752156	0.724563	0.688043	0.66341	0.654591	0.641733	0.622088	0.595634	0.557516	0.522772	0.493975	0.494911	0.511311	0.514715	0.497588	0.462655	0.408526	0.348086	0.303235	0.293414	0.300391	0.303596	0.302821	0.317194	0.342619	0.386031
360	0.245529	0.236249	0.240424	0.275507	0.309945	0.331932	0.354646	0.371602	0.412016	0.489178	0.566481	0.602651	0.628361	0.669694	0.705984	0.727491	0.749706	0.769596	0.774914	0.785031	0.788843	0.783548	0.770777	0.750978	0.719675	0.682041	0.665173	0.654443	0.628478	0.607053	0.578983	0.534725	0.495879	0.477324	0.484621	0.491405	0.491795	0.484425	0.458777	0.412223	0.355732	0.30792	0.287759	0.291442	0.295729	0.292674	0.302378	0.324398	0.368943
361	0.351449	0.288796	0.283572	0.316673	0.333068	0.338841	0.357398	0.36985	0.409505	0.480692	0.561109	0.613781	0.650961	0.692561	0.720339	0.729667	0.737355	0.751203	0.761755	0.776266	0.779465	0.772413	0.76777	0.755198	0.71878	0.675963	0.671565	0.660499	0.625252	0.594986	0.563333	0.522616	0.489811	0.487463	0.507607	0.504232	0.489509	0.472182	0.441659	0.407428	0.36448	0.315429	0.282845	0.281076	0.284891	0.286537	0.29666	0.320965	0.374812
362	0.376475	0.30713	0.301874	0.330687	0.335284	0.33312	0.351461	0.369746	0.406904	0.462475	0.541474	0.61242	0.666264	0.709257	0.73354	0.737635	0.733884	0.734914	0.746634	0.755893	0.750674	0.754675	0.76412	0.749827	0.705604	0.662093	0.668825	0.667399	0.638251	0.600028	0.562288	0.529059	0.507657	0.509981	0.526685	0.519327	0.500318	0.466696	0.423217	0.398073	0.375066	0.333193	0.294468	0.277423	0.266514	0.267847	0.288293	0.327068	0.389323
363	0.369866	0.32069	0.312296	0.332404	0.346035	0.360521	0.383614	0.407587	0.440842	0.485079	0.548734	0.618595	0.674569	0.706298	0.734531	0.751409	0.749121	0.74132	0.744381	0.739597	0.725936	0.743435	0.761071	0.73715	0.693529	0.664971	0.676717	0.680039	0.655133	0.615431	0.578789	0.553009	0.533185	0.520491	0.525111	0.521233	0.501728	0.456057	0.409021	0.388544	0.370374	0.328763	0.289554	0.264223	0.243372	0.2439	0.2721	0.321275	0.393411
364	0.421771	0.36856	0.341239	0.341711	0.359041	0.394706	0.428826	0.452489	0.4798	0.524006	0.573054	0.631093	0.677298	0.689709	0.717119	0.745954	0.746361	0.732496	0.73073	0.729932	0.725062	0.747593	0.759439	0.727629	0.694096	0.688098	0.699862	0.70074	0.675666	0.639663	0.60867	0.586868	0.562712	0.536452	0.529482	0.521633	0.496738	0.457452	0.423554	0.392933	0.351903	0.304182	0.267071	0.24844	0.240444	0.248287	0.270595	0.308685	0.376837
365	0.467534	0.378798	0.34016	0.336035	0.349166	0.389963	0.434386	0.459499	0.484701	0.533047	0.581806	0.632881	0.671742	0.677194	0.693726	0.719502	0.722165	0.707521	0.704739	0.714216	0.722453	0.741344	0.736594	0.69858	0.67322	0.673265	0.68508	0.697078	0.681403	0.654065	0.628251	0.60843	0.585068	0.560172	0.548544	0.531933	0.50236	0.471484	0.44055	0.391547	0.331765	0.289364	0.261278	0.244412	0.245077	0.261602	0.275744	0.300031	0.355957
366	0.43743	0.337847	0.312859	0.316771	0.335023	0.384469	0.437081	0.469198	0.495524	0.538968	0.575192	0.615206	0.654738	0.672588	0.690341	0.714344	0.722886	0.711452	0.705537	0.711388	0.716955	0.722859	0.702254	0.668326	0.650164	0.642611	0.650833	0.669011	0.661389	0.647115	0.631576	0.613583	0.593498	0.574851	0.562524	0.542237	0.514522	0.484241	0.445575	0.393607	0.33745	0.293001	0.268306	0.246289	0.241669	0.263413	0.277634	0.301623	0.35572
367	0.407827	0.342129	0.326839	0.317461	0.335555	0.398334	0.458522	0.493872	0.521512	0.556805	0.57659	0.608462	0.651511	0.677567	0.695254	0.71668	0.73138	0.728337	0.728691	0.72891	0.723952	0.711794	0.685692	0.669389	0.661436	0.648711	0.647593	0.653704	0.648154	0.646622	0.64266	0.623126	0.601667	0.583074	0.560761	0.536838	0.51541	0.488533	0.449681	0.404281	0.355979	0.303119	0.268382	0.237208	0.227036	0.248722	0.272812	0.311689	0.371739
368	0.392166	0.360869	0.35818	0.355292	0.366812	0.411969	0.462906	0.498959	0.531411	0.562547	0.583337	0.618024	0.65765	0.679621	0.685384	0.69625	0.714744	0.727734	0.738976	0.735727	0.727867	0.7149	0.696423	0.686209	0.680838	0.672157	0.660529	0.650101	0.647551	0.65485	0.659159	0.638602	0.614163	0.596753	0.563693	0.531112	0.508336	0.485894	0.454496	0.409807	0.363887	0.31372	0.272688	0.233555	0.213265	0.222852	0.252534	0.311882	0.383495
369	0.338698	0.344441	0.380164	0.422627	0.438398	0.445282	0.461479	0.487721	0.530072	0.568344	0.5951	0.627162	0.650968	0.662425	0.659354	0.665408	0.694098	0.724815	0.732819	0.719319	0.706661	0.699283	0.692744	0.682529	0.682356	0.687934	0.669528	0.644098	0.64424	0.656635	0.663594	0.646724	0.621801	0.605022	0.571889	0.536035	0.505795	0.479382	0.447026	0.39659	0.348068	0.311176	0.279643	0.242857	0.21673	0.213319	0.239053	0.307882	0.39419
370	0.26385	0.31162	0.388004	0.465559	0.496023	0.503703	0.508308	0.517377	0.550554	0.584083	0.600595	0.616729	0.626994	0.635852	0.628363	0.637258	0.68271	0.722708	0.719644	0.700941	0.683693	0.669155	0.660942	0.656643	0.673587	0.697649	0.679064	0.649803	0.650159	0.655245	0.649881	0.635691	0.613314	0.596224	0.572364	0.541368	0.500623	0.456863	0.412154	0.367455	0.320865	0.291759	0.26481	0.234636	0.220436	0.225901	0.258298	0.320499	0.405413
371	0.226688	0.285535	0.364983	0.443701	0.48166	0.51511	0.536358	0.541112	0.552681	0.560562	0.561607	0.572609	0.588672	0.605957	0.604595	0.626004	0.681222	0.709833	0.700865	0.695695	0.686476	0.659169	0.632969	0.619473	0.643274	0.678153	0.662107	0.64072	0.641382	0.633289	0.621691	0.619295	0.600506	0.5725	0.551035	0.526923	0.478105	0.419848	0.370422	0.338929	0.295532	0.262416	0.233406	0.210363	0.210806	0.225468	0.265129	0.316762	0.383334
372	0.267511	0.286709	0.341279	0.410102	0.454989	0.501165	0.524761	0.523778	0.525123	0.51713	0.512556	0.526394	0.55707	0.588794	0.603912	0.624045	0.664766	0.676366	0.667377	0.682548	0.693315	0.665961	0.630679	0.610654	0.624771	0.647502	0.63074	0.620324	0.61975	0.609451	0.610942	0.622332	0.598751	0.553266	0.534141	0.521785	0.474989	0.413855	0.364335	0.329474	0.283267	0.247609	0.225569	0.210476	0.206311	0.205308	0.233479	0.286641	0.345097
373	0.330854	0.319552	0.357715	0.410319	0.454887	0.500529	0.509642	0.493379	0.50031	0.501528	0.499329	0.507281	0.549078	0.599547	0.630888	0.635262	0.652777	0.659273	0.641781	0.639042	0.654765	0.642052	0.626608	0.640003	0.65591	0.659639	0.649133	0.651613	0.642702	0.630369	0.626827	0.636222	0.619706	0.576605	0.558073	0.543562	0.497773	0.443508	0.399026	0.353702	0.298761	0.256492	0.237389	0.227282	0.216306	0.206883	0.223693	0.273572	0.32998
374	0.329203	0.338201	0.369277	0.401141	0.443101	0.492252	0.499503	0.484791	0.503465	0.519912	0.519584	0.516765	0.545285	0.59297	0.627848	0.624175	0.631745	0.639021	0.611884	0.5833	0.597005	0.595511	0.597538	0.639356	0.664982	0.667649	0.674113	0.684075	0.662911	0.638904	0.62291	0.632373	0.640194	0.613178	0.583336	0.549324	0.495085	0.442319	0.405461	0.354436	0.289017	0.238622	0.215745	0.217454	0.226355	0.230454	0.240087	0.276103	0.322286
375	0.32553	0.346186	0.378579	0.404138	0.441582	0.483239	0.496797	0.498663	0.515474	0.525984	0.525199	0.525243	0.524841	0.547466	0.57625	0.574914	0.584958	0.589824	0.563303	0.543947	0.554401	0.55136	0.566184	0.59719	0.606218	0.600033	0.615379	0.639224	0.626425	0.595516	0.583615	0.604697	0.624322	0.603928	0.564316	0.515044	0.450699	0.399781	0.378214	0.332418	0.265017	0.218847	0.201591	0.20898	0.229593	0.241165	0.23627	0.254457	0.295192
376	0.405612	0.386654	0.405211	0.431051	0.461669	0.489842	0.499548	0.500975	0.507935	0.516827	0.529008	0.545386	0.531637	0.534702	0.549449	0.544606	0.551076	0.544336	0.520171	0.522279	0.534162	0.541157	0.556779	0.549628	0.531653	0.509509	0.529291	0.582941	0.599952	0.57923	0.571036	0.587154	0.58789	0.553376	0.505045	0.460448	0.410846	0.374595	0.366856	0.328103	0.265872	0.238061	0.237889	0.232438	0.234268	0.241875	0.234059	0.244042	0.283623
377	0.456746	0.40429	0.396812	0.419903	0.464532	0.500669	0.508799	0.504147	0.498982	0.514532	0.544973	0.565969	0.553126	0.551591	0.55026	0.533956	0.520632	0.496303	0.476571	0.493103	0.521574	0.551023	0.548252	0.50636	0.487562	0.470824	0.500456	0.567419	0.587406	0.578524	0.576261	0.585129	0.579443	0.535563	0.472916	0.430709	0.400581	0.378997	0.375934	0.330953	0.262279	0.239631	0.243865	0.230795	0.22126	0.228922	0.233396	0.24837	0.289416
378	0.435818	0.401084	0.397907	0.417095	0.464874	0.498005	0.496056	0.491357	0.485282	0.501071	0.530017	0.534308	0.522882	0.534232	0.538267	0.515261	0.476455	0.442646	0.440233	0.465739	0.502831	0.531583	0.5096	0.463077	0.45342	0.459961	0.507767	0.563244	0.55796	0.541354	0.542402	0.559107	0.5692	0.540996	0.489245	0.440198	0.399689	0.367552	0.350577	0.303913	0.243363	0.211278	0.200995	0.201667	0.201147	0.204333	0.214783	0.238718	0.285086
379	0.391427	0.405222	0.427336	0.446853	0.47933	0.494729	0.486058	0.487922	0.497514	0.517238	0.530013	0.501329	0.468494	0.481171	0.505573	0.498188	0.461898	0.429536	0.426687	0.440092	0.470832	0.49187	0.47306	0.433632	0.421751	0.448208	0.504323	0.537738	0.518946	0.490028	0.492585	0.51466	0.51931	0.503616	0.484955	0.44441	0.391107	0.345939	0.318713	0.285435	0.237236	0.190659	0.165815	0.182266	0.191273	0.186979	0.202597	0.244277	0.298002
380	0.384924	0.417053	0.444548	0.462624	0.486453	0.499747	0.49829	0.500114	0.514033	0.539472	0.540914	0.492285	0.438754	0.435904	0.454081	0.458643	0.44523	0.412843	0.384901	0.384904	0.419322	0.449347	0.449268	0.413849	0.401875	0.434985	0.481002	0.484713	0.459933	0.438064	0.451144	0.470439	0.454739	0.429392	0.425826	0.406683	0.366271	0.333023	0.317723	0.298233	0.247422	0.192569	0.162911	0.173144	0.184431	0.183962	0.20614	0.262314	0.318012
381	0.425545	0.439294	0.442873	0.453524	0.4722	0.490028	0.491889	0.481398	0.485141	0.50456	0.504493	0.473902	0.438812	0.430936	0.425479	0.422022	0.4192	0.389278	0.349585	0.340334	0.363648	0.398625	0.417148	0.399687	0.403258	0.434181	0.464947	0.450022	0.420958	0.408596	0.426482	0.43965	0.41764	0.380724	0.364952	0.353364	0.332812	0.318877	0.320409	0.31005	0.259451	0.205347	0.173732	0.162627	0.174578	0.189528	0.212878	0.262198	0.31388
382	0.406654	0.430492	0.445914	0.458721	0.465271	0.47773	0.481039	0.46124	0.44585	0.443687	0.441848	0.441307	0.43343	0.428104	0.420521	0.417051	0.414609	0.396209	0.368541	0.348688	0.342439	0.355156	0.367699	0.374951	0.406783	0.436008	0.457101	0.447571	0.429313	0.415584	0.417123	0.424592	0.414311	0.38268	0.352025	0.329528	0.312574	0.306402	0.315452	0.304765	0.260888	0.216818	0.193597	0.175645	0.185584	0.20475	0.222624	0.262846	0.316919
383	0.408602	0.43232	0.463074	0.473823	0.462158	0.462229	0.467783	0.451667	0.425766	0.408622	0.400917	0.409471	0.416348	0.415712	0.418826	0.425934	0.424275	0.415428	0.407741	0.39014	0.362466	0.341511	0.33328	0.355564	0.411425	0.445539	0.456781	0.449824	0.440817	0.42332	0.404585	0.401346	0.401139	0.38732	0.36829	0.339989	0.309509	0.29572	0.300152	0.281244	0.24406	0.21896	0.215806	0.207406	0.214641	0.229776	0.249177	0.291951	0.337092
384	0.452911	0.451133	0.467957	0.47437	0.456073	0.447431	0.447274	0.433959	0.409507	0.394368	0.384547	0.382326	0.38455	0.387198	0.397316	0.407751	0.413564	0.416445	0.423751	0.422533	0.397542	0.360433	0.342187	0.36001	0.410131	0.44404	0.449493	0.436995	0.427215	0.417379	0.398641	0.383147	0.369375	0.359565	0.364007	0.348418	0.309595	0.28527	0.27893	0.257412	0.237875	0.228223	0.219683	0.206028	0.213597	0.225979	0.240295	0.286597	0.328651
385	0.457954	0.448171	0.456938	0.467558	0.462965	0.464185	0.454906	0.431049	0.400957	0.386814	0.378507	0.367106	0.354537	0.356286	0.372492	0.37732	0.38134	0.39175	0.404046	0.411797	0.396803	0.36263	0.349845	0.362829	0.399044	0.428087	0.435822	0.420282	0.405548	0.40262	0.387979	0.369708	0.34978	0.333874	0.341742	0.343194	0.308068	0.270341	0.250156	0.238482	0.24317	0.233907	0.200079	0.173798	0.184557	0.207018	0.218872	0.248522	0.28819
386	0.430922	0.44195	0.466471	0.476901	0.480889	0.494967	0.478552	0.44371	0.411026	0.395165	0.386259	0.379417	0.367742	0.368254	0.379674	0.378048	0.376913	0.387644	0.391359	0.383251	0.360622	0.341523	0.352037	0.372287	0.399738	0.421257	0.428822	0.414478	0.402941	0.40143	0.374328	0.351687	0.342467	0.327962	0.326852	0.335664	0.309701	0.262084	0.227515	0.223107	0.236611	0.220961	0.184214	0.162188	0.170463	0.202041	0.231895	0.237889	0.256716
387	0.440122	0.448492	0.474301	0.481969	0.484115	0.491613	0.470288	0.43363	0.41193	0.413541	0.408584	0.400447	0.393671	0.392673	0.388759	0.387084	0.397974	0.412941	0.402795	0.367512	0.335686	0.336815	0.363094	0.383657	0.401151	0.40914	0.419208	0.427338	0.42593	0.418853	0.379191	0.351435	0.352344	0.344394	0.32944	0.322424	0.302063	0.26258	0.229609	0.224395	0.221422	0.201718	0.189975	0.18275	0.185217	0.214855	0.25672	0.250901	0.242501
388	0.485042	0.471897	0.478297	0.483105	0.482006	0.476585	0.455878	0.425338	0.416071	0.433596	0.428083	0.405833	0.399269	0.4026	0.393749	0.394253	0.421229	0.444297	0.424935	0.371964	0.342786	0.357466	0.383045	0.398873	0.409568	0.410488	0.421378	0.444725	0.448271	0.436347	0.394443	0.364875	0.362884	0.355049	0.327258	0.299997	0.277505	0.249803	0.237243	0.240079	0.220753	0.200062	0.204623	0.203556	0.204068	0.224662	0.258555	0.254366	0.242109
389	0.492871	0.494069	0.500602	0.490749	0.476314	0.47145	0.461867	0.446418	0.442394	0.453487	0.445534	0.41736	0.406759	0.413207	0.40767	0.403632	0.428577	0.451434	0.427929	0.386469	0.383162	0.399969	0.400557	0.403649	0.41931	0.434099	0.440321	0.447852	0.440605	0.425672	0.39059	0.363879	0.352697	0.346344	0.323237	0.298414	0.281022	0.25698	0.251683	0.256641	0.236108	0.213009	0.20586	0.203392	0.205167	0.214438	0.238003	0.246302	0.253811
390	0.43668	0.464492	0.49226	0.477654	0.456487	0.460634	0.463209	0.459764	0.455024	0.453756	0.444192	0.416992	0.404223	0.411308	0.407924	0.39698	0.401126	0.411932	0.396224	0.391104	0.422109	0.430889	0.403839	0.395262	0.415525	0.439225	0.435667	0.42391	0.410699	0.400428	0.378101	0.356091	0.340423	0.333243	0.311468	0.290344	0.285496	0.273796	0.263372	0.255233	0.233468	0.214153	0.211818	0.215451	0.21085	0.204222	0.21473	0.235261	0.261167
391	0.385025	0.416509	0.459987	0.463457	0.452568	0.455857	0.463412	0.467347	0.462255	0.455629	0.440336	0.411565	0.395599	0.397147	0.396162	0.389991	0.376488	0.370769	0.366457	0.382576	0.416517	0.415587	0.391076	0.392114	0.409484	0.424832	0.413526	0.404433	0.406283	0.405307	0.395891	0.377117	0.355134	0.337792	0.301108	0.268765	0.267802	0.272935	0.261079	0.247732	0.232876	0.227167	0.239256	0.238625	0.225216	0.219872	0.225781	0.244624	0.268918
392	0.411333	0.432197	0.46279	0.468322	0.465644	0.466682	0.474919	0.482592	0.477386	0.463536	0.441517	0.420672	0.405923	0.392991	0.382339	0.384829	0.379304	0.366896	0.363393	0.376975	0.391165	0.378849	0.365681	0.379614	0.394075	0.403795	0.402114	0.415551	0.428823	0.417444	0.409849	0.40011	0.37597	0.346982	0.297293	0.258417	0.249745	0.253938	0.247348	0.246275	0.24857	0.253177	0.263096	0.254123	0.236957	0.239542	0.25069	0.264088	0.269452
393	0.488385	0.495853	0.495876	0.484952	0.483401	0.489696	0.495266	0.495306	0.480416	0.453624	0.431693	0.431744	0.433558	0.407066	0.371274	0.367636	0.382292	0.378192	0.364869	0.374011	0.38653	0.373221	0.363588	0.370596	0.376665	0.384295	0.397568	0.420625	0.42654	0.403025	0.398187	0.39838	0.378504	0.343123	0.291603	0.256927	0.236033	0.220744	0.216545	0.23149	0.245377	0.25033	0.257665	0.265651	0.252688	0.238741	0.248459	0.259761	0.26199
394	0.51362	0.515829	0.508376	0.502307	0.497749	0.502409	0.4998	0.482811	0.447347	0.403442	0.389804	0.414558	0.437527	0.414987	0.375415	0.368376	0.385406	0.376992	0.353023	0.361738	0.380445	0.372579	0.363289	0.359471	0.36114	0.371039	0.382725	0.384407	0.376332	0.360829	0.373611	0.379676	0.35572	0.318891	0.278072	0.253572	0.226696	0.198138	0.186525	0.191772	0.203784	0.22025	0.240584	0.272093	0.276999	0.251845	0.249607	0.237529	0.25081
395	0.493923	0.490733	0.491677	0.505413	0.497951	0.493265	0.486983	0.462003	0.42052	0.37539	0.363891	0.390862	0.418536	0.410629	0.385854	0.382259	0.388357	0.371901	0.35607	0.363567	0.368123	0.362289	0.358107	0.354067	0.351873	0.361355	0.36001	0.339275	0.329559	0.334791	0.359922	0.352184	0.310573	0.279953	0.258473	0.243017	0.226449	0.217059	0.208554	0.191573	0.18684	0.197829	0.21846	0.256799	0.282762	0.264945	0.245238	0.207535	0.232313
396	0.514232	0.49197	0.484675	0.492884	0.482295	0.478577	0.490101	0.479194	0.44958	0.407757	0.372962	0.371965	0.396569	0.403141	0.389839	0.386443	0.382955	0.363095	0.357387	0.376378	0.379557	0.376702	0.369403	0.361216	0.347884	0.354064	0.353255	0.335565	0.330014	0.349995	0.369881	0.336586	0.285774	0.268754	0.264238	0.248349	0.235428	0.248542	0.254997	0.239746	0.226063	0.212695	0.206661	0.230528	0.263685	0.260547	0.247591	0.220607	0.254763
397	0.534655	0.503673	0.476569	0.466651	0.463961	0.479753	0.514345	0.522517	0.499067	0.449634	0.397033	0.372143	0.387865	0.390735	0.373246	0.367881	0.364944	0.339983	0.327539	0.367835	0.393102	0.396431	0.37176	0.347172	0.342333	0.368483	0.380572	0.367636	0.348097	0.37248	0.387096	0.348313	0.309673	0.310973	0.317415	0.290558	0.255246	0.255846	0.264645	0.269448	0.260967	0.233872	0.201183	0.196796	0.22609	0.249538	0.269954	0.270967	0.292773
398	0.505929	0.477933	0.444677	0.44795	0.464904	0.494681	0.52437	0.528991	0.505045	0.46095	0.423907	0.403948	0.404954	0.381992	0.348819	0.347428	0.365687	0.342623	0.307573	0.341094	0.379787	0.390744	0.370599	0.347196	0.352036	0.383746	0.395528	0.385646	0.358361	0.37908	0.398009	0.370451	0.340472	0.346955	0.354383	0.324698	0.274037	0.251263	0.256715	0.277822	0.272804	0.239621	0.196066	0.172502	0.192348	0.232351	0.270183	0.292091	0.309104
399	0.476993	0.458745	0.432995	0.449533	0.468724	0.483545	0.483909	0.476705	0.464718	0.446957	0.436545	0.434795	0.426625	0.385707	0.341416	0.335687	0.364167	0.347221	0.309645	0.325979	0.351754	0.354482	0.350246	0.354855	0.359996	0.371483	0.372139	0.373241	0.365224	0.375127	0.389318	0.372448	0.351045	0.35455	0.350311	0.320915	0.27939	0.254994	0.259156	0.281502	0.272619	0.24048	0.209033	0.178096	0.181929	0.224402	0.266007	0.280894	0.295108
400	0.464107	0.461221	0.443885	0.447696	0.459811	0.455507	0.428027	0.40456	0.407382	0.417231	0.428834	0.440354	0.435171	0.404529	0.362523	0.337147	0.345504	0.336834	0.327938	0.345858	0.354419	0.329412	0.317121	0.340227	0.358288	0.363931	0.358162	0.366978	0.371096	0.366511	0.366133	0.360457	0.344988	0.335896	0.324733	0.302517	0.277862	0.267578	0.269556	0.275519	0.257157	0.234285	0.22479	0.197998	0.189991	0.224522	0.264434	0.25857	0.259273
401	0.435549	0.450495	0.448928	0.452976	0.475671	0.468925	0.423157	0.383169	0.389234	0.414706	0.437127	0.441451	0.427892	0.415596	0.380182	0.334274	0.3281	0.33553	0.351826	0.361893	0.357382	0.328453	0.312163	0.331775	0.358807	0.366257	0.356459	0.365757	0.362098	0.358482	0.36636	0.370841	0.334422	0.29405	0.280454	0.285264	0.289324	0.297208	0.293566	0.266875	0.231977	0.221017	0.233072	0.232838	0.219412	0.218643	0.231859	0.220858	0.2296
402	0.4271	0.448249	0.459415	0.469144	0.486281	0.476836	0.436762	0.409177	0.418055	0.449761	0.468342	0.44873	0.40931	0.39582	0.364857	0.318002	0.316455	0.331998	0.346264	0.338974	0.33058	0.325177	0.322148	0.337462	0.351913	0.340569	0.337047	0.365098	0.363548	0.363462	0.383574	0.395433	0.346946	0.285181	0.255625	0.27396	0.297188	0.306309	0.289154	0.250995	0.232062	0.23391	0.245179	0.26872	0.266376	0.240359	0.212608	0.195833	0.234011
403	0.4772	0.466514	0.464416	0.471242	0.473382	0.460099	0.434613	0.415254	0.414713	0.450642	0.472676	0.439216	0.380733	0.358947	0.337343	0.309833	0.311329	0.318005	0.319829	0.306481	0.303073	0.307127	0.303469	0.326731	0.334855	0.300672	0.304673	0.3534	0.359991	0.350277	0.361692	0.376274	0.347312	0.298955	0.261514	0.262423	0.277231	0.286799	0.273089	0.258614	0.272438	0.273428	0.262594	0.277456	0.288543	0.267969	0.222674	0.202592	0.255985
404	0.489118	0.458052	0.447773	0.445568	0.438341	0.426682	0.4137	0.393247	0.376389	0.405488	0.434637	0.412824	0.359732	0.334355	0.316783	0.297923	0.291039	0.293451	0.294749	0.277443	0.276314	0.281668	0.26191	0.282667	0.30062	0.274176	0.278223	0.320095	0.328506	0.315931	0.322975	0.337667	0.331928	0.312832	0.288822	0.273874	0.263977	0.262283	0.256405	0.26909	0.293377	0.287676	0.264041	0.25658	0.262889	0.261131	0.232688	0.217391	0.260682
405	0.458527	0.453318	0.448468	0.42719	0.406463	0.396445	0.389882	0.369732	0.35202	0.375044	0.40642	0.405512	0.369485	0.335964	0.29964	0.269864	0.258904	0.27194	0.282329	0.262738	0.252945	0.261227	0.249118	0.251688	0.271151	0.273633	0.273393	0.294979	0.315773	0.317927	0.322602	0.32945	0.334273	0.327969	0.312019	0.30131	0.27555	0.247869	0.237506	0.259165	0.278879	0.276355	0.256627	0.239184	0.241328	0.249908	0.22809	0.214387	0.246713
406	0.418471	0.44546	0.453925	0.433161	0.414937	0.405368	0.384932	0.353427	0.337446	0.359603	0.39321	0.399624	0.37665	0.342748	0.29916	0.260796	0.246268	0.261565	0.271875	0.257864	0.241621	0.247146	0.247675	0.234701	0.259047	0.295502	0.294693	0.296601	0.332681	0.356922	0.353858	0.341491	0.334589	0.325146	0.312615	0.306671	0.287225	0.259896	0.241683	0.234822	0.236796	0.253624	0.255961	0.238302	0.230912	0.231356	0.207174	0.205721	0.232249
407	0.399727	0.428043	0.440298	0.43175	0.429992	0.424315	0.392174	0.360501	0.349815	0.367716	0.394692	0.395085	0.372058	0.339799	0.309455	0.279547	0.262623	0.272325	0.282208	0.276249	0.262439	0.259172	0.255187	0.240433	0.265414	0.313253	0.319777	0.316771	0.357671	0.393297	0.393633	0.367633	0.32723	0.295776	0.282699	0.273503	0.267354	0.262163	0.247011	0.210595	0.201994	0.238943	0.259557	0.23991	0.21809	0.212637	0.198487	0.209125	0.221066
408	0.416386	0.43058	0.431246	0.420303	0.417094	0.409713	0.38985	0.381757	0.380813	0.38684	0.401138	0.395932	0.365626	0.330852	0.312574	0.307878	0.301793	0.300841	0.301071	0.297064	0.291741	0.280674	0.270116	0.273727	0.291646	0.322685	0.345249	0.359886	0.387856	0.407793	0.41575	0.398384	0.34465	0.291815	0.269287	0.259112	0.255783	0.24643	0.225683	0.197266	0.206192	0.246651	0.267549	0.253096	0.233361	0.235973	0.22627	0.214853	0.203248
409	0.429819	0.437744	0.444588	0.432942	0.416368	0.401741	0.393789	0.395843	0.387446	0.376217	0.381134	0.381865	0.355508	0.319138	0.300396	0.315585	0.330364	0.317589	0.290768	0.281529	0.290916	0.284066	0.282023	0.309512	0.316081	0.324212	0.362385	0.3912	0.386865	0.380462	0.394216	0.391083	0.340997	0.29573	0.289724	0.295923	0.290921	0.264785	0.233513	0.216664	0.2313	0.258483	0.269178	0.264098	0.258278	0.27005	0.267265	0.230321	0.199305
410	0.398723	0.41543	0.451066	0.450579	0.43557	0.417297	0.404932	0.398918	0.383528	0.37238	0.36369	0.359049	0.346527	0.323991	0.297002	0.297106	0.313438	0.299255	0.26308	0.258416	0.283611	0.284241	0.280241	0.30475	0.312977	0.321332	0.361975	0.385093	0.351742	0.328067	0.352253	0.362079	0.318002	0.283603	0.300108	0.326611	0.317836	0.276408	0.240301	0.227959	0.233228	0.256289	0.273706	0.282672	0.285167	0.297522	0.290842	0.24903	0.222882
411	0.368243	0.392517	0.440946	0.456627	0.452066	0.421063	0.394642	0.388254	0.379451	0.375137	0.353998	0.328518	0.320172	0.316922	0.288971	0.264447	0.262588	0.250483	0.221098	0.227037	0.263059	0.275269	0.261659	0.263911	0.279603	0.307644	0.347303	0.3649	0.333911	0.300348	0.313995	0.326794	0.306925	0.281942	0.293566	0.308752	0.286075	0.23963	0.21002	0.211072	0.223711	0.265392	0.31362	0.33168	0.317428	0.312364	0.273096	0.222238	0.223291
412	0.364002	0.39756	0.441258	0.456509	0.451855	0.418415	0.390875	0.385514	0.37727	0.359879	0.332227	0.293881	0.285149	0.302613	0.287112	0.247765	0.226966	0.203363	0.169323	0.183539	0.230675	0.260855	0.2482	0.237378	0.247031	0.279081	0.320007	0.34356	0.341014	0.308595	0.286878	0.282781	0.289771	0.278338	0.280461	0.271357	0.23081	0.200902	0.202286	0.216847	0.237813	0.296179	0.364216	0.382628	0.350913	0.314176	0.250587	0.201485	0.232683
413	0.33912	0.375646	0.421402	0.439869	0.433576	0.419738	0.401924	0.386752	0.371158	0.34048	0.313801	0.277814	0.264223	0.287952	0.285198	0.245369	0.229199	0.203317	0.161688	0.166441	0.211496	0.250844	0.24236	0.237276	0.241644	0.25753	0.285169	0.312868	0.333212	0.318751	0.283854	0.259798	0.270945	0.273322	0.281024	0.26123	0.21211	0.206516	0.238319	0.252695	0.264815	0.321523	0.385556	0.392591	0.358636	0.306005	0.242256	0.214015	0.253517
414	0.334636	0.343368	0.384847	0.420459	0.414808	0.415908	0.41312	0.390402	0.368518	0.33929	0.31776	0.288241	0.258937	0.268563	0.272866	0.240063	0.241151	0.237208	0.201998	0.180667	0.213617	0.249542	0.229533	0.223783	0.243749	0.258953	0.273852	0.294919	0.306891	0.298028	0.276629	0.255673	0.254176	0.260174	0.273897	0.25492	0.213567	0.228648	0.270118	0.281753	0.285792	0.333109	0.382651	0.369095	0.338262	0.302253	0.256223	0.234707	0.247725
415	0.36008	0.353276	0.387753	0.425134	0.416695	0.412641	0.415129	0.394264	0.372178	0.348923	0.321785	0.28455	0.24998	0.269108	0.297232	0.272643	0.264159	0.261224	0.226386	0.184062	0.194988	0.2275	0.220254	0.210961	0.240448	0.275524	0.292561	0.292942	0.286214	0.279326	0.270817	0.271985	0.266581	0.256092	0.245226	0.223095	0.204364	0.235221	0.273941	0.283196	0.276699	0.304655	0.338647	0.328475	0.317518	0.302703	0.272389	0.250364	0.239896
416	0.360964	0.375094	0.409335	0.435309	0.431005	0.419973	0.410786	0.39048	0.374076	0.347335	0.305952	0.264818	0.249573	0.292268	0.335706	0.312217	0.28339	0.264097	0.221288	0.176718	0.171717	0.204528	0.218651	0.207965	0.229449	0.278706	0.307416	0.309618	0.308888	0.304447	0.287942	0.29935	0.301567	0.27921	0.237627	0.210545	0.211697	0.24847	0.280818	0.280831	0.256506	0.255319	0.274068	0.288078	0.311557	0.313227	0.293857	0.272172	0.248486
417	0.371786	0.391897	0.419972	0.438175	0.447084	0.440856	0.417987	0.388946	0.361964	0.326721	0.301789	0.28526	0.282473	0.309226	0.328692	0.302492	0.27536	0.252848	0.212561	0.179543	0.172201	0.207696	0.234432	0.231092	0.237496	0.27086	0.303791	0.331185	0.348356	0.336233	0.297398	0.295285	0.300357	0.285228	0.247677	0.23388	0.246497	0.278654	0.305178	0.297006	0.266522	0.246771	0.259461	0.288703	0.329724	0.341013	0.319026	0.283466	0.247653
418	0.397757	0.413193	0.430589	0.436465	0.449875	0.452112	0.434063	0.408639	0.359738	0.317779	0.324017	0.340141	0.329969	0.309759	0.293964	0.273308	0.252032	0.229115	0.202985	0.184244	0.176596	0.209868	0.244151	0.250082	0.253985	0.261382	0.283639	0.322704	0.349114	0.337559	0.291665	0.271234	0.274665	0.271088	0.257906	0.271484	0.285212	0.292853	0.303039	0.291148	0.265787	0.243906	0.268741	0.305038	0.339819	0.362571	0.35003	0.309311	0.257236
419	0.396051	0.420466	0.43397	0.429795	0.444057	0.450877	0.442724	0.4274	0.36612	0.318672	0.341771	0.368538	0.351266	0.314287	0.281578	0.255367	0.22531	0.199912	0.197419	0.205574	0.207405	0.226693	0.243851	0.240886	0.245529	0.243269	0.256133	0.29301	0.315684	0.312526	0.288952	0.269186	0.269681	0.267015	0.265403	0.294174	0.309231	0.304212	0.307371	0.288557	0.253603	0.234246	0.276727	0.312679	0.324714	0.347228	0.348565	0.311476	0.264982
420	0.397907	0.438269	0.441188	0.428286	0.445069	0.456178	0.451748	0.434679	0.377141	0.326347	0.342531	0.359062	0.346321	0.330816	0.306907	0.271271	0.235925	0.21358	0.221775	0.239085	0.249242	0.251221	0.246804	0.231315	0.234419	0.240612	0.261662	0.289655	0.295415	0.296111	0.302361	0.300445	0.298843	0.277613	0.257282	0.282177	0.312693	0.322455	0.332611	0.310146	0.269944	0.256511	0.296155	0.317284	0.313418	0.318364	0.31035	0.272622	0.250799
421	0.416311	0.456479	0.45793	0.451254	0.463607	0.46727	0.455921	0.42307	0.373764	0.333386	0.33609	0.347543	0.348773	0.357052	0.356278	0.324723	0.289042	0.264214	0.26526	0.265989	0.258301	0.256352	0.25845	0.248474	0.255549	0.27039	0.312554	0.340917	0.327799	0.313229	0.321416	0.338445	0.349185	0.312612	0.258765	0.25757	0.288317	0.312755	0.335454	0.326913	0.307016	0.303011	0.319309	0.309651	0.301398	0.311259	0.308663	0.274447	0.254904
422	0.441514	0.455476	0.454544	0.458672	0.468398	0.458805	0.440972	0.40465	0.365898	0.337149	0.327813	0.341821	0.357401	0.369116	0.378461	0.36248	0.328294	0.291552	0.280721	0.275646	0.251311	0.235912	0.234638	0.244647	0.265576	0.280881	0.336458	0.378185	0.361584	0.330101	0.327342	0.35147	0.368727	0.335681	0.275317	0.255946	0.270631	0.29597	0.324406	0.316226	0.302245	0.311105	0.320343	0.29356	0.274321	0.294139	0.322267	0.303232	0.274307
423	0.446722	0.451581	0.447512	0.452321	0.460544	0.44523	0.429226	0.399589	0.362663	0.333811	0.320668	0.325992	0.340866	0.351632	0.363253	0.354207	0.315456	0.271487	0.259369	0.277616	0.274077	0.241531	0.217211	0.226333	0.249949	0.271916	0.332107	0.383261	0.375934	0.339757	0.327909	0.350813	0.358292	0.330465	0.292268	0.284688	0.293528	0.306325	0.31726	0.293637	0.274931	0.301059	0.323045	0.30143	0.282833	0.306399	0.338983	0.316186	0.28273
424	0.448456	0.4719	0.475188	0.474108	0.471155	0.457943	0.44117	0.405287	0.359891	0.325712	0.314823	0.317072	0.330085	0.332625	0.324906	0.301083	0.259024	0.225734	0.234569	0.278085	0.304323	0.276325	0.235634	0.225662	0.245522	0.27395	0.317318	0.354922	0.359662	0.334004	0.332875	0.358386	0.352998	0.323222	0.30237	0.300512	0.304324	0.309307	0.301922	0.282539	0.279518	0.315383	0.340389	0.329191	0.328456	0.354894	0.362614	0.315012	0.281902
425	0.46803	0.492228	0.498356	0.489599	0.470254	0.459916	0.444485	0.40067	0.353518	0.323935	0.314602	0.315615	0.321865	0.304211	0.272449	0.243188	0.209291	0.190558	0.217325	0.259247	0.284453	0.268647	0.2284	0.21093	0.237692	0.271226	0.297162	0.315041	0.332895	0.333847	0.342253	0.360268	0.357255	0.336916	0.32302	0.30651	0.284018	0.27744	0.26755	0.27344	0.301937	0.338411	0.354815	0.354181	0.360127	0.371417	0.353587	0.296975	0.277601
426	0.464428	0.487152	0.495805	0.484589	0.457272	0.450166	0.444414	0.397154	0.349125	0.326935	0.323469	0.321355	0.318389	0.286204	0.248261	0.224955	0.200301	0.189009	0.214412	0.235297	0.237462	0.228337	0.207853	0.204671	0.24324	0.287841	0.306537	0.311873	0.338019	0.361345	0.350128	0.33482	0.335985	0.34322	0.355083	0.33843	0.287112	0.254078	0.247157	0.26845	0.298624	0.330498	0.351096	0.366316	0.367328	0.365836	0.347044	0.303182	0.286926
427	0.425342	0.454874	0.472363	0.46965	0.456062	0.458014	0.457991	0.411444	0.36321	0.345853	0.34666	0.343139	0.338852	0.308278	0.265948	0.232522	0.208142	0.209151	0.236093	0.237122	0.214313	0.205933	0.216745	0.226237	0.259985	0.312095	0.328078	0.326782	0.346035	0.368119	0.347275	0.316764	0.318225	0.340991	0.366994	0.359137	0.319683	0.289458	0.282238	0.283345	0.278497	0.302448	0.342124	0.379627	0.388684	0.387343	0.37571	0.353748	0.33013
428	0.417102	0.437786	0.45515	0.462841	0.468549	0.47608	0.470242	0.425955	0.391479	0.382409	0.369483	0.348463	0.340675	0.322549	0.279914	0.238093	0.216467	0.230912	0.260121	0.245378	0.201524	0.195101	0.237209	0.25802	0.27454	0.310464	0.33207	0.333909	0.338385	0.344977	0.335768	0.322797	0.334631	0.354872	0.362191	0.354133	0.349659	0.343645	0.332685	0.314187	0.291312	0.297601	0.325585	0.368764	0.402484	0.408776	0.390757	0.375473	0.355212
429	0.459142	0.470238	0.475997	0.483381	0.488798	0.484828	0.466807	0.4303	0.418163	0.416399	0.384997	0.33441	0.308706	0.295839	0.262837	0.235604	0.226629	0.231933	0.241216	0.219491	0.171166	0.173159	0.237226	0.279291	0.283507	0.2849	0.307962	0.333176	0.349913	0.356375	0.349092	0.335322	0.345549	0.364586	0.356959	0.341705	0.34254	0.341201	0.335445	0.335842	0.323777	0.301731	0.288898	0.324321	0.383706	0.411452	0.390074	0.360854	0.337687
430	0.499707	0.495904	0.487034	0.494153	0.498996	0.484342	0.455548	0.426833	0.426954	0.422347	0.389708	0.338696	0.305232	0.28839	0.264208	0.248327	0.240706	0.233788	0.229428	0.204518	0.161431	0.163633	0.223245	0.277691	0.290798	0.274213	0.281147	0.314229	0.344631	0.357744	0.360452	0.351999	0.34307	0.348809	0.343062	0.329692	0.318056	0.306547	0.313464	0.348578	0.36067	0.3237	0.286747	0.302482	0.358487	0.402191	0.384561	0.356393	0.339647
431	0.512911	0.497758	0.478301	0.484653	0.489601	0.469895	0.442237	0.423073	0.425891	0.414044	0.389209	0.353657	0.319121	0.30127	0.283482	0.257072	0.236424	0.23616	0.24012	0.220821	0.188907	0.171412	0.201103	0.258031	0.288239	0.273738	0.276491	0.309038	0.326953	0.327009	0.336933	0.34449	0.328185	0.327045	0.335058	0.326324	0.30176	0.286687	0.304283	0.353763	0.38869	0.364035	0.324303	0.303624	0.329648	0.368405	0.360935	0.357077	0.363483
432	0.494311	0.496561	0.481577	0.473385	0.462199	0.432289	0.415627	0.413457	0.415482	0.403282	0.389823	0.358648	0.310143	0.286998	0.272401	0.237022	0.211246	0.217769	0.224898	0.225874	0.215385	0.18618	0.183211	0.225293	0.264155	0.272712	0.294704	0.327481	0.326718	0.314462	0.318277	0.318891	0.308204	0.315732	0.337488	0.332462	0.301539	0.291376	0.310011	0.34551	0.379254	0.36916	0.337367	0.296545	0.288353	0.312181	0.33342	0.353223	0.369923
433	0.463549	0.492639	0.48831	0.466424	0.437967	0.406023	0.404881	0.412191	0.408442	0.400918	0.396017	0.360585	0.300824	0.271704	0.25548	0.217377	0.193494	0.201901	0.206054	0.222009	0.228115	0.205308	0.181365	0.194316	0.232552	0.261267	0.293624	0.323232	0.328577	0.33099	0.339131	0.327271	0.309586	0.310243	0.337507	0.348692	0.327771	0.317748	0.32888	0.340969	0.353397	0.343946	0.333547	0.317331	0.295815	0.299924	0.332896	0.355975	0.375299
434	0.469224	0.498961	0.500378	0.482497	0.448968	0.42322	0.434021	0.438304	0.416476	0.397479	0.389488	0.353578	0.29733	0.260813	0.236072	0.205722	0.197232	0.215366	0.220346	0.231373	0.232006	0.220801	0.207276	0.203437	0.220446	0.241698	0.274535	0.314352	0.347788	0.365532	0.373461	0.35774	0.323562	0.302437	0.32562	0.357464	0.354149	0.34681	0.359051	0.359233	0.359894	0.357254	0.363642	0.368793	0.349669	0.344064	0.361842	0.374373	0.396195
435	0.499495	0.510823	0.509998	0.500941	0.47774	0.458139	0.467744	0.466705	0.433396	0.398919	0.375831	0.339219	0.290719	0.241547	0.206756	0.192542	0.203666	0.227585	0.236573	0.249341	0.244779	0.238278	0.248008	0.238138	0.235185	0.254055	0.28189	0.318482	0.358307	0.373709	0.3865	0.380722	0.337196	0.299606	0.311368	0.351973	0.370167	0.37895	0.394207	0.384339	0.379772	0.396193	0.403192	0.395338	0.37388	0.366321	0.368247	0.371647	0.38877
436	0.516714	0.514887	0.510254	0.502478	0.493907	0.487329	0.491089	0.481833	0.447786	0.412295	0.37425	0.333145	0.286445	0.232696	0.204812	0.212369	0.232596	0.244649	0.241156	0.257731	0.268798	0.270096	0.287727	0.269042	0.25853	0.285099	0.306294	0.324514	0.3509	0.367675	0.387215	0.384181	0.337128	0.301426	0.31439	0.356621	0.389691	0.409467	0.415605	0.390952	0.373155	0.396387	0.404016	0.382404	0.365069	0.374881	0.381461	0.373094	0.364436
437	0.512692	0.50561	0.505053	0.494903	0.487807	0.491863	0.497527	0.485871	0.454796	0.425479	0.391496	0.360266	0.318074	0.26843	0.248386	0.257616	0.269204	0.262925	0.234263	0.245302	0.277394	0.294081	0.300788	0.275716	0.27087	0.304431	0.325291	0.331009	0.347446	0.370278	0.383422	0.369353	0.333533	0.316488	0.324534	0.343674	0.371524	0.396831	0.40353	0.379054	0.34584	0.352597	0.368772	0.360955	0.355275	0.387957	0.406226	0.394788	0.377679
438	0.503526	0.497291	0.503099	0.493426	0.481624	0.486157	0.495076	0.488085	0.463728	0.439444	0.417815	0.396097	0.354609	0.301852	0.272873	0.270621	0.281445	0.269849	0.220928	0.213211	0.250399	0.281236	0.285455	0.275714	0.28182	0.303735	0.319106	0.324284	0.345905	0.368841	0.37961	0.366544	0.344796	0.338672	0.331539	0.320653	0.337084	0.366984	0.381934	0.371084	0.340847	0.330057	0.35207	0.373085	0.373722	0.393885	0.409569	0.408061	0.404528
439	0.509237	0.510317	0.511558	0.501618	0.491709	0.496336	0.503078	0.496798	0.470398	0.433639	0.408731	0.386027	0.345809	0.300917	0.273073	0.268369	0.282973	0.277612	0.232777	0.213794	0.23422	0.2658	0.275899	0.267832	0.269659	0.27609	0.287315	0.297794	0.327792	0.350621	0.378933	0.388175	0.375	0.35975	0.344905	0.337265	0.360082	0.383911	0.38908	0.379395	0.365102	0.353652	0.371518	0.395586	0.38896	0.383675	0.394712	0.401039	0.40172
440	0.512934	0.520021	0.514967	0.505485	0.498858	0.50267	0.50531	0.492848	0.455985	0.399334	0.360073	0.337382	0.312847	0.297428	0.286836	0.271884	0.256883	0.247341	0.227701	0.22754	0.249974	0.277334	0.279484	0.251119	0.243875	0.265952	0.300286	0.311648	0.316206	0.33047	0.372485	0.405148	0.410112	0.388188	0.367152	0.363791	0.38379	0.398847	0.397025	0.3853	0.380041	0.374783	0.392714	0.405162	0.395868	0.394369	0.409362	0.409003	0.396591
441	0.509292	0.516204	0.513347	0.511414	0.504575	0.494243	0.485094	0.465641	0.432912	0.384974	0.345087	0.325373	0.311302	0.311446	0.301575	0.264199	0.221922	0.212581	0.210435	0.235766	0.277219	0.288562	0.279756	0.251557	0.243418	0.278333	0.330874	0.347549	0.327773	0.333625	0.375321	0.426139	0.448227	0.42202	0.388527	0.370794	0.364512	0.372793	0.385825	0.390364	0.388454	0.377239	0.387041	0.395629	0.39565	0.418231	0.446859	0.454031	0.436887
442	0.503532	0.504011	0.504029	0.510787	0.505903	0.48231	0.458903	0.439243	0.424105	0.399982	0.363461	0.337466	0.314503	0.304744	0.281771	0.235799	0.208183	0.218707	0.224693	0.253875	0.290516	0.274556	0.255091	0.253239	0.257233	0.284776	0.326623	0.347689	0.334963	0.347211	0.382696	0.43573	0.458241	0.42562	0.390933	0.371423	0.344046	0.343603	0.372232	0.400259	0.397087	0.362637	0.353664	0.372104	0.39065	0.427363	0.458183	0.471094	0.458659
443	0.507802	0.49299	0.488214	0.497285	0.499042	0.481507	0.455582	0.438479	0.429892	0.409641	0.367507	0.331484	0.302793	0.286276	0.265656	0.230437	0.216215	0.2329	0.240675	0.260312	0.289584	0.26909	0.231047	0.236722	0.260801	0.284171	0.318339	0.34523	0.346011	0.361396	0.386234	0.427105	0.446375	0.418732	0.393576	0.383803	0.353948	0.3524	0.386896	0.419615	0.413907	0.371502	0.34953	0.368303	0.399834	0.435358	0.450849	0.448109	0.439691
444	0.517265	0.501396	0.492253	0.49214	0.488029	0.472481	0.455854	0.440467	0.424219	0.399668	0.363511	0.324301	0.289319	0.269115	0.263748	0.246796	0.230087	0.235831	0.243677	0.261087	0.28848	0.278514	0.2348	0.231458	0.271103	0.300591	0.339727	0.371956	0.36639	0.369557	0.391643	0.421514	0.437153	0.419993	0.395289	0.3893	0.372171	0.381315	0.416625	0.439963	0.43371	0.401355	0.375542	0.378183	0.410967	0.449071	0.45141	0.418923	0.397397
445	0.512938	0.516982	0.515089	0.506727	0.486151	0.459298	0.4524	0.440762	0.41214	0.379023	0.353797	0.319886	0.283167	0.259623	0.262154	0.255743	0.237855	0.23428	0.237478	0.252392	0.269803	0.267654	0.239722	0.233592	0.268145	0.300322	0.353503	0.390717	0.377291	0.374565	0.406377	0.432276	0.433858	0.414183	0.392618	0.39149	0.385154	0.395648	0.420315	0.435887	0.434162	0.411215	0.389926	0.393037	0.433373	0.468995	0.452114	0.399613	0.36944
446	0.499493	0.520291	0.528444	0.519072	0.491229	0.459627	0.454363	0.454889	0.428971	0.387712	0.356934	0.326483	0.298625	0.272293	0.263709	0.259853	0.255012	0.243718	0.226815	0.226036	0.232526	0.24201	0.238666	0.23981	0.264156	0.284045	0.335245	0.38229	0.387585	0.396514	0.429735	0.455645	0.448644	0.421203	0.411065	0.41531	0.402491	0.395469	0.395024	0.405828	0.411843	0.398157	0.392188	0.409101	0.450251	0.480067	0.453724	0.404328	0.384194
447	0.494287	0.508472	0.523116	0.52211	0.499907	0.46692	0.452417	0.456909	0.444307	0.41431	0.383027	0.352169	0.32189	0.28471	0.260371	0.254561	0.261968	0.25509	0.228	0.208619	0.205024	0.22512	0.243871	0.256609	0.279564	0.289882	0.320421	0.36664	0.395289	0.414751	0.431591	0.452491	0.458086	0.436932	0.427908	0.432698	0.417124	0.399815	0.392144	0.41189	0.422944	0.408197	0.407135	0.422348	0.446012	0.464301	0.449459	0.422523	0.414051
448	0.48857	0.482807	0.505379	0.520051	0.508641	0.478478	0.453579	0.442118	0.431634	0.418618	0.408097	0.381411	0.332585	0.283199	0.256835	0.245316	0.25106	0.260317	0.241823	0.2171	0.206522	0.223222	0.246609	0.26608	0.295532	0.313078	0.332489	0.368272	0.402826	0.416448	0.40663	0.411305	0.435237	0.433842	0.426284	0.433984	0.438835	0.437057	0.433106	0.451114	0.466442	0.460438	0.445807	0.429376	0.424678	0.424513	0.432883	0.442689	0.448464
449	0.497481	0.473568	0.492632	0.512866	0.512644	0.49463	0.464577	0.429841	0.409677	0.399199	0.405903	0.389636	0.332815	0.275867	0.252591	0.242216	0.249808	0.267173	0.251079	0.231278	0.224915	0.2308	0.241684	0.264243	0.308428	0.333445	0.347611	0.375423	0.400287	0.39939	0.368246	0.359777	0.396059	0.414979	0.418275	0.429936	0.455942	0.475771	0.464282	0.461543	0.477306	0.490061	0.47187	0.442299	0.420346	0.411608	0.440358	0.463999	0.471073
[truncated: 137 more columns]

## Sheet: kpath
	k_point	k_index
0	Γ1	0
1	M	69
2	K	107
3	Γ2	185

## Sheet: energy
	Energy (eV)
0	0.65
1	0.632405
2	0.614809
3	0.597214
4	0.579619
5	0.562023
6	0.544428
7	0.526833
8	0.509238
9	0.491642
10	0.474047
11	0.456452
12	0.438856
13	0.421261
14	0.403666
15	0.38607
16	0.368475
17	0.35088
18	0.333284
19	0.315689
20	0.298094
21	0.280499
22	0.262903
23	0.245308
24	0.227713
25	0.210117
26	0.192522
27	0.174927
28	0.157331
29	0.139736
30	0.122141
31	0.104545
32	0.0869501
33	0.0693548
34	0.0517595
35	0.0341642
36	0.0165689
37	-0.00102641
38	-0.0186217
39	-0.036217
40	-0.0538123
41	-0.0714076
42	-0.089003
43	-0.106598
44	-0.124194
45	-0.141789
46	-0.159384
47	-0.176979
48	-0.194575
49	-0.21217
50	-0.229765
51	-0.247361
52	-0.264956
53	-0.282551
54	-0.300147
55	-0.317742
56	-0.335337
57	-0.352933
58	-0.370528
59	-0.388123
60	-0.405718
61	-0.423314
62	-0.440909
63	-0.458504
64	-0.4761
65	-0.493695
66	-0.51129
67	-0.528886
68	-0.546481
69	-0.564076
70	-0.581672
71	-0.599267
72	-0.616862
73	-0.634457
74	-0.652053
75	-0.669648
76	-0.687243
77	-0.704839
78	-0.722434
79	-0.740029
80	-0.757625
81	-0.77522
82	-0.792815
83	-0.810411
84	-0.828006
85	-0.845601
86	-0.863197
87	-0.880792
88	-0.898387
89	-0.915982
90	-0.933578
91	-0.951173
92	-0.968768
93	-0.986364
94	-1.00396
95	-1.02155
96	-1.03915
97	-1.05674
98	-1.07434
99	-1.09194
100	-1.10953
101	-1.12713
102	-1.14472
103	-1.16232
104	-1.17991
105	-1.19751
106	-1.2151
107	-1.2327
108	-1.25029
109	-1.26789
110	-1.28548
111	-1.30308
112	-1.32067
113	-1.33827
114	-1.35587
115	-1.37346
116	-1.39106
117	-1.40865
118	-1.42625
119	-1.44384
120	-1.46144
121	-1.47903
122	-1.49663
123	-1.51422
124	-1.53182
125	-1.54941
126	-1.56701
127	-1.5846
128	-1.6022
129	-1.61979
130	-1.63739
131	-1.65499
132	-1.67258
133	-1.69018
134	-1.70777
135	-1.72537
136	-1.74296
137	-1.76056
138	-1.77815
139	-1.79575
140	-1.81334
141	-1.83094
142	-1.84853
143	-1.86613
144	-1.88372
145	-1.90132
146	-1.91891
147	-1.93651
148	-1.95411
149	-1.9717
150	-1.9893
151	-2.00689
152	-2.02449
153	-2.04208
154	-2.05968
155	-2.07727
156	-2.09487
157	-2.11246
158	-2.13006
159	-2.14765
160	-2.16525
161	-2.18284
162	-2.20044
163	-2.21804
164	-2.23563
165	-2.25323
166	-2.27082
167	-2.28842
168	-2.30601
169	-2.32361
170	-2.3412
171	-2.3588
172	-2.37639
173	-2.39399
174	-2.41158
175	-2.42918
176	-2.44677
177	-2.46437
178	-2.48196
179	-2.49956
180	-2.51716
181	-2.53475
182	-2.55235
183	-2.56994
184	-2.58754
185	-2.60513
186	-2.62273
187	-2.64032
188	-2.65792
189	-2.67551
190	-2.69311
191	-2.7107
192	-2.7283
193	-2.74589
194	-2.76349
195	-2.78109
196	-2.79868
197	-2.81628
198	-2.83387
199	-2.85147
200	-2.86906
201	-2.88666
202	-2.90425
203	-2.92185
204	-2.93944
205	-2.95704
206	-2.97463
207	-2.99223
208	-3.00982
209	-3.02742
210	-3.04501
211	-3.06261
212	-3.08021
213	-3.0978
214	-3.1154
215	-3.13299
216	-3.15059
217	-3.16818
218	-3.18578
219	-3.20337
220	-3.22097
221	-3.23856
222	-3.25616
223	-3.27375
224	-3.29135
225	-3.30894
226	-3.32654
227	-3.34413
228	-3.36173
229	-3.37933
230	-3.39692
231	-3.41452
232	-3.43211
233	-3.44971
234	-3.4673
235	-3.4849
236	-3.50249
237	-3.52009
238	-3.53768
239	-3.55528
240	-3.57287
241	-3.59047
242	-3.60806
243	-3.62566
244	-3.64326
245	-3.66085
246	-3.67845
247	-3.69604
248	-3.71364
249	-3.73123
250	-3.74883
251	-3.76642
252	-3.78402
253	-3.80161
254	-3.81921
255	-3.8368
256	-3.8544
257	-3.87199
258	-3.88959
259	-3.90718
260	-3.92478
261	-3.94238
262	-3.95997
263	-3.97757
264	-3.99516
265	-4.01276
266	-4.03035
267	-4.04795
268	-4.06554
269	-4.08314
270	-4.10073
271	-4.11833
272	-4.13592
273	-4.15352
274	-4.17111
275	-4.18871
276	-4.2063
277	-4.2239
278	-4.2415
279	-4.25909
280	-4.27669
281	-4.29428
282	-4.31188
283	-4.32947
284	-4.34707
285	-4.36466
286	-4.38226
287	-4.39985
288	-4.41745
289	-4.43504
290	-4.45264
291	-4.47023
292	-4.48783
293	-4.50543
294	-4.52302
295	-4.54062
296	-4.55821
297	-4.57581
298	-4.5934
299	-4.611
300	-4.62859
301	-4.64619
302	-4.66378
303	-4.68138
304	-4.69897
305	-4.71657
306	-4.73416
307	-4.75176
308	-4.76935
309	-4.78695
310	-4.80455
311	-4.82214
312	-4.83974
313	-4.85733
314	-4.87493
315	-4.89252
316	-4.91012
317	-4.92771
318	-4.94531
319	-4.9629
320	-4.9805
321	-4.99809
322	-5.01569
323	-5.03328
324	-5.05088
325	-5.06848
326	-5.08607
327	-5.10367
328	-5.12126
329	-5.13886
330	-5.15645
331	-5.17405
332	-5.19164
333	-5.20924
334	-5.22683
335	-5.24443
336	-5.26202
337	-5.27962
338	-5.29721
339	-5.31481
340	-5.3324
341	-5.35
342	-5.3676
343	-5.38519
344	-5.40279
345	-5.42038
346	-5.43798
347	-5.45557
348	-5.47317
349	-5.49076
350	-5.50836
351	-5.52595
352	-5.54355
353	-5.56114
354	-5.57874
355	-5.59633
356	-5.61393
357	-5.63152
358	-5.64912
359	-5.66672
360	-5.68431
361	-5.70191
362	-5.7195
363	-5.7371
364	-5.75469
365	-5.77229
366	-5.78988
367	-5.80748
368	-5.82507
369	-5.84267
370	-5.86026
371	-5.87786
372	-5.89545
373	-5.91305
374	-5.93065
375	-5.94824
376	-5.96584
377	-5.98343
378	-6.00103
379	-6.01862
380	-6.03622
381	-6.05381
382	-6.07141
383	-6.089
384	-6.1066
385	-6.12419
386	-6.14179
387	-6.15938
388	-6.17698
389	-6.19457
390	-6.21217
391	-6.22977
392	-6.24736
393	-6.26496
394	-6.28255
395	-6.30015
396	-6.31774
397	-6.33534
398	-6.35293
399	-6.37053
400	-6.38812
401	-6.40572
402	-6.42331
403	-6.44091
404	-6.4585
405	-6.4761
406	-6.4937
407	-6.51129
408	-6.52889
409	-6.54648
410	-6.56408
411	-6.58167
412	-6.59927
413	-6.61686
414	-6.63446
415	-6.65205
416	-6.66965
417	-6.68724
418	-6.70484
419	-6.72243
420	-6.74003
421	-6.75762
422	-6.77522
423	-6.79282
424	-6.81041
425	-6.82801
426	-6.8456
427	-6.8632
428	-6.88079
429	-6.89839
430	-6.91598
431	-6.93358
432	-6.95117
433	-6.96877
434	-6.98636
435	-7.00396
436	-7.02155
437	-7.03915
438	-7.05674
439	-7.07434
440	-7.09194
441	-7.10953
442	-7.12713
443	-7.14472
444	-7.16232
445	-7.17991
446	-7.19751
447	-7.2151
448	-7.2327
449	-7.25029
