# Supplementary material for: A machine learning route between band mapping and band structure
Source: Nat Comput Sci. 2022 Dec 30;3(1):101–14. doi: 10.1038/s43588-022-00382-2 (PMC10766556; doi:10.1038/s43588-022-00382-2)
Supplement: Supplementary file 6 — Numerical data contained in Fig. 2c,d. [file 43588_2022_382_MOESM6_ESM.zip › source_data_fig2/fig2c.xlsx]

## Sheet: LDA_recon
	Band_1	Band_2	Band_3	Band_4	Band_5	Band_6	Band_7	Band_8	Band_9	Band_10	Band_11	Band_12	Band_13	Band_14
0	0.155552	-0.400608	-1.12713	-1.26278	-1.54943	-1.54941	-1.84853	-2.41159	-2.49956	-2.55235	-2.46437	-3.09786	-6.17683	-6.91559
1	0.145334	-0.421086	-1.12713	-1.28326	-1.55066	-1.54941	-1.8486	-2.4126	-2.49956	-2.55236	-2.46441	-3.10037	-6.17469	-6.89628
2	0.129004	-0.44102	-1.12681	-1.30358	-1.5561	-1.54941	-1.85096	-2.41823	-2.49956	-2.55284	-2.46607	-3.10327	-6.16682	-6.88123
3	0.109309	-0.454219	-1.12067	-1.32123	-1.56225	-1.54938	-1.86295	-2.42547	-2.49956	-2.55572	-2.47518	-3.1081	-6.16032	-6.87747
4	0.0912179	-0.45816	-1.10313	-1.33516	-1.56364	-1.54868	-1.88591	-2.42879	-2.49956	-2.56493	-2.4952	-3.11582	-6.15732	-6.87743
5	0.0766414	-0.458505	-1.07082	-1.34974	-1.56365	-1.54762	-1.91452	-2.42914	-2.49956	-2.58015	-2.52193	-3.1268	-6.1502	-6.87037
6	0.0662888	-0.458712	-1.0363	-1.36686	-1.56578	-1.54748	-1.9464	-2.42796	-2.49956	-2.59747	-2.55296	-3.13698	-6.12821	-6.84889
7	0.0547324	-0.462177	-1.00871	-1.38567	-1.57263	-1.54834	-1.98233	-2.42518	-2.49956	-2.6158	-2.58534	-3.14191	-6.0938	-6.82343
8	0.0399203	-0.468109	-0.990125	-1.40463	-1.58621	-1.54906	-2.02303	-2.42066	-2.49956	-2.6345	-2.61753	-3.14272	-6.06043	-6.80307
9	0.0173863	-0.474362	-0.977834	-1.42434	-1.60109	-1.5494	-2.06508	-2.414	-2.49956	-2.6529	-2.64697	-3.14443	-6.031	-6.78578
10	-0.0168537	-0.476195	-0.971412	-1.446	-1.61441	-1.54944	-2.10742	-2.40527	-2.49956	-2.67207	-2.67381	-3.1541	-5.98904	-6.76171
11	-0.0592092	-0.478744	-0.96877	-1.46416	-1.62408	-1.55011	-2.1475	-2.3939	-2.49956	-2.69282	-2.69801	-3.16868	-5.92923	-6.73796
12	-0.103674	-0.484647	-0.968769	-1.47492	-1.63246	-1.55318	-2.18143	-2.3798	-2.49964	-2.71779	-2.72269	-3.1856	-5.86374	-6.7187
13	-0.148511	-0.493176	-0.968769	-1.47848	-1.64434	-1.56271	-2.20907	-2.36828	-2.50108	-2.74702	-2.7534	-3.20002	-5.8116	-6.69898
14	-0.193688	-0.50295	-0.968769	-1.47903	-1.66418	-1.58101	-2.23144	-2.36138	-2.50827	-2.78829	-2.79967	-3.21083	-5.7738	-6.67619
15	-0.238988	-0.512959	-0.968837	-1.47903	-1.69218	-1.60431	-2.24626	-2.35753	-2.52619	-2.84832	-2.86526	-3.22002	-5.74366	-6.64329
16	-0.28427	-0.52167	-0.970267	-1.47903	-1.72691	-1.63113	-2.25167	-2.35181	-2.5544	-2.92512	-2.94063	-3.23312	-5.71603	-6.59062
17	-0.327862	-0.52728	-0.977563	-1.47903	-1.7683	-1.66731	-2.24888	-2.33787	-2.58968	-3.00503	-3.01355	-3.25196	-5.68951	-6.52378
18	-0.36851	-0.530017	-0.990942	-1.47907	-1.80917	-1.71485	-2.23338	-2.31672	-2.63028	-3.07799	-3.07977	-3.27558	-5.66456	-6.46278
19	-0.405219	-0.537741	-1.00348	-1.48047	-1.84749	-1.77682	-2.20077	-2.29185	-2.67466	-3.14195	-3.14274	-3.30012	-5.642	-6.40948
20	-0.438943	-0.551869	-1.01883	-1.48745	-1.88374	-1.83261	-2.15891	-2.26158	-2.72083	-3.20189	-3.20536	-3.32622	-5.6205	-6.36319
21	-0.47118	-0.565394	-1.03863	-1.49906	-1.91905	-1.87877	-2.11544	-2.2204	-2.77002	-3.26083	-3.26819	-3.35758	-5.60126	-6.31498
22	-0.502779	-0.575928	-1.06109	-1.50916	-1.94802	-1.91218	-2.07548	-2.17491	-2.82625	-3.31391	-3.32258	-3.39979	-5.58305	-6.27459
23	-0.532737	-0.586996	-1.08469	-1.51307	-1.96873	-1.93961	-2.04923	-2.13138	-2.88844	-3.35291	-3.36476	-3.44704	-5.57	-6.24028
24	-0.562699	-0.600548	-1.11587	-1.51296	-1.98502	-1.96144	-2.04229	-2.1018	-2.95362	-3.38814	-3.40996	-3.4895	-5.5634	-6.19673
25	-0.590095	-0.619817	-1.15576	-1.51391	-1.99975	-1.98011	-2.04223	-2.08849	-3.01785	-3.42631	-3.45957	-3.52577	-5.55849	-6.1321
26	-0.61451	-0.640882	-1.1941	-1.51443	-2.0075	-1.99558	-2.0454	-2.0917	-3.0812	-3.4627	-3.50013	-3.56083	-5.54588	-6.05573
27	-0.639331	-0.665714	-1.22956	-1.51585	-2.00629	-2.00421	-2.05587	-2.105	-3.14553	-3.4917	-3.52795	-3.60071	-5.51952	-5.98226
28	-0.6645	-0.690844	-1.26306	-1.52047	-1.99495	-2.006	-2.0759	-2.12812	-3.20903	-3.51204	-3.54949	-3.64256	-5.48531	-5.92029
29	-0.689776	-0.719235	-1.29266	-1.53158	-1.97746	-1.99815	-2.10063	-2.15804	-3.27042	-3.53051	-3.57418	-3.68482	-5.45473	-5.86313
30	-0.714727	-0.749152	-1.31776	-1.55189	-1.95526	-1.982	-2.13597	-2.19528	-3.33151	-3.55129	-3.60521	-3.72832	-5.42719	-5.80409
31	-0.741246	-0.778109	-1.34542	-1.58376	-1.93245	-1.95847	-2.18194	-2.23448	-3.39504	-3.57695	-3.63873	-3.77319	-5.39619	-5.74642
32	-0.770179	-0.803358	-1.37193	-1.62016	-1.90962	-1.93392	-2.23581	-2.27666	-3.45896	-3.60467	-3.67372	-3.82147	-5.36646	-5.69295
33	-0.801794	-0.828767	-1.39722	-1.64916	-1.89113	-1.91498	-2.28218	-2.3177	-3.52223	-3.63336	-3.71362	-3.87394	-5.34608	-5.64183
34	-0.835682	-0.856593	-1.41992	-1.66498	-1.87558	-1.90634	-2.31971	-2.3548	-3.5843	-3.66527	-3.76009	-3.93374	-5.33202	-5.58909
35	-0.868351	-0.885302	-1.44455	-1.66931	-1.8616	-1.90456	-2.3518	-2.38661	-3.64548	-3.70291	-3.8117	-4.00298	-5.31436	-5.5325
36	-0.897914	-0.913169	-1.46807	-1.66411	-1.85401	-1.90658	-2.38209	-2.41686	-3.70607	-3.74508	-3.86683	-4.08319	-5.29144	-5.48144
37	-0.924544	-0.938467	-1.49112	-1.65004	-1.85879	-1.9162	-2.41388	-2.44766	-3.76687	-3.78967	-3.9254	-4.17218	-5.27062	-5.44195
38	-0.94983	-0.963792	-1.50873	-1.63079	-1.87156	-1.93533	-2.4436	-2.47874	-3.82631	-3.83471	-3.98748	-4.26327	-5.25691	-5.41375
39	-0.970241	-0.988059	-1.51852	-1.61129	-1.88662	-1.96715	-2.47879	-2.51346	-3.88185	-3.87869	-4.05388	-4.35286	-5.25843	-5.39716
40	-0.986857	-1.01141	-1.52116	-1.59264	-1.90316	-2.00938	-2.51575	-2.54465	-3.9363	-3.92245	-4.12503	-4.43782	-5.27072	-5.38961
41	-0.995786	-1.03296	-1.52151	-1.57889	-1.92282	-2.05941	-2.55102	-2.57656	-3.99109	-3.96783	-4.20212	-4.52128	-5.28748	-5.38081
42	-1.00068	-1.05672	-1.52092	-1.56564	-1.949	-2.10631	-2.58137	-2.6123	-4.04556	-4.01779	-4.28462	-4.59998	-5.30014	-5.37245
43	-1.00106	-1.08149	-1.51672	-1.55577	-1.97823	-2.14219	-2.61648	-2.6522	-4.10046	-4.06977	-4.3668	-4.67235	-5.31039	-5.37156
44	-0.998508	-1.1048	-1.50575	-1.546	-2.00744	-2.16798	-2.6524	-2.6881	-4.15466	-4.12239	-4.44336	-4.73067	-5.32464	-5.38133
45	-0.992949	-1.12739	-1.48667	-1.53898	-2.03455	-2.19292	-2.68703	-2.71837	-4.20362	-4.18127	-4.50935	-4.77682	-5.35101	-5.40226
46	-0.98327	-1.1465	-1.46852	-1.53099	-2.06182	-2.22209	-2.72004	-2.74539	-4.2477	-4.24866	-4.56695	-4.80949	-5.39374	-5.43401
47	-0.971872	-1.15879	-1.44909	-1.52305	-2.08812	-2.25288	-2.74593	-2.77117	-4.28683	-4.3128	-4.61969	-4.83271	-5.44357	-5.46853
48	-0.956921	-1.16316	-1.42697	-1.5173	-2.11464	-2.27856	-2.76716	-2.80253	-4.3267	-4.36906	-4.67377	-4.85342	-5.48937	-5.50425
49	-0.942304	-1.16971	-1.40745	-1.51451	-2.14042	-2.30394	-2.79437	-2.83189	-4.3645	-4.41723	-4.72977	-4.8751	-5.54074	-5.54626
50	-0.92686	-1.17554	-1.39775	-1.51433	-2.1661	-2.32977	-2.82897	-2.85689	-4.39412	-4.45572	-4.78667	-4.89603	-5.5992	-5.60065
51	-0.910234	-1.1797	-1.39437	-1.51422	-2.19236	-2.35272	-2.85886	-2.88035	-4.41099	-4.4915	-4.84019	-4.91612	-5.66009	-5.6584
52	-0.893455	-1.17985	-1.39627	-1.51395	-2.21879	-2.36966	-2.88249	-2.90409	-4.41672	-4.52329	-4.88745	-4.93422	-5.71836	-5.71509
53	-0.88051	-1.1788	-1.39587	-1.50909	-2.2448	-2.38721	-2.90161	-2.92637	-4.41745	-4.54719	-4.92969	-4.95444	-5.77258	-5.77369
54	-0.86959	-1.1757	-1.39288	-1.50159	-2.27014	-2.4078	-2.92111	-2.95003	-4.41745	-4.56109	-4.96536	-4.97667	-5.82524	-5.83134
55	-0.855866	-1.16903	-1.38638	-1.49184	-2.29377	-2.42681	-2.94487	-2.97304	-4.41719	-4.57365	-4.99445	-4.99871	-5.88414	-5.89125
56	-0.840022	-1.16131	-1.37782	-1.48033	-2.31522	-2.44142	-2.9743	-2.99437	-4.41398	-4.58763	-5.01575	-5.0175	-5.9457	-5.94975
57	-0.826116	-1.1565	-1.36838	-1.46824	-2.33794	-2.45358	-3.00284	-3.01375	-4.40707	-4.59889	-5.02893	-5.03294	-6.00176	-6.00555
58	-0.816283	-1.15265	-1.35576	-1.45652	-2.36381	-2.46646	-3.02509	-3.03377	-4.39942	-4.60363	-5.04109	-5.05139	-6.05491	-6.05914
59	-0.805588	-1.14537	-1.33978	-1.45037	-2.39178	-2.47908	-3.04205	-3.05762	-4.39059	-4.60373	-5.06068	-5.07813	-6.10328	-6.11529
60	-0.794504	-1.13405	-1.31714	-1.44561	-2.4171	-2.48884	-3.05693	-3.08233	-4.37608	-4.59985	-5.09218	-5.11459	-6.15071	-6.171
61	-0.782017	-1.11998	-1.289	-1.44207	-2.43671	-2.49619	-3.07386	-3.1073	-4.35373	-4.58486	-5.12884	-5.15298	-6.19417	-6.22122
62	-0.77238	-1.10789	-1.25959	-1.43314	-2.45544	-2.50436	-3.09193	-3.12857	-4.32734	-4.55561	-5.16315	-5.18818	-6.2352	-6.26796
63	-0.766327	-1.10066	-1.23594	-1.41764	-2.47251	-2.50929	-3.11198	-3.14699	-4.3016	-4.52015	-5.19263	-5.21679	-6.27353	-6.31645
64	-0.759213	-1.09677	-1.21584	-1.39809	-2.48651	-2.51353	-3.13344	-3.16119	-4.28079	-4.4922	-5.2211	-5.24404	-6.30901	-6.36696
65	-0.75261	-1.09414	-1.20027	-1.37773	-2.49554	-2.52183	-3.15402	-3.17156	-4.26944	-4.4724	-5.25095	-5.27077	-6.34449	-6.41312
66	-0.74621	-1.09446	-1.18837	-1.35981	-2.5008	-2.53336	-3.16598	-3.18323	-4.2681	-4.45967	-5.27598	-5.29633	-6.37884	-6.44688
67	-0.737138	-1.0967	-1.18099	-1.34312	-2.50509	-2.54009	-3.17182	-3.19837	-4.26976	-4.45387	-5.29898	-5.31776	-6.41432	-6.47902
68	-0.73057	-1.0978	-1.17139	-1.33072	-2.5089	-2.54127	-3.18023	-3.21389	-4.27508	-4.45569	-5.31717	-5.32812	-6.44929	-6.51408
69	-0.731135	-1.09782	-1.16444	-1.31704	-2.51094	-2.54455	-3.19339	-3.22791	-4.28522	-4.46084	-5.33109	-5.33768	-6.48156	-6.54995
70	-0.728321	-1.09754	-1.16512	-1.33686	-2.51088	-2.54466	-3.19634	-3.22747	-4.27692	-4.46253	-5.32271	-5.32994	-6.4823	-6.54421
71	-0.724576	-1.09527	-1.1741	-1.37188	-2.51088	-2.54366	-3.19954	-3.23186	-4.26885	-4.47273	-5.31524	-5.3169	-6.47737	-6.5382
72	-0.719174	-1.09025	-1.20318	-1.42282	-2.51102	-2.54071	-3.20815	-3.2375	-4.26954	-4.48175	-5.31346	-5.31515	-6.47535	-6.53589
73	-0.711585	-1.07406	-1.25334	-1.48767	-2.51089	-2.53921	-3.23047	-3.24369	-4.27388	-4.49416	-5.31422	-5.31672	-6.47399	-6.53756
74	-0.694542	-1.05251	-1.33189	-1.55781	-2.51107	-2.53743	-3.25201	-3.25391	-4.27373	-4.49665	-5.3159	-5.31922	-6.47217	-6.53921
75	-0.673156	-1.03099	-1.44377	-1.63463	-2.51096	-2.53607	-3.26051	-3.26575	-4.27474	-4.49261	-5.3176	-5.31989	-6.46931	-6.5347
76	-0.651927	-1.01378	-1.54992	-1.71094	-2.51102	-2.53419	-3.27117	-3.27902	-4.27704	-4.48841	-5.3197	-5.32514	-6.46307	-6.5284
77	-0.62849	-0.998157	-1.64769	-1.78726	-2.51122	-2.53595	-3.28093	-3.29934	-4.2823	-4.48693	-5.32149	-5.33239	-6.44895	-6.5213
78	-0.604764	-0.976991	-1.74178	-1.86045	-2.51173	-2.53554	-3.29452	-3.3219	-4.29805	-4.48694	-5.31887	-5.33773	-6.42983	-6.51802
79	-0.581117	-0.953366	-1.83411	-1.9282	-2.51281	-2.5398	-3.30928	-3.34465	-4.31858	-4.48508	-5.31663	-5.34439	-6.41347	-6.51061
80	-0.557526	-0.936142	-1.91564	-1.99617	-2.51366	-2.54375	-3.32643	-3.36946	-4.32289	-4.48564	-5.32098	-5.3521	-6.39412	-6.48993
81	-0.539433	-0.92521	-1.99195	-2.05564	-2.5156	-2.54577	-3.3478	-3.39197	-4.32749	-4.48662	-5.32697	-5.3533	-6.37431	-6.46628
82	-0.518606	-0.912126	-2.06199	-2.11002	-2.52049	-2.55142	-3.36223	-3.41453	-4.33756	-4.48161	-5.33031	-5.35382	-6.35104	-6.4462
83	-0.500046	-0.899133	-2.12118	-2.16959	-2.53431	-2.56132	-3.3772	-3.44068	-4.33685	-4.47338	-5.33871	-5.35368	-6.33495	-6.42226
84	-0.47953	-0.891108	-2.17271	-2.22975	-2.5552	-2.58546	-3.40033	-3.46153	-4.33878	-4.46983	-5.34926	-5.35535	-6.31551	-6.39364
85	-0.456061	-0.872922	-2.21436	-2.2921	-2.5828	-2.62479	-3.421	-3.48288	-4.35185	-4.47299	-5.34857	-5.35227	-6.29146	-6.36668
86	-0.435903	-0.851022	-2.24907	-2.34573	-2.6167	-2.67451	-3.43712	-3.50699	-4.36663	-4.47319	-5.34943	-5.3537	-6.26722	-6.34444
87	-0.420055	-0.828846	-2.27361	-2.38427	-2.66032	-2.74171	-3.44493	-3.53333	-4.37294	-4.47226	-5.35796	-5.36032	-6.25024	-6.31272
88	-0.39932	-0.806849	-2.29198	-2.41555	-2.71899	-2.83148	-3.44779	-3.55587	-4.37984	-4.47257	-5.3672	-5.36846	-6.2284	-6.27978
89	-0.380542	-0.792329	-2.30953	-2.43702	-2.79324	-2.93045	-3.44283	-3.58096	-4.39091	-4.46519	-5.36895	-5.3729	-6.20155	-6.24725
90	-0.361446	-0.776531	-2.32717	-2.45263	-2.88131	-3.02739	-3.44275	-3.60789	-4.39702	-4.45236	-5.3695	-5.37303	-6.17308	-6.21068
91	-0.33955	-0.755392	-2.34097	-2.46851	-2.97601	-3.11497	-3.44938	-3.64061	-4.39984	-4.43726	-5.36962	-5.37629	-6.14212	-6.17217
92	-0.316402	-0.731195	-2.35569	-2.48518	-3.06917	-3.18606	-3.47067	-3.6765	-4.39977	-4.42497	-5.37595	-5.38556	-6.11452	-6.13483
93	-0.294901	-0.708887	-2.37312	-2.50341	-3.15252	-3.24887	-3.50461	-3.71435	-4.39976	-4.41882	-5.38873	-5.39962	-6.08899	-6.10377
94	-0.271601	-0.689835	-2.39203	-2.52273	-3.22443	-3.29611	-3.54811	-3.75198	-4.39985	-4.41669	-5.39698	-5.41133	-6.05223	-6.0733
95	-0.251224	-0.664836	-2.41628	-2.54097	-3.27988	-3.33983	-3.6003	-3.79181	-4.39972	-4.4149	-5.40058	-5.42697	-6.00112	-6.03343
96	-0.232184	-0.636451	-2.44052	-2.55853	-3.32608	-3.37968	-3.65944	-3.83604	-4.39933	-4.41389	-5.40785	-5.4538	-5.9526	-5.98974
97	-0.210132	-0.613345	-2.4651	-2.56915	-3.36245	-3.42224	-3.71662	-3.87602	-4.39675	-4.41135	-5.42086	-5.49253	-5.90062	-5.94149
98	-0.187502	-0.595405	-2.48802	-2.5805	-3.38507	-3.45112	-3.77371	-3.92169	-4.39631	-4.40692	-5.44157	-5.53247	-5.84623	-5.88982
99	-0.162048	-0.57718	-2.51076	-2.5937	-3.40141	-3.47188	-3.82711	-3.96617	-4.40148	-4.40649	-5.4682	-5.56054	-5.79693	-5.84853
100	-0.140721	-0.556185	-2.53335	-2.60248	-3.41614	-3.49041	-3.87385	-4.00903	-4.40521	-4.40767	-5.4928	-5.57452	-5.76143	-5.81624
101	-0.123012	-0.536323	-2.55493	-2.61153	-3.42525	-3.50842	-3.91584	-4.04811	-4.4158	-4.41176	-5.5142	-5.5807	-5.72795	-5.78069
102	-0.103518	-0.51836	-2.5756	-2.61828	-3.43094	-3.52805	-3.95349	-4.08331	-4.42869	-4.41908	-5.528	-5.57858	-5.70717	-5.74561
103	-0.0916296	-0.505953	-2.59433	-2.62025	-3.43218	-3.53853	-3.98903	-4.11087	-4.44274	-4.4297	-5.54306	-5.57483	-5.68784	-5.72474
104	-0.0808384	-0.498028	-2.61218	-2.62094	-3.4325	-3.54203	-4.0133	-4.1365	-4.45159	-4.44396	-5.55612	-5.57473	-5.67423	-5.71251
105	-0.0742545	-0.493955	-2.62837	-2.61939	-3.43335	-3.54223	-4.03543	-4.15641	-4.4594	-4.45447	-5.56423	-5.57486	-5.66331	-5.70566
106	-0.0716375	-0.493696	-2.64061	-2.61458	-3.43419	-3.54211	-4.05428	-4.16684	-4.46681	-4.46706	-5.5669	-5.57454	-5.65873	-5.6983
107	-0.0714382	-0.493696	-2.65009	-2.61574	-3.43504	-3.54053	-4.06734	-4.17088	-4.47702	-4.48278	-5.5625	-5.56919	-5.65508	-5.70173
108	-0.0714069	-0.493696	-2.63185	-2.61274	-3.43344	-3.54314	-4.04776	-4.17069	-4.45689	-4.45167	-5.56063	-5.57429	-5.66585	-5.69413
109	-0.0714702	-0.493696	-2.60555	-2.61051	-3.4322	-3.5427	-4.0285	-4.16763	-4.43546	-4.42498	-5.5506	-5.57665	-5.6745	-5.68879
110	-0.0736034	-0.494325	-2.57444	-2.60639	-3.43211	-3.53701	-4.01233	-4.15738	-4.41613	-4.40332	-5.52787	-5.57776	-5.68948	-5.69889
111	-0.0808938	-0.49851	-2.53926	-2.59776	-3.43211	-3.52669	-3.99686	-4.14325	-4.39968	-4.38548	-5.50285	-5.57654	-5.71527	-5.72152
112	-0.0919488	-0.510595	-2.49975	-2.58059	-3.43155	-3.51748	-3.9738	-4.123	-4.38764	-4.37038	-5.48119	-5.57208	-5.73949	-5.74204
113	-0.110922	-0.533008	-2.45478	-2.55956	-3.42854	-3.50827	-3.94886	-4.09427	-4.37865	-4.35483	-5.45225	-5.56322	-5.75245	-5.75252
114	-0.139016	-0.557266	-2.40857	-2.52985	-3.42316	-3.49733	-3.92892	-4.05761	-4.37417	-4.33993	-5.40923	-5.54865	-5.75466	-5.75545
115	-0.167115	-0.579267	-2.37268	-2.49355	-3.41372	-3.48577	-3.90835	-4.01554	-4.37319	-4.33046	-5.36668	-5.52031	-5.75469	-5.7588
116	-0.194216	-0.602364	-2.33817	-2.45523	-3.40145	-3.47339	-3.87544	-3.96934	-4.37286	-4.32646	-5.33149	-5.46905	-5.75469	-5.76647
117	-0.221777	-0.628848	-2.30397	-2.41321	-3.38866	-3.45828	-3.83493	-3.92022	-4.3722	-4.325	-5.29364	-5.40249	-5.75469	-5.77144
118	-0.247738	-0.661492	-2.2772	-2.37003	-3.37659	-3.44175	-3.79762	-3.87115	-4.37177	-4.32655	-5.2557	-5.33594	-5.75402	-5.77141
119	-0.271648	-0.690387	-2.25268	-2.32677	-3.3636	-3.41934	-3.75989	-3.82364	-4.37255	-4.32962	-5.21526	-5.27503	-5.74753	-5.7687
120	-0.294958	-0.719618	-2.22362	-2.28411	-3.34605	-3.39265	-3.71252	-3.77897	-4.373	-4.33818	-5.17054	-5.21531	-5.73009	-5.76654
121	-0.318587	-0.754276	-2.19272	-2.24862	-3.32083	-3.37021	-3.66301	-3.73589	-4.37513	-4.35169	-5.12147	-5.15262	-5.70632	-5.76341
122	-0.343164	-0.779209	-2.16523	-2.22169	-3.28179	-3.35946	-3.61622	-3.69384	-4.38152	-4.36644	-5.07261	-5.09442	-5.68851	-5.75078
123	-0.368115	-0.797352	-2.1393	-2.19337	-3.23878	-3.34749	-3.56827	-3.65147	-4.39333	-4.38399	-5.03638	-5.04689	-5.67475	-5.73093
124	-0.392976	-0.815532	-2.10942	-2.16513	-3.19443	-3.32238	-3.5229	-3.60991	-4.40267	-4.39829	-4.9935	-5.00467	-5.65825	-5.70655
125	-0.417436	-0.834316	-2.07692	-2.1365	-3.14687	-3.28883	-3.48584	-3.5729	-4.41797	-4.41149	-4.9412	-4.9569	-5.64117	-5.67333
126	-0.441577	-0.854354	-2.04156	-2.10592	-3.09644	-3.24735	-3.46399	-3.54087	-4.44073	-4.43157	-4.88866	-4.91314	-5.6217	-5.64018
127	-0.464687	-0.873743	-2.00895	-2.07289	-3.0429	-3.18874	-3.453	-3.50989	-4.46268	-4.46062	-4.84537	-4.87897	-5.59361	-5.60742
128	-0.485949	-0.887857	-1.98355	-2.04321	-2.98712	-3.11947	-3.44331	-3.48403	-4.48107	-4.48779	-4.81164	-4.84895	-5.55341	-5.5633
129	-0.505497	-0.900974	-1.95331	-2.01445	-2.93388	-3.04658	-3.42271	-3.46336	-4.49491	-4.51014	-4.78349	-4.82467	-5.51471	-5.52296
130	-0.524143	-0.911779	-1.92023	-1.98431	-2.88126	-2.97078	-3.39618	-3.4431	-4.49895	-4.52336	-4.75982	-4.80406	-5.48876	-5.49222
131	-0.543923	-0.919686	-1.89209	-1.95226	-2.82831	-2.90151	-3.38173	-3.42475	-4.49315	-4.52301	-4.74127	-4.78686	-5.45504	-5.45881
132	-0.563143	-0.928285	-1.86692	-1.91816	-2.77284	-2.84504	-3.37631	-3.41037	-4.48485	-4.50787	-4.72556	-4.77737	-5.4164	-5.4257
133	-0.578774	-0.938815	-1.84065	-1.88198	-2.71393	-2.78983	-3.36817	-3.39725	-4.47062	-4.48526	-4.70784	-4.77424	-5.38507	-5.39837
134	-0.595454	-0.949774	-1.81655	-1.84574	-2.65303	-2.72688	-3.35634	-3.38019	-4.44712	-4.45506	-4.69535	-4.76799	-5.34988	-5.37208
135	-0.610662	-0.961287	-1.79123	-1.81124	-2.59185	-2.6604	-3.34084	-3.36194	-4.41596	-4.41746	-4.68938	-4.75685	-5.32177	-5.35629
136	-0.616507	-0.970973	-1.75955	-1.77472	-2.53199	-2.60468	-3.3172	-3.34384	-4.38075	-4.37059	-4.68641	-4.75207	-5.29133	-5.35143
137	-0.617769	-0.975017	-1.7331	-1.74358	-2.47147	-2.55955	-3.29188	-3.32222	-4.33332	-4.30927	-4.68175	-4.75176	-5.24904	-5.34846
138	-0.623682	-0.979029	-1.71365	-1.71864	-2.41104	-2.51707	-3.27077	-3.30174	-4.27756	-4.24321	-4.67412	-4.752	-5.22838	-5.34981
139	-0.636243	-0.984264	-1.69157	-1.69321	-2.34956	-2.47529	-3.25917	-3.2838	-4.21363	-4.17633	-4.66649	-4.75263	-5.21897	-5.36118
140	-0.653585	-0.989698	-1.66729	-1.66747	-2.29057	-2.43249	-3.25113	-3.26891	-4.1481	-4.11429	-4.66091	-4.75208	-5.20563	-5.37669
141	-0.675561	-0.99062	-1.64427	-1.64527	-2.23532	-2.38688	-3.23543	-3.25271	-4.08856	-4.06028	-4.65057	-4.74472	-5.19382	-5.3818
142	-0.695366	-0.984597	-1.62018	-1.62522	-2.18385	-2.34709	-3.21419	-3.23142	-4.0328	-4.01117	-4.63113	-4.7221	-5.18566	-5.37973
143	-0.70412	-0.974813	-1.58978	-1.60501	-2.13543	-2.31711	-3.18836	-3.20528	-3.97386	-3.96808	-4.59562	-4.6813	-5.17364	-5.38279
144	-0.704828	-0.962868	-1.55453	-1.58126	-2.08458	-2.28365	-3.15646	-3.17883	-3.91533	-3.93296	-4.5408	-4.62887	-5.16718	-5.39095
145	-0.704839	-0.949215	-1.51933	-1.56022	-2.02811	-2.24828	-3.11965	-3.14615	-3.8547	-3.90417	-4.47212	-4.57185	-5.17256	-5.39913
146	-0.704839	-0.938822	-1.47972	-1.55101	-1.97325	-2.21908	-3.07657	-3.10486	-3.79406	-3.87682	-4.39074	-4.50981	-5.18255	-5.40939
147	-0.704839	-0.927736	-1.43319	-1.54947	-1.92846	-2.19143	-3.03415	-3.05903	-3.73538	-3.84654	-4.29095	-4.44258	-5.18916	-5.43069
148	-0.704839	-0.911165	-1.37755	-1.54645	-1.89769	-2.1617	-2.98818	-3.01185	-3.67403	-3.81499	-4.17686	-4.36734	-5.19508	-5.45574
149	-0.704839	-0.889007	-1.31473	-1.53733	-1.88455	-2.13737	-2.93681	-2.96022	-3.61321	-3.78331	-4.06343	-4.28548	-5.2101	-5.48088
150	-0.704839	-0.865841	-1.25217	-1.52169	-1.89114	-2.1133	-2.88491	-2.90353	-3.55532	-3.7473	-3.96086	-4.19545	-5.23435	-5.5197
151	-0.704839	-0.842443	-1.1966	-1.50126	-1.92622	-2.09808	-2.83785	-2.84943	-3.49687	-3.70913	-3.87126	-4.09773	-5.25426	-5.56544
152	-0.703826	-0.819951	-1.14956	-1.48135	-1.97218	-2.09508	-2.78576	-2.7944	-3.43464	-3.67709	-3.79698	-4.00344	-5.26981	-5.6096
153	-0.699175	-0.799764	-1.11431	-1.46155	-2.01094	-2.09963	-2.72663	-2.73545	-3.36932	-3.64541	-3.73859	-3.92332	-5.28845	-5.63906
154	-0.692546	-0.78102	-1.08653	-1.4469	-2.04109	-2.11716	-2.66371	-2.68017	-3.30369	-3.61031	-3.69157	-3.85385	-5.31453	-5.65694
155	-0.684504	-0.762328	-1.0607	-1.43695	-2.06672	-2.13797	-2.59757	-2.62708	-3.24169	-3.57816	-3.6488	-3.7927	-5.34506	-5.68955
156	-0.669853	-0.742652	-1.03878	-1.42406	-2.08327	-2.15889	-2.53214	-2.57028	-3.18626	-3.55195	-3.61012	-3.73669	-5.37199	-5.73344
157	-0.646866	-0.723667	-1.01967	-1.41753	-2.09148	-2.17806	-2.47008	-2.51144	-3.13482	-3.5252	-3.57884	-3.68758	-5.40341	-5.76908
158	-0.621958	-0.707236	-1.00655	-1.41871	-2.09465	-2.17917	-2.40474	-2.45918	-3.08201	-3.49452	-3.54563	-3.64304	-5.44409	-5.81985
159	-0.597078	-0.689463	-0.996803	-1.41592	-2.09487	-2.17034	-2.33922	-2.41356	-3.02872	-3.46166	-3.50965	-3.60012	-5.48071	-5.90418
160	-0.572596	-0.667566	-0.984635	-1.4081	-2.09283	-2.15677	-2.27295	-2.37304	-2.97685	-3.42371	-3.46995	-3.55702	-5.50589	-5.99953
161	-0.548431	-0.638973	-0.976022	-1.39998	-2.08515	-2.13221	-2.21059	-2.34077	-2.92479	-3.39075	-3.42721	-3.51361	-5.5339	-6.09729
162	-0.524867	-0.612611	-0.972396	-1.39343	-2.07373	-2.10089	-2.16549	-2.31263	-2.87057	-3.36433	-3.38406	-3.47324	-5.56948	-6.18406
163	-0.49983	-0.595991	-0.971719	-1.39123	-2.05878	-2.07272	-2.13963	-2.29498	-2.81517	-3.33543	-3.34547	-3.43057	-5.60174	-6.24066
164	-0.471797	-0.581625	-0.971701	-1.39106	-2.03994	-2.05291	-2.13065	-2.2982	-2.76498	-3.30136	-3.30676	-3.38451	-5.62747	-6.29272
165	-0.438601	-0.568564	-0.971701	-1.39116	-2.01029	-2.03985	-2.13442	-2.3167	-2.71767	-3.26887	-3.26399	-3.34015	-5.64716	-6.34424
166	-0.403439	-0.552271	-0.971701	-1.39436	-1.9716	-2.02918	-2.15485	-2.33536	-2.67267	-3.22234	-3.20745	-3.30202	-5.66274	-6.38303
167	-0.368772	-0.53742	-0.971701	-1.41009	-1.9276	-2.0113	-2.18116	-2.34951	-2.63076	-3.15847	-3.1467	-3.27832	-5.6741	-6.42215
168	-0.334362	-0.524192	-0.971701	-1.43697	-1.87928	-1.97215	-2.20314	-2.35873	-2.59049	-3.0862	-3.08309	-3.26294	-5.69007	-6.47445
169	-0.292998	-0.508696	-0.971701	-1.46262	-1.82803	-1.90541	-2.2154	-2.36486	-2.5546	-3.00292	-3.00991	-3.24814	-5.71356	-6.53444
170	-0.245067	-0.49705	-0.971701	-1.47638	-1.7776	-1.81505	-2.21769	-2.36881	-2.52441	-2.91466	-2.92908	-3.23945	-5.73748	-6.59803
171	-0.19746	-0.49382	-0.971701	-1.47896	-1.73437	-1.71789	-2.21317	-2.37043	-2.50458	-2.82651	-2.84554	-3.2284	-5.76593	-6.64895
172	-0.149513	-0.4916	-0.971701	-1.47858	-1.69619	-1.63588	-2.19851	-2.37053	-2.50001	-2.7675	-2.7825	-3.20972	-5.79803	-6.68335
173	-0.101799	-0.482628	-0.971701	-1.47455	-1.66562	-1.58227	-2.1757	-2.37144	-2.49957	-2.73764	-2.74438	-3.19101	-5.83253	-6.71308
174	-0.0557888	-0.476888	-0.971701	-1.46552	-1.64117	-1.55659	-2.1499	-2.37914	-2.49956	-2.71353	-2.71655	-3.17429	-5.8908	-6.73205
175	-0.0127683	-0.476128	-0.971701	-1.4484	-1.61994	-1.55001	-2.11571	-2.39751	-2.49956	-2.68665	-2.68754	-3.1649	-5.95849	-6.7464
176	0.0238956	-0.476101	-0.97439	-1.425	-1.60313	-1.54888	-2.07439	-2.41747	-2.49956	-2.6625	-2.65865	-3.16108	-6.00713	-6.77044
177	0.0493335	-0.472756	-0.984923	-1.4001	-1.59375	-1.54769	-2.03373	-2.42761	-2.49956	-2.64253	-2.63105	-3.15615	-6.04112	-6.8003
178	0.0635956	-0.463708	-1.00351	-1.37513	-1.58704	-1.54499	-1.99397	-2.42916	-2.49956	-2.62376	-2.59816	-3.15208	-6.07025	-6.82282
179	0.069243	-0.458918	-1.02843	-1.35122	-1.57488	-1.5448	-1.95703	-2.42918	-2.49956	-2.60545	-2.56217	-3.13958	-6.09567	-6.83764
180	0.0758156	-0.458511	-1.06277	-1.33163	-1.56498	-1.54721	-1.92588	-2.42917	-2.49956	-2.58716	-2.52835	-3.12171	-6.12884	-6.85191
181	0.0909884	-0.458505	-1.0977	-1.32274	-1.56178	-1.54904	-1.8941	-2.42844	-2.49956	-2.56951	-2.49939	-3.10802	-6.15188	-6.86287
182	0.108122	-0.455971	-1.1196	-1.31856	-1.56121	-1.5494	-1.86626	-2.42526	-2.49956	-2.55694	-2.47777	-3.10153	-6.15861	-6.86677
183	0.125744	-0.44364	-1.12639	-1.3059	-1.55687	-1.54941	-1.85164	-2.41855	-2.49956	-2.5528	-2.46662	-3.09996	-6.16437	-6.87414
184	0.144502	-0.422147	-1.12711	-1.28432	-1.5508	-1.54941	-1.84865	-2.41266	-2.49956	-2.55236	-2.46444	-3.09867	-6.17352	-6.89201
185	0.155552	-0.400608	-1.12713	-1.26278	-1.54943	-1.54941	-1.84853	-2.41159	-2.49956	-2.55235	-2.46437	-3.09786	-6.17683	-6.91559

## Sheet: Sheet1
	k_point	k_index
0	Γ1	0
1	M	69
2	K	107
3	Γ2	185
