# Supplementary material for: A machine learning route between band mapping and band structure
Source: Nat Comput Sci. 2022 Dec 30;3(1):101–14. doi: 10.1038/s43588-022-00382-2 (PMC10766556; doi:10.1038/s43588-022-00382-2)
Supplement: Supplementary file 6 — Numerical data contained in Fig. 2c,d. [file 43588_2022_382_MOESM6_ESM.zip › source_data_fig2/fig2d.xlsx]

## Sheet: kx
	kx (AA-1)
0	-1.82638
1	-1.8118
2	-1.79722
3	-1.78264
4	-1.76806
5	-1.75348
6	-1.7389
7	-1.72432
8	-1.70974
9	-1.69515
10	-1.68057
11	-1.66599
12	-1.65141
13	-1.63683
14	-1.62225
15	-1.60767
16	-1.59309
17	-1.57851
18	-1.56393
19	-1.54935
20	-1.53477
21	-1.52019
22	-1.50561
23	-1.49103
24	-1.47645
25	-1.46187
26	-1.44729
27	-1.43271
28	-1.41813
29	-1.40355
30	-1.38897
31	-1.37439
32	-1.35981
33	-1.34523
34	-1.33064
35	-1.31606
36	-1.30148
37	-1.2869
38	-1.27232
39	-1.25774
40	-1.24316
41	-1.22858
42	-1.214
43	-1.19942
44	-1.18484
45	-1.17026
46	-1.15568
47	-1.1411
48	-1.12652
49	-1.11194
50	-1.09736
51	-1.08278
52	-1.0682
53	-1.05362
54	-1.03904
55	-1.02446
56	-1.00988
57	-0.995295
58	-0.980715
59	-0.966135
60	-0.951554
61	-0.936974
62	-0.922393
63	-0.907813
64	-0.893233
65	-0.878652
66	-0.864072
67	-0.849491
68	-0.834911
69	-0.820331
70	-0.80575
71	-0.79117
72	-0.776589
73	-0.762009
74	-0.747429
75	-0.732848
76	-0.718268
77	-0.703687
78	-0.689107
79	-0.674527
80	-0.659946
81	-0.645366
82	-0.630785
83	-0.616205
84	-0.601625
85	-0.587044
86	-0.572464
87	-0.557883
88	-0.543303
89	-0.528723
90	-0.514142
91	-0.499562
92	-0.484981
93	-0.470401
94	-0.455821
95	-0.44124
96	-0.42666
97	-0.412079
98	-0.397499
99	-0.382919
100	-0.368338
101	-0.353758
102	-0.339177
103	-0.324597
104	-0.310017
105	-0.295436
106	-0.280856
107	-0.266275
108	-0.251695
109	-0.237115
110	-0.222534
111	-0.207954
112	-0.193373
113	-0.178793
114	-0.164213
115	-0.149632
116	-0.135052
117	-0.120471
118	-0.105891
119	-0.0913105
120	-0.0767301
121	-0.0621497
122	-0.0475693
123	-0.0329889
124	-0.0184085
125	-0.00382809
126	0.0107523
127	0.0253327
128	0.0399131
129	0.0544935
130	0.0690739
131	0.0836543
132	0.0982347
133	0.112815
134	0.127396
135	0.141976
136	0.156556
137	0.171137
138	0.185717
139	0.200298
140	0.214878
141	0.229458
142	0.244039
143	0.258619
144	0.2732
145	0.28778
146	0.30236
147	0.316941
148	0.331521
149	0.346102
150	0.360682
151	0.375262
152	0.389843
153	0.404423
154	0.419004
155	0.433584
156	0.448164
157	0.462745
158	0.477325
159	0.491906
160	0.506486
161	0.521066
162	0.535647
163	0.550227
164	0.564808
165	0.579388
166	0.593968
167	0.608549
168	0.623129
169	0.63771
170	0.65229
171	0.66687
172	0.681451
173	0.696031
174	0.710612
175	0.725192
176	0.739772
177	0.754353
178	0.768933
179	0.783514
180	0.798094
181	0.812674
182	0.827255
183	0.841835
184	0.856416
185	0.870996
186	0.885576
187	0.900157
188	0.914737
189	0.929318
190	0.943898
191	0.958478
192	0.973059
193	0.987639
194	1.00222
195	1.0168
196	1.03138
197	1.04596
198	1.06054
199	1.07512
200	1.0897
201	1.10428
202	1.11886
203	1.13344
204	1.14802
205	1.1626
206	1.17718
207	1.19176
208	1.20635
209	1.22093
210	1.23551
211	1.25009
212	1.26467
213	1.27925
214	1.29383
215	1.30841
216	1.32299
217	1.33757
218	1.35215
219	1.36673
220	1.38131
221	1.39589
222	1.41047
223	1.42505
224	1.43963
225	1.45421
226	1.46879
227	1.48337
228	1.49795
229	1.51253
230	1.52711
231	1.54169
232	1.55627
233	1.57086
234	1.58544
235	1.60002
236	1.6146
237	1.62918
238	1.64376
239	1.65834
240	1.67292
241	1.6875
242	1.70208
243	1.71666
244	1.73124
245	1.74582
246	1.7604
247	1.77498
248	1.78956
249	1.80414
250	1.81872
251	1.8333
252	1.84788
253	1.86246
254	1.87704
255	1.89162

## Sheet: ky
	ky (AA-1)
0	-1.83552
1	-1.82094
2	-1.80636
3	-1.79178
4	-1.7772
5	-1.76262
6	-1.74804
7	-1.73346
8	-1.71888
9	-1.7043
10	-1.68972
11	-1.67514
12	-1.66056
13	-1.64598
14	-1.6314
15	-1.61682
16	-1.60224
17	-1.58765
18	-1.57307
19	-1.55849
20	-1.54391
21	-1.52933
22	-1.51475
23	-1.50017
24	-1.48559
25	-1.47101
26	-1.45643
27	-1.44185
28	-1.42727
29	-1.41269
30	-1.39811
31	-1.38353
32	-1.36895
33	-1.35437
34	-1.33979
35	-1.32521
36	-1.31063
37	-1.29605
38	-1.28147
39	-1.26689
40	-1.25231
41	-1.23773
42	-1.22314
43	-1.20856
44	-1.19398
45	-1.1794
46	-1.16482
47	-1.15024
48	-1.13566
49	-1.12108
50	-1.1065
51	-1.09192
52	-1.07734
53	-1.06276
54	-1.04818
55	-1.0336
56	-1.01902
57	-1.00444
58	-0.989858
59	-0.975278
60	-0.960697
61	-0.946117
62	-0.931537
63	-0.916956
64	-0.902376
65	-0.887795
66	-0.873215
67	-0.858635
68	-0.844054
69	-0.829474
70	-0.814893
71	-0.800313
72	-0.785733
73	-0.771152
74	-0.756572
75	-0.741991
76	-0.727411
77	-0.712831
78	-0.69825
79	-0.68367
80	-0.669089
81	-0.654509
82	-0.639929
83	-0.625348
84	-0.610768
85	-0.596187
86	-0.581607
87	-0.567027
88	-0.552446
89	-0.537866
90	-0.523285
91	-0.508705
92	-0.494125
93	-0.479544
94	-0.464964
95	-0.450383
96	-0.435803
97	-0.421223
98	-0.406642
99	-0.392062
100	-0.377481
101	-0.362901
102	-0.348321
103	-0.33374
104	-0.31916
105	-0.304579
106	-0.289999
107	-0.275419
108	-0.260838
109	-0.246258
110	-0.231677
111	-0.217097
112	-0.202517
113	-0.187936
114	-0.173356
115	-0.158775
116	-0.144195
117	-0.129615
118	-0.115034
119	-0.100454
120	-0.0858733
121	-0.0712929
122	-0.0567125
123	-0.0421321
124	-0.0275517
125	-0.0129713
126	0.00160908
127	0.0161895
128	0.0307699
129	0.0453503
130	0.0599307
131	0.0745111
132	0.0890915
133	0.103672
134	0.118252
135	0.132833
136	0.147413
137	0.161993
138	0.176574
139	0.191154
140	0.205735
141	0.220315
142	0.234895
143	0.249476
144	0.264056
145	0.278637
146	0.293217
147	0.307798
148	0.322378
149	0.336958
150	0.351539
151	0.366119
152	0.3807
153	0.39528
154	0.40986
155	0.424441
156	0.439021
157	0.453602
158	0.468182
159	0.482762
160	0.497343
161	0.511923
162	0.526504
163	0.541084
164	0.555664
165	0.570245
166	0.584825
167	0.599406
168	0.613986
169	0.628566
170	0.643147
171	0.657727
172	0.672308
173	0.686888
174	0.701468
175	0.716049
176	0.730629
177	0.74521
178	0.75979
179	0.77437
180	0.788951
181	0.803531
182	0.818112
183	0.832692
184	0.847272
185	0.861853
186	0.876433
187	0.891014
188	0.905594
189	0.920174
190	0.934755
191	0.949335
192	0.963916
193	0.978496
194	0.993076
195	1.00766
196	1.02224
197	1.03682
198	1.0514
199	1.06598
200	1.08056
201	1.09514
202	1.10972
203	1.1243
204	1.13888
205	1.15346
206	1.16804
207	1.18262
208	1.1972
209	1.21178
210	1.22636
211	1.24094
212	1.25552
213	1.2701
214	1.28468
215	1.29926
216	1.31385
217	1.32843
218	1.34301
219	1.35759
220	1.37217
221	1.38675
222	1.40133
223	1.41591
224	1.43049
225	1.44507
226	1.45965
227	1.47423
228	1.48881
229	1.50339
230	1.51797
231	1.53255
232	1.54713
233	1.56171
234	1.57629
235	1.59087
236	1.60545
237	1.62003
238	1.63461
239	1.64919
240	1.66377
241	1.67836
242	1.69294
243	1.70752
244	1.7221
245	1.73668
246	1.75126
247	1.76584
248	1.78042
249	1.795
250	1.80958
251	1.82416
252	1.83874
253	1.85332
254	1.8679
255	1.88248

## Sheet: reconstructed_0
	0	1	2	3	4	5	6	7	8	9	10	11	12	13	14	15	16	17	18	19	20	21	22	23	24	25	26	27	28	29	30	31	32	33	34	35	36	37	38	39	40	41	42	43	44	45	46	47	48
0
1
2
3
4
5
6
7
8
9
10
11
12
13
14
15
16
17
18
19
20
21
22
23
24
25
26
27
28
29
30
31
32
33
34
35
36
37
38
39
40
41
42
43
44
45
46
47
48
49
50
51
52
53
54
55
56																																																	-1.36183
57																																																-1.34747	-1.34221
58																																															-1.33653	-1.32851	-1.32321
59																																														-1.32785	-1.3171	-1.30956	-1.30425
60																																													-1.31694	-1.30693	-1.29801	-1.29055	-1.2853
61																																												-1.30398	-1.29257	-1.28466	-1.27727	-1.27039	-1.26571
62																																											-1.29199	-1.27933	-1.2671	-1.26132	-1.25591	-1.24918	-1.24559
63																																											-1.26781	-1.25263	-1.24346	-1.24037	-1.2316	-1.22713	-1.22326
64																																										-1.25362	-1.23873	-1.22812	-1.22112	-1.21331	-1.20422	-1.20052	-1.19509
65																																									-1.23562	-1.22424	-1.21025	-1.20149	-1.19463	-1.18283	-1.1771	-1.17129	-1.16774
66																																								-1.22212	-1.21112	-1.19342	-1.17924	-1.17204	-1.16379	-1.15544	-1.14686	-1.14097	-1.13986
67																																								-1.19773	-1.17921	-1.16094	-1.14783	-1.13982	-1.13248	-1.12453	-1.11691	-1.11131	-1.11051
68																																							-1.18401	-1.16537	-1.14646	-1.12995	-1.11649	-1.10815	-1.0995	-1.09162	-1.0846	-1.08037	-1.07944
69																																						-1.17268	-1.15305	-1.13453	-1.11524	-1.10005	-1.08625	-1.07473	-1.06369	-1.05785	-1.0513	-1.048	-1.04547
70																																						-1.14506	-1.12408	-1.10531	-1.08865	-1.07445	-1.05771	-1.04296	-1.03086	-1.02259	-1.01784	-1.01348	-1.01063
71																																					-1.14331	-1.12021	-1.10197	-1.08131	-1.0641	-1.04622	-1.02751	-1.01166	-0.996591	-0.988536	-0.982389	-0.97771	-0.975036
72																																				-1.1462	-1.1233	-1.10039	-1.077	-1.05477	-1.03553	-1.01665	-0.998607	-0.982231	-0.96698	-0.959254	-0.951068	-0.946121	-0.942951
73																																				-1.12716	-1.10425	-1.07856	-1.05092	-1.0263	-1.00546	-0.986845	-0.969863	-0.953592	-0.939794	-0.928257	-0.920687	-0.917121	-0.911384
74																																			-1.13502	-1.10911	-1.08251	-1.054	-1.02537	-0.999003	-0.974315	-0.955225	-0.938731	-0.922017	-0.906821	-0.893994	-0.890808	-0.888027	-0.885573
75																																			-1.11647	-1.08861	-1.06187	-1.03367	-1.00388	-0.972779	-0.947588	-0.926743	-0.907465	-0.88918	-0.874179	-0.865854	-0.859999	-0.858351	-0.856437
76																																		-1.12989	-1.09772	-1.07113	-1.0429	-1.01387	-0.983705	-0.952064	-0.923666	-0.89787	-0.879109	-0.862517	-0.848185	-0.837709	-0.833996	-0.831229	-0.829208
77																																		-1.1114	-1.0818	-1.05679	-1.02533	-0.994897	-0.961672	-0.928943	-0.898347	-0.875837	-0.853656	-0.836722	-0.825986	-0.817197	-0.811924	-0.808632	-0.805351
78																																	-1.12809	-1.1007	-1.07162	-1.04052	-1.00805	-0.974939	-0.94001	-0.907404	-0.878729	-0.849376	-0.830169	-0.817606	-0.805004	-0.794682	-0.787851	-0.783152	-0.779393
79																																-1.14732	-1.11855	-1.08829	-1.05723	-1.02507	-0.991294	-0.95636	-0.921972	-0.887994	-0.856523	-0.829736	-0.812535	-0.797881	-0.786407	-0.774661	-0.765788	-0.762301	-0.759604
80																																-1.13642	-1.10763	-1.07647	-1.04258	-1.00785	-0.97447	-0.938939	-0.904642	-0.871243	-0.838394	-0.816221	-0.799376	-0.785348	-0.771235	-0.758953	-0.750922	-0.746576	-0.744429
81																															-1.15924	-1.12679	-1.09706	-1.06414	-1.02904	-0.99319	-0.957894	-0.924212	-0.890946	-0.857634	-0.827407	-0.807061	-0.789254	-0.773527	-0.760214	-0.748194	-0.740314	-0.738408	-0.735959
82																															-1.15308	-1.12231	-1.09044	-1.05721	-1.0216	-0.985305	-0.950617	-0.91566	-0.883115	-0.850289	-0.82313	-0.802018	-0.782048	-0.766428	-0.752626	-0.741078	-0.737714	-0.731259	-0.726109
83																														-1.18777	-1.15295	-1.11834	-1.08613	-1.05497	-1.01972	-0.984114	-0.948597	-0.913497	-0.881252	-0.84755	-0.822335	-0.799135	-0.779033	-0.761313	-0.746245	-0.738937	-0.73141	-0.722904	-0.721776
84																														-1.18637	-1.15098	-1.11545	-1.0841	-1.05261	-1.01932	-0.983492	-0.949501	-0.913805	-0.878947	-0.847661	-0.822571	-0.798733	-0.776677	-0.758436	-0.745636	-0.736888	-0.727873	-0.721826	-0.721407
85																														-1.18726	-1.15032	-1.11425	-1.08441	-1.05139	-1.01819	-0.983632	-0.950507	-0.914484	-0.879631	-0.850139	-0.825236	-0.801385	-0.779562	-0.762698	-0.747836	-0.736625	-0.728416	-0.723386	-0.721407
86																													-1.22023	-1.18773	-1.1508	-1.11684	-1.08511	-1.05151	-1.01705	-0.985267	-0.951092	-0.918458	-0.885898	-0.856273	-0.831244	-0.809055	-0.788323	-0.767075	-0.750754	-0.74048	-0.731351	-0.726814	-0.72272
87																													-1.22306	-1.18757	-1.1526	-1.11987	-1.08692	-1.05446	-1.02005	-0.9863	-0.955318	-0.92468	-0.894733	-0.866247	-0.842264	-0.817843	-0.796374	-0.774492	-0.758005	-0.747177	-0.7372	-0.731844	-0.72544
88																												-1.25772	-1.2254	-1.19136	-1.15899	-1.12857	-1.09627	-1.06212	-1.02641	-0.994564	-0.966055	-0.93345	-0.907945	-0.879185	-0.854405	-0.82924	-0.805196	-0.787198	-0.76805	-0.753591	-0.746406	-0.736354	-0.732412
89																												-1.26	-1.22847	-1.19835	-1.17116	-1.1399	-1.10646	-1.07349	-1.04182	-1.00757	-0.974202	-0.946389	-0.917661	-0.893507	-0.866152	-0.842682	-0.819517	-0.798087	-0.779822	-0.767426	-0.756827	-0.749017	-0.74423
90																											-1.28939	-1.26078	-1.23161	-1.20834	-1.17854	-1.14738	-1.11708	-1.08438	-1.05094	-1.02078	-0.987842	-0.958031	-0.929696	-0.902583	-0.878974	-0.85529	-0.833247	-0.811983	-0.798102	-0.783422	-0.771129	-0.763862	-0.754775
91																											-1.29177	-1.26141	-1.23749	-1.21273	-1.18326	-1.15395	-1.12482	-1.0933	-1.06569	-1.03568	-1.00405	-0.972583	-0.941513	-0.915646	-0.891175	-0.86939	-0.848849	-0.830131	-0.814398	-0.798029	-0.787064	-0.778525	-0.769709
92																											-1.29282	-1.26656	-1.24517	-1.21956	-1.19148	-1.16387	-1.13394	-1.10777	-1.08183	-1.05034	-1.02117	-0.99003	-0.958793	-0.930181	-0.907251	-0.886846	-0.866888	-0.847519	-0.830355	-0.813354	-0.803193	-0.792693	-0.786625
93																										-1.32106	-1.29697	-1.27504	-1.25132	-1.22605	-1.20163	-1.17399	-1.14781	-1.12177	-1.09516	-1.06685	-1.03864	-1.00769	-0.976096	-0.94914	-0.926357	-0.907984	-0.886118	-0.867452	-0.847131	-0.829587	-0.818559	-0.81016	-0.804941
94																										-1.32292	-1.30119	-1.27707	-1.25618	-1.23526	-1.21059	-1.18353	-1.15965	-1.13606	-1.1095	-1.0827	-1.05196	-1.02315	-0.994297	-0.966977	-0.945133	-0.925816	-0.90553	-0.884216	-0.86515	-0.849214	-0.837786	-0.829096	-0.824126
95																										-1.32369	-1.30251	-1.283	-1.26236	-1.24203	-1.21957	-1.1958	-1.17115	-1.14803	-1.1201	-1.09492	-1.06821	-1.0382	-1.01028	-0.983943	-0.9615	-0.940138	-0.921162	-0.903247	-0.885855	-0.871268	-0.859725	-0.84958	-0.844293
96																									-1.34597	-1.32627	-1.30719	-1.28821	-1.26911	-1.24981	-1.22778	-1.20782	-1.18381	-1.15772	-1.13362	-1.10917	-1.08242	-1.05623	-1.02743	-1.00234	-0.979115	-0.959174	-0.939419	-0.921715	-0.906763	-0.890924	-0.87924	-0.870473	-0.864965
97																									-1.35021	-1.33121	-1.31225	-1.29329	-1.27434	-1.2554	-1.23798	-1.21775	-1.19499	-1.16817	-1.14698	-1.12156	-1.0972	-1.07117	-1.04585	-1.02282	-1.00001	-0.978404	-0.958271	-0.938538	-0.922727	-0.908919	-0.899459	-0.890299	-0.883178
98																									-1.35524	-1.33629	-1.31733	-1.29837	-1.27935	-1.26061	-1.24408	-1.22501	-1.20249	-1.18108	-1.15568	-1.13527	-1.11003	-1.08646	-1.06349	-1.03954	-1.01642	-0.99517	-0.97659	-0.957558	-0.940259	-0.926859	-0.916045	-0.906896	-0.900306
99																								-1.3822	-1.36325	-1.34429	-1.32529	-1.30595	-1.28574	-1.26875	-1.25248	-1.23329	-1.21329	-1.19099	-1.16726	-1.14293	-1.12133	-1.1017	-1.07745	-1.05232	-1.02969	-1.01309	-0.993818	-0.975593	-0.959055	-0.943502	-0.933368	-0.924977	-0.917988
100																								-1.38997	-1.371	-1.35183	-1.33168	-1.31154	-1.29368	-1.27833	-1.25927	-1.23908	-1.22096	-1.19982	-1.17594	-1.15344	-1.13491	-1.1158	-1.09112	-1.06473	-1.04353	-1.02677	-1.00966	-0.992892	-0.976318	-0.961933	-0.952313	-0.943712	-0.937414
101																								-1.39521	-1.37528	-1.35501	-1.33558	-1.31674	-1.30083	-1.28258	-1.26271	-1.24456	-1.22797	-1.20951	-1.18571	-1.16519	-1.1449	-1.12585	-1.1013	-1.07852	-1.05846	-1.04022	-1.0242	-1.00832	-0.994359	-0.98142	-0.970148	-0.960577	-0.956254
102																								-1.39835	-1.37859	-1.35954	-1.34027	-1.32185	-1.30546	-1.2867	-1.26799	-1.25097	-1.23414	-1.21477	-1.19391	-1.17296	-1.15482	-1.13581	-1.11413	-1.09475	-1.07482	-1.0581	-1.04136	-1.02685	-1.01355	-0.998203	-0.986595	-0.978895	-0.9758
103																							-1.42166	-1.40258	-1.38345	-1.3634	-1.3438	-1.3283	-1.31069	-1.29174	-1.27388	-1.25629	-1.23794	-1.21933	-1.20151	-1.18357	-1.16431	-1.14413	-1.12584	-1.10855	-1.09231	-1.07751	-1.06139	-1.04614	-1.03007	-1.01383	-1.00399	-0.998238	-0.994027
104																							-1.42942	-1.40969	-1.3894	-1.36983	-1.3533	-1.33761	-1.31861	-1.29939	-1.28123	-1.26403	-1.24586	-1.22833	-1.21149	-1.19233	-1.17286	-1.15367	-1.13824	-1.12399	-1.10981	-1.09496	-1.07841	-1.06123	-1.04353	-1.02969	-1.02293	-1.01718	-1.01267
105																							-1.43836	-1.41841	-1.39939	-1.38144	-1.36622	-1.34787	-1.32761	-1.30922	-1.29262	-1.27536	-1.25706	-1.23949	-1.2215	-1.20256	-1.18366	-1.16709	-1.15291	-1.13948	-1.12455	-1.10987	-1.09261	-1.07395	-1.05798	-1.04649	-1.04036	-1.03502	-1.02955
106																							-1.44826	-1.42924	-1.41037	-1.39435	-1.37676	-1.35665	-1.33817	-1.32146	-1.30469	-1.28589	-1.2674	-1.24997	-1.23249	-1.2135	-1.19568	-1.1812	-1.16736	-1.15387	-1.1396	-1.12357	-1.1048	-1.0871	-1.07429	-1.06484	-1.0594	-1.05176	-1.04501
107																							-1.45914	-1.44009	-1.42158	-1.40505	-1.38633	-1.36746	-1.35032	-1.33347	-1.3147	-1.2955	-1.27881	-1.2619	-1.2434	-1.22455	-1.209	-1.19542	-1.18279	-1.16893	-1.15434	-1.1362	-1.11829	-1.10408	-1.09339	-1.08479	-1.07684	-1.06796	-1.06202
108																						-1.48898	-1.46934	-1.44939	-1.43335	-1.41618	-1.39719	-1.37905	-1.36146	-1.34327	-1.32468	-1.30763	-1.29107	-1.2733	-1.25435	-1.23706	-1.22408	-1.21148	-1.19795	-1.18389	-1.16767	-1.15007	-1.13432	-1.12215	-1.11173	-1.10055	-1.09102	-1.08225	-1.07834
109																						-1.49804	-1.47826	-1.46116	-1.44577	-1.42702	-1.40763	-1.38933	-1.37217	-1.35425	-1.33648	-1.31999	-1.30293	-1.28432	-1.26658	-1.25279	-1.23957	-1.22579	-1.21231	-1.19835	-1.18113	-1.16421	-1.15045	-1.13845	-1.12728	-1.11514	-1.10551	-1.09825	-1.09366
110																						-1.50665	-1.4884	-1.4732	-1.4551	-1.43498	-1.41738	-1.40103	-1.38388	-1.36565	-1.34882	-1.33234	-1.31463	-1.29705	-1.28118	-1.26738	-1.25375	-1.24105	-1.22827	-1.21209	-1.19445	-1.17822	-1.16524	-1.15399	-1.14286	-1.13219	-1.12417	-1.116	-1.11155
111																						-1.51469	-1.49965	-1.4826	-1.46249	-1.44522	-1.42842	-1.41187	-1.39369	-1.37633	-1.36004	-1.34405	-1.32633	-1.30859	-1.29504	-1.28231	-1.26983	-1.25739	-1.24299	-1.22457	-1.2067	-1.19246	-1.18097	-1.17182	-1.16174	-1.15101	-1.14283	-1.1351	-1.13234
112																						-1.52271	-1.50875	-1.49053	-1.47157	-1.45439	-1.43785	-1.42058	-1.40247	-1.38687	-1.37147	-1.35351	-1.33476	-1.32058	-1.30815	-1.29571	-1.28324	-1.26953	-1.252	-1.23548	-1.22009	-1.209	-1.20055	-1.19144	-1.18052	-1.16821	-1.1586	-1.15465	-1.15126
113																						-1.53278	-1.51769	-1.49871	-1.48052	-1.46392	-1.44723	-1.42966	-1.41405	-1.39928	-1.38208	-1.36348	-1.34708	-1.33426	-1.32182	-1.30908	-1.2953	-1.27906	-1.26263	-1.24657	-1.2379	-1.22931	-1.22073	-1.20946	-1.1959	-1.18338	-1.17696	-1.17457	-1.16692
114																					-1.55518	-1.54255	-1.52416	-1.5054	-1.4884	-1.47222	-1.45595	-1.43897	-1.42409	-1.40846	-1.39127	-1.37387	-1.35991	-1.34734	-1.3338	-1.31998	-1.30503	-1.2872	-1.27153	-1.262	-1.25489	-1.2467	-1.23723	-1.2242	-1.21284	-1.20255	-1.1984	-1.1918	-1.18354
115																					-1.5653	-1.54831	-1.52938	-1.51167	-1.49636	-1.48059	-1.46262	-1.44596	-1.43303	-1.41825	-1.40178	-1.38608	-1.37272	-1.35891	-1.34507	-1.33137	-1.31615	-1.30001	-1.2861	-1.27819	-1.26833	-1.26185	-1.25119	-1.24244	-1.23171	-1.22319	-1.21787	-1.20816	-1.19998
116																					-1.56972	-1.55318	-1.53566	-1.52181	-1.50578	-1.48795	-1.47081	-1.45745	-1.44444	-1.43115	-1.41499	-1.40027	-1.38644	-1.3727	-1.36027	-1.34765	-1.33177	-1.31633	-1.30313	-1.29184	-1.28477	-1.27689	-1.26973	-1.26123	-1.25056	-1.24268	-1.23404	-1.22432	-1.21647
117																					-1.57379	-1.5584	-1.54396	-1.52956	-1.5136	-1.49791	-1.48254	-1.46929	-1.45601	-1.44047	-1.42644	-1.41288	-1.39988	-1.38883	-1.3784	-1.36373	-1.34689	-1.33092	-1.31892	-1.31057	-1.30312	-1.29543	-1.28771	-1.27712	-1.2684	-1.2598	-1.25109	-1.2427	-1.23603
118																					-1.57752	-1.56347	-1.55022	-1.53686	-1.52247	-1.50804	-1.49286	-1.47762	-1.46181	-1.44806	-1.43649	-1.4267	-1.41564	-1.40617	-1.39392	-1.37678	-1.35973	-1.34799	-1.3388	-1.33072	-1.32179	-1.31162	-1.30241	-1.29488	-1.28795	-1.27791	-1.26994	-1.26169	-1.25702
119																					-1.58151	-1.56907	-1.55755	-1.54441	-1.52958	-1.51637	-1.49967	-1.48291	-1.46701	-1.4558	-1.44778	-1.43835	-1.42837	-1.41791	-1.40292	-1.3883	-1.37688	-1.36579	-1.35684	-1.34769	-1.33647	-1.32773	-1.32097	-1.31611	-1.30727	-1.29546	-1.28764	-1.28179	-1.27812
120																					-1.5856	-1.57473	-1.56324	-1.54947	-1.53489	-1.52162	-1.50532	-1.48799	-1.47336	-1.46371	-1.45561	-1.44601	-1.43607	-1.42394	-1.41122	-1.40053	-1.39047	-1.38174	-1.37467	-1.36318	-1.35314	-1.34603	-1.34131	-1.33538	-1.3224	-1.31177	-1.30539	-1.30268	-1.29793
121																					-1.58997	-1.57916	-1.56732	-1.55314	-1.53983	-1.52655	-1.51031	-1.4933	-1.48099	-1.47171	-1.46241	-1.45374	-1.4425	-1.4298	-1.41835	-1.4107	-1.40411	-1.39876	-1.38954	-1.37882	-1.37092	-1.36447	-1.3597	-1.35062	-1.33963	-1.32914	-1.32548	-1.32134	-1.31517
122																					-1.59554	-1.58482	-1.57231	-1.55784	-1.54646	-1.53345	-1.51548	-1.49995	-1.489	-1.47972	-1.47135	-1.46154	-1.4482	-1.4355	-1.42556	-1.4198	-1.4157	-1.40989	-1.40242	-1.39357	-1.38566	-1.38026	-1.37563	-1.36729	-1.35688	-1.34677	-1.34297	-1.33551	-1.33149
123																					-1.60272	-1.5892	-1.57694	-1.5654	-1.55332	-1.53924	-1.5212	-1.50792	-1.49701	-1.48773	-1.47946	-1.46812	-1.45314	-1.43901	-1.43176	-1.42756	-1.42304	-1.41816	-1.41191	-1.40537	-1.39823	-1.39198	-1.38769	-1.37979	-1.37087	-1.36234	-1.35686	-1.35175	-1.34961
124																					-1.60864	-1.59375	-1.58103	-1.57025	-1.55871	-1.54409	-1.52818	-1.51593	-1.50502	-1.49574	-1.48694	-1.47332	-1.45687	-1.444	-1.43756	-1.43319	-1.42874	-1.42392	-1.41832	-1.41241	-1.40502	-1.39926	-1.39462	-1.38874	-1.38075	-1.37468	-1.36856	-1.36489	-1.36244
125																				-1.63019	-1.61503	-1.59929	-1.58644	-1.57477	-1.56335	-1.54891	-1.53619	-1.52395	-1.51304	-1.50372	-1.49315	-1.47839	-1.46208	-1.45035	-1.44282	-1.43895	-1.43425	-1.42855	-1.4235	-1.41648	-1.40823	-1.40407	-1.40007	-1.3956	-1.38842	-1.38007	-1.37684	-1.37257	-1.36942
126																				-1.63735	-1.62291	-1.60663	-1.59293	-1.58083	-1.56671	-1.55513	-1.54321	-1.53193	-1.52105	-1.51082	-1.49823	-1.48363	-1.46952	-1.45686	-1.44899	-1.4447	-1.44045	-1.43476	-1.42873	-1.42038	-1.41216	-1.40701	-1.40488	-1.40053	-1.39367	-1.38628	-1.38286	-1.37701	-1.37532
127																				-1.64233	-1.62955	-1.61402	-1.59979	-1.58515	-1.57109	-1.56033	-1.548	-1.53796	-1.52775	-1.51658	-1.50331	-1.49021	-1.47752	-1.46403	-1.45451	-1.44859	-1.44388	-1.4391	-1.434	-1.4259	-1.4157	-1.4103	-1.40801	-1.40465	-1.39817	-1.39223	-1.38695	-1.38315	-1.37902
128																				-1.64543	-1.63374	-1.61769	-1.60258	-1.5872	-1.57376	-1.56093	-1.54954	-1.54044	-1.53196	-1.51946	-1.5079	-1.49687	-1.48343	-1.46815	-1.45618	-1.44864	-1.44331	-1.44159	-1.43867	-1.43056	-1.41962	-1.41098	-1.40767	-1.40716	-1.40162	-1.39619	-1.39034	-1.38625	-1.38245
129																				-1.64626	-1.63484	-1.61839	-1.60277	-1.58799	-1.57344	-1.56033	-1.54961	-1.5419	-1.53245	-1.52107	-1.51024	-1.49882	-1.48435	-1.46883	-1.45615	-1.44728	-1.4433	-1.44247	-1.44075	-1.43264	-1.4195	-1.40998	-1.40765	-1.40737	-1.40347	-1.39646	-1.39143	-1.38821	-1.38388
130																				-1.64611	-1.63414	-1.61761	-1.60214	-1.58784	-1.57227	-1.55935	-1.54877	-1.5415	-1.52937	-1.51858	-1.50795	-1.49637	-1.48266	-1.46799	-1.4556	-1.44736	-1.44457	-1.44279	-1.44134	-1.43205	-1.41758	-1.4095	-1.4079	-1.40737	-1.40335	-1.39513	-1.39124	-1.38763	-1.38214
131																				-1.64451	-1.63068	-1.61368	-1.59919	-1.58457	-1.56984	-1.5569	-1.54582	-1.53473	-1.52316	-1.51257	-1.50219	-1.4913	-1.47794	-1.46372	-1.45283	-1.4475	-1.44448	-1.44279	-1.43896	-1.42712	-1.41424	-1.40833	-1.40763	-1.40714	-1.39977	-1.39152	-1.38765	-1.38276	-1.37864
132																					-1.62354	-1.60716	-1.59322	-1.57933	-1.56605	-1.55351	-1.53992	-1.52678	-1.51582	-1.50538	-1.49557	-1.48408	-1.47043	-1.45677	-1.44821	-1.44499	-1.44192	-1.43851	-1.43129	-1.42012	-1.41066	-1.40778	-1.4067	-1.40246	-1.39284	-1.38656	-1.38227	-1.37922	-1.37424
133																					-1.61559	-1.5993	-1.58586	-1.57483	-1.56252	-1.54953	-1.53318	-1.51878	-1.50786	-1.49813	-1.48855	-1.47687	-1.46306	-1.44964	-1.44327	-1.44012	-1.43711	-1.43159	-1.42373	-1.41621	-1.40999	-1.40502	-1.40178	-1.39507	-1.38739	-1.38291	-1.37755	-1.37261	-1.36985
134																					-1.6078	-1.59332	-1.58183	-1.57084	-1.55947	-1.54473	-1.52663	-1.51199	-1.49985	-1.49053	-1.48131	-1.47025	-1.45576	-1.4441	-1.43819	-1.43504	-1.43116	-1.42561	-1.42024	-1.41373	-1.40554	-1.40008	-1.39538	-1.38993	-1.38313	-1.37477	-1.37025	-1.36514	-1.36315
135																					-1.60232	-1.58871	-1.57648	-1.56634	-1.55444	-1.53774	-1.52103	-1.5053	-1.49214	-1.48256	-1.47403	-1.46302	-1.44989	-1.43965	-1.43311	-1.42994	-1.42535	-1.42035	-1.41456	-1.4061	-1.39774	-1.39313	-1.38844	-1.38239	-1.37266	-1.36429	-1.35775	-1.35364	-1.35086
136																					-1.59467	-1.58099	-1.57224	-1.56016	-1.54464	-1.52961	-1.51454	-1.49876	-1.4854	-1.47454	-1.46626	-1.45596	-1.44558	-1.43524	-1.4286	-1.42334	-1.41789	-1.41134	-1.40402	-1.39495	-1.38785	-1.38192	-1.3766	-1.36891	-1.35805	-1.34837	-1.34118	-1.33819	-1.3343
137																					-1.58799	-1.57855	-1.5675	-1.55192	-1.53649	-1.5245	-1.50957	-1.49351	-1.47876	-1.46718	-1.45826	-1.45018	-1.44127	-1.43128	-1.42356	-1.41562	-1.4079	-1.39862	-1.38959	-1.38034	-1.37218	-1.3659	-1.36058	-1.35311	-1.34088	-1.33032	-1.32568	-1.3208	-1.31731
138																					-1.58554	-1.5763	-1.56194	-1.54626	-1.53295	-1.52022	-1.50449	-1.48843	-1.47254	-1.46043	-1.45078	-1.44505	-1.43686	-1.42628	-1.41501	-1.40631	-1.39358	-1.38297	-1.37219	-1.36352	-1.35583	-1.34829	-1.34323	-1.3345	-1.32481	-1.31332	-1.3087	-1.30399	-1.29899
139																					-1.58338	-1.5716	-1.55619	-1.54076	-1.52863	-1.51351	-1.49941	-1.48335	-1.46736	-1.45385	-1.44522	-1.43878	-1.42923	-1.41659	-1.40617	-1.39191	-1.37755	-1.36555	-1.35721	-1.34729	-1.33954	-1.32998	-1.32408	-1.3168	-1.30675	-1.29724	-1.29058	-1.28475	-1.27863
140																					-1.57993	-1.565	-1.54953	-1.53473	-1.5214	-1.50654	-1.49259	-1.47809	-1.46228	-1.44811	-1.43822	-1.42657	-1.41525	-1.40334	-1.38998	-1.3761	-1.36287	-1.34918	-1.33973	-1.3298	-1.32146	-1.31288	-1.30575	-1.29829	-1.2881	-1.2794	-1.27158	-1.26435	-1.25897
141																					-1.57559	-1.55937	-1.54264	-1.52722	-1.51118	-1.49954	-1.48524	-1.4703	-1.45527	-1.44235	-1.42689	-1.41198	-1.39826	-1.38593	-1.3737	-1.36045	-1.34616	-1.33342	-1.3211	-1.31135	-1.30314	-1.29586	-1.2881	-1.28006	-1.2701	-1.25979	-1.25263	-1.24438	-1.23901
142																					-1.57245	-1.55507	-1.53563	-1.5191	-1.50322	-1.48904	-1.47441	-1.46063	-1.44765	-1.43309	-1.41527	-1.39838	-1.38242	-1.36943	-1.35684	-1.34336	-1.33041	-1.31677	-1.30344	-1.29329	-1.28496	-1.27835	-1.27132	-1.26162	-1.25176	-1.24186	-1.23479	-1.22541	-1.21862
143																						-1.55019	-1.53121	-1.51221	-1.49549	-1.47898	-1.46494	-1.44973	-1.43754	-1.42162	-1.40337	-1.38496	-1.36925	-1.35413	-1.3406	-1.32745	-1.31376	-1.29983	-1.2874	-1.27522	-1.27024	-1.26099	-1.25575	-1.24413	-1.23366	-1.22393	-1.21624	-1.20863	-1.20003
144																						-1.5433	-1.52711	-1.5075	-1.48955	-1.47198	-1.45539	-1.44119	-1.42608	-1.4108	-1.39387	-1.37609	-1.3586	-1.343	-1.32907	-1.3154	-1.30098	-1.28697	-1.27321	-1.26334	-1.25528	-1.24786	-1.23779	-1.22715	-1.2149	-1.20539	-1.19818	-1.1907	-1.18471
145																						-1.53459	-1.51999	-1.50199	-1.48252	-1.46519	-1.44741	-1.4316	-1.41613	-1.40056	-1.38289	-1.36527	-1.34828	-1.33234	-1.31667	-1.30352	-1.28976	-1.2747	-1.26049	-1.25185	-1.23915	-1.23002	-1.2194	-1.20934	-1.19813	-1.1866	-1.17992	-1.17286	-1.16874
146																						-1.52733	-1.51119	-1.49432	-1.47531	-1.45713	-1.43969	-1.4218	-1.40652	-1.38834	-1.3721	-1.35442	-1.33605	-1.31956	-1.3061	-1.29199	-1.27837	-1.26437	-1.25199	-1.2367	-1.22307	-1.2109	-1.20132	-1.19134	-1.18075	-1.16882	-1.16193	-1.15688	-1.1515
147																						-1.51788	-1.50103	-1.48365	-1.46583	-1.44709	-1.43103	-1.41329	-1.39713	-1.37998	-1.36237	-1.34416	-1.3263	-1.30985	-1.29347	-1.2791	-1.2665	-1.25275	-1.23827	-1.22315	-1.20831	-1.19396	-1.18311	-1.1724	-1.16256	-1.15211	-1.14378	-1.13894	-1.1327
148																						-1.50728	-1.49056	-1.47292	-1.4562	-1.4388	-1.42045	-1.40399	-1.38629	-1.3706	-1.35229	-1.33528	-1.31586	-1.29716	-1.27979	-1.26432	-1.25014	-1.23807	-1.22442	-1.20947	-1.19422	-1.1799	-1.16592	-1.15536	-1.14421	-1.1341	-1.12572	-1.11857	-1.11319
149																							-1.47958	-1.46306	-1.44539	-1.42804	-1.40912	-1.39175	-1.3744	-1.35824	-1.34214	-1.32394	-1.30563	-1.28653	-1.267	-1.24998	-1.23518	-1.22141	-1.20875	-1.19543	-1.18067	-1.16545	-1.15119	-1.13912	-1.12733	-1.11657	-1.10821	-1.09888	-1.09459
150																							-1.46876	-1.45086	-1.43343	-1.41654	-1.39814	-1.37936	-1.36293	-1.34528	-1.33007	-1.31243	-1.29546	-1.27623	-1.25671	-1.23762	-1.2207	-1.20595	-1.1933	-1.17936	-1.16578	-1.15154	-1.13708	-1.12291	-1.11154	-1.10015	-1.09187	-1.0839	-1.07989
151																							-1.45881	-1.43961	-1.4225	-1.40433	-1.38719	-1.36824	-1.35052	-1.3335	-1.3167	-1.30128	-1.28351	-1.26615	-1.24682	-1.22719	-1.20887	-1.19227	-1.17742	-1.16463	-1.15058	-1.13587	-1.12157	-1.10664	-1.09419	-1.08368	-1.0764	-1.06985	-1.06491
152																							-1.45012	-1.42982	-1.4111	-1.39348	-1.37563	-1.35729	-1.33843	-1.32167	-1.30406	-1.2888	-1.27159	-1.25455	-1.2363	-1.21728	-1.19786	-1.18013	-1.16329	-1.14896	-1.13544	-1.12087	-1.10491	-1.09066	-1.07752	-1.06709	-1.05893	-1.05263	-1.04652
153																							-1.44029	-1.4206	-1.40104	-1.383	-1.36453	-1.34709	-1.3275	-1.30928	-1.2926	-1.27519	-1.26003	-1.24234	-1.22538	-1.20643	-1.18739	-1.16765	-1.14996	-1.13492	-1.12072	-1.10512	-1.09028	-1.0757	-1.06136	-1.04835	-1.04244	-1.03431	-1.03007
154																								-1.41091	-1.39124	-1.37265	-1.35484	-1.33601	-1.31774	-1.29812	-1.28042	-1.26284	-1.24722	-1.23069	-1.21337	-1.19548	-1.17593	-1.15503	-1.1367	-1.12066	-1.1056	-1.09006	-1.07557	-1.05964	-1.04562	-1.03221	-1.02355	-1.01812	-1.01426
155																								-1.40359	-1.38417	-1.36487	-1.3471	-1.32891	-1.31096	-1.29108	-1.27206	-1.25497	-1.23689	-1.2217	-1.20406	-1.18726	-1.16671	-1.14545	-1.1259	-1.10913	-1.08975	-1.07386	-1.0584	-1.04363	-1.02885	-1.01608	-1.00667	-0.999145	-0.993992
156																								-1.39929	-1.37983	-1.36017	-1.34147	-1.32444	-1.30597	-1.288	-1.26768	-1.24917	-1.23139	-1.21442	-1.19833	-1.17941	-1.15659	-1.13587	-1.11601	-1.09426	-1.07178	-1.0547	-1.04085	-1.02626	-1.01294	-0.999416	-0.988055	-0.978946	-0.974969
157																								-1.39511	-1.37549	-1.35627	-1.33668	-1.31861	-1.30107	-1.2834	-1.26439	-1.24476	-1.2269	-1.20847	-1.19121	-1.16547	-1.14646	-1.12765	-1.10612	-1.07857	-1.05498	-1.03853	-1.02341	-1.01017	-0.996344	-0.980915	-0.97003	-0.962317	-0.958506
158																									-1.37159	-1.35194	-1.33231	-1.31332	-1.29617	-1.27787	-1.26053	-1.24085	-1.22247	-1.20316	-1.17726	-1.15483	-1.13663	-1.11845	-1.09231	-1.06462	-1.04156	-1.02435	-1.00924	-0.995175	-0.978295	-0.962549	-0.953343	-0.945103	-0.938769
159																									-1.3637	-1.34468	-1.32547	-1.30585	-1.2876	-1.2702	-1.25224	-1.23385	-1.21421	-1.19189	-1.16451	-1.14598	-1.12744	-1.10487	-1.07772	-1.05208	-1.02976	-1.01162	-0.994937	-0.978238	-0.958287	-0.944611	-0.935329	-0.926515	-0.919158
160																									-1.35593	-1.33697	-1.318	-1.29898	-1.2797	-1.26227	-1.24426	-1.22694	-1.20656	-1.18027	-1.15729	-1.13431	-1.11423	-1.08858	-1.06238	-1.04048	-1.01837	-0.998157	-0.976995	-0.957345	-0.940984	-0.927361	-0.918621	-0.908958	-0.900621
161																										-1.33164	-1.31269	-1.29373	-1.27474	-1.25656	-1.2393	-1.22025	-1.19551	-1.17065	-1.14401	-1.12428	-1.09889	-1.07302	-1.04925	-1.02568	-1.00158	-0.978476	-0.957488	-0.940576	-0.924561	-0.911419	-0.900288	-0.889837	-0.883685
162																										-1.32729	-1.30761	-1.28865	-1.2697	-1.25079	-1.23274	-1.20808	-1.18472	-1.15861	-1.13474	-1.11163	-1.08321	-1.05705	-1.03225	-1.00457	-0.979715	-0.958659	-0.941428	-0.923154	-0.906977	-0.893671	-0.881444	-0.870704	-0.865326
163																										-1.3249	-1.30425	-1.28396	-1.26446	-1.24423	-1.22145	-1.19789	-1.17517	-1.14905	-1.1248	-1.09629	-1.0674	-1.04309	-1.01189	-0.983957	-0.961468	-0.943661	-0.92383	-0.904574	-0.890169	-0.873398	-0.860473	-0.849885	-0.846081
164																											-1.30147	-1.28098	-1.25809	-1.23604	-1.2125	-1.18964	-1.16267	-1.13759	-1.11106	-1.08209	-1.05676	-1.02563	-0.993304	-0.968982	-0.94827	-0.926981	-0.906126	-0.888082	-0.869593	-0.851282	-0.838451	-0.828707	-0.825306
165																											-1.29985	-1.27459	-1.25164	-1.23111	-1.20368	-1.17547	-1.14872	-1.12503	-1.09751	-1.0693	-1.0393	-1.00777	-0.979273	-0.952652	-0.928822	-0.906825	-0.88948	-0.867622	-0.848566	-0.830989	-0.819075	-0.810705	-0.807006
166																											-1.29498	-1.26935	-1.24525	-1.22068	-1.19206	-1.1631	-1.13873	-1.11055	-1.08059	-1.05351	-1.02253	-0.99233	-0.961226	-0.932006	-0.906788	-0.889212	-0.869538	-0.848167	-0.829848	-0.814463	-0.805099	-0.795436	-0.787811
167																												-1.26345	-1.23864	-1.21276	-1.18505	-1.15663	-1.12644	-1.09619	-1.06699	-1.03795	-1.00634	-0.974665	-0.941877	-0.913072	-0.893393	-0.874095	-0.850518	-0.82987	-0.81424	-0.801001	-0.789826	-0.778332	-0.771399
168																												-1.26109	-1.2356	-1.20678	-1.17987	-1.14941	-1.11717	-1.08598	-1.05646	-1.02225	-0.989926	-0.957952	-0.926928	-0.905139	-0.881958	-0.858283	-0.833189	-0.81676	-0.798333	-0.784064	-0.773998	-0.763114	-0.756397
169																													-1.23101	-1.20298	-1.17119	-1.14011	-1.10931	-1.07569	-1.04042	-1.00898	-0.97668	-0.945041	-0.920897	-0.894197	-0.86956	-0.841392	-0.82101	-0.801006	-0.782166	-0.76835	-0.757586	-0.748895	-0.7433
170																													-1.22574	-1.19379	-1.16111	-1.12921	-1.09642	-1.06225	-1.02967	-0.995752	-0.961999	-0.938036	-0.908564	-0.882282	-0.852523	-0.829254	-0.809556	-0.785625	-0.768008	-0.754528	-0.745743	-0.740384	-0.735589
171																														-1.18894	-1.15427	-1.12142	-1.08808	-1.05403	-1.02002	-0.986622	-0.957424	-0.928269	-0.896973	-0.86745	-0.840734	-0.820483	-0.796944	-0.775491	-0.757664	-0.745664	-0.739244	-0.732163	-0.726343
172																														-1.18732	-1.15219	-1.11723	-1.08354	-1.05163	-1.01838	-0.983961	-0.954736	-0.919509	-0.886495	-0.85597	-0.832208	-0.811298	-0.788253	-0.766817	-0.750047	-0.740591	-0.733561	-0.725329	-0.722344
173																														-1.18635	-1.15072	-1.11548	-1.08256	-1.0518	-1.0176	-0.984787	-0.951318	-0.914726	-0.880947	-0.850011	-0.826047	-0.804115	-0.780081	-0.760202	-0.746086	-0.737133	-0.729025	-0.722019	-0.721473
174																															-1.15033	-1.11442	-1.08441	-1.05289	-1.01854	-0.98549	-0.949584	-0.913184	-0.87883	-0.847823	-0.824222	-0.799887	-0.776462	-0.757928	-0.744917	-0.73566	-0.727905	-0.722325	-0.721407
175																															-1.15123	-1.11754	-1.08742	-1.05447	-1.02086	-0.984907	-0.948369	-0.912698	-0.878772	-0.85059	-0.823204	-0.799081	-0.777849	-0.760839	-0.747684	-0.737967	-0.7301	-0.725442	-0.721407
176																																-1.11941	-1.0894	-1.05753	-1.02208	-0.984271	-0.948664	-0.914737	-0.883206	-0.85138	-0.823979	-0.80111	-0.782161	-0.765826	-0.751024	-0.7438	-0.733336	-0.729156	-0.726925
177																																-1.12698	-1.09645	-1.0636	-1.02722	-0.990784	-0.958049	-0.923521	-0.891533	-0.858086	-0.829769	-0.806457	-0.788744	-0.772851	-0.759179	-0.748828	-0.742031	-0.736753	-0.734161
178																																	-1.10539	-1.07355	-1.03988	-1.0062	-0.972451	-0.938549	-0.904855	-0.869808	-0.839922	-0.815873	-0.797859	-0.782149	-0.769739	-0.758421	-0.749885	-0.746592	-0.744051
179																																		-1.08744	-1.05434	-1.021	-0.989368	-0.955086	-0.919449	-0.88652	-0.854588	-0.829581	-0.809549	-0.795768	-0.783193	-0.77191	-0.76576	-0.761453	-0.75918
180																																		-1.0973	-1.06645	-1.03812	-1.00582	-0.971145	-0.93813	-0.905306	-0.873373	-0.848441	-0.828413	-0.812444	-0.802854	-0.791904	-0.785303	-0.780805	-0.777941
181																																			-1.08263	-1.05124	-1.0225	-0.991362	-0.960013	-0.927407	-0.897971	-0.869357	-0.851746	-0.838009	-0.823575	-0.812267	-0.808006	-0.804526	-0.802543
182																																			-1.09721	-1.06903	-1.04248	-1.013	-0.981682	-0.949115	-0.91908	-0.896551	-0.877204	-0.859629	-0.845605	-0.83843	-0.831741	-0.828745	-0.82644
183																																				-1.08781	-1.06062	-1.0323	-1.00197	-0.970743	-0.943074	-0.921493	-0.904325	-0.887762	-0.874249	-0.861985	-0.857939	-0.855049	-0.853933
184																																				-1.10543	-1.08148	-1.05326	-1.023	-0.992357	-0.970735	-0.952946	-0.935953	-0.918408	-0.903824	-0.89438	-0.8872	-0.886366	-0.885094
185																																					-1.10108	-1.07402	-1.04645	-1.02242	-1.00291	-0.984894	-0.967429	-0.950753	-0.936868	-0.925057	-0.919693	-0.916264	-0.912435
186																																						-1.09695	-1.07323	-1.05185	-1.03276	-1.01406	-0.996482	-0.979668	-0.965724	-0.953161	-0.94908	-0.942621	-0.936306
187																																						-1.119	-1.09577	-1.07824	-1.05997	-1.04322	-1.02577	-1.00846	-0.993469	-0.98476	-0.979623	-0.973775	-0.971634
188																																							-1.12306	-1.10516	-1.08676	-1.06998	-1.0535	-1.03859	-1.02562	-1.02023	-1.0139	-1.00956	-1.00817
189																																								-1.13065	-1.11354	-1.09768	-1.08248	-1.07003	-1.06077	-1.05474	-1.04974	-1.04477	-1.04278
190																																								-1.16258	-1.14451	-1.12829	-1.1136	-1.1033	-1.09582	-1.09053	-1.08258	-1.0772	-1.07502
191																																									-1.17627	-1.15946	-1.14388	-1.13659	-1.13029	-1.12258	-1.11311	-1.10924	-1.10811
192																																										-1.19	-1.17656	-1.16949	-1.16239	-1.15292	-1.14464	-1.13986	-1.13714
193																																											-1.20801	-1.20111	-1.19076	-1.18235	-1.17183	-1.168	-1.16505
194																																											-1.23902	-1.22742	-1.21734	-1.20851	-1.20289	-1.19876	-1.1939
195																																												-1.25257	-1.24231	-1.23494	-1.23138	-1.22422	-1.21851
196																																													-1.2664	-1.26066	-1.25295	-1.24633	-1.24331
197																																														-1.28358	-1.27557	-1.26894	-1.26459
198																																															-1.29631	-1.2889	-1.28366
199																																																-1.30792	-1.30262
200																																																	-1.32157
201
202
203
204
205
206
207
208
209
210
211
212
213
214
215
216
217
218
219
220
221
222
223
224
225
226
227
228
229
230
231
232
233
234
235
236
237
238
239
240
241
242
243
244
245
246
247
248
249
250
251
252
253
254
255
[truncated: 207 more columns]

## Sheet: calculated_0
	0	1	2	3	4	5	6	7	8	9	10	11	12	13	14	15	16	17	18	19	20	21	22	23	24	25	26	27	28	29	30	31	32	33	34	35	36	37	38	39	40	41	42	43	44	45	46	47	48
0
1
2
3
4
5
6
7
8
9
10
11
12
13
14
15
16
17
18
19
20
21
22
23
24
25
26
27
28
29
30
31
32
33
34
35
36
37
38
39
40
41
42
43
44
45
46
47
48
49
50
51
52
53
54
55
56																																																	-1.44029
57																																																-1.41864	-1.41772
58																																															-1.39514	-1.39458	-1.39378
59																																														-1.36989	-1.36965	-1.3692	-1.36854
60																																													-1.34307	-1.34306	-1.34289	-1.34256	-1.34209
61																																												-1.31496	-1.31505	-1.31504	-1.31495	-1.31478	-1.31453
62																																											-1.28598	-1.28597	-1.28597	-1.28597	-1.28597	-1.28598	-1.286
63																																											-1.25629	-1.25608	-1.25597	-1.25598	-1.25609	-1.25632	-1.25665
64																																										-1.22659	-1.2259	-1.22546	-1.22524	-1.22525	-1.22549	-1.22596	-1.22666
65																																									-1.19755	-1.1961	-1.19502	-1.19431	-1.19397	-1.19399	-1.19437	-1.19511	-1.19623
66																																								-1.16997	-1.16743	-1.1654	-1.16388	-1.16287	-1.16238	-1.1624	-1.16294	-1.164	-1.16558
67																																								-1.14077	-1.13744	-1.13475	-1.13273	-1.13139	-1.13073	-1.13077	-1.13149	-1.1329	-1.13498
68																																							-1.11704	-1.11204	-1.10784	-1.10444	-1.10188	-1.10017	-1.09934	-1.09938	-1.1003	-1.10209	-1.10474
69																																						-1.09716	-1.09019	-1.08409	-1.07895	-1.07478	-1.07163	-1.06953	-1.0685	-1.06855	-1.06969	-1.07189	-1.07515
70																																						-1.07275	-1.06448	-1.05722	-1.05108	-1.04609	-1.0423	-1.03977	-1.03854	-1.0386	-1.03997	-1.04262	-1.04653
71																																					-1.06049	-1.04988	-1.04025	-1.03176	-1.02457	-1.0187	-1.01425	-1.01127	-1.00981	-1.00988	-1.01149	-1.01462	-1.01922
72																																				-1.05402	-1.04095	-1.02883	-1.0178	-1.00804	-0.999753	-0.992976	-0.98782	-0.984363	-0.982671	-0.982758	-0.984626	-0.988254	-0.993576
73																																				-1.03822	-1.02356	-1.00991	-0.997453	-0.986404	-0.976988	-0.969271	-0.963392	-0.959448	-0.957515	-0.957614	-0.959748	-0.963888	-0.969955
74																																			-1.04191	-1.02479	-1.00855	-0.99339	-0.97951	-0.967165	-0.956614	-0.947952	-0.941338	-0.936899	-0.934717	-0.93483	-0.937237	-0.941896	-0.948722
75																																			-1.03169	-1.01378	-0.996166	-0.979527	-0.964254	-0.950634	-0.938959	-0.92936	-0.922016	-0.91708	-0.914652	-0.914778	-0.917456	-0.922636	-0.930215
76																																		-1.04235	-1.02263	-1.00384	-0.986061	-0.968514	-0.951953	-0.937101	-0.924342	-0.913831	-0.905781	-0.900361	-0.897693	-0.897832	-0.900773	-0.906463	-0.914768
77																																		-1.0378	-1.0167	-0.996395	-0.977025	-0.959049	-0.942657	-0.926931	-0.913246	-0.901874	-0.893153	-0.887276	-0.884382	-0.884532	-0.887724	-0.893893	-0.902889
78																																	-1.05877	-1.03573	-1.01326	-0.99169	-0.971166	-0.952024	-0.934458	-0.919	-0.905244	-0.893392	-0.884104	-0.877801	-0.874696	-0.874857	-0.878283	-0.884896	-0.894471
79																																-1.08488	-1.06048	-1.03637	-1.01277	-0.989959	-0.968228	-0.947804	-0.929287	-0.912839	-0.898978	-0.887555	-0.878424	-0.872055	-0.868763	-0.868934	-0.872565	-0.879195	-0.888589
80																																-1.08995	-1.06455	-1.03942	-1.01479	-0.990975	-0.968314	-0.946908	-0.92752	-0.910052	-0.895488	-0.883529	-0.875023	-0.869231	-0.866418	-0.866526	-0.869651	-0.875701	-0.884441
81																															-1.12317	-1.09702	-1.07085	-1.04492	-1.01946	-0.994788	-0.971267	-0.949041	-0.928874	-0.910737	-0.895548	-0.883096	-0.874167	-0.868557	-0.866609	-0.866597	-0.868837	-0.874871	-0.884061
82																															-1.13274	-1.10598	-1.0792	-1.05262	-1.02651	-1.00119	-0.976956	-0.954141	-0.933274	-0.914723	-0.89895	-0.886209	-0.876877	-0.87108	-0.869042	-0.868987	-0.871411	-0.877572	-0.887247
83																														-1.17071	-1.14382	-1.11661	-1.08938	-1.06229	-1.03567	-1.00988	-0.985158	-0.961988	-0.940567	-0.921683	-0.905373	-0.892405	-0.882838	-0.877009	-0.874949	-0.87486	-0.877374	-0.883509	-0.893491
84																														-1.1833	-1.15616	-1.12866	-1.10114	-1.07377	-1.04685	-1.02073	-0.995626	-0.972094	-0.950389	-0.931339	-0.91488	-0.901792	-0.891971	-0.885945	-0.883768	-0.883677	-0.886333	-0.89266	-0.902917
85																														-1.19685	-1.16957	-1.14197	-1.11428	-1.08673	-1.05962	-1.03333	-1.00818	-0.984545	-0.96275	-0.943385	-0.9268	-0.913491	-0.903796	-0.897848	-0.895744	-0.895684	-0.898195	-0.9045	-0.914574
86																													-1.23781	-1.21112	-1.18384	-1.15623	-1.12851	-1.10097	-1.07388	-1.04754	-1.02233	-0.998518	-0.976827	-0.957479	-0.941163	-0.927861	-0.918073	-0.911899	-0.909662	-0.909636	-0.912243	-0.918826	-0.928942
87																													-1.25247	-1.22589	-1.19872	-1.17126	-1.14365	-1.1162	-1.08919	-1.06295	-1.03794	-1.01433	-0.992793	-0.973389	-0.957105	-0.943769	-0.93423	-0.928249	-0.926129	-0.926121	-0.928554	-0.934975	-0.944802
88																												-1.29287	-1.26729	-1.24097	-1.21404	-1.18678	-1.15938	-1.13215	-1.10538	-1.07938	-1.05453	-1.03111	-1.00977	-0.990716	-0.974667	-0.961599	-0.952027	-0.946001	-0.943801	-0.943778	-0.946337	-0.952761	-0.962654
89																												-1.30744	-1.28216	-1.25612	-1.2295	-1.20254	-1.17546	-1.14854	-1.12206	-1.0964	-1.07187	-1.04886	-1.02775	-1.00901	-0.993066	-0.980231	-0.970839	-0.965018	-0.962896	-0.962857	-0.965357	-0.971532	-0.981278
90																											-1.34575	-1.32177	-1.29687	-1.27122	-1.24499	-1.21839	-1.19169	-1.16515	-1.13908	-1.11381	-1.08964	-1.06702	-1.04624	-1.02792	-1.01227	-0.999748	-0.990465	-0.98472	-0.98259	-0.982542	-0.985073	-0.991137	-1.00079
91																											-1.35934	-1.3358	-1.31133	-1.28611	-1.26031	-1.23416	-1.2079	-1.18182	-1.1562	-1.13139	-1.10768	-1.0855	-1.06514	-1.0472	-1.03188	-1.01963	-1.01057	-1.00496	-1.00288	-1.00284	-1.0053	-1.01123	-1.02065
92																											-1.37249	-1.34943	-1.32542	-1.30067	-1.27535	-1.24969	-1.22394	-1.19836	-1.17325	-1.14894	-1.12575	-1.10403	-1.08418	-1.0666	-1.05169	-1.03969	-1.0309	-1.02542	-1.0234	-1.02337	-1.02574	-1.03155	-1.04067
93																										-1.4067	-1.38509	-1.3625	-1.33903	-1.31481	-1.29003	-1.2649	-1.23966	-1.21462	-1.19006	-1.16629	-1.14363	-1.1224	-1.10306	-1.0859	-1.07145	-1.05976	-1.05119	-1.04581	-1.0438	-1.04378	-1.04612	-1.05184	-1.06071
94																										-1.41819	-1.39716	-1.37512	-1.35215	-1.32843	-1.30418	-1.27961	-1.25496	-1.23051	-1.20652	-1.1833	-1.16122	-1.14055	-1.12172	-1.10498	-1.09089	-1.07948	-1.07121	-1.06604	-1.06413	-1.06412	-1.06633	-1.07183	-1.08039
95																										-1.4291	-1.40854	-1.387	-1.36462	-1.34151	-1.31786	-1.29386	-1.26978	-1.2459	-1.22251	-1.19989	-1.17836	-1.15822	-1.13989	-1.12369	-1.11004	-1.09903	-1.09092	-1.08581	-1.08388	-1.08386	-1.08611	-1.09153	-1.09993
96																									-1.45834	-1.43935	-1.41936	-1.39843	-1.37655	-1.35396	-1.33084	-1.30745	-1.284	-1.26075	-1.23796	-1.21593	-1.195	-1.17547	-1.15764	-1.14189	-1.12854	-1.11783	-1.11003	-1.1052	-1.10339	-1.10337	-1.10548	-1.11061	-1.1187
97																									-1.4676	-1.44903	-1.42946	-1.40901	-1.38772	-1.36576	-1.34327	-1.32048	-1.29759	-1.27493	-1.25275	-1.23135	-1.21097	-1.19198	-1.17465	-1.15943	-1.14655	-1.13623	-1.12858	-1.12379	-1.12196	-1.12194	-1.12408	-1.12915	-1.13709
98																									-1.47614	-1.45808	-1.43905	-1.41915	-1.39837	-1.37693	-1.355	-1.3328	-1.31056	-1.28852	-1.26695	-1.24613	-1.22635	-1.20794	-1.19114	-1.17634	-1.1638	-1.15377	-1.14642	-1.14184	-1.14011	-1.14009	-1.14211	-1.14696	-1.15459
99																								-1.5009	-1.48429	-1.46664	-1.44805	-1.42861	-1.40839	-1.38753	-1.36619	-1.34457	-1.32291	-1.30147	-1.2805	-1.26027	-1.24107	-1.22317	-1.2069	-1.19256	-1.18048	-1.17076	-1.16361	-1.15912	-1.1574	-1.15739	-1.15939	-1.16415	-1.17156
100																								-1.50814	-1.49191	-1.47469	-1.45658	-1.43763	-1.4179	-1.39755	-1.37676	-1.35572	-1.33466	-1.31381	-1.29343	-1.27378	-1.25515	-1.23779	-1.22203	-1.2081	-1.19639	-1.18696	-1.18007	-1.17574	-1.1741	-1.17409	-1.176	-1.18059	-1.18773
101																								-1.51506	-1.49918	-1.48235	-1.46465	-1.44615	-1.42691	-1.40708	-1.38682	-1.36634	-1.34584	-1.32557	-1.30577	-1.28668	-1.26861	-1.25176	-1.23648	-1.22299	-1.21166	-1.20253	-1.19585	-1.19165	-1.19004	-1.19004	-1.1919	-1.19636	-1.20327
102																								-1.52172	-1.50615	-1.48967	-1.47235	-1.45427	-1.43549	-1.41616	-1.39642	-1.37647	-1.35652	-1.33681	-1.31756	-1.29903	-1.28147	-1.26514	-1.25032	-1.23726	-1.22629	-1.21746	-1.21097	-1.2069	-1.20532	-1.20532	-1.20714	-1.21146	-1.21818
103																							-1.54261	-1.52819	-1.51289	-1.49673	-1.47978	-1.4621	-1.44374	-1.42485	-1.4056	-1.38616	-1.36674	-1.34756	-1.32885	-1.31085	-1.29381	-1.27798	-1.26359	-1.25095	-1.24027	-1.23172	-1.22546	-1.22154	-1.22003	-1.22002	-1.22178	-1.22592	-1.23242
104																							-1.54885	-1.53464	-1.51958	-1.50365	-1.48699	-1.46964	-1.4517	-1.43325	-1.41448	-1.39552	-1.37659	-1.35791	-1.33971	-1.32223	-1.30566	-1.29028	-1.27631	-1.2641	-1.25377	-1.24552	-1.23941	-1.23557	-1.23406	-1.23405	-1.2358	-1.23986	-1.2462
105																							-1.55519	-1.54109	-1.52618	-1.5105	-1.49414	-1.47714	-1.45953	-1.44146	-1.42309	-1.40458	-1.38615	-1.36796	-1.35024	-1.33323	-1.31714	-1.30224	-1.28869	-1.27679	-1.26674	-1.25871	-1.25284	-1.24918	-1.24776	-1.24776	-1.2494	-1.25328	-1.25936
106																							-1.56175	-1.54777	-1.53299	-1.51745	-1.50128	-1.48453	-1.46726	-1.44958	-1.43162	-1.41354	-1.39551	-1.37777	-1.36052	-1.34396	-1.32831	-1.31377	-1.30064	-1.28911	-1.27944	-1.27167	-1.26592	-1.26228	-1.26084	-1.26084	-1.2625	-1.26636	-1.27231
107																							-1.5687	-1.5547	-1.53996	-1.52459	-1.50863	-1.49213	-1.4751	-1.45773	-1.44008	-1.42239	-1.40477	-1.38746	-1.37062	-1.35448	-1.33928	-1.32516	-1.31241	-1.30114	-1.29172	-1.28412	-1.27861	-1.27515	-1.2738	-1.27381	-1.27535	-1.27903	-1.28472
108																						-1.58946	-1.57611	-1.5621	-1.5474	-1.5321	-1.51624	-1.49991	-1.48311	-1.46603	-1.44869	-1.43134	-1.41408	-1.39715	-1.38072	-1.36497	-1.35014	-1.33635	-1.32396	-1.31303	-1.30392	-1.29656	-1.29117	-1.28773	-1.28638	-1.28639	-1.28794	-1.29158	-1.29715
109																						-1.5976	-1.58411	-1.57002	-1.55531	-1.54006	-1.5243	-1.5081	-1.49148	-1.47459	-1.45753	-1.44047	-1.42356	-1.40698	-1.3909	-1.37552	-1.36105	-1.34765	-1.33555	-1.32492	-1.31599	-1.30883	-1.30361	-1.30032	-1.29902	-1.29902	-1.30051	-1.304	-1.30941
110																						-1.60649	-1.59282	-1.57863	-1.56388	-1.54861	-1.53288	-1.51673	-1.50028	-1.48355	-1.46674	-1.44993	-1.43332	-1.41704	-1.40129	-1.38626	-1.37209	-1.35903	-1.34719	-1.33688	-1.32818	-1.32124	-1.31611	-1.31289	-1.3116	-1.3116	-1.31309	-1.31649	-1.32181
111																						-1.61627	-1.60238	-1.58803	-1.57318	-1.55786	-1.54213	-1.52602	-1.50966	-1.49305	-1.47643	-1.45983	-1.44349	-1.42748	-1.41203	-1.39731	-1.38344	-1.37068	-1.3591	-1.34907	-1.34055	-1.3338	-1.32879	-1.32566	-1.3244	-1.32439	-1.32586	-1.32915	-1.33436
112																						-1.62706	-1.61293	-1.59836	-1.58336	-1.56794	-1.55216	-1.53605	-1.51973	-1.50324	-1.48675	-1.47035	-1.45421	-1.43846	-1.42326	-1.40881	-1.39524	-1.38274	-1.37144	-1.3616	-1.35329	-1.34668	-1.34181	-1.33876	-1.33753	-1.33753	-1.33895	-1.34217	-1.34722
113																						-1.63895	-1.62455	-1.60972	-1.59452	-1.57897	-1.56309	-1.54697	-1.53063	-1.51423	-1.49781	-1.48158	-1.46562	-1.45009	-1.43513	-1.42091	-1.4076	-1.39529	-1.38427	-1.37461	-1.36656	-1.36007	-1.35531	-1.35228	-1.35106	-1.35107	-1.35246	-1.35568	-1.36059
114																					-1.66639	-1.65202	-1.63733	-1.62222	-1.60679	-1.59106	-1.57503	-1.55885	-1.54246	-1.52614	-1.50976	-1.49368	-1.47783	-1.46248	-1.44772	-1.43371	-1.42067	-1.40858	-1.39782	-1.38826	-1.38039	-1.37398	-1.3694	-1.36645	-1.36528	-1.3653	-1.36661	-1.36976	-1.37447
115																					-1.68116	-1.66643	-1.65137	-1.63595	-1.62026	-1.60432	-1.58815	-1.57187	-1.55544	-1.53908	-1.52275	-1.50674	-1.49105	-1.47588	-1.4613	-1.44748	-1.4346	-1.42268	-1.41211	-1.4028	-1.39512	-1.38888	-1.38432	-1.38137	-1.38017	-1.38019	-1.38154	-1.38468	-1.38937
116																					-1.69724	-1.68216	-1.66675	-1.65105	-1.63507	-1.61888	-1.60253	-1.58607	-1.56961	-1.55321	-1.53697	-1.521	-1.5054	-1.49031	-1.47588	-1.46227	-1.44959	-1.43796	-1.42749	-1.41835	-1.41069	-1.40457	-1.40014	-1.39734	-1.39621	-1.39621	-1.39751	-1.40047	-1.40506
117																					-1.71488	-1.69944	-1.68363	-1.66757	-1.6513	-1.63487	-1.61836	-1.60175	-1.58522	-1.5687	-1.55249	-1.53652	-1.52107	-1.50612	-1.49185	-1.47839	-1.4658	-1.45432	-1.44398	-1.43513	-1.4276	-1.42168	-1.41722	-1.41441	-1.41323	-1.41323	-1.4146	-1.41754	-1.42219
118																					-1.73392	-1.7181	-1.70194	-1.68557	-1.66901	-1.65231	-1.63559	-1.61879	-1.6022	-1.58562	-1.56946	-1.55352	-1.53813	-1.52325	-1.5091	-1.49581	-1.48342	-1.47217	-1.46195	-1.45323	-1.44575	-1.43993	-1.43559	-1.4329	-1.43177	-1.43176	-1.43309	-1.43589	-1.44043
119																					-1.75445	-1.73823	-1.72171	-1.70499	-1.68814	-1.67123	-1.6543	-1.6374	-1.62066	-1.60409	-1.58786	-1.57201	-1.5567	-1.54197	-1.52796	-1.5148	-1.50257	-1.49141	-1.48142	-1.47281	-1.46557	-1.45982	-1.45555	-1.45284	-1.45169	-1.4517	-1.45301	-1.45587	-1.4603
120																					-1.77632	-1.75971	-1.74288	-1.72585	-1.70873	-1.69159	-1.67445	-1.65745	-1.64059	-1.62406	-1.60781	-1.59206	-1.57681	-1.56221	-1.54835	-1.53535	-1.52334	-1.51232	-1.50258	-1.49401	-1.48696	-1.48125	-1.47713	-1.47446	-1.47335	-1.47338	-1.47461	-1.47745	-1.48169
121																					-1.79947	-1.78252	-1.76537	-1.74805	-1.73067	-1.71333	-1.69604	-1.67896	-1.66203	-1.64553	-1.62929	-1.61367	-1.59853	-1.58411	-1.57042	-1.5576	-1.54581	-1.53495	-1.52544	-1.51699	-1.51015	-1.50452	-1.50051	-1.49787	-1.49676	-1.49681	-1.49801	-1.50084	-1.50494
122																					-1.82374	-1.80648	-1.78902	-1.77144	-1.75386	-1.73635	-1.71896	-1.70181	-1.6849	-1.66842	-1.65232	-1.63681	-1.62187	-1.60765	-1.59419	-1.58162	-1.57004	-1.55943	-1.5501	-1.54191	-1.53521	-1.52975	-1.52581	-1.52323	-1.52213	-1.52217	-1.52338	-1.52613	-1.53018
123																					-1.84883	-1.83128	-1.81355	-1.79576	-1.778	-1.76037	-1.74293	-1.72575	-1.70895	-1.69254	-1.67666	-1.66133	-1.64666	-1.63268	-1.61952	-1.60726	-1.59596	-1.58572	-1.57658	-1.56871	-1.5621	-1.55687	-1.55302	-1.55057	-1.54951	-1.54952	-1.55073	-1.5533	-1.5573
124																					-1.87429	-1.85644	-1.83849	-1.8205	-1.80261	-1.78491	-1.76748	-1.75038	-1.73372	-1.7175	-1.70189	-1.68685	-1.67253	-1.65892	-1.64615	-1.63428	-1.62332	-1.61347	-1.60462	-1.59715	-1.59077	-1.58582	-1.58206	-1.57968	-1.57862	-1.57862	-1.57985	-1.58232	-1.58625
125																				-1.917	-1.89928	-1.8811	-1.86296	-1.84479	-1.82683	-1.80915	-1.79178	-1.77489	-1.75838	-1.74253	-1.72724	-1.71267	-1.69878	-1.68569	-1.67341	-1.66204	-1.65162	-1.64224	-1.6339	-1.62673	-1.62074	-1.61599	-1.61249	-1.61027	-1.6093	-1.60931	-1.61042	-1.61275	-1.61638
126																				-1.94006	-1.92197	-1.90357	-1.88525	-1.86702	-1.84903	-1.83136	-1.81411	-1.79745	-1.78129	-1.76591	-1.75113	-1.73714	-1.72379	-1.71132	-1.6997	-1.689	-1.6793	-1.67052	-1.66281	-1.65606	-1.65064	-1.64623	-1.64305	-1.64096	-1.64004	-1.64008	-1.64108	-1.64331	-1.64657
127																				-1.95752	-1.93885	-1.92046	-1.9017	-1.88343	-1.86543	-1.84785	-1.831	-1.81448	-1.79889	-1.78352	-1.76954	-1.75592	-1.74348	-1.73173	-1.72089	-1.7109	-1.70171	-1.69389	-1.68661	-1.68098	-1.67584	-1.6722	-1.66909	-1.66732	-1.66653	-1.66648	-1.6675	-1.66924	-1.67261
128																				-1.96336	-1.94408	-1.92598	-1.90707	-1.88901	-1.87103	-1.85333	-1.83664	-1.81989	-1.80492	-1.78938	-1.77622	-1.7625	-1.75051	-1.73882	-1.72828	-1.71886	-1.70987	-1.70309	-1.6954	-1.69077	-1.68502	-1.68224	-1.67906	-1.67785	-1.67721	-1.67695	-1.67819	-1.67898	-1.6828
129																				-1.95137	-1.93295	-1.91453	-1.89592	-1.87764	-1.85964	-1.84205	-1.82505	-1.80852	-1.79268	-1.77733	-1.763	-1.74927	-1.7365	-1.72451	-1.7134	-1.70312	-1.69375	-1.68551	-1.67814	-1.67204	-1.66689	-1.6629	-1.65978	-1.65785	-1.657	-1.657	-1.65799	-1.66	-1.66327
130																				-1.93131	-1.91336	-1.89504	-1.8768	-1.85859	-1.84061	-1.82293	-1.80563	-1.78889	-1.77258	-1.75702	-1.74204	-1.72783	-1.71426	-1.70155	-1.68967	-1.67871	-1.66873	-1.65971	-1.65176	-1.64484	-1.6392	-1.63465	-1.63135	-1.62921	-1.62827	-1.6283	-1.62934	-1.63161	-1.63501
131																				-1.90737	-1.88974	-1.87168	-1.85361	-1.83551	-1.81758	-1.79988	-1.78248	-1.76551	-1.74894	-1.73293	-1.71752	-1.70275	-1.6887	-1.6754	-1.66293	-1.65136	-1.64071	-1.63114	-1.62259	-1.61532	-1.60917	-1.60435	-1.60074	-1.59845	-1.59743	-1.59744	-1.59861	-1.601	-1.60477
132																					-1.8645	-1.84677	-1.8289	-1.81099	-1.79315	-1.77546	-1.75802	-1.74088	-1.72416	-1.70785	-1.69215	-1.67698	-1.66251	-1.64875	-1.63581	-1.62379	-1.6127	-1.60271	-1.59373	-1.58609	-1.5796	-1.57453	-1.57074	-1.56836	-1.56731	-1.56731	-1.56852	-1.57101	-1.57496
133																					-1.83912	-1.82168	-1.80405	-1.78633	-1.76863	-1.75104	-1.73362	-1.71645	-1.6996	-1.68314	-1.66716	-1.65175	-1.63698	-1.62291	-1.60963	-1.59724	-1.5858	-1.5754	-1.56618	-1.5582	-1.55157	-1.54626	-1.54235	-1.53982	-1.53873	-1.53875	-1.53998	-1.54265	-1.5467
134																					-1.81426	-1.79711	-1.77978	-1.7623	-1.74479	-1.72734	-1.70996	-1.69283	-1.6759	-1.65943	-1.64326	-1.62772	-1.61267	-1.59835	-1.58478	-1.57211	-1.56048	-1.54978	-1.54038	-1.53204	-1.52527	-1.51971	-1.51578	-1.51321	-1.51213	-1.51217	-1.51335	-1.5161	-1.52013
135																					-1.79037	-1.77354	-1.7565	-1.73927	-1.72198	-1.70473	-1.6875	-1.67047	-1.65353	-1.63701	-1.62073	-1.60506	-1.58988	-1.57541	-1.56166	-1.54875	-1.53685	-1.52587	-1.5163	-1.50781	-1.50095	-1.49528	-1.4912	-1.4885	-1.48737	-1.48741	-1.48865	-1.49154	-1.49572
136																					-1.76764	-1.75117	-1.73447	-1.71758	-1.70056	-1.68348	-1.66641	-1.64943	-1.63262	-1.61608	-1.59985	-1.58406	-1.56876	-1.55409	-1.54015	-1.5271	-1.51503	-1.50399	-1.49414	-1.48551	-1.47835	-1.4726	-1.46847	-1.46583	-1.46473	-1.46475	-1.46599	-1.46878	-1.47305
137																					-1.74636	-1.73029	-1.7139	-1.6973	-1.68056	-1.66373	-1.64689	-1.63004	-1.61335	-1.59676	-1.58054	-1.56465	-1.54933	-1.53455	-1.5205	-1.50728	-1.49496	-1.48374	-1.47367	-1.46505	-1.45774	-1.45198	-1.44765	-1.44491	-1.44375	-1.44375	-1.44509	-1.44797	-1.45247
138																					-1.72645	-1.71077	-1.69475	-1.67851	-1.66206	-1.64546	-1.62881	-1.61207	-1.59552	-1.57896	-1.5628	-1.54684	-1.53143	-1.5165	-1.5023	-1.48896	-1.47649	-1.46519	-1.4549	-1.44613	-1.43859	-1.43274	-1.42837	-1.42566	-1.42452	-1.42451	-1.42585	-1.42867	-1.43324
139																					-1.70804	-1.69273	-1.67707	-1.66114	-1.64499	-1.62866	-1.61221	-1.59566	-1.57916	-1.56268	-1.54645	-1.53048	-1.51498	-1.49998	-1.48565	-1.47213	-1.4595	-1.44795	-1.43757	-1.42862	-1.42105	-1.41506	-1.4106	-1.40778	-1.40661	-1.40661	-1.40797	-1.41092	-1.41556
140																					-1.69103	-1.67608	-1.66081	-1.64521	-1.62934	-1.61325	-1.59697	-1.58058	-1.56413	-1.54775	-1.53147	-1.51549	-1.49986	-1.48474	-1.47025	-1.45656	-1.4438	-1.43206	-1.42155	-1.41235	-1.40468	-1.39852	-1.39404	-1.39118	-1.39001	-1.39003	-1.39135	-1.39438	-1.39901
141																					-1.67541	-1.66082	-1.6459	-1.63061	-1.61502	-1.59916	-1.58304	-1.5668	-1.55038	-1.53405	-1.5177	-1.50167	-1.48591	-1.47067	-1.45602	-1.44214	-1.4292	-1.41723	-1.40658	-1.39716	-1.38941	-1.38309	-1.37854	-1.3756	-1.37442	-1.37444	-1.37577	-1.3789	-1.38358
142																					-1.66112	-1.6469	-1.63231	-1.61731	-1.60198	-1.58632	-1.57035	-1.5542	-1.53783	-1.52148	-1.50509	-1.48895	-1.47306	-1.45766	-1.44283	-1.42874	-1.41558	-1.4034	-1.39254	-1.38296	-1.37504	-1.3686	-1.36394	-1.36094	-1.35974	-1.35975	-1.36111	-1.3643	-1.36911
143																						-1.63424	-1.61995	-1.60523	-1.59011	-1.57462	-1.55878	-1.54267	-1.52634	-1.50991	-1.49347	-1.47718	-1.46115	-1.44553	-1.43049	-1.41618	-1.40278	-1.39042	-1.37929	-1.36955	-1.36138	-1.35483	-1.35006	-1.34705	-1.34584	-1.34584	-1.34723	-1.35042	-1.35536
144																						-1.62276	-1.60872	-1.59424	-1.57931	-1.56394	-1.54818	-1.53207	-1.51575	-1.49921	-1.48269	-1.4662	-1.45	-1.43416	-1.41888	-1.40432	-1.39062	-1.37801	-1.36661	-1.35673	-1.34836	-1.34171	-1.33676	-1.33365	-1.33239	-1.33238	-1.33385	-1.33713	-1.34227
145																						-1.61234	-1.59854	-1.58425	-1.56945	-1.55416	-1.53845	-1.52232	-1.50594	-1.48929	-1.47261	-1.45593	-1.43949	-1.42338	-1.40781	-1.39298	-1.37902	-1.36618	-1.35449	-1.34434	-1.33571	-1.32888	-1.32386	-1.32074	-1.31949	-1.31949	-1.32093	-1.32422	-1.32945
146																						-1.6029	-1.58931	-1.57517	-1.56045	-1.54519	-1.52946	-1.51329	-1.49679	-1.48002	-1.46312	-1.44622	-1.4295	-1.41312	-1.39726	-1.38209	-1.3678	-1.35459	-1.34266	-1.33226	-1.32351	-1.31651	-1.31131	-1.30801	-1.30669	-1.30669	-1.30822	-1.3117	-1.31709
147																						-1.59437	-1.58093	-1.56687	-1.55217	-1.53691	-1.52114	-1.5049	-1.48821	-1.47125	-1.45408	-1.43692	-1.41989	-1.40317	-1.38696	-1.37145	-1.35685	-1.34333	-1.33111	-1.32035	-1.31133	-1.30408	-1.29882	-1.29551	-1.29422	-1.29422	-1.29571	-1.29922	-1.30466
148																						-1.58653	-1.5732	-1.55921	-1.5445	-1.52917	-1.51327	-1.49688	-1.48	-1.46282	-1.44536	-1.42789	-1.4105	-1.39342	-1.37684	-1.36094	-1.34597	-1.33204	-1.31952	-1.30847	-1.29927	-1.29182	-1.28637	-1.2829	-1.28153	-1.28154	-1.2831	-1.28679	-1.29242
149																							-1.56601	-1.55201	-1.53726	-1.52183	-1.5058	-1.48921	-1.47209	-1.45459	-1.43682	-1.41899	-1.40122	-1.38374	-1.36675	-1.35044	-1.33507	-1.3208	-1.30791	-1.29653	-1.28701	-1.27934	-1.27375	-1.27023	-1.26886	-1.26886	-1.27044	-1.27417	-1.27995
150																							-1.55923	-1.5452	-1.53037	-1.51478	-1.49854	-1.4817	-1.4643	-1.44647	-1.42835	-1.41011	-1.39192	-1.37401	-1.35659	-1.33985	-1.32403	-1.30936	-1.29607	-1.2844	-1.27458	-1.2667	-1.26092	-1.25727	-1.25585	-1.25584	-1.25749	-1.26135	-1.26735
151																							-1.55275	-1.53862	-1.52365	-1.50788	-1.4914	-1.47426	-1.45653	-1.43832	-1.41981	-1.40112	-1.3825	-1.36412	-1.34622	-1.32903	-1.31275	-1.29767	-1.28396	-1.27195	-1.2618	-1.25369	-1.24772	-1.24398	-1.24252	-1.24251	-1.24421	-1.24816	-1.25436
152																							-1.54645	-1.53216	-1.517	-1.50101	-1.48424	-1.46678	-1.44868	-1.43005	-1.41109	-1.39195	-1.37284	-1.35398	-1.33558	-1.3179	-1.30115	-1.28562	-1.27148	-1.2591	-1.24862	-1.24025	-1.2341	-1.23025	-1.22876	-1.22875	-1.23048	-1.23455	-1.24094
153																							-1.54022	-1.52574	-1.51035	-1.49406	-1.47695	-1.45911	-1.4406	-1.42156	-1.40214	-1.3825	-1.36287	-1.34349	-1.32458	-1.30638	-1.28914	-1.2731	-1.25855	-1.24577	-1.235	-1.22636	-1.21999	-1.21598	-1.21443	-1.21442	-1.21622	-1.22046	-1.22707
154																								-1.51918	-1.50349	-1.4869	-1.46946	-1.45124	-1.43228	-1.41273	-1.39279	-1.37264	-1.3525	-1.33258	-1.31312	-1.29437	-1.27663	-1.26011	-1.24512	-1.23188	-1.22075	-1.21179	-1.20526	-1.20117	-1.19961	-1.19961	-1.20141	-1.20575	-1.21251
155																								-1.51249	-1.4965	-1.4795	-1.46161	-1.44292	-1.42352	-1.40352	-1.38308	-1.36239	-1.34165	-1.32116	-1.30114	-1.28184	-1.26356	-1.24649	-1.23104	-1.21739	-1.20596	-1.19673	-1.18994	-1.18564	-1.18399	-1.18398	-1.1859	-1.19046	-1.19748
156																								-1.5054	-1.48902	-1.47168	-1.45343	-1.43432	-1.41438	-1.39381	-1.37279	-1.35154	-1.33027	-1.30921	-1.2886	-1.26873	-1.24989	-1.23235	-1.21639	-1.20228	-1.19039	-1.18083	-1.17388	-1.16955	-1.16791	-1.1679	-1.1698	-1.1744	-1.1816
157																								-1.49803	-1.48127	-1.46345	-1.44466	-1.42503	-1.40461	-1.38356	-1.36201	-1.34017	-1.31827	-1.29659	-1.2754	-1.25495	-1.23553	-1.21741	-1.20094	-1.18644	-1.17422	-1.1644	-1.15714	-1.15258	-1.15082	-1.15081	-1.15285	-1.15769	-1.16521
158																									-1.4729	-1.45466	-1.43544	-1.41535	-1.39436	-1.37271	-1.35055	-1.32812	-1.30565	-1.28338	-1.26157	-1.24053	-1.22052	-1.2019	-1.1849	-1.16993	-1.15724	-1.14708	-1.13963	-1.13501	-1.13326	-1.13324	-1.13528	-1.14018	-1.14791
159																									-1.4641	-1.44535	-1.42561	-1.40497	-1.38346	-1.36127	-1.33855	-1.31552	-1.29242	-1.26952	-1.24711	-1.22547	-1.20488	-1.18567	-1.16815	-1.15274	-1.13969	-1.12923	-1.12151	-1.11668	-1.11485	-1.11483	-1.11697	-1.12208	-1.13009
160																									-1.45464	-1.43544	-1.41523	-1.39406	-1.37199	-1.3492	-1.32588	-1.30226	-1.27857	-1.25507	-1.23205	-1.2098	-1.18863	-1.16887	-1.15085	-1.13492	-1.12147	-1.11065	-1.10272	-1.09777	-1.09591	-1.0959	-1.09806	-1.10331	-1.11153
161																										-1.42495	-1.40422	-1.38249	-1.35988	-1.33652	-1.31263	-1.28842	-1.26412	-1.24003	-1.2164	-1.19355	-1.17181	-1.15147	-1.13295	-1.11653	-1.1027	-1.09153	-1.08337	-1.07826	-1.07635	-1.07634	-1.07855	-1.08399	-1.09243
162																										-1.41385	-1.39257	-1.37031	-1.34716	-1.32326	-1.29881	-1.27402	-1.24914	-1.22445	-1.20024	-1.1768	-1.1545	-1.1336	-1.11458	-1.09768	-1.08348	-1.07197	-1.06356	-1.05828	-1.05631	-1.0563	-1.05858	-1.0642	-1.0729
163																										-1.40211	-1.38034	-1.35758	-1.33389	-1.30944	-1.28443	-1.2591	-1.23367	-1.20843	-1.18365	-1.15966	-1.1368	-1.1154	-1.09586	-1.07852	-1.06385	-1.05202	-1.0434	-1.03803	-1.03604	-1.03602	-1.03833	-1.04405	-1.05298
164																											-1.36751	-1.34423	-1.32006	-1.29515	-1.26965	-1.2438	-1.21783	-1.19204	-1.16674	-1.14223	-1.11882	-1.0969	-1.07685	-1.05915	-1.04412	-1.03205	-1.02311	-1.01753	-1.01544	-1.01541	-1.01786	-1.02377	-1.03305
165																											-1.35422	-1.33054	-1.30587	-1.28044	-1.25445	-1.22812	-1.2017	-1.17543	-1.14962	-1.12462	-1.10073	-1.07842	-1.05787	-1.03976	-1.02423	-1.01186	-1.00275	-0.997173	-0.995121	-0.995071	-0.997513	-1.0034	-1.01288
166																											-1.34044	-1.31628	-1.29125	-1.26546	-1.23909	-1.21233	-1.18545	-1.15876	-1.13253	-1.10709	-1.08275	-1.05993	-1.039	-1.02057	-1.00485	-0.992246	-0.982844	-0.976982	-0.974793	-0.974748	-0.977341	-0.983533	-0.993306
167																												-1.30191	-1.27648	-1.2503	-1.22355	-1.19646	-1.16926	-1.1422	-1.11559	-1.08979	-1.06514	-1.042	-1.02078	-1.00188	-0.985831	-0.972873	-0.963458	-0.957625	-0.955519	-0.955484	-0.957956	-0.964159	-0.973915
168																												-1.28727	-1.26159	-1.23517	-1.20815	-1.18079	-1.1533	-1.12598	-1.09911	-1.07301	-1.04808	-1.02454	-1.00312	-0.983953	-0.967847	-0.95469	-0.945089	-0.939027	-0.936823	-0.936808	-0.939357	-0.945833	-0.955743
169																													-1.24684	-1.22021	-1.19298	-1.16546	-1.1378	-1.11031	-1.08326	-1.05698	-1.03189	-1.00821	-0.986612	-0.9672	-0.950885	-0.93754	-0.927929	-0.921897	-0.919749	-0.919737	-0.922211	-0.928677	-0.938585
170																													-1.23234	-1.20562	-1.17834	-1.15073	-1.12302	-1.09546	-1.06836	-1.04204	-1.01685	-0.993109	-0.971372	-0.952006	-0.935574	-0.922261	-0.912516	-0.90644	-0.90426	-0.904221	-0.906783	-0.913249	-0.923341
171																														-1.1916	-1.16436	-1.13679	-1.10916	-1.08167	-1.05463	-1.0284	-1.00324	-0.979616	-0.957848	-0.938623	-0.922098	-0.908886	-0.899107	-0.893097	-0.890944	-0.89087	-0.893466	-0.899807	-0.909992
172																														-1.17837	-1.15132	-1.12391	-1.09649	-1.06919	-1.04236	-1.01637	-0.991411	-0.968044	-0.946414	-0.927393	-0.910923	-0.897861	-0.888165	-0.882264	-0.880161	-0.880067	-0.882642	-0.888839	-0.898968
173																														-1.16616	-1.13938	-1.11232	-1.08525	-1.05836	-1.03193	-1.00629	-0.981697	-0.958593	-0.937378	-0.918654	-0.902593	-0.889727	-0.880179	-0.874286	-0.872191	-0.872115	-0.874647	-0.880867	-0.890806
174																															-1.12884	-1.10229	-1.0757	-1.04931	-1.0234	-0.998319	-0.974382	-0.951833	-0.931189	-0.912708	-0.897061	-0.884381	-0.875269	-0.869623	-0.867673	-0.867633	-0.869926	-0.875959	-0.885379
175																															-1.1198	-1.0939	-1.06801	-1.0424	-1.01726	-0.992849	-0.969572	-0.947523	-0.92768	-0.909813	-0.894972	-0.882693	-0.873837	-0.868199	-0.866219	-0.866226	-0.86847	-0.874556	-0.883644
176																																-1.08761	-1.06252	-1.03769	-1.01338	-0.989953	-0.967694	-0.946719	-0.927611	-0.910395	-0.895982	-0.884226	-0.875939	-0.870037	-0.866648	-0.866824	-0.870562	-0.876589	-0.885114
177																																-1.08341	-1.05943	-1.03576	-1.01259	-0.990205	-0.968852	-0.948825	-0.930675	-0.91467	-0.901041	-0.889689	-0.880203	-0.87366	-0.870432	-0.8706	-0.87416	-0.881025	-0.890786
178																																	-1.05878	-1.03622	-1.01424	-0.99316	-0.973106	-0.954451	-0.937302	-0.921911	-0.908141	-0.896284	-0.887178	-0.881034	-0.878007	-0.878164	-0.881503	-0.887951	-0.897344
179																																		-1.03941	-1.01884	-0.999098	-0.980307	-0.962542	-0.946181	-0.930693	-0.917309	-0.906262	-0.897796	-0.892092	-0.889284	-0.88943	-0.892526	-0.898513	-0.907247
180																																		-1.04516	-1.02606	-1.00762	-0.989872	-0.972651	-0.956571	-0.94219	-0.929846	-0.919684	-0.911903	-0.906668	-0.904092	-0.904226	-0.907067	-0.912561	-0.920589
181																																			-1.03553	-1.01786	-1.00076	-0.984682	-0.969942	-0.956809	-0.945565	-0.936325	-0.92926	-0.924515	-0.922181	-0.922302	-0.924877	-0.929856	-0.937147
182																																			-1.04622	-1.02972	-1.01408	-0.999499	-0.986164	-0.974317	-0.964201	-0.955902	-0.94957	-0.945322	-0.943236	-0.943344	-0.945646	-0.950104	-0.956638
183																																				-1.04401	-1.02995	-1.01689	-1.00499	-0.994432	-0.985452	-0.978098	-0.972499	-0.968743	-0.966902	-0.966997	-0.969028	-0.972972	-0.978749
184																																				-1.0606	-1.04814	-1.0366	-1.02611	-1.01685	-1.00898	-1.00256	-0.997678	-0.994409	-0.992807	-0.992889	-0.994658	-0.998089	-1.00313
185																																					-1.06838	-1.05834	-1.04924	-1.04123	-1.03445	-1.02893	-1.02474	-1.02194	-1.02056	-1.02063	-1.02215	-1.02509	-1.02942
186																																						-1.08182	-1.07406	-1.06726	-1.06152	-1.05685	-1.05332	-1.05096	-1.0498	-1.04986	-1.05114	-1.05361	-1.05726
187																																						-1.10681	-1.10032	-1.09466	-1.08989	-1.08603	-1.08311	-1.08116	-1.08021	-1.08026	-1.08131	-1.08335	-1.08637
188																																							-1.12759	-1.12299	-1.11913	-1.11601	-1.11366	-1.11209	-1.11133	-1.11137	-1.11221	-1.11386	-1.11628
189																																								-1.15195	-1.14893	-1.14649	-1.14467	-1.14345	-1.14286	-1.14289	-1.14354	-1.14482	-1.14671
190																																								-1.18125	-1.17899	-1.17719	-1.17583	-1.17494	-1.17451	-1.17453	-1.17501	-1.17595	-1.17734
191																																									-1.20906	-1.20782	-1.2069	-1.20629	-1.206	-1.20601	-1.20634	-1.20697	-1.20793
192																																										-1.23816	-1.23762	-1.23727	-1.2371	-1.23711	-1.23729	-1.23767	-1.23823
193																																											-1.26778	-1.26765	-1.26759	-1.26759	-1.26766	-1.2678	-1.26801
194																																											-1.29719	-1.29725	-1.29728	-1.29728	-1.29724	-1.29718	-1.29709
195																																												-1.3259	-1.32601	-1.32601	-1.32588	-1.32564	-1.32531
196																																													-1.35362	-1.35361	-1.35341	-1.35303	-1.35248
197																																														-1.3799	-1.37964	-1.37914	-1.37842
198																																															-1.40455	-1.40396	-1.40311
199																																																-1.4274	-1.42646
200																																																	-1.44846
201
202
203
204
205
206
207
208
209
210
211
212
213
214
215
216
217
218
219
220
221
222
223
224
225
226
227
228
229
230
231
232
233
234
235
236
237
238
239
240
241
242
243
244
245
246
247
248
249
250
251
252
253
254
255
[truncated: 207 more columns]

## Sheet: reconstructed_1
	0	1	2	3	4	5	6	7	8	9	10	11	12	13	14	15	16	17	18	19	20	21	22	23	24	25	26	27	28	29	30	31	32	33	34	35	36	37	38	39	40	41	42	43	44	45	46	47	48
0
1
2
3
4
5
6
7
8
9
10
11
12
13
14
15
16
17
18
19
20
21
22
23
24
25
26
27
28
29
30
31
32
33
34
35
36
37
38
39
40
41
42
43
44
45
46
47
48
49
50
51
52
53
54
55
56																																																	-1.75169
57																																																-1.73669	-1.73407
58																																															-1.72203	-1.71767	-1.71538
59																																														-1.70892	-1.69997	-1.69946	-1.69332
60																																													-1.69053	-1.68565	-1.68267	-1.6772	-1.67077
61																																												-1.66246	-1.66503	-1.66306	-1.66219	-1.65373	-1.64966
62																																											-1.62845	-1.63761	-1.6397	-1.63811	-1.63248	-1.62691	-1.62545
63																																											-1.60683	-1.61285	-1.61119	-1.60577	-1.60003	-1.5954	-1.59349
64																																										-1.56664	-1.58318	-1.58474	-1.58051	-1.57304	-1.56677	-1.56549	-1.56366
65																																									-1.50998	-1.54328	-1.55496	-1.55517	-1.5501	-1.54519	-1.54306	-1.53656	-1.53306
66																																								-1.44839	-1.49252	-1.516	-1.52237	-1.52287	-1.52067	-1.51805	-1.51155	-1.50458	-1.50141
67																																								-1.44437	-1.47605	-1.48634	-1.48779	-1.48782	-1.48774	-1.48521	-1.47839	-1.47623	-1.47405
68																																							-1.39893	-1.44107	-1.45789	-1.45981	-1.45941	-1.45965	-1.45859	-1.45794	-1.45461	-1.45119	-1.44814
69																																						-1.35266	-1.4028	-1.43292	-1.43908	-1.43943	-1.43815	-1.43784	-1.43505	-1.42931	-1.42388	-1.41723	-1.4156
70																																						-1.35529	-1.39965	-1.41821	-1.42081	-1.41991	-1.41895	-1.41365	-1.40179	-1.39396	-1.38665	-1.38241	-1.38257
71																																					-1.29678	-1.35323	-1.38965	-1.40079	-1.40164	-1.39999	-1.39588	-1.3807	-1.3698	-1.3627	-1.35746	-1.35443	-1.35623
72																																				-1.24152	-1.29452	-1.34728	-1.37558	-1.38025	-1.37943	-1.37727	-1.36432	-1.35077	-1.34214	-1.33558	-1.33216	-1.32916	-1.32595
73																																				-1.24001	-1.29433	-1.34029	-1.35804	-1.35679	-1.35338	-1.3453	-1.33092	-1.32074	-1.31288	-1.30885	-1.30253	-1.29604	-1.29222
74																																			-1.2108	-1.24582	-1.2953	-1.32858	-1.33773	-1.33413	-1.32739	-1.3158	-1.30356	-1.2943	-1.28817	-1.277	-1.26799	-1.26155	-1.26045
75																																			-1.21868	-1.25637	-1.29252	-1.31565	-1.32134	-1.31538	-1.30515	-1.29236	-1.27769	-1.26712	-1.25797	-1.24327	-1.23372	-1.23233	-1.23459
76																																		-1.20632	-1.23354	-1.26486	-1.28992	-1.30255	-1.30357	-1.29672	-1.28496	-1.2667	-1.2498	-1.24179	-1.23074	-1.21713	-1.2093	-1.21018	-1.21336
77																																		-1.22077	-1.25335	-1.27581	-1.28953	-1.29233	-1.28818	-1.28121	-1.265	-1.24432	-1.22858	-1.22019	-1.20963	-1.19879	-1.19288	-1.19312	-1.19515
78																																	-1.22224	-1.25249	-1.28062	-1.29737	-1.29632	-1.28778	-1.2794	-1.2656	-1.24567	-1.2272	-1.21291	-1.20123	-1.1915	-1.1831	-1.17905	-1.17852	-1.17798
79																																-1.23671	-1.26365	-1.29652	-1.31478	-1.31573	-1.30266	-1.2879	-1.27271	-1.25357	-1.2321	-1.21421	-1.19909	-1.18538	-1.17779	-1.17062	-1.16644	-1.16406	-1.16384
80																																-1.28425	-1.31545	-1.33493	-1.33787	-1.32366	-1.30654	-1.28922	-1.26802	-1.24233	-1.22237	-1.20561	-1.18852	-1.17645	-1.16468	-1.15633	-1.15288	-1.15227	-1.1516
81																															-1.30789	-1.33883	-1.36118	-1.36143	-1.34828	-1.32891	-1.3071	-1.28697	-1.25959	-1.23301	-1.21325	-1.19622	-1.17882	-1.16509	-1.15493	-1.14678	-1.14472	-1.14508	-1.14634
82																															-1.36059	-1.38659	-1.39023	-1.37856	-1.35818	-1.33184	-1.30787	-1.2819	-1.25129	-1.22735	-1.20678	-1.18819	-1.17282	-1.1603	-1.14663	-1.14383	-1.14373	-1.14377	-1.14389
83																														-1.38034	-1.40836	-1.41693	-1.40858	-1.39238	-1.36625	-1.34039	-1.31135	-1.28099	-1.25141	-1.22678	-1.20656	-1.18815	-1.1709	-1.15614	-1.14578	-1.1437	-1.1437	-1.1437	-1.1437
84																														-1.42721	-1.43939	-1.43467	-1.42028	-1.4008	-1.37865	-1.34619	-1.31351	-1.2822	-1.25678	-1.23271	-1.2085	-1.18914	-1.172	-1.15502	-1.14701	-1.1437	-1.1437	-1.1437	-1.1437
85																														-1.4611	-1.45901	-1.44528	-1.4276	-1.40843	-1.38308	-1.34798	-1.3166	-1.28999	-1.26301	-1.23372	-1.20717	-1.18777	-1.17207	-1.15901	-1.15191	-1.14649	-1.14396	-1.1437	-1.1437
86																													-1.4864	-1.48653	-1.47274	-1.45359	-1.4359	-1.41606	-1.3866	-1.35287	-1.32429	-1.29738	-1.2665	-1.23276	-1.20756	-1.19061	-1.17928	-1.16657	-1.15533	-1.14931	-1.14635	-1.1449	-1.14377
87																													-1.52242	-1.50905	-1.48811	-1.467	-1.44393	-1.42169	-1.39146	-1.36066	-1.33248	-1.30589	-1.27289	-1.24056	-1.21651	-1.20192	-1.18645	-1.17509	-1.16456	-1.15645	-1.14931	-1.14657	-1.14595
88																												-1.56767	-1.55466	-1.53257	-1.50692	-1.47827	-1.45426	-1.43159	-1.39888	-1.36764	-1.34102	-1.31535	-1.28562	-1.25414	-1.23142	-1.21557	-1.2004	-1.18723	-1.17465	-1.16237	-1.15689	-1.1526	-1.15041
89																												-1.59777	-1.57879	-1.55324	-1.52297	-1.49368	-1.46882	-1.43959	-1.40965	-1.37846	-1.35186	-1.32791	-1.29593	-1.2665	-1.24562	-1.22819	-1.21326	-1.19944	-1.18589	-1.17473	-1.16455	-1.16089	-1.15867
90																											-1.63659	-1.61931	-1.59553	-1.56467	-1.53498	-1.50776	-1.48025	-1.45312	-1.42396	-1.3923	-1.36568	-1.33692	-1.30864	-1.28198	-1.2599	-1.24291	-1.22437	-1.21065	-1.19915	-1.18642	-1.17768	-1.17281	-1.16954
91																											-1.6541	-1.63257	-1.60337	-1.57321	-1.5476	-1.52006	-1.48856	-1.46188	-1.43544	-1.40622	-1.37942	-1.35385	-1.32626	-1.29948	-1.27825	-1.25333	-1.23585	-1.22435	-1.2122	-1.2026	-1.19386	-1.18921	-1.18488
92																											-1.66635	-1.64083	-1.61525	-1.58475	-1.55669	-1.52912	-1.49824	-1.47193	-1.4481	-1.42207	-1.3952	-1.36997	-1.34373	-1.31758	-1.29351	-1.26894	-1.25155	-1.23834	-1.22894	-1.21883	-1.2091	-1.20377	-1.20099
93																										-1.69796	-1.6743	-1.65123	-1.62537	-1.59495	-1.56807	-1.53925	-1.51161	-1.48579	-1.46044	-1.43668	-1.4118	-1.38614	-1.36022	-1.33556	-1.31056	-1.29034	-1.26983	-1.25498	-1.24414	-1.23315	-1.22466	-1.22173	-1.21864
94																										-1.70348	-1.68159	-1.6628	-1.63629	-1.60622	-1.58031	-1.55293	-1.5236	-1.49583	-1.47407	-1.45288	-1.42494	-1.40455	-1.3773	-1.35306	-1.33194	-1.31022	-1.29166	-1.27442	-1.26192	-1.25101	-1.24245	-1.238	-1.23639
95																										-1.70885	-1.69057	-1.66804	-1.6441	-1.62143	-1.59371	-1.56579	-1.53672	-1.51153	-1.48966	-1.46474	-1.44303	-1.42108	-1.39474	-1.36988	-1.35121	-1.33299	-1.31413	-1.29712	-1.28323	-1.26816	-1.25821	-1.25406	-1.25083
96																									-1.73673	-1.71621	-1.6959	-1.67488	-1.65362	-1.63342	-1.60771	-1.57737	-1.54919	-1.52745	-1.50472	-1.47976	-1.45696	-1.43623	-1.41114	-1.38627	-1.36804	-1.35077	-1.33308	-1.31862	-1.30336	-1.28834	-1.27739	-1.2716	-1.2683
97																									-1.74147	-1.72368	-1.70316	-1.68195	-1.66136	-1.64106	-1.61701	-1.59039	-1.5652	-1.54255	-1.51971	-1.4929	-1.47028	-1.44971	-1.4251	-1.40319	-1.38573	-1.3658	-1.35146	-1.33834	-1.32408	-1.31151	-1.3009	-1.29203	-1.28826
98																									-1.74673	-1.72856	-1.7107	-1.68828	-1.66961	-1.65134	-1.63011	-1.60348	-1.58068	-1.558	-1.53414	-1.50847	-1.48397	-1.46203	-1.44121	-1.42434	-1.40361	-1.38216	-1.36625	-1.35319	-1.34469	-1.33331	-1.32197	-1.31513	-1.31157
99																								-1.76932	-1.75145	-1.73495	-1.72041	-1.70062	-1.6819	-1.66056	-1.63896	-1.6155	-1.59286	-1.5721	-1.54652	-1.52285	-1.4996	-1.47961	-1.46108	-1.44224	-1.42103	-1.40021	-1.38171	-1.3694	-1.36105	-1.35153	-1.34375	-1.33813	-1.33406
100																								-1.77742	-1.76012	-1.74609	-1.72899	-1.71135	-1.68984	-1.66661	-1.64484	-1.62389	-1.60331	-1.57994	-1.55718	-1.53655	-1.51417	-1.49448	-1.47732	-1.45974	-1.44019	-1.419	-1.40083	-1.38804	-1.3789	-1.37013	-1.36097	-1.35502	-1.35152
101																								-1.78513	-1.76813	-1.75265	-1.73497	-1.71866	-1.69566	-1.67316	-1.65143	-1.63244	-1.61538	-1.59104	-1.57029	-1.54676	-1.52481	-1.50757	-1.49045	-1.47395	-1.45559	-1.43613	-1.42009	-1.4061	-1.39676	-1.38561	-1.37632	-1.37188	-1.36874
102																								-1.79368	-1.77843	-1.76134	-1.74488	-1.72835	-1.70444	-1.68078	-1.65809	-1.64284	-1.62513	-1.60341	-1.58418	-1.56027	-1.53901	-1.52012	-1.50242	-1.48581	-1.46683	-1.44995	-1.43614	-1.42209	-1.41241	-1.40293	-1.3961	-1.39073	-1.38824
103																							-1.81859	-1.80308	-1.78773	-1.77011	-1.75467	-1.73354	-1.70966	-1.68831	-1.67093	-1.65335	-1.6349	-1.61878	-1.59912	-1.57657	-1.55392	-1.53494	-1.51623	-1.49776	-1.48059	-1.46594	-1.44886	-1.43749	-1.42901	-1.41921	-1.41571	-1.4115	-1.40978
104																							-1.82568	-1.81361	-1.79637	-1.78043	-1.76207	-1.74075	-1.72156	-1.70365	-1.68573	-1.66497	-1.64698	-1.62983	-1.61037	-1.59025	-1.56953	-1.55111	-1.53292	-1.5139	-1.49804	-1.48113	-1.4651	-1.45272	-1.44159	-1.43667	-1.43275	-1.42842	-1.42682
105																							-1.83586	-1.82031	-1.80539	-1.79028	-1.77007	-1.74988	-1.73195	-1.71491	-1.69469	-1.67568	-1.65816	-1.63789	-1.6191	-1.60263	-1.58486	-1.56651	-1.5482	-1.53168	-1.51597	-1.49682	-1.48287	-1.47077	-1.45907	-1.45099	-1.44201	-1.43817	-1.43816
106																							-1.83671	-1.82376	-1.81462	-1.79856	-1.77967	-1.75892	-1.74079	-1.72326	-1.70679	-1.68886	-1.66863	-1.64547	-1.62772	-1.61323	-1.5972	-1.57993	-1.56477	-1.54958	-1.53164	-1.51699	-1.50055	-1.48679	-1.47422	-1.46172	-1.45426	-1.45219	-1.4503
107																							-1.83892	-1.82958	-1.82045	-1.80636	-1.78686	-1.76585	-1.74964	-1.733	-1.71635	-1.69872	-1.67492	-1.65574	-1.64142	-1.62795	-1.61048	-1.59583	-1.5808	-1.56451	-1.54779	-1.5303	-1.51368	-1.50063	-1.4905	-1.47982	-1.47191	-1.46836	-1.46542
108																						-1.85428	-1.83971	-1.83062	-1.82386	-1.81154	-1.79319	-1.77613	-1.76024	-1.74341	-1.72577	-1.70733	-1.68727	-1.67103	-1.65805	-1.64259	-1.62419	-1.60967	-1.59393	-1.57516	-1.55727	-1.54126	-1.52785	-1.51806	-1.50857	-1.49687	-1.48922	-1.48441	-1.48416
109																						-1.8547	-1.83934	-1.83227	-1.82752	-1.81669	-1.80105	-1.7894	-1.7733	-1.75598	-1.73753	-1.71805	-1.70027	-1.6859	-1.67168	-1.65407	-1.6384	-1.62323	-1.60542	-1.58599	-1.5684	-1.556	-1.54432	-1.53489	-1.52464	-1.51381	-1.50722	-1.50324	-1.50443
110																						-1.85663	-1.84717	-1.83994	-1.83554	-1.82155	-1.81295	-1.79912	-1.78338	-1.76541	-1.74589	-1.72628	-1.71118	-1.69723	-1.68108	-1.66398	-1.65263	-1.63894	-1.61948	-1.60047	-1.58519	-1.57033	-1.55653	-1.54917	-1.5389	-1.53122	-1.52572	-1.52364	-1.52255
111																						-1.86339	-1.8561	-1.85346	-1.84434	-1.83143	-1.81931	-1.80775	-1.79273	-1.7734	-1.75333	-1.73705	-1.72366	-1.70881	-1.69118	-1.67907	-1.6686	-1.65229	-1.63384	-1.61716	-1.59847	-1.58329	-1.57156	-1.56021	-1.55327	-1.5441	-1.54101	-1.53964	-1.53915
112																						-1.87016	-1.8665	-1.86261	-1.85063	-1.83911	-1.82841	-1.81576	-1.80068	-1.78159	-1.76394	-1.75146	-1.73826	-1.72149	-1.70472	-1.69387	-1.67921	-1.66284	-1.64689	-1.62899	-1.61375	-1.59984	-1.58743	-1.57716	-1.5656	-1.55749	-1.55339	-1.54919	-1.54865
113																						-1.87569	-1.87077	-1.8665	-1.85821	-1.84856	-1.83796	-1.82598	-1.80853	-1.78961	-1.77533	-1.76318	-1.74977	-1.73213	-1.7174	-1.70406	-1.68921	-1.67437	-1.65854	-1.64133	-1.62981	-1.61707	-1.60449	-1.59355	-1.58312	-1.57069	-1.5617	-1.55835	-1.55771
114																					-1.88184	-1.87825	-1.87548	-1.87096	-1.86446	-1.85695	-1.84918	-1.83673	-1.81807	-1.80044	-1.78799	-1.77596	-1.75988	-1.74376	-1.72988	-1.71606	-1.69965	-1.68448	-1.66758	-1.65547	-1.64365	-1.63178	-1.62179	-1.61202	-1.59728	-1.58349	-1.57562	-1.57208	-1.56975
115																					-1.88517	-1.88435	-1.87893	-1.87315	-1.86652	-1.86253	-1.85714	-1.844	-1.82732	-1.81294	-1.80103	-1.78773	-1.77035	-1.75599	-1.74169	-1.72422	-1.7087	-1.69245	-1.67817	-1.66652	-1.65672	-1.64891	-1.63814	-1.62418	-1.61144	-1.59958	-1.59074	-1.58418	-1.57973
116																					-1.89297	-1.89157	-1.88679	-1.87552	-1.86807	-1.86563	-1.86043	-1.84983	-1.83488	-1.82271	-1.81076	-1.79471	-1.78224	-1.76857	-1.75273	-1.7356	-1.72029	-1.70325	-1.68883	-1.6761	-1.6661	-1.66028	-1.64901	-1.63749	-1.62825	-1.61622	-1.60422	-1.59439	-1.59164
117																					-1.89985	-1.89968	-1.89208	-1.8827	-1.87662	-1.87169	-1.8657	-1.85406	-1.84158	-1.83098	-1.81645	-1.8046	-1.79347	-1.78167	-1.76505	-1.7495	-1.73312	-1.71644	-1.69798	-1.68275	-1.67305	-1.66572	-1.6561	-1.64865	-1.64084	-1.63024	-1.6171	-1.60897	-1.60646
118																					-1.90382	-1.90623	-1.90162	-1.89584	-1.88967	-1.88381	-1.87542	-1.86136	-1.85142	-1.83978	-1.82653	-1.81529	-1.80582	-1.7916	-1.7757	-1.76033	-1.74349	-1.72589	-1.70586	-1.6885	-1.6776	-1.66849	-1.66028	-1.65443	-1.64878	-1.64125	-1.63155	-1.62519	-1.62381
119																					-1.91093	-1.91238	-1.91175	-1.90867	-1.90424	-1.89626	-1.8854	-1.87343	-1.86362	-1.85224	-1.83894	-1.82707	-1.816	-1.80157	-1.78735	-1.77105	-1.7532	-1.73453	-1.71545	-1.69804	-1.68541	-1.67421	-1.66361	-1.65831	-1.65512	-1.65124	-1.64535	-1.64264	-1.642
120																					-1.91605	-1.91756	-1.91702	-1.91515	-1.91165	-1.90577	-1.89632	-1.88548	-1.87561	-1.8633	-1.85115	-1.84038	-1.82888	-1.81515	-1.80016	-1.78297	-1.76417	-1.74523	-1.72659	-1.71138	-1.69651	-1.6831	-1.67299	-1.66727	-1.66517	-1.66393	-1.65973	-1.65815	-1.65755
121																					-1.91778	-1.91791	-1.91796	-1.91755	-1.91518	-1.9104	-1.90544	-1.8962	-1.88479	-1.87511	-1.86113	-1.85309	-1.84245	-1.82859	-1.8124	-1.79409	-1.77513	-1.75618	-1.73913	-1.72525	-1.70986	-1.69664	-1.68819	-1.68232	-1.67957	-1.6764	-1.67604	-1.67392	-1.67584
122																					-1.91789	-1.91835	-1.91983	-1.91903	-1.91725	-1.91439	-1.91032	-1.9029	-1.89213	-1.88049	-1.87345	-1.86582	-1.85287	-1.84062	-1.82399	-1.80503	-1.78607	-1.76784	-1.75304	-1.73954	-1.72628	-1.71415	-1.70433	-1.6955	-1.69194	-1.69191	-1.69234	-1.69313	-1.69199
123																					-1.91801	-1.92137	-1.92313	-1.923	-1.92089	-1.91803	-1.91245	-1.90496	-1.89406	-1.88733	-1.88121	-1.87227	-1.86495	-1.85012	-1.832	-1.81305	-1.79415	-1.77802	-1.76589	-1.7547	-1.74114	-1.72871	-1.71636	-1.70818	-1.70819	-1.709	-1.70835	-1.71024	-1.70826
124																					-1.92011	-1.92647	-1.92834	-1.9291	-1.92648	-1.92236	-1.91817	-1.90767	-1.8975	-1.89103	-1.88585	-1.88001	-1.87061	-1.85669	-1.83873	-1.81989	-1.80319	-1.79141	-1.77962	-1.76723	-1.75437	-1.74096	-1.72962	-1.72563	-1.72471	-1.72493	-1.72578	-1.72594	-1.72602
125																				-1.91875	-1.92633	-1.93079	-1.93207	-1.93222	-1.93075	-1.92727	-1.92279	-1.91135	-1.90515	-1.89885	-1.89186	-1.88417	-1.8759	-1.86259	-1.84568	-1.82879	-1.81613	-1.8044	-1.79232	-1.77935	-1.76614	-1.75504	-1.74508	-1.74006	-1.73871	-1.73742	-1.73833	-1.73733	-1.73766
126																				-1.92225	-1.92981	-1.93247	-1.93253	-1.93254	-1.93185	-1.92996	-1.92522	-1.92036	-1.9139	-1.90683	-1.89722	-1.88953	-1.88153	-1.86856	-1.85314	-1.83728	-1.82542	-1.81448	-1.80154	-1.78973	-1.77932	-1.76805	-1.75643	-1.75005	-1.74526	-1.74309	-1.74245	-1.74155	-1.74317
127																				-1.92625	-1.93113	-1.93255	-1.93255	-1.93255	-1.9325	-1.93125	-1.92851	-1.92478	-1.91974	-1.91272	-1.90362	-1.89597	-1.88759	-1.87621	-1.85884	-1.8444	-1.83272	-1.82123	-1.80857	-1.79707	-1.78608	-1.77552	-1.76373	-1.75444	-1.74816	-1.74491	-1.74384	-1.74435	-1.74657
128																				-1.92822	-1.93117	-1.93255	-1.93255	-1.93255	-1.93255	-1.93205	-1.93042	-1.92703	-1.92351	-1.91426	-1.90796	-1.89885	-1.89231	-1.87958	-1.86431	-1.84889	-1.83703	-1.82416	-1.81123	-1.79752	-1.78766	-1.77769	-1.76681	-1.75647	-1.74916	-1.74384	-1.74432	-1.74726	-1.74797
129																				-1.92843	-1.93119	-1.93255	-1.93255	-1.93255	-1.93255	-1.93251	-1.93149	-1.92901	-1.92269	-1.91577	-1.90779	-1.89985	-1.89356	-1.8807	-1.86595	-1.85001	-1.83795	-1.82515	-1.81035	-1.79696	-1.78787	-1.77792	-1.76849	-1.75798	-1.74834	-1.74325	-1.74562	-1.74712	-1.74803
130																				-1.92793	-1.93056	-1.93255	-1.93255	-1.93255	-1.93255	-1.93255	-1.93224	-1.92899	-1.92188	-1.91676	-1.90611	-1.90033	-1.892	-1.87961	-1.86445	-1.84995	-1.83783	-1.82451	-1.80895	-1.79706	-1.78731	-1.77832	-1.76873	-1.75874	-1.74849	-1.74435	-1.74493	-1.74557	-1.74706
131																				-1.92671	-1.93047	-1.93254	-1.93255	-1.93255	-1.93255	-1.93254	-1.93165	-1.92561	-1.921	-1.91233	-1.90353	-1.89648	-1.88799	-1.87516	-1.86035	-1.84746	-1.83537	-1.82096	-1.80775	-1.79523	-1.7857	-1.77689	-1.76742	-1.75632	-1.74888	-1.74476	-1.74356	-1.74419	-1.74462
132																					-1.92989	-1.93255	-1.93255	-1.93255	-1.93255	-1.93232	-1.92825	-1.92134	-1.91589	-1.90625	-1.8995	-1.89108	-1.88184	-1.86823	-1.85454	-1.84117	-1.82876	-1.81553	-1.80396	-1.79069	-1.78016	-1.76972	-1.75926	-1.7503	-1.74615	-1.74286	-1.74151	-1.74127	-1.74321
133																					-1.92864	-1.93209	-1.93255	-1.93255	-1.93245	-1.93028	-1.92282	-1.91642	-1.9057	-1.89988	-1.8935	-1.88467	-1.87476	-1.86264	-1.84872	-1.83424	-1.82068	-1.80757	-1.7948	-1.78159	-1.76876	-1.75653	-1.74605	-1.74008	-1.73764	-1.73763	-1.73699	-1.73679	-1.73943
134																					-1.92603	-1.92913	-1.93096	-1.93023	-1.92858	-1.92283	-1.91564	-1.90626	-1.89935	-1.89473	-1.8871	-1.87942	-1.87093	-1.8585	-1.84415	-1.82636	-1.81037	-1.79654	-1.78315	-1.76939	-1.75554	-1.74329	-1.73224	-1.7253	-1.72582	-1.72511	-1.72543	-1.72619	-1.72739
135																					-1.92102	-1.92432	-1.92628	-1.92559	-1.92138	-1.91579	-1.91227	-1.90441	-1.89697	-1.8914	-1.88497	-1.8765	-1.86492	-1.85231	-1.83682	-1.8182	-1.8003	-1.78482	-1.7709	-1.75663	-1.74328	-1.72849	-1.7158	-1.71076	-1.70854	-1.70893	-1.71028	-1.70969	-1.71067
136																					-1.91719	-1.92034	-1.92035	-1.91889	-1.91649	-1.91489	-1.91123	-1.90195	-1.89452	-1.88799	-1.87927	-1.86811	-1.85802	-1.84458	-1.82818	-1.8103	-1.79142	-1.77456	-1.75874	-1.74498	-1.72978	-1.71594	-1.70318	-1.69613	-1.6953	-1.69542	-1.69479	-1.69361	-1.69256
137																					-1.91532	-1.91578	-1.9161	-1.9161	-1.91495	-1.91351	-1.90596	-1.89667	-1.88655	-1.87697	-1.86892	-1.85906	-1.84684	-1.83298	-1.81736	-1.80063	-1.78182	-1.76349	-1.74724	-1.73222	-1.71743	-1.7035	-1.69005	-1.6828	-1.68081	-1.67987	-1.67808	-1.67665	-1.67458
138																					-1.9134	-1.91423	-1.91491	-1.91487	-1.91293	-1.90694	-1.89851	-1.88625	-1.87409	-1.86666	-1.85652	-1.84479	-1.83309	-1.81929	-1.80507	-1.78846	-1.77054	-1.75198	-1.73414	-1.71843	-1.70306	-1.68784	-1.67573	-1.66842	-1.66546	-1.66464	-1.66289	-1.66126	-1.66109
139																					-1.91012	-1.91275	-1.91221	-1.90968	-1.90459	-1.89788	-1.88776	-1.87361	-1.86366	-1.85436	-1.84328	-1.83123	-1.8194	-1.80609	-1.79143	-1.77553	-1.75768	-1.73864	-1.72075	-1.70382	-1.68783	-1.67467	-1.66609	-1.65835	-1.65639	-1.65534	-1.64986	-1.64561	-1.64425
140																					-1.90658	-1.90676	-1.90485	-1.89867	-1.89158	-1.88333	-1.87301	-1.86245	-1.85277	-1.84335	-1.82959	-1.81917	-1.80773	-1.79408	-1.77944	-1.76249	-1.74512	-1.7276	-1.70979	-1.69212	-1.6769	-1.67016	-1.66159	-1.65507	-1.65258	-1.64569	-1.63414	-1.62797	-1.62712
141																					-1.90133	-1.90158	-1.89616	-1.88509	-1.87545	-1.87061	-1.86483	-1.85533	-1.8449	-1.83293	-1.82026	-1.80902	-1.79695	-1.78227	-1.76698	-1.74978	-1.73377	-1.71733	-1.69952	-1.68254	-1.67207	-1.6681	-1.65974	-1.65134	-1.64436	-1.63169	-1.61884	-1.61082	-1.60956
142																					-1.89387	-1.8931	-1.88363	-1.8751	-1.86857	-1.86561	-1.86199	-1.85063	-1.83853	-1.82364	-1.8124	-1.79982	-1.78391	-1.76919	-1.75308	-1.73739	-1.72089	-1.70508	-1.68757	-1.67539	-1.66961	-1.66461	-1.65109	-1.64085	-1.62928	-1.61654	-1.6042	-1.59812	-1.59284
143																						-1.88389	-1.87916	-1.87141	-1.86691	-1.86427	-1.85842	-1.84631	-1.82952	-1.81618	-1.80333	-1.78791	-1.77284	-1.75726	-1.74166	-1.72629	-1.70962	-1.69315	-1.67911	-1.66967	-1.66287	-1.65111	-1.63755	-1.62673	-1.6142	-1.60099	-1.59117	-1.58341	-1.58179
144																						-1.88105	-1.87452	-1.86946	-1.86625	-1.86122	-1.85131	-1.83641	-1.81931	-1.80427	-1.78949	-1.77599	-1.76243	-1.74685	-1.7319	-1.71572	-1.70184	-1.68445	-1.672	-1.65901	-1.64814	-1.63599	-1.62309	-1.61075	-1.59958	-1.58549	-1.57602	-1.57268	-1.57066
145																						-1.87487	-1.87062	-1.86781	-1.8619	-1.8506	-1.83852	-1.82458	-1.80899	-1.79139	-1.77768	-1.76722	-1.75223	-1.73729	-1.72162	-1.70741	-1.69215	-1.67812	-1.66165	-1.64914	-1.63385	-1.6201	-1.60741	-1.59654	-1.58258	-1.5693	-1.56224	-1.55959	-1.55862
146																						-1.86892	-1.86664	-1.86311	-1.8545	-1.83935	-1.8278	-1.81851	-1.80229	-1.78309	-1.76823	-1.75402	-1.74005	-1.72475	-1.70975	-1.6947	-1.68415	-1.66923	-1.65151	-1.63576	-1.61933	-1.60481	-1.5886	-1.57658	-1.56601	-1.55494	-1.55174	-1.55017	-1.54955
147																						-1.86553	-1.86242	-1.8539	-1.84247	-1.83046	-1.82324	-1.81023	-1.79451	-1.77547	-1.75619	-1.73983	-1.72542	-1.7096	-1.69407	-1.68167	-1.66991	-1.65551	-1.63953	-1.61999	-1.60379	-1.58466	-1.56969	-1.56247	-1.55189	-1.54705	-1.54492	-1.54253	-1.54131
148																						-1.86157	-1.84877	-1.84044	-1.83122	-1.82483	-1.81252	-1.80283	-1.78653	-1.76694	-1.74654	-1.7291	-1.71269	-1.69776	-1.68154	-1.66973	-1.65574	-1.64012	-1.62365	-1.6032	-1.58409	-1.56878	-1.56025	-1.54952	-1.54185	-1.53475	-1.5299	-1.52824	-1.52699
149																							-1.84131	-1.83199	-1.82838	-1.81876	-1.80641	-1.79084	-1.77568	-1.75732	-1.7377	-1.71891	-1.70248	-1.68689	-1.67128	-1.65624	-1.64035	-1.62545	-1.60622	-1.58603	-1.57048	-1.55837	-1.54662	-1.5361	-1.52645	-1.51702	-1.51232	-1.51007	-1.50888
150																							-1.83919	-1.83122	-1.827	-1.81332	-1.7952	-1.77832	-1.7624	-1.7444	-1.727	-1.70805	-1.69019	-1.67373	-1.65846	-1.64265	-1.62741	-1.60943	-1.59106	-1.57558	-1.56082	-1.54631	-1.53141	-1.52069	-1.50995	-1.49965	-1.49344	-1.49005	-1.49093
151																							-1.83682	-1.82976	-1.8226	-1.8055	-1.78749	-1.76966	-1.75091	-1.73472	-1.718	-1.70003	-1.68035	-1.6609	-1.64539	-1.63053	-1.61369	-1.5956	-1.58195	-1.56588	-1.54862	-1.53277	-1.51651	-1.50495	-1.49424	-1.48312	-1.4752	-1.47215	-1.47206
152																							-1.83727	-1.82851	-1.81474	-1.79898	-1.78029	-1.75961	-1.74099	-1.72607	-1.70845	-1.69138	-1.66814	-1.64872	-1.63305	-1.61806	-1.59961	-1.58397	-1.56827	-1.55019	-1.53382	-1.51605	-1.50201	-1.49009	-1.47747	-1.46675	-1.4591	-1.45449	-1.45364
153																							-1.83501	-1.82271	-1.80768	-1.79006	-1.77225	-1.75038	-1.73235	-1.71625	-1.69949	-1.67844	-1.65652	-1.63888	-1.6223	-1.60456	-1.58672	-1.57047	-1.55102	-1.53292	-1.51611	-1.50193	-1.48415	-1.47106	-1.45969	-1.45009	-1.44539	-1.44283	-1.44085
154																								-1.81324	-1.79785	-1.78094	-1.76165	-1.74091	-1.7236	-1.70565	-1.68524	-1.66515	-1.64688	-1.62984	-1.61179	-1.59412	-1.57409	-1.55301	-1.53236	-1.5168	-1.50056	-1.48153	-1.46542	-1.45517	-1.44389	-1.43665	-1.43427	-1.43046	-1.4286
155																								-1.80513	-1.78757	-1.77223	-1.75271	-1.7348	-1.71529	-1.69223	-1.67031	-1.652	-1.63684	-1.6191	-1.60155	-1.58128	-1.5565	-1.53506	-1.51743	-1.50031	-1.48199	-1.46418	-1.45486	-1.44043	-1.42808	-1.42457	-1.41845	-1.4135	-1.41073
156																								-1.79551	-1.77808	-1.76237	-1.74727	-1.72775	-1.70498	-1.67857	-1.66035	-1.64271	-1.62708	-1.60934	-1.58665	-1.56346	-1.53967	-1.52291	-1.50557	-1.48701	-1.46961	-1.45634	-1.44002	-1.4256	-1.41444	-1.40618	-1.39749	-1.39249	-1.39017
157																								-1.78628	-1.77017	-1.75393	-1.73828	-1.71886	-1.69592	-1.67192	-1.65177	-1.63425	-1.61619	-1.59462	-1.56957	-1.54807	-1.52892	-1.51198	-1.49413	-1.47613	-1.45862	-1.44249	-1.42431	-1.40891	-1.39695	-1.38783	-1.37897	-1.3727	-1.37115
158																									-1.7608	-1.74461	-1.72973	-1.71268	-1.68932	-1.66616	-1.64512	-1.62603	-1.6064	-1.5821	-1.55905	-1.53819	-1.51892	-1.4979	-1.47883	-1.46278	-1.44423	-1.42367	-1.40429	-1.38931	-1.38025	-1.37023	-1.36168	-1.35703	-1.35408
159																									-1.75269	-1.73812	-1.72065	-1.70378	-1.67991	-1.6599	-1.63922	-1.61835	-1.59583	-1.57058	-1.55105	-1.52781	-1.5006	-1.47835	-1.46279	-1.44634	-1.42533	-1.40224	-1.38492	-1.37212	-1.36317	-1.35375	-1.34526	-1.34022	-1.33598
160																									-1.74696	-1.73013	-1.71253	-1.69231	-1.66891	-1.65061	-1.63171	-1.60797	-1.58086	-1.55971	-1.5372	-1.50881	-1.48157	-1.46292	-1.44729	-1.42816	-1.40585	-1.38533	-1.36982	-1.35645	-1.34628	-1.33641	-1.32704	-1.31846	-1.31269
161																										-1.72397	-1.7058	-1.68089	-1.66083	-1.64483	-1.62251	-1.59067	-1.56587	-1.5445	-1.51981	-1.49315	-1.4689	-1.452	-1.43312	-1.40864	-1.38638	-1.36878	-1.35229	-1.34016	-1.33007	-1.31498	-1.30093	-1.29277	-1.28892
162																										-1.7162	-1.69526	-1.67315	-1.65615	-1.63562	-1.60778	-1.57813	-1.55408	-1.52904	-1.50511	-1.48019	-1.45927	-1.44018	-1.41443	-1.38908	-1.3689	-1.35211	-1.33784	-1.32247	-1.30638	-1.28897	-1.27751	-1.27205	-1.27025
163																										-1.70978	-1.68856	-1.67042	-1.64974	-1.62384	-1.59579	-1.5655	-1.53827	-1.51313	-1.48972	-1.46669	-1.44518	-1.4251	-1.39877	-1.37282	-1.35337	-1.33655	-1.3177	-1.29729	-1.2795	-1.26851	-1.26013	-1.25546	-1.25304
164																											-1.68562	-1.66341	-1.6381	-1.61058	-1.57874	-1.55192	-1.52614	-1.49909	-1.47491	-1.4524	-1.43402	-1.40825	-1.38143	-1.35485	-1.33631	-1.3156	-1.29051	-1.27252	-1.26224	-1.25139	-1.24372	-1.23934	-1.23615
165																											-1.67839	-1.65384	-1.6274	-1.59562	-1.56691	-1.54338	-1.51258	-1.4846	-1.46434	-1.44262	-1.41469	-1.38927	-1.36266	-1.33761	-1.31736	-1.28898	-1.26981	-1.25513	-1.24519	-1.23583	-1.22696	-1.22197	-1.2215
166																											-1.6656	-1.6428	-1.61478	-1.58427	-1.55673	-1.52891	-1.49914	-1.47432	-1.45172	-1.42391	-1.39647	-1.37274	-1.34657	-1.32164	-1.29469	-1.26958	-1.25195	-1.23948	-1.2299	-1.21926	-1.21022	-1.20673	-1.20336
167																												-1.62897	-1.60282	-1.57216	-1.546	-1.51901	-1.49068	-1.46421	-1.43904	-1.4081	-1.37997	-1.35574	-1.33054	-1.30306	-1.27433	-1.25398	-1.23714	-1.22442	-1.21606	-1.20407	-1.19502	-1.18982	-1.18636
168																												-1.61301	-1.59026	-1.56374	-1.53911	-1.51102	-1.4793	-1.45366	-1.42611	-1.3918	-1.36394	-1.342	-1.31297	-1.28289	-1.25982	-1.23873	-1.22423	-1.21422	-1.20133	-1.18844	-1.17866	-1.17461	-1.17016
169																													-1.5788	-1.55397	-1.52634	-1.49439	-1.46542	-1.444	-1.41193	-1.37807	-1.35282	-1.32747	-1.29887	-1.27017	-1.24569	-1.22797	-1.21311	-1.20002	-1.18668	-1.17373	-1.16647	-1.1608	-1.15803
170																													-1.55597	-1.53587	-1.50713	-1.47685	-1.4542	-1.43034	-1.40051	-1.36838	-1.34313	-1.31847	-1.2873	-1.25718	-1.23156	-1.21339	-1.19972	-1.1858	-1.17232	-1.16436	-1.15495	-1.15282	-1.15208
171																														-1.50974	-1.48655	-1.46188	-1.44427	-1.42271	-1.39219	-1.36202	-1.33638	-1.30629	-1.27481	-1.2417	-1.21714	-1.20056	-1.18838	-1.17418	-1.16394	-1.15381	-1.14969	-1.14751	-1.14498
172																														-1.47993	-1.46924	-1.45313	-1.43481	-1.41376	-1.38636	-1.35666	-1.32543	-1.29634	-1.26563	-1.23342	-1.20867	-1.19405	-1.17932	-1.16794	-1.15806	-1.14938	-1.14533	-1.14388	-1.14376
173																														-1.45074	-1.45176	-1.44169	-1.42624	-1.40768	-1.38148	-1.35115	-1.31798	-1.29035	-1.26211	-1.23125	-1.20825	-1.19043	-1.17599	-1.16285	-1.15066	-1.14428	-1.14379	-1.1437	-1.1437
174																															-1.43106	-1.42921	-1.41738	-1.40057	-1.37588	-1.3459	-1.31364	-1.28715	-1.25668	-1.2293	-1.20844	-1.18839	-1.17184	-1.15881	-1.14682	-1.14393	-1.1437	-1.1437	-1.1437
175																															-1.40237	-1.41154	-1.40585	-1.39036	-1.36852	-1.3381	-1.30938	-1.28083	-1.25211	-1.22766	-1.20586	-1.18711	-1.17138	-1.15618	-1.14677	-1.14392	-1.1437	-1.1437	-1.1437
176																																-1.38419	-1.38763	-1.37662	-1.35648	-1.33018	-1.30705	-1.28092	-1.2527	-1.22621	-1.20568	-1.18869	-1.17152	-1.15823	-1.15065	-1.14436	-1.1437	-1.1437	-1.1437
177																																-1.34696	-1.36006	-1.35926	-1.34651	-1.32823	-1.30844	-1.28307	-1.25642	-1.23353	-1.21279	-1.19493	-1.17972	-1.16725	-1.15277	-1.14671	-1.14417	-1.14377	-1.1445
178																																	-1.32017	-1.33474	-1.33368	-1.32383	-1.30578	-1.28629	-1.26485	-1.24312	-1.22077	-1.20406	-1.18844	-1.17216	-1.16176	-1.15551	-1.15149	-1.15086	-1.15341
179																																		-1.29713	-1.30953	-1.30975	-1.29902	-1.28631	-1.26805	-1.2479	-1.23078	-1.21466	-1.19714	-1.18462	-1.17572	-1.16839	-1.16419	-1.16266	-1.1609
180																																		-1.26027	-1.28045	-1.29012	-1.28979	-1.28257	-1.27288	-1.26187	-1.24698	-1.22728	-1.20929	-1.19846	-1.19114	-1.18353	-1.17672	-1.17357	-1.17702
181																																			-1.25469	-1.2737	-1.2832	-1.28729	-1.28692	-1.27829	-1.26197	-1.24274	-1.22685	-1.2173	-1.21004	-1.19911	-1.19169	-1.18945	-1.19513
182																																			-1.23532	-1.25927	-1.28186	-1.29762	-1.30206	-1.29489	-1.28031	-1.26354	-1.24894	-1.23934	-1.23018	-1.21617	-1.20776	-1.20794	-1.21277
183																																				-1.24784	-1.28512	-1.3106	-1.31781	-1.31233	-1.30046	-1.28575	-1.27436	-1.26613	-1.25358	-1.2404	-1.23208	-1.23223	-1.23564
184																																				-1.24123	-1.28403	-1.31937	-1.33332	-1.32921	-1.32108	-1.31214	-1.30179	-1.29061	-1.28141	-1.27166	-1.26501	-1.2632	-1.26066
185																																					-1.2832	-1.32763	-1.34814	-1.35131	-1.3481	-1.34256	-1.33075	-1.31852	-1.31194	-1.30321	-1.29954	-1.29297	-1.28694
186																																						-1.33335	-1.36616	-1.37706	-1.37874	-1.37169	-1.36034	-1.34945	-1.33871	-1.33399	-1.32952	-1.32254	-1.32072
187																																						-1.34216	-1.38098	-1.39936	-1.40141	-1.3988	-1.38799	-1.37891	-1.36847	-1.36007	-1.35465	-1.35207	-1.3514
188																																							-1.39027	-1.41509	-1.42113	-1.41892	-1.41475	-1.40629	-1.39787	-1.38919	-1.38467	-1.38292	-1.38187
189																																								-1.42789	-1.43861	-1.43883	-1.43817	-1.4336	-1.4273	-1.42445	-1.42101	-1.41799	-1.41451
190																																								-1.43806	-1.455	-1.45956	-1.45775	-1.45713	-1.45604	-1.45412	-1.4511	-1.44705	-1.4445
191																																									-1.46833	-1.47884	-1.48319	-1.48561	-1.48525	-1.48419	-1.48056	-1.47283	-1.47009
192																																										-1.50448	-1.51615	-1.52007	-1.51997	-1.5159	-1.50725	-1.50189	-1.49976
193																																											-1.54894	-1.55358	-1.54997	-1.54293	-1.5381	-1.53535	-1.5316
194																																											-1.58034	-1.58318	-1.57811	-1.57321	-1.5695	-1.56254	-1.5588
195																																												-1.61304	-1.60948	-1.60322	-1.59682	-1.59229	-1.59117
196																																													-1.63671	-1.63334	-1.62995	-1.62583	-1.62334
197																																														-1.6614	-1.6558	-1.65404	-1.64924
198																																															-1.68068	-1.6749	-1.66849
199																																																-1.69445	-1.6911
200																																																	-1.71411
201
202
203
204
205
206
207
208
209
210
211
212
213
214
215
216
217
218
219
220
221
222
223
224
225
226
227
228
229
230
231
232
233
234
235
236
237
238
239
240
241
242
243
244
245
246
247
248
249
250
251
252
253
254
255
[truncated: 207 more columns]

## Sheet: calculated_1
	0	1	2	3	4	5	6	7	8	9	10	11	12	13	14	15	16	17	18	19	20	21	22	23	24	25	26	27	28	29	30	31	32	33	34	35	36	37	38	39	40	41	42	43	44	45	46	47	48
0
1
2
3
4
5
6
7
8
9
10
11
12
13
14
15
16
17
18
19
20
21
22
23
24
25
26
27
28
29
30
31
32
33
34
35
36
37
38
39
40
41
42
43
44
45
46
47
48
49
50
51
52
53
54
55
56																																																	-1.80692
57																																																-1.7886	-1.78825
58																																															-1.76882	-1.76868	-1.76848
59																																														-1.74773	-1.74772	-1.74769	-1.74767
60																																													-1.72554	-1.72555	-1.7256	-1.72571	-1.72588
61																																												-1.70256	-1.70244	-1.70244	-1.70258	-1.70284	-1.70323
62																																											-1.67915	-1.67874	-1.67854	-1.67855	-1.67877	-1.6792	-1.67984
63																																											-1.65487	-1.65428	-1.65399	-1.654	-1.65432	-1.65494	-1.65586
64																																										-1.63131	-1.63012	-1.62934	-1.62895	-1.62897	-1.6294	-1.63022	-1.63145
65																																									-1.6086	-1.60661	-1.6051	-1.6041	-1.60361	-1.60364	-1.60418	-1.60523	-1.60678
66																																								-1.58735	-1.58431	-1.58186	-1.58001	-1.57878	-1.57817	-1.5782	-1.57887	-1.58017	-1.58208
67																																								-1.5639	-1.56027	-1.55732	-1.55509	-1.55361	-1.55288	-1.55292	-1.55372	-1.55528	-1.55758
68																																							-1.54604	-1.54096	-1.53668	-1.53322	-1.53059	-1.52884	-1.52798	-1.52803	-1.52897	-1.53081	-1.53352
69																																						-1.53132	-1.52464	-1.51877	-1.51382	-1.5098	-1.50676	-1.50473	-1.50373	-1.50378	-1.50488	-1.50701	-1.51016
70																																						-1.51187	-1.50426	-1.49757	-1.49193	-1.48733	-1.48385	-1.48153	-1.48038	-1.48044	-1.4817	-1.48415	-1.48774
71																																					-1.50316	-1.49369	-1.48514	-1.47762	-1.47125	-1.46607	-1.46214	-1.45951	-1.45822	-1.45829	-1.45971	-1.46247	-1.46652
72																																				-1.49889	-1.48753	-1.47703	-1.46752	-1.45915	-1.45205	-1.44627	-1.44188	-1.43894	-1.4375	-1.43757	-1.43916	-1.44224	-1.44678
73																																				-1.48607	-1.47361	-1.46208	-1.45162	-1.4424	-1.43457	-1.42818	-1.42333	-1.42008	-1.41849	-1.41857	-1.42033	-1.42373	-1.42875
74																																			-1.48946	-1.4751	-1.46158	-1.44905	-1.43765	-1.42758	-1.41903	-1.41204	-1.40673	-1.40318	-1.40144	-1.40153	-1.40345	-1.40718	-1.41266
75																																			-1.48091	-1.46603	-1.45159	-1.43809	-1.42579	-1.4149	-1.40565	-1.39808	-1.39232	-1.38847	-1.38657	-1.38667	-1.38876	-1.39281	-1.39875
76																																		-1.4896	-1.47328	-1.45786	-1.44341	-1.42935	-1.41621	-1.40454	-1.39461	-1.38649	-1.38031	-1.37616	-1.37412	-1.37423	-1.37648	-1.38083	-1.38721
77																																		-1.48532	-1.46806	-1.45162	-1.43609	-1.42183	-1.40892	-1.39673	-1.38624	-1.3776	-1.37101	-1.3666	-1.36443	-1.36454	-1.36693	-1.37157	-1.37837
78																																	-1.50181	-1.48296	-1.46476	-1.44747	-1.43119	-1.41617	-1.40253	-1.39065	-1.38019	-1.37129	-1.36437	-1.35971	-1.35741	-1.35753	-1.36006	-1.36496	-1.37209
79																																-1.52228	-1.50228	-1.48269	-1.46372	-1.44558	-1.4285	-1.41262	-1.39839	-1.38589	-1.37546	-1.36694	-1.3602	-1.35554	-1.35314	-1.35327	-1.35591	-1.36076	-1.3677
80																																-1.52534	-1.50461	-1.48431	-1.46463	-1.44581	-1.42811	-1.41158	-1.3968	-1.38363	-1.37277	-1.36394	-1.3577	-1.35349	-1.35146	-1.35154	-1.35379	-1.3582	-1.3646
81																															-1.55144	-1.53	-1.50873	-1.48786	-1.4676	-1.44819	-1.42991	-1.41284	-1.39755	-1.38395	-1.3727	-1.36355	-1.35705	-1.353	-1.35159	-1.35159	-1.3532	-1.35756	-1.36425
82																															-1.5581	-1.53621	-1.51451	-1.49319	-1.47247	-1.45261	-1.43384	-1.41637	-1.40059	-1.38674	-1.37509	-1.36576	-1.35899	-1.35481	-1.35335	-1.35331	-1.35505	-1.35949	-1.36652
83																														-1.58816	-1.56605	-1.54384	-1.52182	-1.50014	-1.47906	-1.45887	-1.43975	-1.42205	-1.40587	-1.39178	-1.37974	-1.37027	-1.36333	-1.35913	-1.35765	-1.35758	-1.35939	-1.36381	-1.37106
84																														-1.59741	-1.57512	-1.55271	-1.5305	-1.50862	-1.48733	-1.4669	-1.44749	-1.42951	-1.41312	-1.39892	-1.38676	-1.3772	-1.37006	-1.3657	-1.36413	-1.36406	-1.36598	-1.37056	-1.37801
85																														-1.60757	-1.5852	-1.56274	-1.54041	-1.51839	-1.49696	-1.47642	-1.45697	-1.43891	-1.42244	-1.40797	-1.39569	-1.38593	-1.37887	-1.37456	-1.37304	-1.37299	-1.37481	-1.37938	-1.38672
86																													-1.6405	-1.61848	-1.59612	-1.57368	-1.55135	-1.52938	-1.50797	-1.48736	-1.46785	-1.44961	-1.43321	-1.41871	-1.40661	-1.39682	-1.38965	-1.38515	-1.38352	-1.3835	-1.3854	-1.3902	-1.3976
87																													-1.65186	-1.62998	-1.60775	-1.58546	-1.56322	-1.54132	-1.51997	-1.49945	-1.48008	-1.46197	-1.44563	-1.43103	-1.41891	-1.40904	-1.40204	-1.39766	-1.3961	-1.3961	-1.39788	-1.40259	-1.40979
88																												-1.68474	-1.66356	-1.64191	-1.61991	-1.59781	-1.57577	-1.55407	-1.53292	-1.51256	-1.49329	-1.47528	-1.45904	-1.44467	-1.43268	-1.42296	-1.41589	-1.41144	-1.40982	-1.40981	-1.41169	-1.41643	-1.42374
89																												-1.69638	-1.67549	-1.65411	-1.63241	-1.61058	-1.58882	-1.56737	-1.54645	-1.52634	-1.5073	-1.48959	-1.47348	-1.45929	-1.44731	-1.43773	-1.43075	-1.42644	-1.42486	-1.42484	-1.42669	-1.43126	-1.4385
90																											-1.72786	-1.70799	-1.68748	-1.66645	-1.64511	-1.62361	-1.6022	-1.58107	-1.56047	-1.54067	-1.52188	-1.50444	-1.48853	-1.47464	-1.46281	-1.45342	-1.44648	-1.4422	-1.44061	-1.44057	-1.44247	-1.44698	-1.45421
91																											-1.739	-1.71954	-1.69944	-1.67881	-1.65788	-1.63677	-1.61575	-1.595	-1.57478	-1.55534	-1.53689	-1.51978	-1.50416	-1.4905	-1.47888	-1.46966	-1.46285	-1.45865	-1.45707	-1.45704	-1.45891	-1.46334	-1.47042
92																											-1.74991	-1.73091	-1.71125	-1.69108	-1.67058	-1.64994	-1.62936	-1.60905	-1.58924	-1.5702	-1.55216	-1.53537	-1.52012	-1.50669	-1.49536	-1.48629	-1.47965	-1.47552	-1.47398	-1.47396	-1.47577	-1.48015	-1.48703
93																										-1.77832	-1.76051	-1.74197	-1.7228	-1.70314	-1.68314	-1.66298	-1.64287	-1.62303	-1.60369	-1.58508	-1.56746	-1.55103	-1.53617	-1.52303	-1.51204	-1.50315	-1.49666	-1.49258	-1.49104	-1.49103	-1.49281	-1.49716	-1.50387
94																										-1.78805	-1.77076	-1.75276	-1.73407	-1.7149	-1.6954	-1.67577	-1.65617	-1.63685	-1.618	-1.59985	-1.5827	-1.56671	-1.55222	-1.53939	-1.52864	-1.51996	-1.51368	-1.50974	-1.50827	-1.50826	-1.50996	-1.51415	-1.52065
95																										-1.79737	-1.78054	-1.76302	-1.74491	-1.72631	-1.70738	-1.68828	-1.6692	-1.6504	-1.63207	-1.61443	-1.59773	-1.58215	-1.56805	-1.55563	-1.54521	-1.53682	-1.53063	-1.52673	-1.52524	-1.52523	-1.52696	-1.5311	-1.5375
96																									-1.82169	-1.80617	-1.78991	-1.77298	-1.75537	-1.73727	-1.71886	-1.70033	-1.68185	-1.66361	-1.6458	-1.62867	-1.61245	-1.59739	-1.58368	-1.57161	-1.5614	-1.55323	-1.54729	-1.54359	-1.54219	-1.54218	-1.54381	-1.54772	-1.55389
97																									-1.82959	-1.81451	-1.7987	-1.78224	-1.76522	-1.74774	-1.72994	-1.71198	-1.69403	-1.67633	-1.65908	-1.64248	-1.62675	-1.61212	-1.59882	-1.58717	-1.57732	-1.56945	-1.56362	-1.55996	-1.55855	-1.55854	-1.56019	-1.56405	-1.57011
98																									-1.83686	-1.82231	-1.80705	-1.79116	-1.77465	-1.7577	-1.74045	-1.72307	-1.70572	-1.6886	-1.6719	-1.65583	-1.64061	-1.62648	-1.6136	-1.60229	-1.59272	-1.58507	-1.57947	-1.57599	-1.57467	-1.57466	-1.5762	-1.57989	-1.5857
99																								-1.85708	-1.84377	-1.82966	-1.81487	-1.79947	-1.78353	-1.76717	-1.75051	-1.7337	-1.71692	-1.70036	-1.68421	-1.66868	-1.65397	-1.64028	-1.62785	-1.61691	-1.60771	-1.60032	-1.59488	-1.59146	-1.59015	-1.59014	-1.59167	-1.59529	-1.60092
100																								-1.86306	-1.85016	-1.83653	-1.82224	-1.80736	-1.79194	-1.77612	-1.76001	-1.74379	-1.72759	-1.7116	-1.69601	-1.681	-1.6668	-1.65358	-1.64159	-1.63101	-1.62212	-1.61495	-1.60973	-1.60644	-1.60518	-1.60518	-1.60663	-1.61012	-1.61553
101																								-1.86868	-1.85618	-1.84298	-1.82915	-1.81476	-1.79987	-1.78459	-1.76905	-1.75339	-1.73775	-1.72232	-1.70728	-1.6928	-1.6791	-1.66634	-1.65478	-1.64457	-1.636	-1.62909	-1.62404	-1.62085	-1.61963	-1.61962	-1.62104	-1.62442	-1.62965
102																								-1.87396	-1.86183	-1.84904	-1.83565	-1.82174	-1.80735	-1.79261	-1.77761	-1.76251	-1.74742	-1.73255	-1.71805	-1.7041	-1.69089	-1.67859	-1.66744	-1.65761	-1.64934	-1.64269	-1.6378	-1.63473	-1.63353	-1.63353	-1.63491	-1.63817	-1.64323
103																							-1.89011	-1.87896	-1.86716	-1.85476	-1.84181	-1.82837	-1.81446	-1.80021	-1.78573	-1.77116	-1.75664	-1.74231	-1.72834	-1.7149	-1.70217	-1.69035	-1.67959	-1.67013	-1.66214	-1.65573	-1.65103	-1.64809	-1.64694	-1.64694	-1.64826	-1.65138	-1.65625
104																							-1.89466	-1.88379	-1.87231	-1.86023	-1.84765	-1.83461	-1.82119	-1.80744	-1.79351	-1.77945	-1.76545	-1.75164	-1.73818	-1.72525	-1.71299	-1.70161	-1.69125	-1.68217	-1.67449	-1.66834	-1.66379	-1.66092	-1.65979	-1.65979	-1.66109	-1.66413	-1.66885
105																							-1.89914	-1.88846	-1.87723	-1.86549	-1.8533	-1.8407	-1.82769	-1.81439	-1.80092	-1.78737	-1.7739	-1.76061	-1.74766	-1.73522	-1.72343	-1.7125	-1.70254	-1.69378	-1.68636	-1.68042	-1.67608	-1.67336	-1.6723	-1.6723	-1.67352	-1.6764	-1.68091
106																							-1.90362	-1.89315	-1.88215	-1.87066	-1.85877	-1.84652	-1.83394	-1.82112	-1.80813	-1.79507	-1.78207	-1.76926	-1.75681	-1.74485	-1.73352	-1.72297	-1.71341	-1.705	-1.69794	-1.69224	-1.68802	-1.68535	-1.68428	-1.68428	-1.68551	-1.68834	-1.69271
107																							-1.90824	-1.89786	-1.88702	-1.8758	-1.86423	-1.85234	-1.84011	-1.82769	-1.8151	-1.80252	-1.79	-1.77769	-1.76571	-1.7542	-1.74332	-1.7332	-1.72403	-1.71591	-1.7091	-1.70359	-1.69959	-1.69706	-1.69608	-1.69608	-1.69721	-1.6999	-1.70403
108																						-1.92292	-1.91306	-1.90278	-1.89208	-1.88105	-1.86971	-1.85811	-1.84623	-1.83421	-1.82206	-1.80991	-1.79783	-1.78598	-1.77445	-1.76339	-1.75295	-1.74321	-1.73441	-1.72663	-1.72013	-1.71486	-1.71098	-1.70851	-1.70753	-1.70754	-1.70866	-1.71128	-1.71528
109																						-1.92809	-1.91819	-1.90793	-1.89734	-1.88648	-1.87537	-1.86403	-1.85248	-1.84078	-1.82901	-1.81727	-1.80564	-1.79423	-1.78315	-1.77252	-1.76249	-1.75317	-1.74471	-1.73726	-1.73098	-1.72593	-1.72223	-1.71989	-1.71897	-1.71897	-1.72003	-1.72251	-1.72634
110																						-1.9337	-1.92372	-1.91347	-1.90295	-1.8922	-1.88126	-1.87013	-1.85887	-1.84748	-1.8361	-1.82473	-1.81352	-1.80252	-1.79187	-1.78167	-1.77203	-1.76311	-1.75498	-1.74788	-1.74185	-1.73703	-1.73346	-1.73121	-1.73031	-1.73031	-1.73135	-1.73373	-1.73744
111																						-1.93988	-1.92978	-1.91948	-1.90897	-1.89829	-1.88749	-1.87654	-1.86553	-1.85442	-1.84338	-1.83237	-1.82156	-1.81096	-1.80073	-1.79094	-1.78169	-1.77316	-1.76536	-1.75858	-1.7528	-1.7482	-1.74478	-1.74264	-1.74177	-1.74177	-1.74277	-1.74503	-1.74859
112																						-1.94672	-1.93646	-1.92606	-1.91552	-1.90487	-1.89414	-1.88334	-1.87253	-1.8617	-1.85096	-1.8403	-1.82986	-1.81966	-1.80982	-1.80044	-1.79159	-1.78342	-1.77599	-1.76949	-1.76398	-1.75957	-1.75632	-1.75427	-1.75345	-1.75345	-1.7544	-1.75656	-1.75994
113																						-1.9543	-1.94384	-1.93328	-1.92265	-1.91199	-1.90129	-1.89062	-1.87996	-1.86939	-1.8589	-1.8486	-1.83849	-1.82869	-1.81925	-1.81025	-1.8018	-1.79397	-1.78692	-1.78069	-1.77549	-1.77128	-1.76819	-1.76621	-1.76541	-1.76542	-1.76633	-1.76842	-1.77162
114																					-1.97331	-1.96265	-1.95195	-1.94119	-1.93044	-1.91971	-1.909	-1.89842	-1.88788	-1.87754	-1.86729	-1.85732	-1.84755	-1.83812	-1.82906	-1.82045	-1.81242	-1.80494	-1.79827	-1.7923	-1.78739	-1.78335	-1.78046	-1.7786	-1.77786	-1.77788	-1.7787	-1.7807	-1.78366
115																					-1.98289	-1.97186	-1.96083	-1.94982	-1.93889	-1.92808	-1.91736	-1.90681	-1.89639	-1.88621	-1.87622	-1.86654	-1.85711	-1.84805	-1.83939	-1.83118	-1.82353	-1.81644	-1.81011	-1.80451	-1.79989	-1.7961	-1.79334	-1.79155	-1.79082	-1.79083	-1.79165	-1.79356	-1.7964
116																					-1.99327	-1.98185	-1.9705	-1.95923	-1.94809	-1.93711	-1.92632	-1.91576	-1.90545	-1.89542	-1.88569	-1.87627	-1.8672	-1.8585	-1.85024	-1.84245	-1.83521	-1.82857	-1.82258	-1.81735	-1.81295	-1.80942	-1.80684	-1.80522	-1.80456	-1.80457	-1.80532	-1.80703	-1.8097
117																					-2.00459	-1.99271	-1.98093	-1.9693	-1.9579	-1.94677	-1.93591	-1.92532	-1.91509	-1.90516	-1.89567	-1.88652	-1.87781	-1.8695	-1.86166	-1.85432	-1.8475	-1.84131	-1.8357	-1.83091	-1.82682	-1.82361	-1.82118	-1.81965	-1.81901	-1.81901	-1.81976	-1.82135	-1.82389
118																					-2.0165	-2.00414	-1.99195	-1.97997	-1.96828	-1.95691	-1.94591	-1.93527	-1.9251	-1.91531	-1.90604	-1.89717	-1.88881	-1.88091	-1.87352	-1.86667	-1.86034	-1.85465	-1.8495	-1.84514	-1.84139	-1.83849	-1.8363	-1.83496	-1.8344	-1.83439	-1.83505	-1.83645	-1.83874
119																					-2.02889	-2.01599	-2.0033	-1.9909	-1.97888	-1.96728	-1.95612	-1.94544	-1.93526	-1.92561	-1.91652	-1.90798	-1.89998	-1.89254	-1.88564	-1.87932	-1.87356	-1.8684	-1.86383	-1.85993	-1.85669	-1.85413	-1.85223	-1.85103	-1.85053	-1.85053	-1.85111	-1.85237	-1.85434
120																					-2.04127	-2.02781	-2.0146	-2.00177	-1.98937	-1.97748	-1.96613	-1.95533	-1.94517	-1.93561	-1.92674	-1.91849	-1.91088	-1.9039	-1.89756	-1.89182	-1.88671	-1.8822	-1.87829	-1.87497	-1.87229	-1.87017	-1.86864	-1.86768	-1.86729	-1.86729	-1.86774	-1.86876	-1.87033
121																					-2.05312	-2.03908	-2.02526	-2.01195	-1.99913	-1.9869	-1.97534	-1.96436	-1.95421	-1.94464	-1.936	-1.92797	-1.92078	-1.91427	-1.9085	-1.90342	-1.89898	-1.89525	-1.89206	-1.88955	-1.88752	-1.88604	-1.88492	-1.88427	-1.884	-1.88399	-1.88432	-1.88499	-1.88617
122																					-2.06351	-2.04881	-2.03439	-2.02055	-2.00727	-1.99464	-1.98277	-1.97157	-1.96129	-1.95169	-1.94314	-1.9353	-1.9284	-1.92228	-1.91702	-1.91258	-1.90886	-1.90601	-1.90358	-1.90196	-1.90065	-1.89996	-1.89942	-1.89922	-1.89915	-1.89912	-1.89927	-1.89941	-1.90004
123																					-2.07134	-2.05588	-2.0409	-2.02644	-2.01265	-1.99958	-1.98726	-1.9758	-1.96513	-1.95545	-1.94665	-1.93883	-1.93177	-1.92572	-1.9206	-1.91632	-1.91301	-1.91042	-1.90882	-1.90764	-1.90743	-1.90726	-1.90733	-1.9073	-1.90808	-1.9079	-1.90725	-1.90737	-1.90722
124																					-2.07524	-2.05902	-2.04357	-2.02848	-2.01402	-2.00012	-1.98689	-1.97468	-1.96305	-1.95273	-1.94299	-1.9345	-1.92659	-1.91983	-1.914	-1.90904	-1.9053	-1.90204	-1.90013	-1.89794	-1.89749	-1.89656	-1.89665	-1.89629	-1.89642	-1.89645	-1.89617	-1.8968	-1.89643
125																				-2.08954	-2.07287	-2.05612	-2.03988	-2.02406	-2.00885	-1.99428	-1.9804	-1.96732	-1.95488	-1.94334	-1.93263	-1.92284	-1.91389	-1.90586	-1.89868	-1.8923	-1.88679	-1.88212	-1.87831	-1.87522	-1.87292	-1.8711	-1.86971	-1.86878	-1.86845	-1.86849	-1.86882	-1.86986	-1.87125
126																				-2.08234	-2.06542	-2.0487	-2.03215	-2.01601	-2.00033	-1.98519	-1.97069	-1.95673	-1.94355	-1.93089	-1.91916	-1.90799	-1.89771	-1.88812	-1.87934	-1.87138	-1.8641	-1.85777	-1.85203	-1.84751	-1.84349	-1.84059	-1.83821	-1.83671	-1.83591	-1.8359	-1.83687	-1.83835	-1.84089
127																				-2.07534	-2.05871	-2.04189	-2.02547	-2.00919	-1.99331	-1.97791	-1.96282	-1.94849	-1.93444	-1.92155	-1.90869	-1.89697	-1.88548	-1.87487	-1.8649	-1.85569	-1.84763	-1.83975	-1.83359	-1.82713	-1.82276	-1.81834	-1.81603	-1.81417	-1.81346	-1.81363	-1.81413	-1.81638	-1.81847
128																				-2.07376	-2.05752	-2.04052	-2.02418	-2.00774	-1.99183	-1.97652	-1.96136	-1.94724	-1.93283	-1.92005	-1.90664	-1.89502	-1.88336	-1.87287	-1.86285	-1.85331	-1.84517	-1.83649	-1.83087	-1.82386	-1.82034	-1.81546	-1.81327	-1.81092	-1.81008	-1.81042	-1.81075	-1.81382	-1.81546
129																				-2.07772	-2.06096	-2.04418	-2.02771	-2.0115	-1.99569	-1.98036	-1.96546	-1.95122	-1.93749	-1.92466	-1.91221	-1.90066	-1.88956	-1.87926	-1.86967	-1.86089	-1.85309	-1.84578	-1.8397	-1.8339	-1.82955	-1.82566	-1.82332	-1.82162	-1.8209	-1.82099	-1.82166	-1.82357	-1.82586
130																				-2.08525	-2.06841	-2.05166	-2.03521	-2.01918	-2.00367	-1.98875	-1.97448	-1.96085	-1.94796	-1.93573	-1.92439	-1.91374	-1.90398	-1.895	-1.88684	-1.87948	-1.87286	-1.86718	-1.86216	-1.85821	-1.85484	-1.85236	-1.85033	-1.84905	-1.84843	-1.84844	-1.84916	-1.85047	-1.85261
131																				-2.0906	-2.07419	-2.05763	-2.04173	-2.02619	-2.01127	-1.99694	-1.98327	-1.97052	-1.95837	-1.94733	-1.93697	-1.92772	-1.91916	-1.91165	-1.90502	-1.89922	-1.89449	-1.8904	-1.88741	-1.88462	-1.88311	-1.88162	-1.8809	-1.8802	-1.87998	-1.88004	-1.88016	-1.88105	-1.88163
132																					-2.07414	-2.05821	-2.04293	-2.02809	-2.0139	-2.00037	-1.98754	-1.97569	-1.96449	-1.95449	-1.94519	-1.93704	-1.92952	-1.92312	-1.91766	-1.91304	-1.90955	-1.90663	-1.905	-1.90336	-1.90322	-1.90273	-1.90288	-1.90269	-1.90332	-1.90321	-1.90259	-1.90299	-1.90263
133																					-2.06871	-2.05355	-2.03879	-2.02457	-2.01098	-1.99808	-1.98596	-1.97461	-1.96413	-1.95448	-1.94584	-1.93804	-1.93111	-1.92509	-1.91997	-1.91573	-1.91234	-1.90979	-1.90786	-1.90659	-1.90588	-1.90557	-1.90543	-1.90541	-1.90574	-1.90565	-1.90542	-1.90543	-1.90559
134																					-2.05981	-2.04539	-2.0312	-2.01758	-2.00448	-1.99201	-1.98027	-1.96916	-1.95897	-1.94938	-1.94083	-1.93292	-1.92594	-1.9197	-1.91427	-1.90959	-1.90557	-1.90237	-1.89964	-1.89772	-1.89612	-1.89511	-1.89431	-1.8939	-1.89375	-1.89372	-1.89395	-1.89433	-1.89522
135																					-2.04877	-2.03496	-2.02137	-2.00823	-1.99558	-1.9835	-1.97204	-1.96115	-1.95099	-1.94144	-1.93272	-1.92462	-1.91727	-1.91057	-1.90458	-1.89924	-1.89456	-1.89051	-1.88703	-1.88414	-1.88184	-1.88007	-1.8788	-1.87801	-1.87768	-1.87768	-1.87806	-1.8789	-1.88021
136																					-2.03656	-2.02332	-2.01034	-1.9977	-1.98546	-1.97367	-1.96239	-1.95165	-1.94148	-1.93191	-1.92295	-1.9146	-1.90683	-1.89968	-1.89312	-1.88713	-1.88175	-1.87695	-1.87279	-1.86921	-1.8663	-1.86397	-1.86229	-1.86123	-1.8608	-1.86081	-1.86129	-1.86242	-1.86415
137																					-2.02413	-2.01143	-1.99893	-1.98668	-1.97479	-1.9633	-1.95221	-1.94156	-1.93138	-1.92168	-1.91251	-1.90385	-1.89571	-1.88808	-1.88099	-1.87446	-1.86846	-1.86309	-1.85828	-1.85419	-1.85074	-1.84805	-1.84602	-1.84475	-1.84421	-1.84421	-1.84484	-1.84617	-1.84828
138																					-2.01186	-1.99969	-1.98768	-1.97585	-1.96427	-1.95299	-1.94204	-1.93141	-1.92123	-1.91139	-1.90204	-1.89306	-1.88457	-1.8765	-1.86893	-1.86189	-1.85536	-1.84948	-1.84414	-1.83962	-1.83571	-1.83269	-1.8304	-1.829	-1.82842	-1.82841	-1.8291	-1.83056	-1.83295
139																					-2.00021	-1.98851	-1.97689	-1.9654	-1.9541	-1.94303	-1.93221	-1.92163	-1.91137	-1.9014	-1.89182	-1.88256	-1.87372	-1.86526	-1.85725	-1.84974	-1.84275	-1.83639	-1.83063	-1.82567	-1.82146	-1.81813	-1.81564	-1.81407	-1.81341	-1.81341	-1.81417	-1.81582	-1.81841
140																					-1.98926	-1.97799	-1.96676	-1.95559	-1.94454	-1.93362	-1.92287	-1.91231	-1.90196	-1.89187	-1.88204	-1.87252	-1.86331	-1.85448	-1.84606	-1.83811	-1.83071	-1.82389	-1.81778	-1.8124	-1.80792	-1.80429	-1.80164	-1.79995	-1.79926	-1.79927	-1.80005	-1.80184	-1.80458
141																					-1.97916	-1.96827	-1.95738	-1.94647	-1.93561	-1.92483	-1.91411	-1.90355	-1.89308	-1.88286	-1.87276	-1.86297	-1.85341	-1.84421	-1.83539	-1.82703	-1.81924	-1.81199	-1.80554	-1.79979	-1.79505	-1.79116	-1.78836	-1.78655	-1.78582	-1.78583	-1.78665	-1.78858	-1.79146
142																					-1.96992	-1.95937	-1.94877	-1.93809	-1.92738	-1.91669	-1.90599	-1.89538	-1.88479	-1.87437	-1.86403	-1.85393	-1.84403	-1.83446	-1.82526	-1.8165	-1.8083	-1.80068	-1.79387	-1.78781	-1.78279	-1.77869	-1.77571	-1.7738	-1.77302	-1.77304	-1.7739	-1.77595	-1.77901
143																						-1.95129	-1.94092	-1.93043	-1.91984	-1.90918	-1.89848	-1.88777	-1.87705	-1.86638	-1.8558	-1.84537	-1.83513	-1.82518	-1.81559	-1.80644	-1.79784	-1.78989	-1.78269	-1.77635	-1.77102	-1.76672	-1.76358	-1.76159	-1.7608	-1.7608	-1.76171	-1.76382	-1.76707
144																						-1.94399	-1.9338	-1.92344	-1.91292	-1.90226	-1.89151	-1.88066	-1.86978	-1.85885	-1.848	-1.83721	-1.82663	-1.81628	-1.80629	-1.79675	-1.78775	-1.77943	-1.77186	-1.76527	-1.75966	-1.7552	-1.75186	-1.74975	-1.7489	-1.7489	-1.74989	-1.7521	-1.75557
145																						-1.93739	-1.92735	-1.91707	-1.90657	-1.89587	-1.88503	-1.87402	-1.86292	-1.85169	-1.84053	-1.82938	-1.81843	-1.80768	-1.79729	-1.78735	-1.77795	-1.76929	-1.76136	-1.75445	-1.74854	-1.74386	-1.7404	-1.73824	-1.73738	-1.73738	-1.73838	-1.74065	-1.74425
146																						-1.93143	-1.9215	-1.91126	-1.90072	-1.88994	-1.87894	-1.86772	-1.85636	-1.84487	-1.83335	-1.82185	-1.81047	-1.79932	-1.78851	-1.77815	-1.76836	-1.75927	-1.75102	-1.74379	-1.73769	-1.7328	-1.72916	-1.72684	-1.72591	-1.72591	-1.72699	-1.72943	-1.73321
147																						-1.92604	-1.91616	-1.9059	-1.89526	-1.88435	-1.87317	-1.86174	-1.85006	-1.83824	-1.82632	-1.81443	-1.80264	-1.79106	-1.77981	-1.76902	-1.75883	-1.74936	-1.74078	-1.73319	-1.72681	-1.72166	-1.71791	-1.71555	-1.71462	-1.71462	-1.71569	-1.7182	-1.72208
148																						-1.92105	-1.91118	-1.90088	-1.89013	-1.87902	-1.86759	-1.85587	-1.84387	-1.83171	-1.81939	-1.80708	-1.79483	-1.7828	-1.77111	-1.75987	-1.74926	-1.73937	-1.73044	-1.72253	-1.71592	-1.71056	-1.70663	-1.70412	-1.70313	-1.70314	-1.70427	-1.70694	-1.711
149																							-1.90646	-1.89604	-1.88514	-1.87382	-1.86213	-1.85011	-1.83775	-1.82517	-1.81242	-1.79966	-1.78696	-1.77447	-1.7623	-1.75062	-1.73957	-1.72929	-1.71997	-1.71174	-1.70482	-1.69924	-1.69516	-1.69259	-1.69158	-1.69158	-1.69274	-1.69547	-1.69969
150																							-1.9019	-1.89135	-1.88026	-1.86868	-1.85668	-1.84429	-1.83155	-1.81854	-1.80537	-1.79212	-1.77894	-1.76596	-1.75331	-1.74116	-1.72966	-1.71897	-1.70925	-1.70071	-1.69351	-1.68771	-1.68345	-1.68076	-1.6797	-1.6797	-1.68092	-1.68377	-1.68819
151																							-1.89743	-1.88668	-1.87536	-1.86349	-1.85114	-1.83837	-1.82521	-1.81174	-1.7981	-1.78436	-1.77068	-1.75719	-1.74405	-1.73142	-1.71945	-1.70834	-1.69822	-1.68935	-1.68184	-1.67582	-1.67139	-1.66861	-1.66751	-1.66751	-1.66877	-1.67172	-1.67632
152																							-1.89293	-1.88194	-1.87034	-1.85815	-1.84544	-1.83226	-1.81865	-1.8047	-1.79055	-1.7763	-1.76211	-1.7481	-1.73445	-1.72132	-1.70888	-1.69734	-1.68683	-1.67759	-1.66978	-1.66353	-1.65893	-1.65605	-1.65493	-1.65492	-1.65622	-1.65927	-1.66404
153																							-1.88833	-1.87709	-1.86517	-1.85261	-1.83948	-1.82585	-1.81176	-1.79734	-1.78268	-1.76791	-1.75316	-1.73862	-1.72444	-1.71081	-1.6979	-1.68589	-1.67498	-1.66539	-1.65731	-1.65081	-1.64603	-1.64301	-1.64183	-1.64183	-1.64319	-1.64639	-1.65135
154																								-1.87196	-1.85969	-1.84676	-1.83323	-1.81916	-1.80456	-1.7896	-1.77438	-1.75906	-1.74378	-1.72871	-1.714	-1.69984	-1.68645	-1.67399	-1.66267	-1.65269	-1.64429	-1.63752	-1.6326	-1.6295	-1.62832	-1.62831	-1.62969	-1.63297	-1.63807
155																								-1.86662	-1.85397	-1.84059	-1.82656	-1.81197	-1.79689	-1.78143	-1.76569	-1.74981	-1.73395	-1.7183	-1.70304	-1.68837	-1.67448	-1.66153	-1.64981	-1.63946	-1.6308	-1.6238	-1.61866	-1.6154	-1.61414	-1.61414	-1.61559	-1.61905	-1.62437
156																								-1.86082	-1.84776	-1.83397	-1.81953	-1.80447	-1.78884	-1.77278	-1.75645	-1.74	-1.7236	-1.70741	-1.6916	-1.67638	-1.66199	-1.64861	-1.63645	-1.62572	-1.61668	-1.60941	-1.60413	-1.60084	-1.59958	-1.59958	-1.60103	-1.60452	-1.60999
157																								-1.8547	-1.84122	-1.82693	-1.81193	-1.79632	-1.78019	-1.76362	-1.74675	-1.72972	-1.71271	-1.69593	-1.67957	-1.66383	-1.64893	-1.63505	-1.62245	-1.61138	-1.60207	-1.59459	-1.58906	-1.58559	-1.58425	-1.58425	-1.5858	-1.58948	-1.59521
158																									-1.8341	-1.81936	-1.80391	-1.78781	-1.7711	-1.75393	-1.73646	-1.71885	-1.70129	-1.68395	-1.66704	-1.65076	-1.63535	-1.62103	-1.60799	-1.59654	-1.58685	-1.57911	-1.57343	-1.56991	-1.56857	-1.56856	-1.57012	-1.57385	-1.57974
159																									-1.8266	-1.81134	-1.79535	-1.7787	-1.76146	-1.74375	-1.72573	-1.70754	-1.68939	-1.67147	-1.65401	-1.63721	-1.62129	-1.60649	-1.59303	-1.58122	-1.57125	-1.56327	-1.55738	-1.5537	-1.55228	-1.55227	-1.55392	-1.55781	-1.56393
160																									-1.81853	-1.80281	-1.78633	-1.76917	-1.75137	-1.73308	-1.71447	-1.69572	-1.67701	-1.65855	-1.64054	-1.62322	-1.60681	-1.59155	-1.57769	-1.56548	-1.5552	-1.54695	-1.54091	-1.53713	-1.53569	-1.53568	-1.53735	-1.54136	-1.54762
161																										-1.79382	-1.77682	-1.75912	-1.74078	-1.72195	-1.7028	-1.68349	-1.66422	-1.64522	-1.62669	-1.60885	-1.59198	-1.57624	-1.562	-1.54941	-1.53885	-1.53034	-1.52413	-1.52023	-1.51876	-1.51875	-1.52045	-1.5246	-1.53102
162																										-1.78436	-1.76686	-1.74863	-1.72977	-1.71042	-1.69073	-1.67089	-1.65109	-1.63156	-1.61252	-1.5942	-1.57686	-1.56068	-1.54606	-1.53312	-1.52229	-1.51354	-1.50716	-1.50314	-1.50162	-1.50162	-1.50337	-1.50764	-1.51424
163																										-1.77447	-1.7565	-1.73779	-1.71842	-1.69854	-1.67833	-1.65799	-1.6377	-1.61768	-1.59815	-1.57937	-1.56159	-1.54504	-1.53002	-1.51675	-1.5056	-1.49663	-1.49011	-1.48604	-1.48452	-1.48451	-1.48627	-1.4906	-1.49735
164																											-1.74575	-1.72656	-1.70673	-1.6864	-1.66574	-1.64491	-1.62414	-1.60366	-1.58369	-1.56449	-1.54627	-1.52933	-1.51394	-1.50044	-1.48904	-1.47992	-1.47318	-1.46897	-1.46738	-1.46736	-1.46923	-1.47368	-1.48067
165																											-1.73478	-1.71517	-1.69488	-1.67407	-1.65296	-1.6317	-1.61053	-1.58962	-1.56923	-1.54965	-1.53107	-1.51386	-1.4981	-1.48433	-1.47257	-1.46327	-1.45644	-1.45227	-1.45072	-1.45068	-1.45253	-1.45692	-1.46404
166																											-1.72354	-1.70351	-1.68287	-1.66171	-1.64023	-1.61858	-1.59702	-1.57575	-1.55503	-1.5351	-1.51618	-1.49859	-1.48259	-1.46862	-1.45678	-1.44734	-1.44032	-1.43596	-1.43433	-1.4343	-1.43623	-1.44083	-1.44813
167																												-1.69193	-1.67091	-1.6494	-1.62757	-1.60562	-1.58376	-1.56219	-1.54116	-1.52095	-1.50183	-1.48403	-1.46785	-1.45356	-1.44152	-1.43186	-1.42488	-1.42057	-1.41901	-1.41899	-1.42081	-1.4254	-1.43263
168																												-1.68032	-1.65904	-1.63731	-1.61521	-1.59302	-1.5709	-1.54912	-1.52789	-1.50745	-1.48812	-1.47005	-1.45377	-1.43933	-1.42731	-1.41754	-1.41046	-1.406	-1.40438	-1.40438	-1.40624	-1.41101	-1.41832
169																													-1.64748	-1.62554	-1.60325	-1.58091	-1.55863	-1.53669	-1.5153	-1.49475	-1.47533	-1.45718	-1.44081	-1.42623	-1.4141	-1.40424	-1.3972	-1.39279	-1.39122	-1.39121	-1.39301	-1.39775	-1.405
170																													-1.63632	-1.61427	-1.5919	-1.56946	-1.54712	-1.52513	-1.5037	-1.48312	-1.46363	-1.44547	-1.42903	-1.41453	-1.40236	-1.39257	-1.38545	-1.38103	-1.37945	-1.37942	-1.38128	-1.38599	-1.39336
171																														-1.60361	-1.58127	-1.55882	-1.53653	-1.51457	-1.49319	-1.47268	-1.45322	-1.43518	-1.41873	-1.40438	-1.39216	-1.38249	-1.37537	-1.37102	-1.36946	-1.36941	-1.37129	-1.37588	-1.38329
172																														-1.59377	-1.57154	-1.5492	-1.52705	-1.50522	-1.48399	-1.46365	-1.44436	-1.42651	-1.41017	-1.39599	-1.38383	-1.37429	-1.36725	-1.36299	-1.36147	-1.3614	-1.36326	-1.36773	-1.37509
173																														-1.58488	-1.56283	-1.54073	-1.51883	-1.49729	-1.47635	-1.45626	-1.43723	-1.41956	-1.40354	-1.38957	-1.37772	-1.36832	-1.36139	-1.35714	-1.35564	-1.35558	-1.3574	-1.36188	-1.3691
174																															-1.55535	-1.53362	-1.51205	-1.49086	-1.47028	-1.45059	-1.43203	-1.41475	-1.39913	-1.3853	-1.37374	-1.36445	-1.35783	-1.35376	-1.35236	-1.35233	-1.35398	-1.35833	-1.36517
175																															-1.54913	-1.52787	-1.50681	-1.48618	-1.46614	-1.44691	-1.42879	-1.41182	-1.39675	-1.38333	-1.37232	-1.36328	-1.35682	-1.35274	-1.35131	-1.35132	-1.35294	-1.35734	-1.36397
176																																-1.52385	-1.50334	-1.48324	-1.46378	-1.44523	-1.42781	-1.41158	-1.39698	-1.38396	-1.37319	-1.36447	-1.35838	-1.35408	-1.35162	-1.35175	-1.35446	-1.35885	-1.36512
177																																-1.52149	-1.50179	-1.48251	-1.46384	-1.44599	-1.42915	-1.41353	-1.39953	-1.38732	-1.37702	-1.36853	-1.3615	-1.3567	-1.35434	-1.35447	-1.35707	-1.36211	-1.36934
178																																	-1.50214	-1.48363	-1.46576	-1.4488	-1.43284	-1.41814	-1.40475	-1.39288	-1.38238	-1.37344	-1.36663	-1.36205	-1.35981	-1.35992	-1.3624	-1.3672	-1.37424
179																																		-1.48686	-1.46996	-1.4539	-1.43876	-1.42461	-1.41168	-1.39962	-1.38931	-1.38086	-1.37443	-1.37012	-1.368	-1.36811	-1.37044	-1.37497	-1.38161
180																																		-1.49205	-1.47617	-1.46097	-1.44649	-1.43263	-1.41981	-1.40844	-1.39876	-1.39086	-1.38483	-1.3808	-1.37882	-1.37892	-1.38111	-1.38534	-1.39156
181																																			-1.48412	-1.4694	-1.4553	-1.44217	-1.43021	-1.41964	-1.41065	-1.4033	-1.39772	-1.39398	-1.39214	-1.39224	-1.39426	-1.39819	-1.40395
182																																			-1.49307	-1.47914	-1.46602	-1.45387	-1.44283	-1.43308	-1.4248	-1.41805	-1.41291	-1.40948	-1.40779	-1.40788	-1.40974	-1.41335	-1.41865
183																																				-1.49077	-1.47873	-1.4676	-1.4575	-1.4486	-1.44105	-1.43489	-1.43022	-1.42709	-1.42556	-1.42564	-1.42733	-1.43061	-1.43544
184																																				-1.50421	-1.49328	-1.48317	-1.47403	-1.46598	-1.45917	-1.45362	-1.4494	-1.44659	-1.4452	-1.44528	-1.4468	-1.44976	-1.45411
185																																					-1.50947	-1.5004	-1.49221	-1.48501	-1.47893	-1.47397	-1.47022	-1.46771	-1.46648	-1.46654	-1.4679	-1.47054	-1.47441
186																																						-1.51908	-1.51183	-1.50546	-1.50009	-1.49572	-1.49241	-1.4902	-1.48911	-1.48917	-1.49037	-1.49269	-1.49611
187																																						-1.53904	-1.5327	-1.52714	-1.52245	-1.51865	-1.51577	-1.51385	-1.5129	-1.51295	-1.51399	-1.51601	-1.51898
188																																							-1.55447	-1.54969	-1.54566	-1.5424	-1.53992	-1.53828	-1.53747	-1.53751	-1.5384	-1.54013	-1.54268
189																																								-1.57287	-1.56947	-1.56671	-1.56463	-1.56324	-1.56256	-1.5626	-1.56335	-1.5648	-1.56695
190																																								-1.59645	-1.59363	-1.59136	-1.58964	-1.58849	-1.58793	-1.58796	-1.58858	-1.58978	-1.59156
191																																									-1.61793	-1.6161	-1.61472	-1.6138	-1.61335	-1.61337	-1.61387	-1.61483	-1.61626
192																																										-1.64073	-1.63966	-1.63894	-1.6386	-1.63862	-1.639	-1.63975	-1.64085
193																																											-1.66426	-1.66374	-1.66348	-1.6635	-1.66378	-1.66432	-1.66513
194																																											-1.68834	-1.68799	-1.68782	-1.68783	-1.68802	-1.68838	-1.68893
195																																												-1.71156	-1.71147	-1.71147	-1.71157	-1.71178	-1.71207
196																																													-1.73426	-1.73426	-1.73429	-1.73434	-1.73443
197																																														-1.75602	-1.75598	-1.75591	-1.75581
198																																															-1.77662	-1.77644	-1.77618
199																																																-1.79587	-1.79547
200																																																	-1.81365
201
202
203
204
205
206
207
208
209
210
211
212
213
214
215
216
217
218
219
220
221
222
223
224
225
226
227
228
229
230
231
232
233
234
235
236
237
238
239
240
241
242
243
244
245
246
247
248
249
250
251
252
253
254
255
[truncated: 207 more columns]

## Sheet: reconstructed_2
	0	1	2	3	4	5	6	7	8	9	10	11	12	13	14	15	16	17	18	19	20	21	22	23	24	25	26	27	28	29	30	31	32	33	34	35	36	37	38	39	40	41	42	43	44	45	46	47	48
0
1
2
3
4
5
6
7
8
9
10
11
12
13
14
15
16
17
18
19
20
21
22
23
24
25
26
27
28
29
30
31
32
33
34
35
36
37
38
39
40
41
42
43
44
45
46
47
48
49
50
51
52
53
54
55
56																																																	-2.82617
57																																																-2.85323	-2.85607
58																																															-2.88512	-2.88487	-2.88851
59																																														-2.91262	-2.91083	-2.91487	-2.91769
60																																													-2.93625	-2.9339	-2.93536	-2.93827	-2.94293
61																																												-2.9598	-2.95679	-2.95627	-2.95864	-2.96256	-2.9673
62																																											-2.98386	-2.98001	-2.97717	-2.9781	-2.98207	-2.98512	-2.99158
63																																											-3.00108	-2.99681	-2.99699	-3.00071	-3.00516	-3.00948	-3.01726
64																																										-3.02294	-3.01781	-3.01772	-3.02088	-3.02708	-3.03263	-3.04156	-3.05283
65																																									-3.05138	-3.04759	-3.04525	-3.04897	-3.05459	-3.06435	-3.0709	-3.08001	-3.09017
66																																								-3.08334	-3.08183	-3.08124	-3.08052	-3.08639	-3.09515	-3.1021	-3.10696	-3.11429	-3.12274
67																																								-3.10923	-3.11268	-3.11195	-3.11313	-3.12025	-3.12956	-3.13542	-3.13939	-3.14664	-3.15386
68																																							-3.12652	-3.13229	-3.13521	-3.13791	-3.14191	-3.14888	-3.15809	-3.16336	-3.16858	-3.17752	-3.18211
69																																						-3.14301	-3.1459	-3.14979	-3.15604	-3.16151	-3.16808	-3.17427	-3.18068	-3.18663	-3.19395	-3.20087	-3.2048
70																																						-3.16271	-3.16451	-3.1663	-3.17486	-3.18479	-3.19082	-3.19678	-3.20155	-3.20599	-3.21406	-3.22101	-3.22495
71																																					-3.17751	-3.18151	-3.18147	-3.18493	-3.19383	-3.20448	-3.21199	-3.21682	-3.22097	-3.22544	-3.23307	-3.24046	-3.24474
72																																				-3.18627	-3.19331	-3.19839	-3.19813	-3.20227	-3.21212	-3.2226	-3.23113	-3.23638	-3.24035	-3.24503	-3.25204	-3.25946	-3.26442
73																																				-3.20021	-3.20778	-3.20999	-3.21034	-3.21676	-3.22677	-3.23921	-3.24915	-3.25539	-3.26003	-3.26423	-3.27122	-3.2757	-3.27995
74																																			-3.20034	-3.20895	-3.21391	-3.21878	-3.22204	-3.22838	-3.2402	-3.25557	-3.26749	-3.27413	-3.27939	-3.28352	-3.28783	-3.2915	-3.29293
75																																			-3.20593	-3.21414	-3.22148	-3.2271	-3.23282	-3.24069	-3.25506	-3.2724	-3.28381	-3.29069	-3.29675	-3.30115	-3.30339	-3.3049	-3.30437
76																																		-3.20186	-3.21239	-3.2204	-3.22816	-3.23647	-3.24279	-3.25436	-3.27113	-3.28699	-3.29526	-3.30247	-3.30756	-3.31009	-3.30992	-3.31029	-3.31005
77																																		-3.20919	-3.21766	-3.22498	-3.23544	-3.24344	-3.25257	-3.26783	-3.28505	-3.29552	-3.30337	-3.30907	-3.31072	-3.31084	-3.31081	-3.31084	-3.31082
78																																	-3.20003	-3.21209	-3.22053	-3.23086	-3.23937	-3.24934	-3.26249	-3.28001	-3.29402	-3.30331	-3.30854	-3.31058	-3.31085	-3.31085	-3.31085	-3.31085	-3.31085
79																																-3.1845	-3.20124	-3.214	-3.22213	-3.23217	-3.24182	-3.25336	-3.27106	-3.28962	-3.30069	-3.30706	-3.3101	-3.31085	-3.31085	-3.31085	-3.31085	-3.31085	-3.31085
80																																-3.18202	-3.19918	-3.21227	-3.22093	-3.23065	-3.24185	-3.25928	-3.28008	-3.2946	-3.3038	-3.3091	-3.3108	-3.31085	-3.31085	-3.31085	-3.31085	-3.31085	-3.31083
81																															-3.15863	-3.17755	-3.19487	-3.20712	-3.21781	-3.23051	-3.24607	-3.26622	-3.28561	-3.29771	-3.30622	-3.31029	-3.31085	-3.31085	-3.31085	-3.31085	-3.31085	-3.31085	-3.31004
82																															-3.15215	-3.17095	-3.18635	-3.20243	-3.21745	-3.23373	-3.25221	-3.27332	-3.28949	-3.30059	-3.30798	-3.31085	-3.31085	-3.31085	-3.31085	-3.31085	-3.31085	-3.31078	-3.30779
83																														-3.12518	-3.14425	-3.16264	-3.18037	-3.20011	-3.21906	-3.23867	-3.2592	-3.27802	-3.29146	-3.30282	-3.30898	-3.31085	-3.31085	-3.31085	-3.31085	-3.31085	-3.31085	-3.30963	-3.30455
84																														-3.11776	-3.14031	-3.15828	-3.17862	-3.20037	-3.22149	-3.24193	-3.26043	-3.27676	-3.2923	-3.30413	-3.30936	-3.31085	-3.31085	-3.31085	-3.31085	-3.31085	-3.31071	-3.30721	-3.30093
85																														-3.11213	-3.13449	-3.1552	-3.17763	-3.20007	-3.21981	-3.23858	-3.25621	-3.27377	-3.29064	-3.30274	-3.30929	-3.31085	-3.31085	-3.31085	-3.31085	-3.31085	-3.30922	-3.3041	-3.29404
86																													-3.07246	-3.09975	-3.1249	-3.14877	-3.1723	-3.19365	-3.2134	-3.2321	-3.2499	-3.26885	-3.28676	-3.30068	-3.30871	-3.31085	-3.31085	-3.31085	-3.31085	-3.31035	-3.30626	-3.29775	-3.2835
87																													-3.05719	-3.08429	-3.11227	-3.13974	-3.16574	-3.18757	-3.20703	-3.22597	-3.24482	-3.26382	-3.28243	-3.29819	-3.30625	-3.31031	-3.31085	-3.31085	-3.31082	-3.30836	-3.2996	-3.28571	-3.27042
88																												-3.02038	-3.04095	-3.06949	-3.10189	-3.13185	-3.15949	-3.18259	-3.20183	-3.22083	-3.24027	-3.26097	-3.27996	-3.29349	-3.30413	-3.30851	-3.30979	-3.31048	-3.30977	-3.30182	-3.28842	-3.27233	-3.2563
89																												-3.00877	-3.02916	-3.057	-3.08912	-3.12354	-3.15264	-3.17607	-3.1955	-3.21641	-3.23791	-3.25728	-3.27381	-3.28887	-3.29818	-3.30474	-3.30904	-3.30921	-3.30366	-3.2912	-3.27483	-3.25918	-3.24089
90																											-2.98301	-2.9981	-3.01739	-3.04205	-3.07595	-3.11226	-3.14222	-3.16728	-3.19228	-3.21349	-3.23257	-3.25155	-3.26854	-3.28198	-3.29088	-3.29883	-3.30259	-3.3015	-3.29123	-3.27778	-3.26238	-3.24505	-3.22489
91																											-2.96928	-2.98694	-3.00376	-3.02935	-3.0646	-3.09955	-3.13265	-3.16266	-3.18771	-3.20827	-3.22744	-3.24639	-3.26337	-3.27374	-3.28182	-3.28712	-3.29139	-3.28736	-3.27741	-3.26393	-3.24916	-3.22975	-3.20873
92																											-2.95844	-2.97568	-2.99469	-3.02112	-3.05296	-3.08851	-3.12292	-3.15339	-3.17917	-3.20177	-3.22096	-3.23991	-3.25622	-3.26548	-3.27093	-3.27571	-3.27646	-3.27256	-3.2632	-3.24984	-3.23395	-3.21447	-3.19065
93																										-2.92935	-2.94804	-2.96608	-2.98705	-3.01052	-3.04178	-3.07717	-3.11172	-3.14239	-3.1708	-3.19236	-3.21155	-3.23049	-3.24561	-3.25499	-3.25963	-3.26355	-3.26338	-3.25836	-3.24854	-3.23436	-3.21782	-3.19701	-3.17205
94																										-2.91573	-2.93629	-2.95694	-2.97711	-3.00085	-3.03142	-3.06685	-3.10222	-3.13604	-3.16298	-3.18328	-3.20225	-3.22047	-3.23333	-3.2426	-3.24939	-3.25151	-3.2494	-3.24307	-3.23316	-3.21892	-3.20097	-3.17915	-3.1531
95																										-2.90222	-2.92482	-2.94545	-2.96859	-2.99322	-3.02279	-3.05901	-3.09589	-3.12917	-3.1523	-3.17349	-3.19253	-3.20861	-3.2208	-3.23009	-3.23589	-3.23737	-3.23392	-3.22879	-3.21849	-3.20301	-3.18413	-3.16057	-3.13414
96																									-2.86322	-2.8878	-2.91208	-2.9366	-2.96044	-2.98538	-3.01533	-3.04761	-3.08236	-3.11367	-3.13938	-3.16139	-3.18063	-3.19483	-3.20705	-3.21602	-3.22096	-3.22155	-3.21885	-3.21244	-3.20148	-3.18573	-3.16627	-3.14197	-3.11517
97																									-2.84643	-2.87081	-2.89895	-2.92621	-2.94954	-2.97619	-3.00237	-3.03097	-3.06501	-3.09565	-3.12466	-3.14888	-3.16685	-3.18095	-3.19301	-3.20077	-3.20396	-3.20379	-3.20021	-3.19391	-3.18349	-3.16842	-3.14851	-3.1232	-3.09542
98																									-2.83072	-2.85774	-2.88865	-2.91353	-2.93698	-2.9634	-2.98895	-3.01886	-3.04867	-3.07802	-3.10769	-3.13277	-3.1515	-3.16709	-3.17797	-3.18556	-3.1878	-3.18692	-3.18341	-3.17624	-3.16508	-3.15064	-3.13037	-3.10417	-3.07444
99																								-2.79188	-2.81829	-2.85005	-2.8784	-2.90123	-2.92264	-2.94853	-2.97827	-3.00607	-3.03289	-3.05977	-3.0878	-3.11493	-3.13598	-3.15228	-3.16348	-3.1703	-3.17187	-3.17032	-3.16556	-3.15729	-3.14639	-3.13217	-3.11101	-3.08407	-3.05339
100																								-2.77663	-2.80656	-2.83788	-2.86708	-2.89104	-2.91155	-2.93698	-2.96295	-2.99232	-3.01786	-3.04147	-3.06875	-3.09564	-3.11937	-3.13572	-3.14713	-3.15344	-3.15408	-3.15155	-3.14668	-3.1381	-3.12609	-3.11157	-3.09096	-3.06252	-3.03445
101																								-2.76477	-2.796	-2.82996	-2.85973	-2.88169	-2.90183	-2.92195	-2.94862	-2.979	-3.00301	-3.0251	-3.04938	-3.07641	-3.0999	-3.11717	-3.12838	-3.13332	-3.13366	-3.13047	-3.12526	-3.1156	-3.10395	-3.08928	-3.06857	-3.04114	-3.01847
102																								-2.76109	-2.79143	-2.82377	-2.851	-2.87234	-2.89226	-2.91361	-2.93953	-2.96614	-2.9888	-3.00856	-3.03092	-3.05586	-3.07713	-3.09303	-3.10358	-3.10861	-3.10879	-3.10528	-3.09922	-3.08985	-3.07876	-3.06544	-3.04451	-3.02308	-3.00494
103																							-2.73359	-2.75773	-2.78773	-2.81789	-2.84322	-2.86766	-2.88953	-2.9082	-2.93014	-2.95254	-2.97279	-2.99227	-3.0121	-3.03233	-3.05012	-3.06421	-3.07424	-3.07977	-3.08019	-3.07646	-3.0699	-3.06155	-3.052	-3.03962	-3.02437	-3.00842	-2.99345
104																							-2.72909	-2.75295	-2.78076	-2.81176	-2.83823	-2.86143	-2.88352	-2.90266	-2.9216	-2.94018	-2.95681	-2.97555	-2.99283	-3.00996	-3.02378	-3.0333	-3.0432	-3.04879	-3.05016	-3.04717	-3.04084	-3.03342	-3.0253	-3.01694	-3.00647	-2.99412	-2.97903
105																							-2.72352	-2.74798	-2.77781	-2.80603	-2.83225	-2.85679	-2.87683	-2.896	-2.91347	-2.9262	-2.94198	-2.95856	-2.97567	-2.98773	-2.99751	-3.00656	-3.01403	-3.02003	-3.02241	-3.0207	-3.01568	-3.00926	-3.00398	-2.99721	-2.98808	-2.97636	-2.96267
106																							-2.72101	-2.74634	-2.77541	-2.80186	-2.82653	-2.8489	-2.86894	-2.88768	-2.90275	-2.91521	-2.92963	-2.94496	-2.957	-2.96684	-2.97446	-2.9813	-2.98892	-2.99531	-2.99839	-2.99754	-2.99311	-2.98843	-2.98241	-2.97648	-2.96857	-2.95639	-2.94686
107																							-2.71975	-2.74504	-2.77039	-2.79599	-2.81783	-2.84073	-2.8597	-2.87721	-2.89213	-2.90591	-2.91838	-2.9298	-2.93796	-2.94607	-2.95322	-2.95971	-2.96589	-2.97191	-2.9744	-2.97246	-2.96843	-2.96435	-2.96009	-2.95472	-2.94826	-2.93918	-2.93141
108																						-2.69361	-2.71606	-2.7389	-2.76405	-2.78524	-2.80677	-2.82794	-2.84814	-2.86492	-2.88091	-2.8935	-2.90275	-2.91114	-2.91897	-2.9267	-2.93184	-2.93705	-2.94314	-2.94735	-2.94708	-2.94404	-2.93916	-2.93564	-2.93353	-2.93045	-2.92541	-2.91956	-2.91403
109																						-2.68674	-2.70807	-2.73138	-2.75191	-2.77249	-2.79398	-2.81493	-2.83492	-2.8519	-2.86535	-2.87553	-2.88396	-2.89203	-2.89834	-2.90353	-2.90858	-2.91353	-2.91854	-2.91945	-2.91716	-2.91106	-2.90648	-2.90362	-2.90235	-2.90027	-2.89787	-2.89377	-2.88991
110																						-2.67596	-2.69755	-2.71932	-2.73979	-2.76082	-2.78094	-2.8025	-2.82076	-2.83416	-2.84575	-2.85443	-2.86247	-2.86835	-2.87366	-2.87853	-2.88265	-2.88613	-2.88779	-2.88621	-2.88312	-2.87771	-2.87159	-2.86994	-2.86673	-2.86546	-2.86344	-2.86131	-2.85829
111																						-2.66522	-2.68706	-2.7079	-2.72995	-2.75013	-2.77092	-2.7907	-2.80535	-2.81618	-2.82441	-2.83271	-2.83853	-2.84328	-2.8477	-2.85138	-2.85346	-2.85385	-2.85331	-2.85048	-2.84623	-2.83895	-2.83435	-2.83031	-2.82718	-2.82524	-2.8244	-2.82251	-2.82082
112																						-2.65436	-2.67563	-2.69722	-2.71814	-2.73866	-2.75813	-2.77406	-2.7863	-2.79697	-2.80381	-2.80867	-2.81267	-2.81589	-2.81872	-2.81904	-2.81883	-2.81765	-2.81468	-2.80883	-2.8008	-2.79305	-2.78712	-2.78194	-2.77901	-2.77739	-2.77702	-2.77648	-2.77566
113																						-2.64197	-2.66267	-2.68179	-2.70114	-2.721	-2.73717	-2.7516	-2.76455	-2.77213	-2.7758	-2.77891	-2.78181	-2.78375	-2.78244	-2.78101	-2.77821	-2.77228	-2.76594	-2.75748	-2.74716	-2.73624	-2.73146	-2.72645	-2.72286	-2.72146	-2.72197	-2.72482	-2.7262
114																					-2.61108	-2.62895	-2.6461	-2.66329	-2.68117	-2.69911	-2.71379	-2.72719	-2.73666	-2.74015	-2.74332	-2.74573	-2.74613	-2.74602	-2.74329	-2.73858	-2.72872	-2.71916	-2.70961	-2.70032	-2.68489	-2.67534	-2.66926	-2.66466	-2.66179	-2.66075	-2.66416	-2.66781	-2.67021
115																					-2.5985	-2.61492	-2.62844	-2.64387	-2.66058	-2.67528	-2.68825	-2.69844	-2.70118	-2.7033	-2.7058	-2.70657	-2.70504	-2.70323	-2.69844	-2.68833	-2.67386	-2.66125	-2.65222	-2.6378	-2.62417	-2.61589	-2.60823	-2.60338	-2.59932	-2.60006	-2.6042	-2.60634	-2.60834
116																					-2.5747	-2.5923	-2.60656	-2.62065	-2.63495	-2.64458	-2.65384	-2.65782	-2.65755	-2.65991	-2.65989	-2.65829	-2.65587	-2.65233	-2.64352	-2.63256	-2.61874	-2.60611	-2.59211	-2.57688	-2.56285	-2.55208	-2.54342	-2.53815	-2.53523	-2.5361	-2.53773	-2.53901	-2.54097
117																					-2.53608	-2.5548	-2.56989	-2.58461	-2.59469	-2.60212	-2.60679	-2.60703	-2.60704	-2.6057	-2.60372	-2.6007	-2.59679	-2.59063	-2.58328	-2.57151	-2.55531	-2.5389	-2.52125	-2.50554	-2.49118	-2.48005	-2.47283	-2.46747	-2.46469	-2.46389	-2.46411	-2.46489	-2.46796
118																					-2.47846	-2.49858	-2.51751	-2.53144	-2.5402	-2.54541	-2.54659	-2.54526	-2.54351	-2.54132	-2.53844	-2.53371	-2.52749	-2.52233	-2.51213	-2.49605	-2.47856	-2.46321	-2.44631	-2.42962	-2.41526	-2.40542	-2.39747	-2.39081	-2.38675	-2.38432	-2.38356	-2.38765	-2.39103
119																					-2.39855	-2.42324	-2.44466	-2.45896	-2.46929	-2.47371	-2.47667	-2.47597	-2.47412	-2.47126	-2.46655	-2.45845	-2.45249	-2.44474	-2.43099	-2.41508	-2.39989	-2.38285	-2.36418	-2.34893	-2.33594	-2.32482	-2.31735	-2.31178	-2.30764	-2.30461	-2.30559	-2.30814	-2.3133
120																					-2.29043	-2.32051	-2.3451	-2.36567	-2.38066	-2.39241	-2.39739	-2.39752	-2.39528	-2.39321	-2.38721	-2.37967	-2.37096	-2.36053	-2.34683	-2.33224	-2.31669	-2.29805	-2.28062	-2.26592	-2.25304	-2.24326	-2.23808	-2.23354	-2.22877	-2.22445	-2.22445	-2.2259	-2.22967
121																					-2.1722	-2.19925	-2.22719	-2.25318	-2.27927	-2.29904	-2.30842	-2.30994	-2.31233	-2.31192	-2.30637	-2.29782	-2.29017	-2.27766	-2.26438	-2.25072	-2.23315	-2.21377	-2.19831	-2.18476	-2.17018	-2.16078	-2.1548	-2.14778	-2.14114	-2.13732	-2.13512	-2.13655	-2.13984
122																					-2.07525	-2.09413	-2.11893	-2.14553	-2.17375	-2.1967	-2.21296	-2.22321	-2.23149	-2.23301	-2.22973	-2.22434	-2.21598	-2.20457	-2.19066	-2.17407	-2.15456	-2.13361	-2.11667	-2.10221	-2.08556	-2.07363	-2.06399	-2.05489	-2.04905	-2.04455	-2.04122	-2.04099	-2.04533
123																					-2.02292	-2.03352	-2.04652	-2.06311	-2.08419	-2.1051	-2.12315	-2.14226	-2.1552	-2.16145	-2.16299	-2.15887	-2.15279	-2.14097	-2.12501	-2.10639	-2.08119	-2.05768	-2.04173	-2.02462	-2.00812	-1.994	-1.98337	-1.97546	-1.96695	-1.96166	-1.95795	-1.95918	-1.96279
124																					-2.00438	-2.00882	-2.01174	-2.01805	-2.02727	-2.03903	-2.05534	-2.07402	-2.08722	-2.09626	-2.09937	-2.09907	-2.09378	-2.08287	-2.0668	-2.04537	-2.01955	-1.99774	-1.98139	-1.96454	-1.95035	-1.93814	-1.92744	-1.91847	-1.90895	-1.90331	-1.90119	-1.90038	-1.90185
125																				-2.00016	-2.00026	-2.00076	-1.99942	-1.99903	-1.99893	-2.0029	-2.01327	-2.02148	-2.03239	-2.03958	-2.04456	-2.04609	-2.04234	-2.03161	-2.01506	-1.99441	-1.97162	-1.95365	-1.93702	-1.92362	-1.91134	-1.89986	-1.8898	-1.88133	-1.87157	-1.86535	-1.86342	-1.86281	-1.85984
126																				-2.00137	-2.00027	-1.99977	-1.99497	-1.99156	-1.98798	-1.98838	-1.9877	-1.99023	-1.994	-1.99619	-2.00143	-2.00159	-1.9985	-1.99057	-1.97571	-1.95609	-1.93699	-1.92002	-1.90493	-1.89408	-1.88654	-1.87588	-1.8679	-1.8601	-1.84802	-1.84221	-1.84072	-1.83898	-1.83215
127																				-2.0028	-2.00201	-1.99786	-1.99414	-1.98946	-1.98627	-1.98189	-1.97821	-1.97559	-1.97053	-1.96831	-1.9702	-1.97192	-1.97207	-1.96338	-1.94599	-1.92436	-1.90738	-1.89581	-1.88486	-1.87567	-1.8692	-1.86021	-1.85425	-1.8455	-1.83394	-1.83086	-1.82995	-1.82573	-1.81664
128																				-2.00293	-2.0013	-1.9964	-1.99492	-1.99001	-1.98662	-1.98186	-1.97658	-1.96948	-1.96109	-1.95607	-1.95743	-1.95933	-1.95627	-1.9436	-1.92191	-1.90137	-1.89013	-1.882	-1.87086	-1.86	-1.85355	-1.84889	-1.84634	-1.83464	-1.82755	-1.82434	-1.82047	-1.81508	-1.81247
129																				-2.00248	-1.99872	-1.99657	-1.99524	-1.99134	-1.98686	-1.98224	-1.97484	-1.96824	-1.96031	-1.95408	-1.9538	-1.95458	-1.94943	-1.93415	-1.91261	-1.89288	-1.88419	-1.87707	-1.8628	-1.8513	-1.84794	-1.84715	-1.84116	-1.83053	-1.82349	-1.81823	-1.81489	-1.81252	-1.81232
130																				-2.0008	-1.99725	-1.99703	-1.99579	-1.99209	-1.98732	-1.97968	-1.97315	-1.96894	-1.96117	-1.95657	-1.95686	-1.95973	-1.95392	-1.93999	-1.91979	-1.90021	-1.89187	-1.8824	-1.86585	-1.85614	-1.853	-1.85145	-1.84243	-1.83447	-1.82705	-1.82178	-1.81952	-1.81731	-1.81413
131																				-1.99827	-1.99707	-1.99707	-1.99651	-1.99218	-1.98685	-1.97898	-1.97481	-1.9732	-1.96907	-1.96881	-1.97263	-1.97453	-1.97013	-1.95818	-1.9407	-1.92357	-1.91124	-1.89495	-1.87875	-1.8701	-1.86617	-1.85977	-1.85224	-1.84378	-1.83577	-1.82913	-1.82573	-1.82173	-1.81768
132																					-1.99707	-1.99707	-1.99679	-1.99285	-1.98787	-1.98382	-1.98404	-1.98738	-1.99219	-1.99767	-2.00211	-2.00452	-1.99948	-1.98987	-1.97304	-1.95359	-1.9353	-1.91788	-1.90129	-1.89133	-1.88273	-1.87265	-1.86458	-1.85499	-1.8448	-1.83805	-1.83613	-1.8329	-1.82775
133																					-1.99754	-1.99755	-1.99736	-1.99597	-1.99611	-1.99949	-2.00646	-2.01867	-2.03029	-2.04122	-2.04781	-2.04816	-2.04256	-2.03193	-2.01449	-1.99321	-1.97279	-1.95076	-1.93226	-1.91877	-1.90749	-1.89434	-1.88387	-1.87428	-1.86267	-1.85723	-1.85594	-1.85375	-1.8498
134																					-2.00087	-2.00239	-2.00409	-2.01187	-2.01895	-2.0341	-2.05282	-2.07189	-2.0894	-2.10049	-2.10519	-2.10189	-2.0954	-2.08408	-2.06488	-2.04298	-2.01966	-1.99644	-1.97655	-1.96034	-1.94485	-1.92827	-1.91571	-1.9052	-1.89394	-1.88934	-1.88907	-1.88884	-1.88816
135																					-2.01702	-2.02192	-2.03545	-2.05375	-2.07617	-2.10223	-2.12808	-2.14472	-2.16036	-2.16643	-2.16565	-2.16085	-2.153	-2.13948	-2.1217	-2.10196	-2.07933	-2.05713	-2.03712	-2.01819	-1.9993	-1.98105	-1.96927	-1.95773	-1.94881	-1.94495	-1.94497	-1.94565	-1.94586
136																					-2.06411	-2.08051	-2.11013	-2.13877	-2.16799	-2.19487	-2.2146	-2.22602	-2.23058	-2.23175	-2.2303	-2.22417	-2.21351	-2.20057	-2.18535	-2.168	-2.14928	-2.12981	-2.11294	-2.09299	-2.07491	-2.05864	-2.04782	-2.04076	-2.03199	-2.02783	-2.02636	-2.02674	-2.03022
137																					-2.15784	-2.19059	-2.2221	-2.24851	-2.27127	-2.2926	-2.30279	-2.30501	-2.30546	-2.30564	-2.30232	-2.29462	-2.28578	-2.27371	-2.25825	-2.24382	-2.22791	-2.21209	-2.19421	-2.17655	-2.16072	-2.14807	-2.14034	-2.13424	-2.12764	-2.12157	-2.11977	-2.12081	-2.12564
138																					-2.28154	-2.31074	-2.33371	-2.35399	-2.37264	-2.38505	-2.38736	-2.38717	-2.38722	-2.38524	-2.38217	-2.37687	-2.36899	-2.35584	-2.34085	-2.32836	-2.31158	-2.29447	-2.27524	-2.26079	-2.24694	-2.23529	-2.22835	-2.22352	-2.21739	-2.21184	-2.20886	-2.21164	-2.21642
139																					-2.38769	-2.41053	-2.43029	-2.44881	-2.46205	-2.46531	-2.46639	-2.46677	-2.46585	-2.46497	-2.46234	-2.45744	-2.44994	-2.43868	-2.42697	-2.41174	-2.39353	-2.37559	-2.36006	-2.3437	-2.33128	-2.31926	-2.31173	-2.30719	-2.29968	-2.29432	-2.29259	-2.29494	-2.29945
140																					-2.46985	-2.49083	-2.50919	-2.52525	-2.53423	-2.53663	-2.53911	-2.54062	-2.54087	-2.53869	-2.53567	-2.53221	-2.52765	-2.5183	-2.50663	-2.49056	-2.4735	-2.45562	-2.43821	-2.42545	-2.41278	-2.39908	-2.39098	-2.38484	-2.37864	-2.37347	-2.37263	-2.37546	-2.38022
141																					-2.53181	-2.55158	-2.56872	-2.58259	-2.58863	-2.59414	-2.60126	-2.60358	-2.60362	-2.60329	-2.60161	-2.59935	-2.59549	-2.58898	-2.57743	-2.56305	-2.54653	-2.52922	-2.51539	-2.50213	-2.48733	-2.4754	-2.46619	-2.46013	-2.45471	-2.45117	-2.45187	-2.45629	-2.4591
142																					-2.57363	-2.5905	-2.60517	-2.6166	-2.62652	-2.63778	-2.64677	-2.65182	-2.6549	-2.65483	-2.65619	-2.65552	-2.6522	-2.64611	-2.63834	-2.6254	-2.60793	-2.594	-2.58352	-2.56976	-2.55667	-2.54415	-2.53712	-2.53258	-2.52692	-2.52605	-2.52851	-2.53015	-2.53272
143																						-2.61236	-2.6275	-2.64141	-2.65605	-2.66998	-2.68204	-2.69101	-2.69613	-2.69988	-2.7019	-2.70138	-2.69981	-2.69645	-2.68921	-2.67739	-2.66486	-2.6545	-2.64364	-2.63145	-2.61811	-2.60588	-2.60271	-2.59682	-2.59354	-2.5937	-2.59547	-2.59738	-2.59961
144																						-2.62828	-2.64523	-2.66263	-2.68001	-2.6956	-2.71054	-2.72325	-2.73089	-2.73707	-2.73953	-2.74088	-2.74152	-2.74021	-2.73611	-2.72867	-2.719	-2.71104	-2.70369	-2.69184	-2.67826	-2.66947	-2.66419	-2.66015	-2.6568	-2.65633	-2.65768	-2.66019	-2.66305
145																						-2.64192	-2.66166	-2.68233	-2.69965	-2.71738	-2.7346	-2.74927	-2.76033	-2.7682	-2.77281	-2.77609	-2.77794	-2.77925	-2.77776	-2.77392	-2.76968	-2.76627	-2.7603	-2.75144	-2.73903	-2.73228	-2.72544	-2.72095	-2.71785	-2.71677	-2.71809	-2.71931	-2.72203
146																						-2.655	-2.67757	-2.69678	-2.71533	-2.73641	-2.75535	-2.7714	-2.78588	-2.79518	-2.80104	-2.80638	-2.80972	-2.81289	-2.81309	-2.81439	-2.81447	-2.81279	-2.8081	-2.80198	-2.79516	-2.78781	-2.78156	-2.77813	-2.77569	-2.77353	-2.7736	-2.77343	-2.77335
147																						-2.6666	-2.68816	-2.70706	-2.72745	-2.75006	-2.76936	-2.78689	-2.80319	-2.81545	-2.82452	-2.83076	-2.83651	-2.84048	-2.8444	-2.84755	-2.84929	-2.84922	-2.84812	-2.84565	-2.84063	-2.83534	-2.83064	-2.82735	-2.82346	-2.822	-2.82088	-2.81998	-2.8177
148																						-2.67767	-2.69782	-2.71712	-2.73974	-2.76055	-2.7795	-2.79977	-2.81918	-2.83377	-2.84455	-2.85343	-2.86006	-2.86622	-2.87098	-2.87545	-2.87873	-2.88156	-2.88374	-2.88313	-2.88042	-2.87542	-2.87127	-2.86758	-2.86422	-2.86274	-2.86112	-2.85856	-2.856
149																							-2.70725	-2.72832	-2.75192	-2.77138	-2.79112	-2.81478	-2.83466	-2.84963	-2.86308	-2.87405	-2.88207	-2.88857	-2.89491	-2.90142	-2.90611	-2.91092	-2.91444	-2.91542	-2.91415	-2.91114	-2.90716	-2.90346	-2.90071	-2.89828	-2.89541	-2.89232	-2.88891
150																							-2.71375	-2.73815	-2.76008	-2.78304	-2.80603	-2.82889	-2.84662	-2.86372	-2.87891	-2.89088	-2.90028	-2.90937	-2.91685	-2.92366	-2.93014	-2.93594	-2.94048	-2.94299	-2.94484	-2.94262	-2.94084	-2.9373	-2.93405	-2.9303	-2.92638	-2.92073	-2.91514
151																							-2.71815	-2.74217	-2.76835	-2.7931	-2.8181	-2.83873	-2.85813	-2.87591	-2.89225	-2.90455	-2.91549	-2.92628	-2.93598	-2.94419	-2.952	-2.95836	-2.96517	-2.97046	-2.97252	-2.97244	-2.96935	-2.9662	-2.96164	-2.95641	-2.9496	-2.94124	-2.93323
152																							-2.72088	-2.7455	-2.77148	-2.79972	-2.82503	-2.84819	-2.8682	-2.88629	-2.90216	-2.91485	-2.92694	-2.94068	-2.95371	-2.9638	-2.97365	-2.98189	-2.9895	-2.99539	-2.99817	-2.99726	-2.99309	-2.98819	-2.98285	-2.97687	-2.96969	-2.95986	-2.94955
153																							-2.7235	-2.74661	-2.77365	-2.80392	-2.83064	-2.85469	-2.87639	-2.89518	-2.91106	-2.92496	-2.93893	-2.95704	-2.97201	-2.98531	-2.99595	-3.00422	-3.01463	-3.02249	-3.02429	-3.02085	-3.0151	-3.00861	-3.00234	-2.99679	-2.98903	-2.97666	-2.96608
154																								-2.74862	-2.77754	-2.80794	-2.83588	-2.86187	-2.88309	-2.90203	-2.91971	-2.93481	-2.95475	-2.97422	-2.99137	-3.00539	-3.01831	-3.03212	-3.04417	-3.05153	-3.05247	-3.04725	-3.03934	-3.03165	-3.02506	-3.01752	-3.00695	-2.99383	-2.98118
155																								-2.75453	-2.7829	-2.81434	-2.84319	-2.86776	-2.88826	-2.90912	-2.92812	-2.94872	-2.9713	-2.99125	-3.00875	-3.02729	-3.0461	-3.06221	-3.07578	-3.08292	-3.08177	-3.07534	-3.06749	-3.05948	-3.05111	-3.03979	-3.02539	-3.01026	-2.99342
156																								-2.75818	-2.7893	-2.82125	-2.84995	-2.87461	-2.89663	-2.91536	-2.9362	-2.9637	-2.98805	-3.0068	-3.02664	-3.0508	-3.0742	-3.09296	-3.10684	-3.11238	-3.11037	-3.10504	-3.09725	-3.08876	-3.07776	-3.06304	-3.04626	-3.0253	-3.00492
157																								-2.76512	-2.79644	-2.82896	-2.85981	-2.88435	-2.90359	-2.92248	-2.9494	-2.97855	-3.00285	-3.02119	-3.04553	-3.0745	-3.09986	-3.11796	-3.13148	-3.13702	-3.13611	-3.13104	-3.12423	-3.11561	-3.10219	-3.08745	-3.06667	-3.04251	-3.01901
158																									-2.8098	-2.84332	-2.87179	-2.89434	-2.91229	-2.93451	-2.96549	-2.99472	-3.01658	-3.03756	-3.06591	-3.09611	-3.11864	-3.13719	-3.14962	-3.15541	-3.15596	-3.15261	-3.14738	-3.13767	-3.12541	-3.111	-3.08896	-3.06156	-3.03588
159																									-2.82581	-2.85351	-2.88103	-2.90445	-2.92571	-2.95237	-2.98243	-3.00877	-3.02921	-3.05662	-3.08737	-3.11436	-3.13576	-3.15226	-3.16397	-3.17126	-3.17302	-3.17117	-3.16691	-3.15844	-3.14683	-3.1316	-3.10999	-3.08109	-3.05371
160																									-2.83385	-2.8618	-2.89172	-2.91822	-2.94124	-2.9677	-2.99427	-3.01682	-3.04493	-3.0774	-3.10751	-3.13223	-3.15168	-3.16613	-3.1778	-3.18465	-3.18788	-3.18744	-3.18374	-3.17627	-3.16634	-3.15111	-3.12881	-3.1015	-3.07254
161																										-2.87607	-2.9062	-2.9294	-2.95421	-2.97958	-3.00292	-3.02945	-3.0635	-3.09834	-3.12509	-3.14779	-3.16566	-3.17978	-3.19062	-3.19904	-3.20373	-3.20437	-3.20222	-3.19525	-3.18511	-3.16929	-3.14732	-3.12141	-3.09244
162																										-2.89065	-2.91489	-2.93967	-2.96377	-2.98801	-3.01119	-3.04403	-3.08319	-3.11459	-3.13917	-3.16155	-3.17826	-3.19364	-3.20572	-3.21468	-3.22004	-3.22226	-3.21978	-3.21353	-3.20312	-3.18714	-3.16526	-3.14035	-3.11284
163																										-2.90284	-2.92464	-2.94851	-2.97029	-2.99342	-3.02102	-3.05712	-3.09559	-3.12588	-3.15241	-3.17281	-3.19074	-3.20669	-3.21973	-3.22881	-3.23511	-3.23826	-3.23659	-3.2304	-3.21965	-3.20353	-3.18323	-3.15912	-3.13246
164																											-2.93607	-2.95588	-2.97759	-3.00064	-3.02892	-3.06697	-3.10396	-3.13449	-3.16055	-3.182	-3.20111	-3.21778	-3.23218	-3.24171	-3.24845	-3.2522	-3.25037	-3.24518	-3.23487	-3.21978	-3.20122	-3.17755	-3.15146
165																											-2.94605	-2.96482	-2.98609	-3.00878	-3.03867	-3.07575	-3.11039	-3.14231	-3.169	-3.19166	-3.21084	-3.22915	-3.24354	-3.25422	-3.26082	-3.26272	-3.26241	-3.25939	-3.25041	-3.23594	-3.21794	-3.19589	-3.17031
166																											-2.95571	-2.97516	-2.99458	-3.01646	-3.04866	-3.08621	-3.11931	-3.15021	-3.17894	-3.20108	-3.22026	-3.23918	-3.25453	-3.26558	-3.26812	-3.27052	-3.27508	-3.27375	-3.26514	-3.25086	-3.23457	-3.21328	-3.18881
167																												-2.98554	-3.00324	-3.02731	-3.06047	-3.0976	-3.1298	-3.16052	-3.18765	-3.20944	-3.2284	-3.24736	-3.26341	-3.27237	-3.27615	-3.28307	-3.28846	-3.28801	-3.27892	-3.26549	-3.24943	-3.22944	-3.20628
168																												-2.99739	-3.01289	-3.03702	-3.07509	-3.11103	-3.1424	-3.17137	-3.19437	-3.21469	-3.2348	-3.25385	-3.27059	-3.28003	-3.28885	-3.29698	-3.30176	-3.2999	-3.29172	-3.27858	-3.26273	-3.24425	-3.22308
169																													-3.02318	-3.05138	-3.0881	-3.12236	-3.15251	-3.17608	-3.19809	-3.21823	-3.2378	-3.25815	-3.27583	-3.28798	-3.2996	-3.30687	-3.30891	-3.30727	-3.30068	-3.29024	-3.27572	-3.25812	-3.23894
170																													-3.03779	-3.06694	-3.10086	-3.1318	-3.15708	-3.18074	-3.20154	-3.22114	-3.24144	-3.26073	-3.27766	-3.29401	-3.30616	-3.31045	-3.31072	-3.31059	-3.30648	-3.29934	-3.28675	-3.27116	-3.25455
171																														-3.0842	-3.11305	-3.13768	-3.16248	-3.18561	-3.20766	-3.22688	-3.24597	-3.26522	-3.28361	-3.29987	-3.30988	-3.31084	-3.31085	-3.31085	-3.30989	-3.30491	-3.29617	-3.28439	-3.26929
172																														-3.10057	-3.12543	-3.14749	-3.17141	-3.1953	-3.21435	-3.23331	-3.25227	-3.27125	-3.28973	-3.3051	-3.31061	-3.31085	-3.31085	-3.31085	-3.31079	-3.30878	-3.30389	-3.29442	-3.2819
173																														-3.11576	-3.13602	-3.15651	-3.17774	-3.19842	-3.21877	-3.23852	-3.25748	-3.27643	-3.29455	-3.30696	-3.31063	-3.31085	-3.31085	-3.31085	-3.31085	-3.31043	-3.3076	-3.30171	-3.29117
174																															-3.14022	-3.15921	-3.17889	-3.20025	-3.22134	-3.24141	-3.26102	-3.28105	-3.29647	-3.3065	-3.31031	-3.31085	-3.31085	-3.31085	-3.31085	-3.31082	-3.30935	-3.30637	-3.29819
175																															-3.1444	-3.16159	-3.18035	-3.20039	-3.22121	-3.24005	-3.25998	-3.27942	-3.29549	-3.30497	-3.30967	-3.31085	-3.31085	-3.31085	-3.31085	-3.31085	-3.31073	-3.3082	-3.30369
176																																-3.16926	-3.18679	-3.20431	-3.21859	-3.23571	-3.25556	-3.27503	-3.29176	-3.30288	-3.3087	-3.31036	-3.31085	-3.31085	-3.31085	-3.31085	-3.31085	-3.30975	-3.30652
177																																-3.17822	-3.19377	-3.20755	-3.21893	-3.2326	-3.2496	-3.26986	-3.28676	-3.30028	-3.307	-3.30973	-3.31083	-3.31085	-3.31085	-3.31085	-3.31085	-3.31077	-3.30846
178																																	-3.19939	-3.21042	-3.21991	-3.2316	-3.24653	-3.2639	-3.28056	-3.29572	-3.30415	-3.30849	-3.31019	-3.31085	-3.31085	-3.31085	-3.31085	-3.31085	-3.31013
179																																		-3.21197	-3.22177	-3.23206	-3.24362	-3.25804	-3.27401	-3.28835	-3.29961	-3.3053	-3.30899	-3.31066	-3.31085	-3.31085	-3.31085	-3.31085	-3.3108
180																																		-3.21179	-3.2196	-3.22919	-3.23993	-3.25121	-3.26469	-3.2798	-3.29238	-3.30016	-3.30579	-3.30897	-3.31049	-3.31085	-3.31085	-3.31085	-3.31085
181																																			-3.21571	-3.22691	-3.23587	-3.2455	-3.25617	-3.26868	-3.28068	-3.29299	-3.30021	-3.30543	-3.30848	-3.30999	-3.31066	-3.31085	-3.3108
182																																			-3.21238	-3.22262	-3.22995	-3.23742	-3.24485	-3.25471	-3.26889	-3.28161	-3.29296	-3.29976	-3.30451	-3.30753	-3.30914	-3.30993	-3.30936
183																																				-3.21548	-3.22343	-3.23107	-3.23345	-3.2417	-3.25585	-3.26983	-3.2821	-3.28957	-3.29446	-3.29845	-3.30117	-3.30285	-3.30353
184																																				-3.21067	-3.21802	-3.22161	-3.22424	-3.23076	-3.24183	-3.25654	-3.26749	-3.27323	-3.27787	-3.28248	-3.28658	-3.29049	-3.2919
185																																					-3.20741	-3.21206	-3.21442	-3.21888	-3.22936	-3.24184	-3.25051	-3.25545	-3.25976	-3.26421	-3.26961	-3.27627	-3.27745
186																																						-3.19873	-3.20142	-3.20495	-3.2139	-3.22501	-3.23266	-3.2369	-3.24055	-3.24553	-3.25334	-3.259	-3.26249
187																																						-3.18208	-3.18387	-3.18799	-3.19569	-3.20615	-3.21367	-3.21714	-3.22126	-3.22659	-3.23386	-3.23943	-3.24446
188																																							-3.16502	-3.16927	-3.17709	-3.18719	-3.19393	-3.1974	-3.2023	-3.20735	-3.21355	-3.22025	-3.22554
189																																								-3.15004	-3.15939	-3.16749	-3.17094	-3.17574	-3.18308	-3.18748	-3.1939	-3.20126	-3.20601
190																																								-3.13214	-3.14019	-3.14257	-3.14599	-3.15418	-3.16021	-3.16588	-3.17313	-3.17881	-3.18439
191																																									-3.11371	-3.11585	-3.11929	-3.12554	-3.1328	-3.13827	-3.14439	-3.15144	-3.15644
192																																										-3.08356	-3.08721	-3.09213	-3.09896	-3.10455	-3.11257	-3.11902	-3.1253
193																																											-3.05271	-3.05622	-3.06193	-3.0665	-3.07634	-3.08356	-3.09212
194																																											-3.02405	-3.02515	-3.02613	-3.03172	-3.03982	-3.04731	-3.05557
195																																												-3.00226	-3.00105	-3.00459	-3.00926	-3.01437	-3.02184
196																																													-2.9804	-2.98261	-2.9843	-2.98821	-2.99249
197																																														-2.95991	-2.96139	-2.96233	-2.96776
198																																															-2.93824	-2.9399	-2.94225
199																																																-2.9143	-2.91714
200																																																	-2.88722
201
202
203
204
205
206
207
208
209
210
211
212
213
214
215
216
217
218
219
220
221
222
223
224
225
226
227
228
229
230
231
232
233
234
235
236
237
238
239
240
241
242
243
244
245
246
247
248
249
250
251
252
253
254
255
[truncated: 207 more columns]

## Sheet: calculated_2
	0	1	2	3	4	5	6	7	8	9	10	11	12	13	14	15	16	17	18	19	20	21	22	23	24	25	26	27	28	29	30	31	32	33	34	35	36	37	38	39	40	41	42	43	44	45	46	47	48
0
1
2
3
4
5
6
7
8
9
10
11
12
13
14
15
16
17
18
19
20
21
22
23
24
25
26
27
28
29
30
31
32
33
34
35
36
37
38
39
40
41
42
43
44
45
46
47
48
49
50
51
52
53
54
55
56																																																	-2.84836
57																																																-2.87399	-2.87644
58																																															-2.9009	-2.90224	-2.90441
59																																														-2.92874	-2.92919	-2.93039	-2.9323
60																																													-2.95699	-2.95698	-2.95736	-2.9584	-2.96002
61																																												-2.98531	-2.98504	-2.98503	-2.98536	-2.98622	-2.98759
62																																											-3.01374	-3.0131	-3.01287	-3.01287	-3.01314	-3.01381	-3.0149
63																																											-3.04108	-3.04062	-3.04045	-3.04045	-3.04065	-3.04114	-3.04193
64																																										-3.06854	-3.0681	-3.06783	-3.06771	-3.06771	-3.06784	-3.06814	-3.06859
65																																									-3.09479	-3.09468	-3.09462	-3.09459	-3.09458	-3.09458	-3.09459	-3.09462	-3.09469
66																																								-3.11905	-3.11961	-3.12015	-3.12051	-3.12081	-3.12099	-3.12097	-3.12079	-3.12047	-3.12011
67																																								-3.14253	-3.14378	-3.14496	-3.14582	-3.14648	-3.14687	-3.14683	-3.14644	-3.14572	-3.14487
68																																							-3.16263	-3.16518	-3.16731	-3.16912	-3.17052	-3.17155	-3.17217	-3.17212	-3.17146	-3.17038	-3.16895
69																																						-3.17972	-3.18365	-3.18706	-3.19009	-3.19256	-3.19456	-3.19598	-3.19684	-3.19677	-3.19585	-3.19438	-3.19232
70																																						-3.19856	-3.20366	-3.20803	-3.21203	-3.21521	-3.21785	-3.21968	-3.22082	-3.22073	-3.2195	-3.21762	-3.21489
71																																					-3.20962	-3.21626	-3.22252	-3.228	-3.23293	-3.23694	-3.24023	-3.24255	-3.24396	-3.24385	-3.24233	-3.23994	-3.23655
72																																				-3.2162	-3.22469	-3.2327	-3.2401	-3.24684	-3.25269	-3.25767	-3.26162	-3.26448	-3.26619	-3.26605	-3.26422	-3.26125	-3.25719
73																																				-3.22851	-3.23831	-3.24775	-3.25632	-3.2644	-3.27122	-3.27723	-3.2819	-3.28538	-3.28745	-3.28726	-3.28508	-3.28144	-3.27669
74																																			-3.22741	-3.2391	-3.25029	-3.26111	-3.271	-3.28035	-3.28834	-3.29541	-3.30094	-3.30504	-3.30745	-3.30723	-3.30469	-3.3004	-3.29476
75																																			-3.23483	-3.24789	-3.2605	-3.2726	-3.28397	-3.29452	-3.30384	-3.31192	-3.31844	-3.32326	-3.32619	-3.32594	-3.32283	-3.31782	-3.31115
76																																		-3.2257	-3.24032	-3.25468	-3.26877	-3.28216	-3.29502	-3.30674	-3.31752	-3.32671	-3.33435	-3.33987	-3.34321	-3.34295	-3.33935	-3.33366	-3.32579
77																																		-3.22792	-3.24377	-3.25935	-3.27473	-3.28937	-3.30375	-3.31666	-3.32889	-3.33915	-3.34795	-3.35435	-3.35837	-3.35806	-3.35371	-3.34717	-3.33809
78																																	-3.21102	-3.22811	-3.24507	-3.26182	-3.27832	-3.29424	-3.30968	-3.32407	-3.33747	-3.34915	-3.35902	-3.36633	-3.37082	-3.37047	-3.36563	-3.3581	-3.34797
79																																-3.19027	-3.20837	-3.22644	-3.24443	-3.26223	-3.27969	-3.29676	-3.31314	-3.32878	-3.34311	-3.35611	-3.36699	-3.37533	-3.38048	-3.38003	-3.37457	-3.36593	-3.35483
80																																-3.18502	-3.20404	-3.22297	-3.24184	-3.26056	-3.27886	-3.29687	-3.31403	-3.33066	-3.34575	-3.35973	-3.37145	-3.38066	-3.38638	-3.38585	-3.37985	-3.37026	-3.35837
81																															-3.15862	-3.17823	-3.19802	-3.21774	-3.23738	-3.25682	-3.27585	-3.29453	-3.31238	-3.32959	-3.34532	-3.35979	-3.37201	-3.38151	-3.38705	-3.38662	-3.38069	-3.37078	-3.35837
82																															-3.14968	-3.17005	-3.1905	-3.2109	-3.23116	-3.25117	-3.2708	-3.28991	-3.30835	-3.32578	-3.34192	-3.35645	-3.36854	-3.37708	-3.38158	-3.38133	-3.37638	-3.36746	-3.355
83																														-3.11876	-3.1396	-3.16066	-3.18166	-3.20263	-3.22341	-3.24387	-3.26393	-3.2833	-3.30204	-3.31954	-3.33577	-3.3494	-3.36048	-3.36825	-3.37235	-3.37211	-3.36762	-3.35951	-3.34809
84																														-3.10713	-3.12854	-3.15014	-3.17164	-3.19308	-3.21425	-3.23504	-3.25538	-3.27496	-3.29383	-3.31087	-3.32613	-3.33912	-3.34954	-3.3569	-3.36074	-3.36052	-3.35632	-3.34862	-3.33791
85																														-3.09465	-3.11665	-3.13869	-3.16064	-3.18243	-3.20392	-3.22498	-3.24542	-3.26495	-3.2831	-3.29969	-3.3144	-3.32696	-3.33692	-3.34388	-3.34747	-3.34727	-3.34333	-3.33605	-3.3258
86																													-3.05877	-3.08153	-3.10407	-3.1265	-3.14883	-3.1709	-3.1926	-3.21377	-3.23398	-3.25306	-3.27089	-3.28716	-3.30148	-3.31359	-3.32312	-3.32972	-3.33308	-3.3329	-3.3292	-3.3223	-3.31249
87																													-3.04474	-3.0679	-3.09098	-3.11374	-3.13637	-3.15865	-3.1804	-3.20131	-3.22133	-3.24024	-3.25782	-3.27376	-3.28769	-3.29938	-3.30852	-3.31479	-3.31797	-3.3178	-3.31431	-3.30773	-3.29832
88																												-3.00709	-3.03061	-3.05412	-3.0775	-3.10062	-3.12345	-3.14578	-3.16745	-3.18832	-3.20821	-3.22692	-3.24423	-3.25984	-3.2734	-3.2847	-3.29348	-3.29948	-3.3025	-3.30233	-3.29902	-3.29273	-3.28368
89																												-2.99264	-3.01652	-3.04034	-3.06395	-3.0873	-3.11026	-3.13263	-3.15429	-3.17508	-3.19483	-3.21332	-3.23036	-3.24564	-3.25884	-3.26979	-3.27825	-3.28401	-3.2869	-3.28674	-3.28357	-3.27753	-3.26881
90																											-2.95421	-2.97842	-3.00255	-3.02659	-3.05039	-3.07396	-3.09707	-3.11949	-3.14111	-3.16179	-3.18136	-3.19963	-3.21639	-3.23135	-3.24421	-3.25485	-3.26303	-3.26857	-3.27134	-3.27119	-3.26814	-3.26233	-3.2539
91																											-2.93994	-2.96437	-2.9887	-3.01294	-3.03698	-3.06073	-3.084	-3.1065	-3.12805	-3.1486	-3.16799	-3.18602	-3.20249	-3.21715	-3.2297	-3.24004	-3.24796	-3.25331	-3.25598	-3.25584	-3.2529	-3.24729	-3.23912
92																											-2.92586	-2.9505	-2.97511	-2.99961	-3.02386	-3.04774	-3.07113	-3.09373	-3.11525	-3.13565	-3.15484	-3.17263	-3.18883	-3.20319	-3.21545	-3.2255	-3.23319	-3.23837	-3.24094	-3.2408	-3.23797	-3.23254	-3.22461
93																										-2.88721	-2.91215	-2.93712	-2.96201	-2.98674	-3.01115	-3.03515	-3.05858	-3.08128	-3.10283	-3.12307	-3.14205	-3.15959	-3.1755	-3.18959	-3.20156	-3.21135	-3.21882	-3.22384	-3.22632	-3.2262	-3.22346	-3.21819	-3.21048
94																										-2.8738	-2.89908	-2.92436	-2.94949	-2.97444	-2.99895	-3.02303	-3.04647	-3.06918	-3.09079	-3.11096	-3.12971	-3.147	-3.16264	-3.17644	-3.18813	-3.19768	-3.20495	-3.20982	-3.21222	-3.2121	-3.20945	-3.20434	-3.19684
95																										-2.86117	-2.8868	-2.91235	-2.9377	-2.96278	-2.98741	-3.01153	-3.03496	-3.05758	-3.07924	-3.09977	-3.11907	-3.13695	-3.1533	-3.1677	-3.18008	-3.19037	-3.19845	-3.2042	-3.20753	-3.20726	-3.20369	-3.19771	-3.1894
96																									-2.8236	-2.84951	-2.87539	-2.90115	-2.9267	-2.95189	-2.97659	-3.00067	-3.02406	-3.0466	-3.06819	-3.0886	-3.10769	-3.12535	-3.14141	-3.1557	-3.16799	-3.17822	-3.18619	-3.19177	-3.195	-3.19474	-3.19128	-3.18547	-3.17726
97																									-2.81265	-2.83886	-2.86501	-2.89094	-2.91665	-2.94187	-2.96662	-2.99068	-3.014	-3.03637	-3.05773	-3.07793	-3.09681	-3.11427	-3.13012	-3.14409	-3.15601	-3.16593	-3.17369	-3.17922	-3.18242	-3.18216	-3.17872	-3.17298	-3.165
98																									-2.8029	-2.82935	-2.85568	-2.88174	-2.90753	-2.93279	-2.95751	-2.98148	-3.00467	-3.02691	-3.0481	-3.06808	-3.08667	-3.1038	-3.1193	-3.13303	-3.14475	-3.15449	-3.16204	-3.16734	-3.17038	-3.17014	-3.16687	-3.16135	-3.15358
99																								-2.76754	-2.79429	-2.82095	-2.84742	-2.8736	-2.89939	-2.92466	-2.94929	-2.97319	-2.99621	-3.01824	-3.03918	-3.05888	-3.07722	-3.09408	-3.10935	-3.12274	-3.13415	-3.14359	-3.15095	-3.15614	-3.15914	-3.1589	-3.15568	-3.15028	-3.14271
100																								-2.75995	-2.78691	-2.81373	-2.84027	-2.86651	-2.89226	-2.9175	-2.94198	-2.96574	-2.98855	-3.01037	-3.03106	-3.05048	-3.06851	-3.08503	-3.09998	-3.11307	-3.12425	-3.13347	-3.14063	-3.14564	-3.14852	-3.14829	-3.1452	-3.13998	-3.1326
101																								-2.75366	-2.78077	-2.80768	-2.83426	-2.8605	-2.88617	-2.91131	-2.93562	-2.95918	-2.98175	-3.00331	-3.0237	-3.0428	-3.06052	-3.07671	-3.09134	-3.10412	-3.11501	-3.12396	-3.13092	-3.1358	-3.13859	-3.13837	-3.13536	-3.13029	-3.12313
102																								-2.7487	-2.7759	-2.80284	-2.8294	-2.85554	-2.88111	-2.90605	-2.93019	-2.95349	-2.97579	-2.99701	-3.01707	-3.03583	-3.05319	-3.06905	-3.08334	-3.0958	-3.10637	-3.11507	-3.12182	-3.12655	-3.12927	-3.12905	-3.12614	-3.12121	-3.11426
103																							-2.71753	-2.74503	-2.77225	-2.79913	-2.82562	-2.8516	-2.87703	-2.9017	-2.92558	-2.94854	-2.97053	-2.99141	-3.01113	-3.02951	-3.04646	-3.06194	-3.07583	-3.08798	-3.09827	-3.10675	-3.11328	-3.11783	-3.12041	-3.12021	-3.11743	-3.11269	-3.10596
104																							-2.71508	-2.74259	-2.76977	-2.79653	-2.82285	-2.84858	-2.87377	-2.89813	-2.92173	-2.94434	-2.96595	-2.98639	-3.00566	-3.02362	-3.04019	-3.05531	-3.06886	-3.08062	-3.09055	-3.0987	-3.10503	-3.10946	-3.112	-3.1118	-3.10907	-3.10445	-3.09794
105																							-2.71392	-2.74135	-2.76837	-2.79493	-2.821	-2.84648	-2.87135	-2.89533	-2.91846	-2.94062	-2.96177	-2.98181	-3.00066	-3.01817	-3.03424	-3.04884	-3.06192	-3.07335	-3.08303	-3.09096	-3.09706	-3.10125	-3.10362	-3.10344	-3.10088	-3.09651	-3.09022
106																							-2.71391	-2.74117	-2.76799	-2.79425	-2.81993	-2.84501	-2.86938	-2.89296	-2.91562	-2.93735	-2.95794	-2.97738	-2.99561	-3.01258	-3.0282	-3.04241	-3.05514	-3.06608	-3.0753	-3.08286	-3.08872	-3.09283	-3.09518	-3.095	-3.09247	-3.08818	-3.08216
107																							-2.71496	-2.74191	-2.76834	-2.79417	-2.81941	-2.84404	-2.86789	-2.89085	-2.91282	-2.93384	-2.95382	-2.97268	-2.99036	-3.00674	-3.02168	-3.03527	-3.04735	-3.05799	-3.06685	-3.07423	-3.07979	-3.08365	-3.0858	-3.08562	-3.08333	-3.07928	-3.07356
108																						-2.68964	-2.71675	-2.74331	-2.76928	-2.79455	-2.81914	-2.84305	-2.86617	-2.88838	-2.90965	-2.92992	-2.94908	-2.96706	-2.98388	-2.99948	-3.01373	-3.02678	-3.03828	-3.04839	-3.05666	-3.06368	-3.06893	-3.07268	-3.07478	-3.07459	-3.07238	-3.06842	-3.06306
109																						-2.69244	-2.71904	-2.74502	-2.77031	-2.79483	-2.81863	-2.84169	-2.86391	-2.88509	-2.90528	-2.92445	-2.94252	-2.95945	-2.97526	-2.9898	-3.00301	-3.01502	-3.0257	-3.035	-3.04272	-3.04921	-3.05408	-3.05747	-3.0594	-3.05922	-3.0572	-3.05363	-3.04863
110																						-2.69548	-2.72139	-2.7466	-2.77103	-2.79458	-2.81725	-2.83913	-2.86003	-2.87992	-2.89859	-2.91632	-2.93271	-2.94796	-2.96206	-2.97472	-2.98625	-2.99599	-3.00535	-3.01202	-3.01873	-3.02287	-3.02681	-3.02889	-3.03036	-3.03042	-3.02848	-3.02673	-3.02224
111																						-2.69832	-2.72329	-2.74742	-2.77068	-2.79292	-2.81404	-2.83427	-2.85323	-2.87118	-2.88749	-2.9029	-2.91639	-2.92847	-2.93905	-2.94742	-2.95465	-2.95938	-2.96439	-2.96658	-2.96996	-2.97077	-2.97238	-2.97263	-2.97314	-2.97333	-2.97232	-2.97259	-2.97038
112																						-2.70038	-2.72402	-2.74661	-2.76812	-2.78844	-2.8074	-2.82518	-2.84138	-2.85579	-2.86806	-2.8786	-2.8861	-2.89182	-2.89581	-2.89804	-2.89922	-2.89918	-2.89887	-2.89784	-2.89703	-2.89612	-2.89559	-2.89532	-2.89546	-2.89542	-2.89531	-2.89564	-2.89617
113																						-2.7005	-2.72228	-2.7428	-2.76123	-2.77606	-2.78813	-2.80685	-2.81963	-2.82667	-2.83227	-2.83493	-2.83607	-2.83543	-2.83384	-2.83144	-2.82849	-2.82545	-2.82235	-2.81962	-2.81714	-2.81521	-2.81381	-2.81304	-2.81294	-2.81289	-2.81307	-2.8139	-2.81537
114																					-2.67683	-2.69773	-2.7159	-2.73	-2.74091	-2.7488	-2.75409	-2.75888	-2.76009	-2.77923	-2.7796	-2.77647	-2.77303	-2.76836	-2.76345	-2.75833	-2.75319	-2.74829	-2.74367	-2.73962	-2.73616	-2.73344	-2.73158	-2.7305	-2.73027	-2.73025	-2.73054	-2.73172	-2.73364
115																					-2.67088	-2.68466	-2.69495	-2.7025	-2.70674	-2.708	-2.70708	-2.70426	-2.69978	-2.6971	-2.71657	-2.71132	-2.70482	-2.69786	-2.69081	-2.68381	-2.67706	-2.67068	-2.66499	-2.65998	-2.65584	-2.6525	-2.65014	-2.64873	-2.64836	-2.64833	-2.64879	-2.65032	-2.65276
116																					-2.64987	-2.65654	-2.6603	-2.66166	-2.66086	-2.65807	-2.65351	-2.64744	-2.63986	-2.63131	-2.62204	-2.61957	-2.63458	-2.62673	-2.61818	-2.60978	-2.60179	-2.59433	-2.58757	-2.58161	-2.57664	-2.57273	-2.57002	-2.56843	-2.56798	-2.56795	-2.56851	-2.57022	-2.57302
117																					-2.61453	-2.61661	-2.61662	-2.61453	-2.61048	-2.60458	-2.59735	-2.58882	-2.57943	-2.56898	-2.55814	-2.54664	-2.53509	-2.53624	-2.54493	-2.53747	-2.5282	-2.51958	-2.51184	-2.50521	-2.49956	-2.49517	-2.49192	-2.48999	-2.48938	-2.48932	-2.49011	-2.49213	-2.49555
118																					-2.57362	-2.57255	-2.56954	-2.56488	-2.55861	-2.55083	-2.54187	-2.53159	-2.52056	-2.50839	-2.49609	-2.48311	-2.47026	-2.45731	-2.45862	-2.45994	-2.45488	-2.44741	-2.43867	-2.43117	-2.42467	-2.41971	-2.41608	-2.41396	-2.41326	-2.4132	-2.41411	-2.41631	-2.42013
119																					-2.53013	-2.52711	-2.52237	-2.51605	-2.50816	-2.4988	-2.48826	-2.4766	-2.46412	-2.4508	-2.43705	-2.42289	-2.40869	-2.39454	-2.38069	-2.36735	-2.37163	-2.36737	-2.3673	-2.36004	-2.35292	-2.34731	-2.34321	-2.34071	-2.33986	-2.33982	-2.34087	-2.3435	-2.34777
120																					-2.48756	-2.48301	-2.47692	-2.46922	-2.46006	-2.44956	-2.43776	-2.42506	-2.41122	-2.39694	-2.38184	-2.36669	-2.35125	-2.33602	-2.32102	-2.3065	-2.29278	-2.27973	-2.28662	-2.27914	-2.28423	-2.27831	-2.2738	-2.27096	-2.26996	-2.26996	-2.27109	-2.27416	-2.27878
121																					-2.44735	-2.44168	-2.43467	-2.42595	-2.41581	-2.40437	-2.39153	-2.37797	-2.36306	-2.34804	-2.33182	-2.31586	-2.29933	-2.28314	-2.26711	-2.2515	-2.23684	-2.22256	-2.21013	-2.19866	-2.2071	-2.21351	-2.20899	-2.2057	-2.20451	-2.20456	-2.20582	-2.20944	-2.21449
122																					-2.41127	-2.40488	-2.39709	-2.38762	-2.37675	-2.3646	-2.35112	-2.33683	-2.32134	-2.30554	-2.28872	-2.27201	-2.2549	-2.238	-2.22125	-2.20486	-2.18928	-2.1741	-2.16071	-2.14798	-2.13925	-2.14057	-2.14001	-2.1467	-2.14561	-2.14567	-2.14723	-2.13814	-2.14156
123																					-2.3808	-2.37402	-2.36559	-2.35568	-2.34432	-2.33165	-2.31785	-2.30293	-2.28742	-2.27106	-2.25438	-2.23722	-2.22006	-2.20279	-2.1858	-2.16938	-2.15346	-2.13847	-2.12422	-2.11163	-2.10017	-2.09104	-2.08661	-2.08741	-2.09194	-2.09002	-2.08791	-2.08592	-2.09184
124																					-2.35746	-2.35045	-2.34143	-2.33122	-2.31954	-2.30663	-2.29289	-2.27779	-2.26261	-2.246	-2.22983	-2.21278	-2.19643	-2.17981	-2.16358	-2.14793	-2.13239	-2.11833	-2.10447	-2.09356	-2.08243	-2.07455	-2.06755	-2.06347	-2.06322	-2.06249	-2.06399	-2.06783	-2.0755
125																				-2.34895	-2.34237	-2.33483	-2.32552	-2.31508	-2.30329	-2.29035	-2.27661	-2.26179	-2.24694	-2.23121	-2.21579	-2.19991	-2.18448	-2.1691	-2.15435	-2.14047	-2.12704	-2.1144	-2.10144	-2.09098	-2.08056	-2.07308	-2.06688	-2.06334	-2.06176	-2.06162	-2.06372	-2.06716	-2.07389
126																				-2.34155	-2.33469	-2.32649	-2.317	-2.30626	-2.29442	-2.28165	-2.26809	-2.25396	-2.23938	-2.22462	-2.2098	-2.19535	-2.18138	-2.16767	-2.154	-2.14098	-2.12881	-2.1175	-2.10735	-2.09833	-2.09082	-2.08464	-2.08004	-2.07694	-2.07554	-2.07558	-2.07714	-2.08041	-2.08514
127																				-2.33926	-2.33208	-2.32349	-2.31382	-2.30296	-2.29112	-2.27842	-2.26499	-2.25114	-2.23697	-2.22288	-2.20887	-2.1952	-2.18176	-2.16906	-2.15715	-2.14615	-2.13623	-2.12741	-2.11987	-2.11352	-2.10858	-2.10468	-2.10189	-2.10021	-2.09959	-2.09959	-2.10031	-2.10208	-2.10499
128																				-2.33906	-2.33177	-2.32315	-2.31345	-2.30257	-2.29072	-2.27805	-2.26464	-2.25089	-2.23675	-2.22274	-2.20881	-2.19537	-2.18245	-2.17031	-2.15906	-2.14902	-2.13992	-2.13274	-2.12579	-2.12155	-2.11705	-2.11542	-2.11362	-2.11341	-2.11345	-2.11309	-2.11374	-2.1133	-2.11585
129																				-2.34001	-2.33293	-2.32447	-2.31486	-2.30404	-2.2922	-2.27948	-2.266	-2.25206	-2.23776	-2.22344	-2.20917	-2.19522	-2.18156	-2.16849	-2.15594	-2.1442	-2.13349	-2.1237	-2.11527	-2.10784	-2.10204	-2.09717	-2.0937	-2.09141	-2.09047	-2.09052	-2.09151	-2.094	-2.09753
130																				-2.34416	-2.3374	-2.32946	-2.32004	-2.30941	-2.29759	-2.28475	-2.27112	-2.25671	-2.24203	-2.2269	-2.21186	-2.19686	-2.18232	-2.16796	-2.15388	-2.14056	-2.12794	-2.11612	-2.10483	-2.09521	-2.08651	-2.07978	-2.07454	-2.07128	-2.06981	-2.06978	-2.07155	-2.07488	-2.08041
131																				-2.35409	-2.34765	-2.34034	-2.33112	-2.32076	-2.309	-2.29606	-2.28233	-2.26738	-2.25241	-2.23625	-2.22053	-2.20413	-2.18836	-2.17248	-2.15713	-2.1425	-2.12814	-2.11492	-2.10161	-2.09111	-2.08043	-2.0729	-2.06632	-2.06255	-2.06082	-2.06062	-2.06301	-2.06659	-2.07379
132																					-2.36572	-2.35879	-2.34999	-2.33988	-2.32832	-2.31547	-2.30166	-2.28658	-2.27124	-2.25471	-2.23833	-2.22119	-2.20442	-2.18742	-2.17079	-2.15478	-2.13904	-2.1246	-2.11043	-2.0987	-2.08721	-2.07871	-2.07173	-2.06759	-2.071	-2.06924	-2.06803	-2.07208	-2.0796
133																					-2.39172	-2.38506	-2.37686	-2.36709	-2.35588	-2.34338	-2.32968	-2.31498	-2.29942	-2.28321	-2.26638	-2.24932	-2.23213	-2.21499	-2.19803	-2.1815	-2.16557	-2.15029	-2.13634	-2.12361	-2.11268	-2.10346	-2.10269	-2.11081	-2.11206	-2.1113	-2.11148	-2.10042	-2.1042
134																					-2.42439	-2.4182	-2.41067	-2.40143	-2.39081	-2.37891	-2.36561	-2.35157	-2.3362	-2.32073	-2.30406	-2.28763	-2.27063	-2.25392	-2.23736	-2.22121	-2.20603	-2.19114	-2.17815	-2.16552	-2.1588	-2.17162	-2.16855	-2.16826	-2.16707	-2.16714	-2.1685	-2.1683	-2.17292
135																					-2.46211	-2.45681	-2.45014	-2.44177	-2.43196	-2.42081	-2.40831	-2.39505	-2.38049	-2.36574	-2.34986	-2.33418	-2.31803	-2.3022	-2.28656	-2.27132	-2.25698	-2.24309	-2.23099	-2.22049	-2.24125	-2.23767	-2.23288	-2.22968	-2.22853	-2.22856	-2.22981	-2.23331	-2.23826
136																					-2.50359	-2.49952	-2.4938	-2.48652	-2.47778	-2.4677	-2.45637	-2.44402	-2.43065	-2.41667	-2.40207	-2.38726	-2.37228	-2.35742	-2.34283	-2.32877	-2.31571	-2.30333	-2.32309	-2.31756	-2.30991	-2.30382	-2.29956	-2.29695	-2.29605	-2.29603	-2.29709	-2.29988	-2.30428
137																					-2.54671	-2.54438	-2.54027	-2.53457	-2.52723	-2.51839	-2.50838	-2.49718	-2.48525	-2.47236	-2.45915	-2.4454	-2.43171	-2.418	-2.40659	-2.39559	-2.40539	-2.40388	-2.39477	-2.3868	-2.37998	-2.37465	-2.37067	-2.36828	-2.36746	-2.3674	-2.36843	-2.37094	-2.3751
138																					-2.58972	-2.5897	-2.58767	-2.58386	-2.57837	-2.5713	-2.563	-2.55334	-2.54291	-2.53133	-2.51959	-2.50714	-2.49481	-2.48538	-2.49147	-2.49362	-2.48403	-2.47487	-2.46646	-2.45928	-2.45306	-2.44832	-2.44486	-2.44285	-2.44221	-2.44214	-2.44299	-2.44508	-2.44872
139																					-2.62843	-2.63219	-2.63361	-2.6328	-2.62993	-2.62514	-2.61887	-2.61124	-2.60254	-2.59281	-2.58257	-2.57401	-2.57091	-2.57041	-2.57397	-2.56513	-2.5563	-2.54811	-2.54075	-2.5344	-2.52903	-2.52482	-2.52177	-2.51995	-2.51939	-2.51935	-2.52006	-2.52198	-2.52517
140																					-2.65848	-2.66783	-2.67401	-2.67773	-2.67881	-2.67749	-2.67423	-2.66934	-2.66292	-2.65578	-2.65913	-2.65553	-2.66178	-2.65415	-2.64604	-2.63816	-2.63063	-2.62358	-2.61722	-2.61163	-2.60698	-2.60329	-2.60072	-2.59919	-2.59877	-2.59874	-2.59926	-2.60091	-2.60357
141																					-2.67353	-2.69044	-2.70405	-2.714	-2.72062	-2.72441	-2.7259	-2.72502	-2.72203	-2.73101	-2.74129	-2.73664	-2.73122	-2.72504	-2.71876	-2.71244	-2.70628	-2.70047	-2.69517	-2.6905	-2.6866	-2.68349	-2.68133	-2.68005	-2.67974	-2.67971	-2.6801	-2.68149	-2.68372
142																					-2.67734	-2.69907	-2.71883	-2.73598	-2.75032	-2.76082	-2.76836	-2.7808	-2.78753	-2.79915	-2.80123	-2.79993	-2.79812	-2.79478	-2.79098	-2.78675	-2.78232	-2.77804	-2.77394	-2.77037	-2.76726	-2.76483	-2.76312	-2.76214	-2.76195	-2.76192	-2.76218	-2.76324	-2.76502
143																						-2.7008	-2.72335	-2.7447	-2.76451	-2.78211	-2.79779	-2.8154	-2.82958	-2.84004	-2.84851	-2.85446	-2.85774	-2.85926	-2.85938	-2.85847	-2.85673	-2.85468	-2.85232	-2.85016	-2.84811	-2.84653	-2.8454	-2.8448	-2.84476	-2.84471	-2.84482	-2.84547	-2.84667
144																						-2.69972	-2.72395	-2.74726	-2.76961	-2.7908	-2.81065	-2.82944	-2.84678	-2.86295	-2.87721	-2.89029	-2.90078	-2.90946	-2.91636	-2.9209	-2.92435	-2.92576	-2.92711	-2.92688	-2.92709	-2.92666	-2.9266	-2.92655	-2.92682	-2.92679	-2.92651	-2.92664	-2.92664
145																						-2.69738	-2.72274	-2.74731	-2.77103	-2.79385	-2.81572	-2.83679	-2.85671	-2.87552	-2.89282	-2.90926	-2.9242	-2.93805	-2.9507	-2.96148	-2.9711	-2.97813	-2.98565	-2.98961	-2.99534	-2.99705	-2.99992	-3.00034	-3.001	-3.00137	-2.99981	-3.00028	-2.99636
146																						-2.69427	-2.7205	-2.7461	-2.77097	-2.79495	-2.81808	-2.84042	-2.86187	-2.8824	-2.90189	-2.92038	-2.93759	-2.95356	-2.96838	-2.98202	-2.99454	-3.00584	-3.01612	-3.02444	-3.03151	-3.03722	-3.04173	-3.04494	-3.04695	-3.04678	-3.04465	-3.04132	-3.03668
147																						-2.69133	-2.71815	-2.74436	-2.76991	-2.79474	-2.81892	-2.84238	-2.86503	-2.88662	-2.90723	-2.92682	-2.94539	-2.96285	-2.97918	-2.99423	-3.00786	-3.02029	-3.03125	-3.04104	-3.0491	-3.05597	-3.06104	-3.06455	-3.06647	-3.06629	-3.06428	-3.06056	-3.05537
148																						-2.68873	-2.716	-2.74273	-2.76891	-2.79441	-2.81926	-2.84345	-2.86685	-2.88939	-2.91098	-2.93158	-2.95108	-2.96939	-2.98653	-3.00245	-3.01701	-3.03034	-3.04211	-3.05241	-3.06088	-3.06801	-3.07338	-3.07721	-3.07937	-3.07917	-3.07691	-3.07286	-3.06738
149																							-2.71451	-2.74159	-2.76817	-2.79417	-2.81959	-2.84441	-2.86847	-2.89168	-2.91391	-2.9352	-2.95542	-2.97452	-2.99244	-3.00906	-3.02425	-3.03807	-3.05039	-3.06116	-3.07018	-3.07764	-3.08332	-3.08726	-3.08947	-3.08929	-3.08692	-3.0828	-3.07696
150																							-2.71388	-2.7412	-2.7681	-2.79448	-2.82032	-2.84556	-2.87012	-2.89386	-2.9167	-2.93859	-2.9594	-2.97908	-2.99756	-3.01474	-3.03053	-3.04488	-3.05774	-3.06887	-3.07828	-3.08599	-3.09193	-3.09607	-3.09843	-3.09824	-3.09571	-3.09139	-3.08527
151																							-2.71429	-2.74176	-2.76884	-2.79548	-2.82166	-2.84723	-2.87223	-2.89636	-2.91968	-2.94203	-2.96336	-2.98354	-3.00255	-3.02023	-3.0365	-3.05132	-3.0646	-3.07614	-3.0859	-3.09391	-3.10009	-3.10439	-3.10684	-3.10665	-3.10401	-3.09954	-3.09316
152																							-2.71589	-2.74342	-2.77061	-2.79743	-2.82382	-2.84966	-2.87496	-2.89943	-2.92314	-2.94588	-2.96764	-2.98827	-3.00772	-3.02586	-3.04256	-3.0578	-3.07147	-3.08339	-3.09349	-3.10178	-3.10819	-3.11264	-3.11518	-3.11498	-3.11225	-3.10761	-3.10101
153																							-2.71882	-2.74628	-2.7735	-2.80041	-2.82694	-2.85298	-2.87847	-2.90326	-2.92725	-2.95036	-2.97248	-2.99348	-3.01331	-3.03184	-3.04897	-3.06462	-3.07869	-3.09094	-3.10131	-3.10985	-3.11647	-3.12111	-3.12378	-3.12356	-3.1207	-3.11587	-3.10905
154																								-2.7504	-2.77758	-2.80451	-2.83109	-2.85728	-2.88291	-2.90793	-2.93213	-2.95553	-2.97794	-2.99931	-3.01953	-3.03843	-3.05591	-3.07187	-3.08627	-3.09887	-3.1096	-3.11844	-3.12527	-3.13002	-3.13272	-3.13251	-3.1296	-3.12465	-3.11761
155																								-2.75582	-2.78288	-2.80977	-2.83635	-2.8626	-2.88829	-2.9135	-2.93788	-2.96156	-2.98422	-3.00586	-3.02635	-3.04557	-3.06344	-3.07979	-3.0946	-3.10746	-3.11842	-3.12744	-3.13448	-3.13945	-3.14232	-3.14209	-3.13901	-3.13383	-3.12659
156																								-2.7626	-2.7895	-2.81626	-2.84278	-2.86901	-2.89479	-2.92005	-2.94459	-2.96839	-2.99129	-3.01322	-3.03404	-3.05359	-3.07172	-3.08833	-3.10336	-3.11661	-3.12792	-3.13727	-3.1445	-3.14953	-3.15241	-3.15218	-3.14909	-3.14385	-3.13639
157																								-2.77074	-2.79739	-2.82398	-2.85042	-2.87656	-2.90235	-2.92762	-2.9523	-2.97624	-2.99934	-3.02144	-3.04245	-3.06226	-3.08072	-3.09772	-3.11311	-3.1266	-3.1381	-3.14762	-3.15505	-3.16032	-3.16338	-3.16313	-3.15986	-3.15437	-3.14673
158																									-2.80653	-2.83288	-2.85914	-2.88516	-2.91092	-2.93617	-2.96091	-2.9849	-3.00815	-3.03045	-3.05173	-3.0718	-3.09049	-3.10773	-3.12334	-3.13718	-3.149	-3.15884	-3.16647	-3.17183	-3.1749	-3.17466	-3.17135	-3.16577	-3.15792
159																									-2.81679	-2.84288	-2.86894	-2.8948	-2.92045	-2.94566	-2.9704	-2.99447	-3.01782	-3.04025	-3.0617	-3.08198	-3.10094	-3.11849	-3.13443	-3.14852	-3.16057	-3.1706	-3.17843	-3.18399	-3.18722	-3.18696	-3.1835	-3.17771	-3.16965
160																									-2.82816	-2.85395	-2.87974	-2.90542	-2.9309	-2.95605	-2.98072	-3.00482	-3.02822	-3.05079	-3.07241	-3.09289	-3.11209	-3.12987	-3.14608	-3.16045	-3.1728	-3.18309	-3.19114	-3.19682	-3.20013	-3.19986	-3.19632	-3.1904	-3.18212
161																										-2.86597	-2.89146	-2.91691	-2.94218	-2.96721	-2.9918	-3.0159	-3.03934	-3.062	-3.08364	-3.104	-3.12303	-3.14061	-3.15661	-3.17071	-3.18275	-3.19268	-3.20037	-3.2057	-3.20859	-3.20839	-3.20526	-3.19969	-3.19177
162																										-2.87887	-2.90403	-2.9292	-2.95424	-2.9791	-3.00358	-3.02763	-3.05107	-3.07379	-3.09538	-3.11556	-3.1344	-3.15178	-3.16753	-3.18144	-3.19324	-3.20288	-3.21022	-3.21516	-3.21758	-3.21746	-3.21478	-3.20961	-3.20202
163																										-2.89257	-2.91734	-2.94217	-2.96697	-2.99162	-3.01597	-3.03992	-3.06334	-3.08601	-3.10754	-3.12785	-3.14691	-3.16454	-3.18057	-3.19476	-3.20684	-3.21673	-3.22428	-3.22936	-3.23187	-3.23174	-3.22897	-3.22364	-3.21585
164																											-2.93125	-2.95577	-2.98027	-3.00466	-3.02884	-3.05268	-3.07603	-3.09859	-3.12011	-3.14057	-3.15984	-3.17772	-3.19403	-3.2085	-3.22087	-3.23103	-3.23881	-3.24405	-3.24665	-3.24651	-3.24365	-3.23815	-3.23013
165																											-2.94535	-2.96977	-2.99398	-3.01812	-3.04209	-3.06577	-3.08898	-3.11144	-3.13302	-3.15363	-3.17309	-3.19121	-3.20779	-3.22257	-3.23523	-3.24568	-3.2537	-3.25912	-3.26183	-3.26168	-3.2587	-3.25302	-3.24475
166																											-2.95974	-2.98381	-3.0079	-3.03188	-3.05558	-3.07907	-3.10212	-3.12451	-3.14615	-3.16688	-3.18652	-3.20488	-3.22174	-3.23683	-3.24982	-3.26057	-3.26885	-3.27447	-3.27728	-3.27713	-3.27403	-3.26814	-3.25961
167																												-2.99816	-3.0219	-3.04562	-3.06916	-3.09243	-3.11533	-3.13768	-3.15935	-3.18018	-3.19998	-3.21856	-3.2357	-3.25111	-3.26444	-3.27553	-3.2841	-3.28995	-3.29288	-3.29273	-3.2895	-3.28337	-3.27453
168																												-3.01267	-3.03603	-3.05941	-3.08268	-3.10568	-3.12845	-3.15075	-3.17244	-3.19333	-3.21328	-3.23207	-3.24948	-3.26522	-3.27892	-3.29037	-3.29928	-3.30538	-3.30845	-3.30829	-3.30491	-3.29851	-3.28933
169																													-3.05013	-3.07314	-3.09603	-3.11866	-3.14118	-3.16339	-3.18513	-3.20613	-3.22621	-3.24519	-3.26286	-3.27894	-3.29301	-3.30486	-3.31415	-3.32054	-3.32379	-3.32361	-3.32005	-3.31335	-3.30379
170																													-3.06405	-3.08658	-3.10892	-3.1312	-3.15339	-3.17535	-3.19698	-3.21811	-3.23842	-3.25768	-3.27561	-3.292	-3.30648	-3.31876	-3.32845	-3.33519	-3.33864	-3.33844	-3.33466	-3.32761	-3.31763
171																														-3.09949	-3.12126	-3.14313	-3.16492	-3.18658	-3.20795	-3.22891	-3.24932	-3.26889	-3.28738	-3.30414	-3.31899	-3.33171	-3.34186	-3.34897	-3.35265	-3.35244	-3.34841	-3.34097	-3.33054
172																														-3.11168	-3.13287	-3.15428	-3.17559	-3.19686	-3.2179	-3.23857	-3.25881	-3.27831	-3.29713	-3.31442	-3.33018	-3.34333	-3.35393	-3.36145	-3.36539	-3.36516	-3.36085	-3.35299	-3.3421
173																														-3.12299	-3.1436	-3.1644	-3.1852	-3.20597	-3.22657	-3.24686	-3.26678	-3.28608	-3.30475	-3.32223	-3.33846	-3.35258	-3.36414	-3.37205	-3.37625	-3.376	-3.37141	-3.36315	-3.3512
174																															-3.1533	-3.1734	-3.19361	-3.21376	-3.2338	-3.25362	-3.27304	-3.292	-3.31023	-3.32761	-3.34368	-3.35828	-3.3706	-3.37972	-3.38447	-3.38421	-3.37895	-3.36942	-3.35683
175																															-3.16181	-3.1811	-3.20064	-3.22007	-3.23944	-3.25864	-3.2774	-3.2959	-3.31352	-3.33059	-3.34605	-3.36039	-3.37244	-3.38205	-3.38817	-3.38759	-3.3812	-3.3712	-3.359
176																																-3.18738	-3.20607	-3.22468	-3.24323	-3.26164	-3.27964	-3.29734	-3.3142	-3.33053	-3.34539	-3.35913	-3.37064	-3.37954	-3.3849	-3.38442	-3.37877	-3.36948	-3.35779
177																																-3.19194	-3.20965	-3.22737	-3.24499	-3.26241	-3.27951	-3.29618	-3.31223	-3.32742	-3.34142	-3.35394	-3.36443	-3.3724	-3.37738	-3.37695	-3.37166	-3.36343	-3.3527
178																																	-3.21155	-3.22824	-3.24478	-3.2611	-3.27718	-3.29262	-3.30767	-3.32151	-3.33449	-3.34564	-3.35511	-3.36204	-3.36631	-3.36598	-3.36137	-3.35424	-3.3445
179																																		-3.22718	-3.24257	-3.25769	-3.27258	-3.28674	-3.30056	-3.313	-3.32468	-3.33451	-3.34287	-3.34893	-3.35271	-3.35242	-3.34834	-3.34213	-3.3335
180																																		-3.22415	-3.23828	-3.25214	-3.26566	-3.27856	-3.29085	-3.30212	-3.31233	-3.3211	-3.3283	-3.33355	-3.33674	-3.33648	-3.33307	-3.32764	-3.32023
181																																			-3.23209	-3.24462	-3.25669	-3.2683	-3.2791	-3.28919	-3.29799	-3.30569	-3.31182	-3.31636	-3.31907	-3.31884	-3.31596	-3.31123	-3.30497
182																																			-3.22405	-3.23521	-3.24585	-3.25614	-3.26551	-3.27439	-3.28191	-3.28857	-3.29375	-3.29762	-3.2999	-3.29969	-3.29729	-3.29323	-3.28797
183																																				-3.22397	-3.23327	-3.24216	-3.25028	-3.25782	-3.26427	-3.26988	-3.27427	-3.27749	-3.2794	-3.27924	-3.27722	-3.27385	-3.26936
184																																				-3.21114	-3.21912	-3.22659	-3.23354	-3.2398	-3.24529	-3.24988	-3.25356	-3.25621	-3.25783	-3.25769	-3.25597	-3.25322	-3.24943
185																																					-3.20357	-3.2097	-3.21554	-3.22054	-3.22512	-3.22879	-3.23184	-3.23395	-3.23523	-3.23514	-3.23374	-3.23157	-3.22842
186																																						-3.19155	-3.1962	-3.20019	-3.20382	-3.2067	-3.20909	-3.21075	-3.2118	-3.21172	-3.21059	-3.20888	-3.20641
187																																						-3.17226	-3.17574	-3.17881	-3.18147	-3.18369	-3.18545	-3.18672	-3.18748	-3.18741	-3.1866	-3.18529	-3.18347
188																																							-3.15435	-3.15657	-3.15836	-3.15993	-3.16111	-3.162	-3.16253	-3.16248	-3.16193	-3.16099	-3.15979
189																																								-3.13357	-3.13454	-3.13548	-3.13614	-3.13667	-3.13697	-3.13694	-3.13663	-3.13607	-3.13541
190																																								-3.10981	-3.11011	-3.1104	-3.1106	-3.11077	-3.11087	-3.11086	-3.11075	-3.11058	-3.11038
191																																									-3.08498	-3.08469	-3.08448	-3.08435	-3.08429	-3.0843	-3.08435	-3.08449	-3.08471
192																																										-3.05834	-3.05777	-3.05742	-3.05728	-3.05729	-3.05744	-3.05781	-3.0584
193																																											-3.03063	-3.0301	-3.0299	-3.0299	-3.03013	-3.03069	-3.03159
194																																											-3.00318	-3.00248	-3.00224	-3.00223	-3.00252	-3.00326	-3.00446
195																																												-2.9746	-2.9743	-2.97429	-2.97465	-2.97559	-2.97705
196																																													-2.94621	-2.94619	-2.94659	-2.94768	-2.94941
197																																														-2.91787	-2.91835	-2.91962	-2.92163
198																																															-2.89002	-2.89141	-2.89368
199																																																-2.86313	-2.86568
200																																																	-2.83762
201
202
203
204
205
206
207
208
209
210
211
212
213
214
215
216
217
218
219
220
221
222
223
224
225
226
227
228
229
230
231
232
233
234
235
236
237
238
239
240
241
242
243
244
245
246
247
248
249
250
251
252
253
254
255
[truncated: 207 more columns]

## Sheet: reconstructed_3
	0	1	2	3	4	5	6	7	8	9	10	11	12	13	14	15	16	17	18	19	20	21	22	23	24	25	26	27	28	29	30	31	32	33	34	35	36	37	38	39	40	41	42	43	44	45	46	47	48
0
1
2
3
4
5
6
7
8
9
10
11
12
13
14
15
16
17
18
19
20
21
22
23
24
25
26
27
28
29
30
31
32
33
34
35
36
37
38
39
40
41
42
43
44
45
46
47
48
49
50
51
52
53
54
55
56																																																	-2.84938
57																																																-2.88048	-2.88282
58																																															-2.91219	-2.91292	-2.91637
59																																														-2.94379	-2.94425	-2.94614	-2.949
60																																													-2.97581	-2.97645	-2.97733	-2.97937	-2.98311
61																																												-3.00612	-3.00727	-3.00816	-3.00962	-3.01127	-3.01279
62																																											-3.03655	-3.03771	-3.03827	-3.03817	-3.03968	-3.04151	-3.0458
63																																											-3.07072	-3.07007	-3.07017	-3.07162	-3.07321	-3.07604	-3.07982
64																																										-3.10026	-3.10006	-3.10208	-3.10409	-3.10414	-3.10588	-3.10794	-3.11306
65																																									-3.12192	-3.12187	-3.12509	-3.12832	-3.13167	-3.13258	-3.13212	-3.13606	-3.13682
66																																								-3.14134	-3.14102	-3.14147	-3.14568	-3.15295	-3.15459	-3.15365	-3.15401	-3.15725	-3.15697
67																																								-3.16109	-3.16043	-3.16236	-3.16688	-3.17328	-3.17355	-3.17263	-3.17571	-3.17578	-3.17578
68																																							-3.17916	-3.18165	-3.18463	-3.18665	-3.19027	-3.19232	-3.19164	-3.19348	-3.19592	-3.19427	-3.19458
69																																						-3.19714	-3.19706	-3.20321	-3.2077	-3.20978	-3.21101	-3.20935	-3.21069	-3.21413	-3.2143	-3.21373	-3.21454
70																																						-3.2102	-3.21192	-3.21848	-3.22277	-3.22815	-3.22683	-3.22592	-3.2297	-3.23358	-3.23271	-3.23322	-3.23537
71																																					-3.21872	-3.21851	-3.22096	-3.22634	-3.23545	-3.23646	-3.23513	-3.23873	-3.24723	-3.25062	-3.24996	-3.25047	-3.25228
72																																				-3.22066	-3.22278	-3.22782	-3.23113	-3.23761	-3.24189	-3.24274	-3.24559	-3.25402	-3.25852	-3.25889	-3.25916	-3.25969	-3.26016
73																																				-3.23096	-3.23739	-3.24185	-3.24488	-3.25058	-3.25308	-3.25599	-3.25799	-3.26062	-3.2609	-3.26077	-3.26132	-3.26267	-3.26383
74																																			-3.24178	-3.24884	-3.25489	-3.25856	-3.25926	-3.2631	-3.26699	-3.2667	-3.26646	-3.26549	-3.26393	-3.26461	-3.26652	-3.26769	-3.26908
75																																			-3.25939	-3.26649	-3.26946	-3.26815	-3.26962	-3.27217	-3.2723	-3.27225	-3.27088	-3.26926	-3.26748	-3.26819	-3.2702	-3.27237	-3.27244
76																																		-3.25564	-3.26779	-3.27234	-3.27252	-3.27228	-3.27253	-3.27273	-3.27273	-3.27273	-3.27257	-3.27005	-3.26882	-3.26851	-3.27006	-3.27231	-3.27273
77																																		-3.25554	-3.26781	-3.27264	-3.27273	-3.27272	-3.27273	-3.27273	-3.27273	-3.27273	-3.27272	-3.27152	-3.26956	-3.26828	-3.26984	-3.27104	-3.27273
78																																	-3.23403	-3.2519	-3.2658	-3.2724	-3.27273	-3.27273	-3.27273	-3.27273	-3.27273	-3.27273	-3.27273	-3.27263	-3.27046	-3.26918	-3.26844	-3.27007	-3.27197
79																																-3.22126	-3.23179	-3.24923	-3.26245	-3.27005	-3.27273	-3.27273	-3.27273	-3.27273	-3.27273	-3.27273	-3.27273	-3.27273	-3.27191	-3.26961	-3.26833	-3.26943	-3.2707
80																																-3.22126	-3.2305	-3.2445	-3.25776	-3.26715	-3.2723	-3.27273	-3.27273	-3.27273	-3.27273	-3.27273	-3.27273	-3.27273	-3.27267	-3.27086	-3.26947	-3.26838	-3.27002
81																															-3.21139	-3.21648	-3.228	-3.23829	-3.25291	-3.26665	-3.27224	-3.27273	-3.27273	-3.27273	-3.27273	-3.27273	-3.27273	-3.27273	-3.27273	-3.2723	-3.26975	-3.26863	-3.26901
82																															-3.20113	-3.21216	-3.22326	-3.23716	-3.25346	-3.26547	-3.27069	-3.27273	-3.27273	-3.27273	-3.27273	-3.27273	-3.27273	-3.27273	-3.27273	-3.2727	-3.27123	-3.26952	-3.26833
83																														-3.17944	-3.19376	-3.21082	-3.22493	-3.23915	-3.2495	-3.26003	-3.26764	-3.27038	-3.2712	-3.2712	-3.2712	-3.2712	-3.2712	-3.2712	-3.2712	-3.2712	-3.27109	-3.26864	-3.26742
84																														-3.17214	-3.19133	-3.21122	-3.22715	-3.23662	-3.24508	-3.25365	-3.26376	-3.26642	-3.26851	-3.26851	-3.26851	-3.26851	-3.26851	-3.26851	-3.26851	-3.26851	-3.26851	-3.26741	-3.26536
85																														-3.16384	-3.18501	-3.20387	-3.22152	-3.23131	-3.24073	-3.25116	-3.25988	-3.26427	-3.26582	-3.26699	-3.26699	-3.26699	-3.26699	-3.26699	-3.26699	-3.26699	-3.26699	-3.2669	-3.26484
86																													-3.13374	-3.15232	-3.17222	-3.19219	-3.21268	-3.22695	-3.23683	-3.2518	-3.26024	-3.26307	-3.26439	-3.26678	-3.26805	-3.26827	-3.26827	-3.26827	-3.26827	-3.26827	-3.26827	-3.26827	-3.26756
87																													-3.12411	-3.1425	-3.16268	-3.18638	-3.20458	-3.21971	-3.23473	-3.25076	-3.25839	-3.26116	-3.2641	-3.26711	-3.27097	-3.27119	-3.27119	-3.27119	-3.27119	-3.27119	-3.27119	-3.27118	-3.27089
88																												-3.0931	-3.11615	-3.13679	-3.1585	-3.17877	-3.19518	-3.21194	-3.22855	-3.24452	-3.25399	-3.25994	-3.26293	-3.2674	-3.2718	-3.27261	-3.27261	-3.27261	-3.27261	-3.27261	-3.27261	-3.27237	-3.27105
89																												-3.08182	-3.10642	-3.12853	-3.15127	-3.1714	-3.18785	-3.20429	-3.22075	-3.237	-3.25097	-3.25865	-3.26149	-3.26707	-3.27066	-3.27273	-3.27273	-3.27273	-3.27273	-3.27273	-3.27273	-3.27247	-3.27026
90																											-3.03735	-3.06589	-3.0929	-3.12008	-3.14355	-3.16186	-3.17836	-3.19467	-3.21121	-3.22811	-3.24464	-3.25446	-3.26018	-3.26557	-3.26982	-3.27181	-3.27273	-3.27273	-3.27273	-3.27273	-3.27273	-3.2724	-3.26813
91																											-3.0221	-3.0502	-3.07852	-3.10615	-3.13035	-3.15181	-3.16907	-3.18549	-3.20215	-3.22038	-3.23725	-3.25074	-3.25815	-3.26319	-3.26852	-3.27054	-3.27271	-3.27273	-3.27273	-3.27273	-3.27273	-3.27116	-3.26448
92																											-3.00687	-3.03464	-3.0621	-3.0907	-3.11883	-3.14086	-3.15921	-3.17584	-3.19325	-3.2114	-3.22817	-3.24372	-3.25297	-3.26117	-3.26604	-3.26899	-3.27115	-3.27273	-3.27273	-3.27273	-3.27255	-3.26766	-3.25642
93																										-2.96609	-2.99254	-3.01957	-3.04663	-3.07615	-3.10566	-3.13007	-3.15012	-3.16698	-3.18524	-3.20244	-3.22115	-3.23712	-3.24927	-3.25811	-3.26301	-3.26653	-3.26875	-3.27138	-3.27257	-3.27257	-3.26913	-3.25836	-3.24709
94																										-2.94928	-2.97735	-3.00527	-3.03337	-3.06325	-3.09436	-3.12097	-3.14032	-3.15833	-3.17699	-3.19554	-3.21339	-3.22902	-3.24217	-3.25355	-3.25825	-3.2602	-3.26326	-3.26525	-3.26647	-3.26579	-3.25943	-3.24917	-3.23705
95																										-2.93238	-2.96113	-2.99119	-3.02015	-3.04958	-3.08141	-3.10751	-3.1296	-3.15192	-3.16993	-3.18832	-3.20523	-3.22152	-3.23698	-3.24843	-3.25338	-3.25581	-3.25712	-3.2584	-3.25992	-3.25784	-3.25176	-3.24018	-3.22759
96																									-2.88971	-2.91794	-2.94781	-2.97757	-3.00744	-3.03718	-3.06677	-3.09412	-3.12088	-3.14309	-3.1612	-3.17942	-3.19647	-3.21372	-3.22944	-3.24056	-3.24875	-3.2537	-3.25529	-3.2563	-3.25582	-3.25457	-3.2484	-3.23485	-3.22255
97																									-2.87499	-2.90453	-2.93322	-2.96685	-2.99712	-3.02397	-3.05167	-3.08158	-3.10943	-3.13228	-3.15325	-3.17037	-3.18838	-3.20568	-3.22011	-3.23362	-3.24269	-3.24728	-3.25089	-3.25201	-3.25186	-3.25075	-3.2431	-3.23063	-3.21372
98																									-2.8596	-2.89106	-2.92373	-2.95519	-2.98433	-3.01362	-3.04151	-3.06976	-3.09933	-3.12396	-3.14363	-3.16134	-3.17956	-3.19628	-3.21134	-3.22348	-3.23286	-3.23993	-3.24347	-3.24423	-3.24368	-3.24247	-3.23727	-3.22114	-3.19778
99																								-2.81181	-2.84749	-2.88163	-2.91324	-2.94519	-2.97262	-3.00148	-3.0311	-3.06073	-3.08885	-3.1128	-3.13431	-3.15337	-3.17059	-3.18712	-3.20337	-3.217	-3.22584	-3.22984	-3.23314	-3.23409	-3.235	-3.23411	-3.22433	-3.20553	-3.18325
100																								-2.80056	-2.83616	-2.87222	-2.9047	-2.93055	-2.95865	-2.98977	-3.02113	-3.048	-3.0756	-3.10242	-3.12513	-3.14437	-3.16093	-3.17782	-3.19593	-3.20967	-3.21825	-3.22214	-3.22536	-3.22746	-3.22604	-3.21882	-3.20719	-3.18982	-3.16553
101																								-2.78937	-2.82636	-2.86299	-2.89401	-2.91966	-2.9487	-2.98116	-3.01039	-3.03632	-3.06447	-3.09416	-3.11677	-3.13512	-3.15194	-3.17106	-3.19005	-3.20407	-3.21416	-3.2182	-3.22215	-3.22118	-3.21446	-3.20437	-3.18714	-3.16899	-3.14443
102																								-2.78253	-2.81994	-2.85388	-2.88586	-2.91361	-2.94235	-2.97423	-3.00163	-3.02961	-3.05899	-3.08381	-3.10609	-3.1248	-3.14362	-3.16266	-3.18066	-3.19577	-3.20612	-3.21276	-3.21621	-3.2155	-3.20385	-3.18768	-3.16874	-3.14959	-3.12939
103																							-2.74597	-2.77505	-2.81028	-2.84767	-2.87999	-2.90834	-2.93648	-2.96557	-2.99369	-3.02016	-3.04498	-3.06992	-3.09467	-3.11486	-3.13469	-3.15335	-3.16909	-3.18199	-3.19212	-3.20193	-3.2071	-3.20451	-3.19191	-3.17394	-3.15535	-3.13509	-3.11364
104																							-2.7377	-2.7688	-2.80538	-2.84022	-2.87118	-2.89966	-2.92727	-2.95452	-2.98233	-3.01046	-3.03383	-3.05861	-3.08284	-3.10479	-3.12451	-3.14188	-3.15587	-3.16785	-3.17827	-3.18742	-3.19295	-3.19008	-3.17748	-3.16301	-3.14666	-3.12447	-3.10075
105																							-2.7366	-2.76758	-2.8016	-2.83295	-2.86273	-2.89096	-2.92016	-2.94681	-2.97598	-3.00306	-3.025	-3.04707	-3.06888	-3.09136	-3.11075	-3.12716	-3.14168	-3.15208	-3.16153	-3.16959	-3.1733	-3.1698	-3.16109	-3.15098	-3.13486	-3.11211	-3.08599
106																							-2.73862	-2.76906	-2.79938	-2.8283	-2.85647	-2.88637	-2.91196	-2.93682	-2.96519	-2.9926	-3.01418	-3.03274	-3.05312	-3.07365	-3.09163	-3.1077	-3.12	-3.12796	-3.13708	-3.14223	-3.14483	-3.14247	-3.13539	-3.12778	-3.11339	-3.09155	-3.06688
107																							-2.73884	-2.76758	-2.79564	-2.82274	-2.85038	-2.87753	-2.90167	-2.92579	-2.95171	-2.97707	-2.99704	-3.01467	-3.03178	-3.04876	-3.064	-3.07733	-3.08682	-3.09437	-3.10135	-3.10548	-3.10753	-3.10523	-3.09952	-3.09472	-3.08103	-3.06199	-3.04508
108																						-2.708	-2.73461	-2.76065	-2.78739	-2.81308	-2.83929	-2.86479	-2.89047	-2.91195	-2.93391	-2.95541	-2.97248	-2.98875	-3.00273	-3.01434	-3.02624	-3.03518	-3.04318	-3.05066	-3.05608	-3.05967	-3.06178	-3.06011	-3.05589	-3.04968	-3.03973	-3.02667	-3.01733
109																						-2.69967	-2.72432	-2.74957	-2.77312	-2.79914	-2.82519	-2.84954	-2.87412	-2.8936	-2.91176	-2.92666	-2.94033	-2.95483	-2.96458	-2.97231	-2.97896	-2.98628	-2.99318	-2.99918	-3.00121	-3.00424	-3.00672	-3.00595	-3.00268	-2.9997	-2.99217	-2.98758	-2.98016
110																						-2.68776	-2.71131	-2.73495	-2.75973	-2.78604	-2.80937	-2.83122	-2.85104	-2.86883	-2.88246	-2.89286	-2.90289	-2.91154	-2.91811	-2.92482	-2.92962	-2.93497	-2.94045	-2.9428	-2.94323	-2.94463	-2.9459	-2.94518	-2.94559	-2.94412	-2.941	-2.93927	-2.93509
111																						-2.67516	-2.69808	-2.72123	-2.74548	-2.76912	-2.78811	-2.80495	-2.82042	-2.83743	-2.84929	-2.8551	-2.85888	-2.86354	-2.86788	-2.87328	-2.8782	-2.88241	-2.88563	-2.88809	-2.88626	-2.88536	-2.88272	-2.88422	-2.88605	-2.88494	-2.88393	-2.88269	-2.88122
112																						-2.6615	-2.68408	-2.70396	-2.72554	-2.74411	-2.76	-2.77387	-2.78898	-2.80297	-2.81091	-2.81367	-2.81461	-2.81672	-2.8201	-2.82407	-2.82779	-2.83027	-2.83322	-2.8334	-2.83121	-2.82904	-2.82738	-2.82819	-2.82787	-2.82625	-2.82559	-2.82578	-2.82703
113																						-2.64612	-2.66163	-2.67913	-2.69752	-2.71547	-2.73108	-2.74364	-2.75459	-2.76484	-2.77025	-2.77295	-2.77409	-2.77461	-2.77732	-2.78003	-2.78279	-2.78306	-2.78231	-2.7806	-2.78101	-2.77873	-2.77873	-2.77634	-2.77247	-2.77067	-2.76958	-2.77136	-2.77341
114																					-2.61218	-2.62622	-2.63737	-2.65235	-2.67034	-2.68802	-2.70254	-2.7109	-2.71849	-2.72562	-2.72864	-2.73105	-2.7333	-2.73422	-2.735	-2.73778	-2.73721	-2.73418	-2.73039	-2.72945	-2.72888	-2.72913	-2.72844	-2.72353	-2.71989	-2.7184	-2.7182	-2.71996	-2.72339
115																					-2.59449	-2.60505	-2.61508	-2.62865	-2.64429	-2.66022	-2.67021	-2.67787	-2.6813	-2.68417	-2.68705	-2.68992	-2.69033	-2.69082	-2.69095	-2.69109	-2.68601	-2.68085	-2.6763	-2.6746	-2.67498	-2.67747	-2.67401	-2.67211	-2.66977	-2.66811	-2.67012	-2.67197	-2.67511
116																					-2.57251	-2.58411	-2.59356	-2.60506	-2.61615	-2.62767	-2.63673	-2.64009	-2.64258	-2.64359	-2.64372	-2.64385	-2.64471	-2.64313	-2.64118	-2.63684	-2.63156	-2.62564	-2.62264	-2.62223	-2.62384	-2.62181	-2.61982	-2.61902	-2.61777	-2.61888	-2.62106	-2.62234	-2.62318
117																					-2.54783	-2.55926	-2.56902	-2.57525	-2.58328	-2.58895	-2.59417	-2.59737	-2.59865	-2.59626	-2.59395	-2.59361	-2.59138	-2.58983	-2.58543	-2.58046	-2.57504	-2.57238	-2.57053	-2.57053	-2.56812	-2.56576	-2.56419	-2.56385	-2.56428	-2.56478	-2.56604	-2.567	-2.56808
118																					-2.52094	-2.53091	-2.53531	-2.53731	-2.53932	-2.54293	-2.54713	-2.5489	-2.54681	-2.54357	-2.54009	-2.53795	-2.53577	-2.53219	-2.52757	-2.52195	-2.5175	-2.51701	-2.51481	-2.51309	-2.5093	-2.50659	-2.50461	-2.50392	-2.50377	-2.50486	-2.50614	-2.50509	-2.50785
119																					-2.49097	-2.49353	-2.49383	-2.49435	-2.49513	-2.49744	-2.49878	-2.49865	-2.49381	-2.48827	-2.48368	-2.47979	-2.47775	-2.47191	-2.46572	-2.45852	-2.45565	-2.45475	-2.45349	-2.44903	-2.44627	-2.44337	-2.44197	-2.43958	-2.44041	-2.44116	-2.43972	-2.44048	-2.44433
120																					-2.45598	-2.45472	-2.453	-2.45304	-2.4531	-2.45408	-2.45402	-2.44795	-2.43957	-2.4328	-2.42599	-2.42018	-2.41505	-2.40806	-2.39943	-2.3923	-2.38933	-2.38718	-2.38576	-2.38331	-2.38167	-2.38045	-2.37756	-2.37592	-2.37653	-2.37635	-2.37675	-2.37701	-2.3789
121																					-2.42104	-2.41669	-2.41437	-2.41356	-2.41351	-2.41239	-2.40746	-2.39651	-2.38651	-2.37823	-2.369	-2.36098	-2.35091	-2.34276	-2.33421	-2.32665	-2.32119	-2.31901	-2.31764	-2.31597	-2.31627	-2.31504	-2.31279	-2.31168	-2.31247	-2.31339	-2.31281	-2.31225	-2.31365
122																					-2.39022	-2.38371	-2.37922	-2.37552	-2.37318	-2.3667	-2.35672	-2.34512	-2.33627	-2.32693	-2.315	-2.30337	-2.29277	-2.28445	-2.27532	-2.26532	-2.25885	-2.25426	-2.25038	-2.24813	-2.24723	-2.24652	-2.24558	-2.24679	-2.24723	-2.248	-2.24663	-2.24652	-2.24734
123																					-2.3658	-2.35756	-2.34735	-2.33819	-2.3312	-2.32208	-2.31323	-2.30155	-2.29263	-2.28089	-2.26596	-2.25308	-2.24153	-2.23293	-2.22198	-2.2103	-2.20355	-2.19705	-2.18857	-2.18524	-2.18243	-2.18154	-2.1816	-2.18333	-2.18288	-2.18313	-2.1828	-2.18178	-2.18339
124																					-2.35107	-2.33786	-2.32152	-2.30922	-2.29861	-2.28773	-2.27652	-2.26468	-2.25313	-2.24062	-2.22397	-2.20975	-2.19875	-2.18894	-2.1754	-2.163	-2.15565	-2.14394	-2.13415	-2.12816	-2.12331	-2.11989	-2.12028	-2.11992	-2.12082	-2.12112	-2.11973	-2.11921	-2.12385
125																				-2.34981	-2.3403	-2.32414	-2.30676	-2.29017	-2.27458	-2.26072	-2.24712	-2.236	-2.2255	-2.20892	-2.19118	-2.17753	-2.16746	-2.15333	-2.13711	-2.12355	-2.11056	-2.09599	-2.08484	-2.07646	-2.06948	-2.06432	-2.0631	-2.06109	-2.06254	-2.06259	-2.06162	-2.06488	-2.06995
126																				-2.34314	-2.33185	-2.31563	-2.29746	-2.27852	-2.2598	-2.24343	-2.23103	-2.22005	-2.20689	-2.18841	-2.17174	-2.15701	-2.14308	-2.12765	-2.10947	-2.09254	-2.07479	-2.05825	-2.04334	-2.03298	-2.02313	-2.01771	-2.01282	-2.01181	-2.01189	-2.0123	-2.01429	-2.01924	-2.02246
127																				-2.33965	-2.32647	-2.30941	-2.29076	-2.27123	-2.25328	-2.23802	-2.22428	-2.21297	-2.19664	-2.17715	-2.15941	-2.14263	-2.1269	-2.10924	-2.09171	-2.07229	-2.05276	-2.03343	-2.01492	-1.9998	-1.98721	-1.98046	-1.97548	-1.97271	-1.97282	-1.97465	-1.97747	-1.9818	-1.98925
128																				-2.33648	-2.32217	-2.30522	-2.28741	-2.27086	-2.25333	-2.23724	-2.2228	-2.20901	-2.19126	-2.17212	-2.1519	-2.13215	-2.11448	-2.09785	-2.08064	-2.06156	-2.04148	-2.02133	-1.99899	-1.97762	-1.96444	-1.95684	-1.95059	-1.94785	-1.94801	-1.94862	-1.95242	-1.95999	-1.96812
129																				-2.33491	-2.32047	-2.30403	-2.28679	-2.27092	-2.25434	-2.23746	-2.22326	-2.20841	-2.19011	-2.16894	-2.14779	-2.12743	-2.10915	-2.09296	-2.07616	-2.05774	-2.03834	-2.01763	-1.99367	-1.97073	-1.95601	-1.94866	-1.94195	-1.93949	-1.9384	-1.93956	-1.94327	-1.95163	-1.95884
130																				-2.3359	-2.32128	-2.30383	-2.28716	-2.27096	-2.25552	-2.23814	-2.22294	-2.2085	-2.1904	-2.16949	-2.15032	-2.13112	-2.11294	-2.09715	-2.07999	-2.05983	-2.04152	-2.02155	-1.99792	-1.97683	-1.96354	-1.9562	-1.94994	-1.94705	-1.9466	-1.94642	-1.95074	-1.95778	-1.96585
131																				-2.33821	-2.32399	-2.30821	-2.29113	-2.2745	-2.25601	-2.23812	-2.22447	-2.21046	-2.19472	-2.17711	-2.15814	-2.13999	-2.12488	-2.10867	-2.08821	-2.06857	-2.05185	-2.03334	-2.01474	-1.99577	-1.98423	-1.97826	-1.97434	-1.97181	-1.97015	-1.97003	-1.97366	-1.98004	-1.98673
132																					-2.33119	-2.31597	-2.29719	-2.27798	-2.25862	-2.24326	-2.22986	-2.2175	-2.20423	-2.18785	-2.16961	-2.15533	-2.14192	-2.12359	-2.10378	-2.08755	-2.07237	-2.05776	-2.04218	-2.02731	-2.01902	-2.01529	-2.01019	-2.00847	-2.00792	-2.00728	-2.00919	-2.01367	-2.01832
133																					-2.34044	-2.32559	-2.30661	-2.28765	-2.2705	-2.25737	-2.24351	-2.23188	-2.22139	-2.20607	-2.18981	-2.17722	-2.16352	-2.14892	-2.13172	-2.11728	-2.10441	-2.09201	-2.08027	-2.07104	-2.06504	-2.0602	-2.05709	-2.05787	-2.05689	-2.05518	-2.05648	-2.05883	-2.06323
134																					-2.35099	-2.3369	-2.32098	-2.30515	-2.29465	-2.28151	-2.26786	-2.25994	-2.25043	-2.2343	-2.21886	-2.20844	-2.19717	-2.18458	-2.17105	-2.15906	-2.14759	-2.13704	-2.12813	-2.1227	-2.11682	-2.11345	-2.11484	-2.11539	-2.11357	-2.1141	-2.11572	-2.11542	-2.11882
135																					-2.36516	-2.35522	-2.34406	-2.33528	-2.32617	-2.31537	-2.30405	-2.29721	-2.28562	-2.27228	-2.25966	-2.25098	-2.24102	-2.23018	-2.21882	-2.20877	-2.19762	-2.18903	-2.18228	-2.17797	-2.17527	-2.17518	-2.17668	-2.17647	-2.1778	-2.17907	-2.17818	-2.17805	-2.18069
136																					-2.38791	-2.38228	-2.37589	-2.371	-2.36405	-2.3573	-2.34867	-2.34001	-2.33069	-2.32032	-2.31036	-2.30119	-2.29029	-2.28042	-2.26976	-2.26109	-2.25243	-2.2458	-2.243	-2.24052	-2.24058	-2.2411	-2.24163	-2.24214	-2.24314	-2.24228	-2.24306	-2.24353	-2.24414
137																					-2.41753	-2.41467	-2.41118	-2.40897	-2.40714	-2.40219	-2.39556	-2.38925	-2.38149	-2.37344	-2.36531	-2.35567	-2.3466	-2.33486	-2.32509	-2.31843	-2.31241	-2.31024	-2.30907	-2.30835	-2.30883	-2.30926	-2.30823	-2.30802	-2.30721	-2.30706	-2.3078	-2.30961	-2.30957
138																					-2.45004	-2.45066	-2.45101	-2.45091	-2.45012	-2.44858	-2.44549	-2.44036	-2.4353	-2.42874	-2.42334	-2.4165	-2.40458	-2.39461	-2.38744	-2.38272	-2.3805	-2.3784	-2.37564	-2.37579	-2.37671	-2.37543	-2.37239	-2.37202	-2.37041	-2.37016	-2.36994	-2.37157	-2.37274
139																					-2.48441	-2.4894	-2.49154	-2.49172	-2.49274	-2.49492	-2.49438	-2.49028	-2.48807	-2.48632	-2.48022	-2.47272	-2.46592	-2.45938	-2.45376	-2.45226	-2.44885	-2.44557	-2.44422	-2.44276	-2.4425	-2.43899	-2.43722	-2.4373	-2.43447	-2.4327	-2.43303	-2.43465	-2.43636
140																					-2.51595	-2.52383	-2.52972	-2.53456	-2.5381	-2.54094	-2.54202	-2.54221	-2.54242	-2.54044	-2.5354	-2.53031	-2.52723	-2.52391	-2.51961	-2.51582	-2.51174	-2.50994	-2.5066	-2.50578	-2.50352	-2.50063	-2.50212	-2.50092	-2.49917	-2.49596	-2.49687	-2.49984	-2.50164
141																					-2.54424	-2.55712	-2.56611	-2.57346	-2.57836	-2.586	-2.59128	-2.59314	-2.59441	-2.59341	-2.58986	-2.58714	-2.58682	-2.5833	-2.57935	-2.57257	-2.56993	-2.56731	-2.5647	-2.56339	-2.56105	-2.55978	-2.56188	-2.56072	-2.55809	-2.55772	-2.55982	-2.56029	-2.56182
142																					-2.57102	-2.58365	-2.59411	-2.60211	-2.61421	-2.62552	-2.63326	-2.63835	-2.64078	-2.64023	-2.63875	-2.6399	-2.63939	-2.63818	-2.63444	-2.62848	-2.62606	-2.62226	-2.62109	-2.61822	-2.6157	-2.61543	-2.61469	-2.61405	-2.61386	-2.61361	-2.61571	-2.61635	-2.61818
143																						-2.60682	-2.61516	-2.62719	-2.6432	-2.65749	-2.66989	-2.67564	-2.67969	-2.68142	-2.68231	-2.68472	-2.68703	-2.68647	-2.68302	-2.68166	-2.67973	-2.67705	-2.67573	-2.67324	-2.66837	-2.66743	-2.66552	-2.66651	-2.66754	-2.66763	-2.66776	-2.66923	-2.67121
144																						-2.62337	-2.63624	-2.65216	-2.67027	-2.6869	-2.69919	-2.70854	-2.7152	-2.71935	-2.72372	-2.72728	-2.72774	-2.72703	-2.72792	-2.73	-2.72996	-2.73011	-2.72837	-2.72375	-2.72168	-2.7194	-2.71785	-2.71947	-2.71725	-2.71682	-2.71584	-2.71613	-2.72007
145																						-2.64193	-2.65864	-2.67691	-2.69536	-2.71205	-2.72591	-2.73889	-2.74977	-2.75835	-2.76325	-2.76616	-2.76623	-2.76674	-2.77016	-2.77455	-2.77682	-2.77743	-2.77564	-2.77366	-2.7744	-2.77069	-2.76953	-2.76756	-2.76693	-2.76602	-2.76483	-2.76485	-2.76922
146																						-2.65735	-2.67717	-2.69923	-2.71871	-2.73757	-2.75488	-2.77058	-2.7848	-2.79512	-2.80282	-2.80616	-2.80812	-2.81086	-2.81549	-2.82036	-2.82265	-2.82377	-2.82438	-2.82796	-2.82764	-2.8251	-2.82197	-2.82011	-2.82	-2.81948	-2.8187	-2.81993	-2.82146
147																						-2.67128	-2.69488	-2.71698	-2.73998	-2.76198	-2.783	-2.80078	-2.81851	-2.83111	-2.8409	-2.84846	-2.85397	-2.85838	-2.86454	-2.8685	-2.87168	-2.87551	-2.87928	-2.88438	-2.88368	-2.88076	-2.87842	-2.87762	-2.87819	-2.87872	-2.87879	-2.8787	-2.87683
148																						-2.68479	-2.70836	-2.73235	-2.75683	-2.7824	-2.80559	-2.82677	-2.84688	-2.86252	-2.87688	-2.88846	-2.89836	-2.90685	-2.91386	-2.91954	-2.92476	-2.92872	-2.93533	-2.93988	-2.94062	-2.93989	-2.93879	-2.94016	-2.941	-2.94073	-2.94048	-2.93595	-2.93135
149																							-2.72277	-2.74566	-2.7724	-2.79886	-2.82203	-2.84657	-2.87007	-2.89016	-2.90643	-2.92353	-2.93947	-2.95159	-2.96028	-2.96775	-2.97381	-2.98152	-2.98953	-2.99476	-2.9974	-2.99935	-3.0009	-3.00076	-3.00026	-2.99934	-2.99468	-2.98864	-2.98056
150																							-2.73258	-2.75755	-2.78537	-2.81177	-2.83615	-2.86309	-2.88913	-2.91018	-2.92892	-2.95108	-2.97385	-2.987	-2.99792	-3.00959	-3.02148	-3.03135	-3.03995	-3.04692	-3.05116	-3.0542	-3.05692	-3.05527	-3.0528	-3.04969	-3.04416	-3.03551	-3.02162
151																							-2.73865	-2.7667	-2.79494	-2.82064	-2.84622	-2.87385	-2.90094	-2.92264	-2.94525	-2.97429	-2.99696	-3.01204	-3.02797	-3.04738	-3.0635	-3.07436	-3.0841	-3.09098	-3.09743	-3.10383	-3.10481	-3.10188	-3.09722	-3.09463	-3.08619	-3.07253	-3.05278
152																							-2.74196	-2.77072	-2.79781	-2.82465	-2.85036	-2.87904	-2.90701	-2.93113	-2.95959	-2.99117	-3.01169	-3.02978	-3.05425	-3.07641	-3.09275	-3.10515	-3.11813	-3.12646	-3.13572	-3.14216	-3.14291	-3.13835	-3.13313	-3.12773	-3.11789	-3.10109	-3.07881
153																							-2.74304	-2.76985	-2.79944	-2.82726	-2.85469	-2.88461	-2.91257	-2.94046	-2.97353	-3.00249	-3.02257	-3.0458	-3.07337	-3.09263	-3.11033	-3.12604	-3.13969	-3.15107	-3.16234	-3.16835	-3.17089	-3.16568	-3.15884	-3.15091	-3.13842	-3.11851	-3.09508
154																								-2.77042	-2.80425	-2.83474	-2.86484	-2.89522	-2.92224	-2.95219	-2.98516	-3.01001	-3.03256	-3.06172	-3.08591	-3.10512	-3.12276	-3.14008	-3.15267	-3.16712	-3.17824	-3.18706	-3.19203	-3.1876	-3.17834	-3.16386	-3.14694	-3.12792	-3.10722
155																								-2.77623	-2.81128	-2.84512	-2.87673	-2.90549	-2.93173	-2.96197	-2.99236	-3.01741	-3.04418	-3.07392	-3.09584	-3.11641	-3.134	-3.1498	-3.16585	-3.17897	-3.19243	-3.20367	-3.20931	-3.2044	-3.19094	-3.17353	-3.15542	-3.13873	-3.12
156																								-2.78228	-2.81687	-2.85196	-2.8839	-2.91258	-2.93894	-2.97245	-3.00185	-3.02636	-3.05503	-3.08344	-3.10719	-3.12631	-3.14461	-3.1618	-3.1777	-3.19255	-3.20597	-3.21561	-3.21925	-3.21547	-3.20375	-3.187	-3.17021	-3.15322	-3.13505
157																								-2.78983	-2.82433	-2.85788	-2.89021	-2.91902	-2.9494	-2.98176	-3.00994	-3.03514	-3.06557	-3.0951	-3.11725	-3.13576	-3.15442	-3.17274	-3.18854	-3.20446	-3.21472	-3.221	-3.2261	-3.22429	-3.21377	-3.1997	-3.18732	-3.17059	-3.15187
158																									-2.83534	-2.86835	-2.90084	-2.92919	-2.9589	-2.99124	-3.01774	-3.04655	-3.07766	-3.10414	-3.12569	-3.14541	-3.16447	-3.18214	-3.19817	-3.21261	-3.22005	-3.22558	-3.23015	-3.22804	-3.22124	-3.21621	-3.20662	-3.18979	-3.16589
159																									-2.84727	-2.87928	-2.91092	-2.93899	-2.97234	-3.0021	-3.02822	-3.05827	-3.08777	-3.1128	-3.13385	-3.15366	-3.1723	-3.18935	-3.20567	-3.21742	-3.2262	-3.23293	-3.23488	-3.23476	-3.23297	-3.23099	-3.22226	-3.20603	-3.18079
160																									-2.85841	-2.89027	-2.92125	-2.95359	-2.98596	-3.01149	-3.03758	-3.0681	-3.09831	-3.12195	-3.14294	-3.1621	-3.18001	-3.1977	-3.21327	-3.22551	-3.23417	-3.23842	-3.24316	-3.24336	-3.24309	-3.24196	-3.23414	-3.21909	-3.19605
161																										-2.90337	-2.93364	-2.96538	-2.99472	-3.01997	-3.04938	-3.08058	-3.10885	-3.1328	-3.15196	-3.1689	-3.18784	-3.20501	-3.2196	-3.23057	-3.24075	-3.24892	-3.25183	-3.25123	-3.25085	-3.25033	-3.24479	-3.22854	-3.20753
162																										-2.91771	-2.94529	-2.97707	-3.00658	-3.03304	-3.06395	-3.09408	-3.12082	-3.14253	-3.15939	-3.17772	-3.19577	-3.21283	-3.22727	-3.2405	-3.25133	-3.25476	-3.25488	-3.25501	-3.25617	-3.25556	-3.24666	-3.23282	-3.21811
163																										-2.93084	-2.9612	-2.99208	-3.01835	-3.0478	-3.07932	-3.10866	-3.1313	-3.14988	-3.16776	-3.18575	-3.20298	-3.2203	-3.23484	-3.24786	-3.25419	-3.25516	-3.2556	-3.25887	-3.26029	-3.25799	-3.25106	-3.23996	-3.22807
164																											-2.97732	-3.00469	-3.03158	-3.06251	-3.09429	-3.11974	-3.14132	-3.15858	-3.17652	-3.19338	-3.21146	-3.22753	-3.24335	-3.25456	-3.25796	-3.25929	-3.26238	-3.26632	-3.26735	-3.26556	-3.26078	-3.2503	-3.23787
165																											-2.99198	-3.01859	-3.04641	-3.07675	-3.10714	-3.13218	-3.14985	-3.16759	-3.18453	-3.20212	-3.21933	-3.23587	-3.2501	-3.25977	-3.26275	-3.26461	-3.26981	-3.27226	-3.27214	-3.27105	-3.26676	-3.25945	-3.24698
166																											-3.00651	-3.03318	-3.06142	-3.09217	-3.11871	-3.14118	-3.15962	-3.17655	-3.19388	-3.21165	-3.22822	-3.24472	-3.25653	-3.26271	-3.26508	-3.269	-3.27261	-3.27272	-3.27271	-3.27262	-3.27034	-3.26417	-3.25554
167																												-3.04821	-3.07785	-3.10707	-3.13095	-3.15083	-3.16844	-3.1853	-3.20294	-3.21967	-3.2372	-3.25206	-3.26045	-3.26495	-3.26758	-3.27165	-3.27273	-3.27273	-3.27273	-3.27273	-3.27255	-3.26904	-3.2623
168																												-3.06427	-3.09419	-3.12127	-3.1423	-3.16042	-3.17717	-3.19499	-3.21158	-3.22919	-3.24586	-3.25798	-3.26255	-3.26562	-3.26987	-3.27273	-3.27273	-3.27273	-3.27273	-3.27273	-3.27273	-3.27131	-3.26653
169																													-3.1102	-3.13149	-3.15134	-3.16963	-3.18761	-3.20485	-3.22207	-3.23933	-3.25372	-3.26032	-3.26266	-3.26699	-3.27182	-3.27273	-3.27273	-3.27273	-3.27273	-3.27273	-3.27273	-3.27262	-3.2701
170																													-3.11859	-3.13779	-3.1591	-3.17789	-3.19533	-3.21237	-3.23025	-3.24635	-3.25829	-3.26079	-3.26297	-3.26952	-3.2725	-3.27273	-3.27273	-3.27273	-3.27273	-3.27273	-3.27273	-3.27273	-3.27174
171																														-3.14432	-3.16392	-3.18344	-3.20257	-3.2201	-3.23555	-3.25147	-3.25982	-3.26126	-3.26458	-3.27111	-3.2725	-3.27273	-3.27273	-3.27273	-3.27273	-3.27273	-3.27273	-3.27273	-3.27198
172																														-3.15243	-3.17132	-3.19338	-3.21327	-3.22794	-3.24141	-3.2515	-3.25874	-3.26197	-3.26694	-3.26974	-3.26979	-3.2698	-3.2698	-3.2698	-3.2698	-3.2698	-3.2698	-3.26976	-3.26807
173																														-3.16265	-3.18307	-3.20667	-3.22359	-3.23512	-3.24043	-3.25072	-3.25965	-3.26371	-3.26698	-3.26711	-3.26711	-3.26711	-3.26711	-3.26711	-3.26711	-3.26711	-3.26711	-3.26647	-3.2642
174																															-3.19446	-3.2127	-3.22746	-3.23518	-3.24144	-3.2537	-3.2616	-3.26862	-3.26979	-3.26979	-3.26979	-3.26979	-3.26979	-3.26979	-3.26979	-3.26979	-3.26971	-3.26791	-3.2655
175																															-3.19834	-3.21243	-3.22654	-3.2344	-3.24534	-3.25818	-3.2695	-3.27247	-3.27248	-3.27248	-3.27248	-3.27248	-3.27248	-3.27248	-3.27248	-3.27248	-3.27163	-3.2692	-3.26709
176																																-3.2154	-3.22554	-3.23534	-3.24907	-3.26355	-3.27192	-3.27273	-3.27273	-3.27273	-3.27273	-3.27273	-3.27273	-3.27273	-3.27273	-3.27244	-3.27047	-3.26807	-3.26687
177																																-3.22002	-3.22501	-3.23875	-3.25268	-3.2658	-3.27211	-3.27273	-3.27273	-3.27273	-3.27273	-3.27273	-3.27273	-3.27273	-3.27271	-3.27152	-3.26905	-3.26715	-3.26723
178																																	-3.22845	-3.24236	-3.25563	-3.26871	-3.27247	-3.27273	-3.27273	-3.27273	-3.27273	-3.27273	-3.27273	-3.27273	-3.27224	-3.27012	-3.2677	-3.26689	-3.26823
179																																		-3.24588	-3.26188	-3.27237	-3.27272	-3.27273	-3.27273	-3.27273	-3.27273	-3.27273	-3.27273	-3.27268	-3.27114	-3.26872	-3.26696	-3.26744	-3.26976
180																																		-3.25172	-3.2675	-3.27266	-3.27273	-3.27273	-3.27273	-3.27273	-3.27273	-3.27273	-3.27273	-3.27203	-3.26973	-3.26747	-3.26692	-3.26863	-3.27127
181																																			-3.2691	-3.27273	-3.27273	-3.27273	-3.27273	-3.27273	-3.27273	-3.27273	-3.27259	-3.27075	-3.26834	-3.26686	-3.26764	-3.27015	-3.27231
182																																			-3.2685	-3.27198	-3.2727	-3.27272	-3.27271	-3.27271	-3.27273	-3.27273	-3.27181	-3.26934	-3.26728	-3.26706	-3.26893	-3.27164	-3.27273
183																																				-3.26463	-3.2679	-3.27023	-3.27026	-3.2709	-3.27273	-3.27239	-3.27041	-3.26797	-3.26686	-3.26756	-3.2692	-3.27137	-3.27265
184																																				-3.25069	-3.25551	-3.25823	-3.26085	-3.26461	-3.26744	-3.26738	-3.26571	-3.26417	-3.26393	-3.26403	-3.26567	-3.26692	-3.26753
185																																					-3.23763	-3.24389	-3.24764	-3.25142	-3.25691	-3.25711	-3.257	-3.25872	-3.26058	-3.26122	-3.26125	-3.26206	-3.2634
186																																						-3.22948	-3.23184	-3.23901	-3.24385	-3.24513	-3.24711	-3.25093	-3.25709	-3.25917	-3.25908	-3.25971	-3.26037
187																																						-3.22142	-3.22245	-3.22925	-3.23249	-3.23732	-3.23927	-3.24485	-3.24795	-3.24864	-3.24975	-3.25133	-3.25107
188																																							-3.21153	-3.21626	-3.22663	-3.22842	-3.22737	-3.22976	-3.23037	-3.23155	-3.23371	-3.23385	-3.23504
189																																								-3.20431	-3.21029	-3.21034	-3.21009	-3.21134	-3.21213	-3.21361	-3.2145	-3.21457	-3.21637
190																																								-3.18596	-3.18686	-3.18611	-3.18863	-3.19224	-3.19395	-3.19556	-3.19437	-3.19573	-3.19655
191																																									-3.16206	-3.16365	-3.16833	-3.17264	-3.17569	-3.17624	-3.17538	-3.17662	-3.17644
192																																										-3.14255	-3.1471	-3.15227	-3.15576	-3.15628	-3.15756	-3.15678	-3.15728
193																																											-3.12668	-3.1314	-3.13289	-3.13509	-3.13541	-3.13528	-3.138
194																																											-3.10315	-3.10476	-3.10648	-3.10636	-3.10611	-3.11027	-3.11278
195																																												-3.07294	-3.07243	-3.07285	-3.0744	-3.07822	-3.08258
196																																													-3.03983	-3.04043	-3.04225	-3.04566	-3.04889
197																																														-3.01055	-3.01193	-3.01407	-3.017
198																																															-2.98039	-2.98239	-2.98475
199																																																-2.94761	-2.95262
200																																																	-2.92054
201
202
203
204
205
206
207
208
209
210
211
212
213
214
215
216
217
218
219
220
221
222
223
224
225
226
227
228
229
230
231
232
233
234
235
236
237
238
239
240
241
242
243
244
245
246
247
248
249
250
251
252
253
254
255
[truncated: 207 more columns]

## Sheet: calculated_3
	0	1	2	3	4	5	6	7	8	9	10	11	12	13	14	15	16	17	18	19	20	21	22	23	24	25	26	27	28	29	30	31	32	33	34	35	36	37	38	39	40	41	42	43	44	45	46	47	48
0
1
2
3
4
5
6
7
8
9
10
11
12
13
14
15
16
17
18
19
20
21
22
23
24
25
26
27
28
29
30
31
32
33
34
35
36
37
38
39
40
41
42
43
44
45
46
47
48
49
50
51
52
53
54
55
56																																																	-3.12868
57																																																-3.16087	-3.16355
58																																															-3.19368	-3.19524	-3.19769
59																																														-3.22672	-3.22733	-3.22875	-3.231
60																																													-3.2594	-3.25939	-3.25996	-3.26122	-3.26327
61																																												-3.29129	-3.29084	-3.29084	-3.29136	-3.29251	-3.29434
62																																											-3.32232	-3.32133	-3.32093	-3.32094	-3.32139	-3.32244	-3.32403
63																																											-3.35074	-3.34986	-3.34949	-3.34951	-3.34989	-3.35086	-3.3522
64																																										-3.37853	-3.3774	-3.37664	-3.37631	-3.37633	-3.37667	-3.3775	-3.37865
65																																									-3.40447	-3.40316	-3.40215	-3.40149	-3.40119	-3.4012	-3.40153	-3.40223	-3.40327
66																																								-3.42808	-3.4267	-3.42566	-3.4248	-3.42428	-3.42403	-3.42402	-3.42433	-3.42485	-3.42577
67																																								-3.44762	-3.44651	-3.44578	-3.44504	-3.4446	-3.44437	-3.44435	-3.44466	-3.44508	-3.44588
68																																							-3.4654	-3.46469	-3.46391	-3.4633	-3.46275	-3.46241	-3.46224	-3.46224	-3.46244	-3.46279	-3.46337
69																																						-3.48033	-3.47999	-3.47942	-3.47895	-3.47841	-3.47802	-3.4777	-3.47756	-3.47757	-3.47772	-3.47807	-3.47845
70																																						-3.49232	-3.49229	-3.49182	-3.49152	-3.49101	-3.4907	-3.49039	-3.49027	-3.4903	-3.49039	-3.49075	-3.49103
71																																					-3.50182	-3.5021	-3.50219	-3.50186	-3.50156	-3.50109	-3.50074	-3.50042	-3.50027	-3.50029	-3.50043	-3.50079	-3.50112
72																																				-3.50824	-3.50924	-3.50975	-3.50984	-3.50962	-3.50919	-3.5087	-3.50818	-3.5078	-3.50762	-3.50762	-3.50784	-3.50822	-3.50877
73																																				-3.51354	-3.51473	-3.51542	-3.51548	-3.51524	-3.51456	-3.51387	-3.51307	-3.51242	-3.51186	-3.5119	-3.5125	-3.51313	-3.51397
74																																			-3.51482	-3.5171	-3.51846	-3.51917	-3.51916	-3.51877	-3.51767	-3.51646	-3.515	-3.5138	-3.51296	-3.51303	-3.51391	-3.51514	-3.51663
75																																			-3.51653	-3.51902	-3.5206	-3.52135	-3.52133	-3.52031	-3.51863	-3.5166	-3.51462	-3.513	-3.51195	-3.51204	-3.51315	-3.51482	-3.51683
76																																		-3.51303	-3.51707	-3.51987	-3.5215	-3.52213	-3.5219	-3.52031	-3.51796	-3.51535	-3.51284	-3.51078	-3.50947	-3.50957	-3.51096	-3.51309	-3.51564
77																																		-3.51175	-3.51628	-3.51948	-3.52143	-3.52208	-3.52133	-3.51931	-3.51653	-3.51338	-3.51028	-3.50771	-3.5061	-3.50622	-3.50794	-3.5106	-3.51373
78																																	-3.50259	-3.50931	-3.51453	-3.51824	-3.5205	-3.52119	-3.52002	-3.51777	-3.51484	-3.5113	-3.50771	-3.50464	-3.50271	-3.50285	-3.50492	-3.50808	-3.51172
79																																-3.48936	-3.49844	-3.50593	-3.51188	-3.5162	-3.51893	-3.51974	-3.51848	-3.51603	-3.51281	-3.50926	-3.50559	-3.50234	-3.50019	-3.50034	-3.50265	-3.50597	-3.50968
80																																-3.48322	-3.49333	-3.50173	-3.50853	-3.5136	-3.51689	-3.51803	-3.51695	-3.51449	-3.51111	-3.5073	-3.50377	-3.50087	-3.49909	-3.49919	-3.50113	-3.50411	-3.5077
81																															-3.46359	-3.47616	-3.48732	-3.49674	-3.50446	-3.51039	-3.51445	-3.51625	-3.51559	-3.51338	-3.51016	-3.50636	-3.50277	-3.50012	-3.49923	-3.4992	-3.50026	-3.50312	-3.50677
82																															-3.45446	-3.46826	-3.48048	-3.49101	-3.49976	-3.50665	-3.51165	-3.51446	-3.51447	-3.51281	-3.51	-3.50663	-3.50347	-3.5013	-3.50072	-3.50065	-3.50142	-3.50374	-3.507
83																														-3.42819	-3.44455	-3.45958	-3.47292	-3.48463	-3.4945	-3.50245	-3.50851	-3.51251	-3.51343	-3.51264	-3.51064	-3.50826	-3.50586	-3.50426	-3.50385	-3.50378	-3.50436	-3.50605	-3.50855
84																														-3.41627	-3.43392	-3.45017	-3.46468	-3.47758	-3.48861	-3.49771	-3.50494	-3.51009	-3.51249	-3.51289	-3.51207	-3.51071	-3.50916	-3.50807	-3.5078	-3.50775	-3.50814	-3.50929	-3.5109
85																														-3.4037	-3.42262	-3.44001	-3.45577	-3.46987	-3.48215	-3.49248	-3.50085	-3.50722	-3.51164	-3.5134	-3.51382	-3.51342	-3.51264	-3.51207	-3.51201	-3.51197	-3.51209	-3.51271	-3.51352
86																													-3.36922	-3.39063	-3.41071	-3.42932	-3.44633	-3.4616	-3.47508	-3.48666	-3.49625	-3.50395	-3.50964	-3.51356	-3.51508	-3.51567	-3.51579	-3.51576	-3.51586	-3.51583	-3.51576	-3.5158	-3.51566
87																													-3.35466	-3.37716	-3.39834	-3.41809	-3.43632	-3.45279	-3.46752	-3.48034	-3.49113	-3.50008	-3.50693	-3.5122	-3.51546	-3.51745	-3.51827	-3.51873	-3.51901	-3.51897	-3.5187	-3.51822	-3.51737
88																												-3.31529	-3.33987	-3.36341	-3.38566	-3.40648	-3.42582	-3.44347	-3.45937	-3.4734	-3.48544	-3.49555	-3.50371	-3.51008	-3.51455	-3.51775	-3.51969	-3.5208	-3.52125	-3.52123	-3.52074	-3.51953	-3.51751
89																												-3.29942	-3.32497	-3.34949	-3.37268	-3.39456	-3.41496	-3.43376	-3.45082	-3.466	-3.4792	-3.49043	-3.49974	-3.50716	-3.5128	-3.51693	-3.51974	-3.52143	-3.52214	-3.52212	-3.52131	-3.51952	-3.5166
90																											-3.25635	-3.28363	-3.31	-3.33541	-3.3595	-3.38245	-3.40386	-3.42374	-3.44187	-3.45815	-3.47243	-3.48474	-3.4951	-3.50353	-3.5101	-3.51504	-3.51852	-3.52067	-3.5216	-3.52157	-3.52052	-3.51825	-3.51464
91																											-3.23981	-3.26783	-3.29495	-3.32124	-3.34628	-3.37018	-3.39257	-3.41346	-3.43261	-3.44993	-3.46522	-3.47853	-3.48986	-3.49923	-3.50665	-3.51234	-3.51641	-3.51898	-3.52014	-3.52009	-3.5188	-3.51608	-3.51186
92																											-3.22336	-3.25207	-3.28005	-3.30715	-3.33311	-3.35785	-3.38118	-3.40298	-3.42311	-3.4414	-3.45764	-3.47186	-3.48409	-3.4943	-3.5025	-3.50886	-3.51347	-3.51643	-3.51778	-3.51772	-3.51621	-3.5131	-3.50832
93																										-3.1771	-3.20716	-3.23664	-3.26543	-3.29329	-3.32009	-3.34563	-3.36982	-3.39246	-3.41344	-3.43263	-3.44976	-3.4648	-3.47784	-3.48882	-3.49771	-3.50467	-3.50977	-3.51306	-3.5146	-3.51453	-3.51282	-3.50935	-3.50408
94																										-3.16071	-3.19146	-3.22165	-3.25118	-3.27975	-3.3073	-3.33356	-3.35852	-3.38194	-3.40374	-3.42374	-3.44163	-3.45742	-3.47118	-3.48284	-3.49235	-3.49985	-3.50537	-3.50897	-3.51066	-3.51058	-3.5087	-3.50492	-3.49921
95																										-3.14495	-3.17636	-3.20722	-3.23737	-3.26662	-3.29481	-3.32178	-3.3474	-3.37149	-3.39395	-3.41466	-3.43348	-3.45037	-3.46521	-3.4779	-3.48834	-3.49678	-3.50318	-3.50761	-3.51009	-3.5099	-3.50723	-3.50259	-3.49602
96																									-3.09764	-3.13003	-3.162	-3.19342	-3.22415	-3.254	-3.28273	-3.31028	-3.33648	-3.36121	-3.38433	-3.40566	-3.4251	-3.44255	-3.45803	-3.47133	-3.48248	-3.49146	-3.49833	-3.50301	-3.50563	-3.50543	-3.50259	-3.49772	-3.49063
97																									-3.08305	-3.11599	-3.1485	-3.18042	-3.21164	-3.24197	-3.2712	-3.29927	-3.32596	-3.35116	-3.37475	-3.39658	-3.4166	-3.43461	-3.4507	-3.46439	-3.47597	-3.48525	-3.49247	-3.49745	-3.50031	-3.5001	-3.497	-3.49183	-3.48437
98																									-3.06957	-3.10295	-3.13589	-3.16823	-3.19986	-3.23058	-3.2602	-3.28865	-3.31574	-3.34136	-3.3654	-3.38766	-3.40806	-3.42646	-3.44289	-3.45704	-3.46902	-3.47871	-3.48619	-3.49131	-3.49423	-3.49401	-3.49085	-3.48552	-3.4778
99																								-3.02308	-3.05716	-3.09092	-3.12422	-3.1569	-3.18884	-3.21986	-3.2498	-3.27855	-3.30594	-3.33184	-3.35615	-3.37872	-3.39943	-3.41821	-3.43495	-3.44944	-3.4616	-3.47154	-3.47919	-3.48453	-3.48758	-3.48733	-3.48406	-3.47849	-3.47061
100																								-3.01155	-3.04593	-3.07997	-3.11352	-3.14646	-3.17861	-3.20986	-3.23998	-3.26891	-3.29649	-3.32258	-3.34709	-3.36986	-3.39074	-3.40972	-3.4266	-3.44135	-3.45366	-3.46383	-3.47158	-3.47701	-3.48008	-3.47983	-3.47655	-3.47087	-3.4629
101																								-3.00133	-3.03592	-3.07014	-3.10384	-3.13692	-3.16919	-3.20053	-3.23072	-3.25972	-3.28736	-3.31351	-3.33806	-3.36089	-3.3818	-3.40085	-3.41778	-3.4326	-3.44494	-3.45519	-3.46297	-3.46844	-3.47153	-3.47127	-3.46798	-3.46224	-3.45426
102																								-2.99249	-3.02717	-3.06145	-3.09518	-3.12826	-3.16052	-3.19183	-3.22198	-3.25091	-3.27844	-3.30447	-3.32888	-3.35156	-3.37237	-3.39128	-3.40813	-3.42275	-3.43499	-3.44508	-3.4528	-3.45822	-3.46129	-3.46104	-3.45775	-3.45209	-3.44415
103																							-2.95005	-2.98499	-3.01963	-3.05384	-3.08749	-3.12044	-3.15259	-3.18367	-3.21358	-3.24222	-3.26946	-3.29519	-3.3193	-3.34159	-3.36198	-3.38036	-3.39682	-3.41094	-3.42298	-3.43269	-3.4402	-3.44527	-3.44815	-3.44794	-3.4448	-3.43955	-3.43177
104																							-2.94398	-2.97881	-3.01329	-3.04728	-3.08067	-3.11329	-3.14508	-3.17578	-3.20529	-3.23349	-3.26015	-3.28516	-3.30848	-3.32993	-3.34961	-3.36711	-3.383	-3.39585	-3.40713	-3.4157	-3.4227	-3.42731	-3.43004	-3.42991	-3.4268	-3.42217	-3.41481
105																							-2.93937	-2.97389	-3.008	-3.04157	-3.07452	-3.10669	-3.13794	-3.16793	-3.19654	-3.22375	-3.24938	-3.27333	-3.29553	-3.31557	-3.33345	-3.34898	-3.3628	-3.374	-3.38377	-3.39108	-3.39674	-3.4001	-3.402	-3.40193	-3.39973	-3.39636	-3.39034
106																							-2.93601	-2.97003	-3.00364	-3.03658	-3.06873	-3.09999	-3.13018	-3.1591	-3.18656	-3.21242	-3.23624	-3.25786	-3.27733	-3.29463	-3.3097	-3.32272	-3.33356	-3.34169	-3.34777	-3.35265	-3.3561	-3.35854	-3.35987	-3.35974	-3.35836	-3.35575	-3.35225
107																							-2.93372	-2.96689	-2.99954	-3.03144	-3.06249	-3.09247	-3.12123	-3.14803	-3.17307	-3.19585	-3.21653	-3.23468	-3.25048	-3.26354	-3.2734	-3.28162	-3.28728	-3.29248	-3.29527	-3.2979	-3.29891	-3.29995	-3.30035	-3.30021	-3.30001	-3.29868	-3.29791
108																						-2.89924	-2.93179	-2.96378	-2.99515	-3.02546	-3.05456	-3.08214	-3.10818	-3.13172	-3.15323	-3.17181	-3.18754	-3.19983	-3.20943	-3.2168	-3.22165	-3.22515	-3.22667	-3.22824	-3.22852	-3.22912	-3.22921	-3.22952	-3.22975	-3.22967	-3.22954	-3.22913	-3.22916
109																						-2.89847	-2.92938	-2.95952	-2.98868	-3.01644	-3.04252	-3.06668	-3.08858	-3.10721	-3.1228	-3.13507	-3.14435	-3.15089	-3.15465	-3.15674	-3.15773	-3.15782	-3.1575	-3.15674	-3.15597	-3.15513	-3.15455	-3.15413	-3.1541	-3.15409	-3.15413	-3.15462	-3.15517
110																						-2.8963	-2.92479	-2.9521	-2.97799	-3.00191	-3.02333	-3.04238	-3.05828	-3.07096	-3.07988	-3.08616	-3.08942	-3.09141	-3.09205	-3.09204	-3.09124	-3.09049	-3.08898	-3.08848	-3.08683	-3.08644	-3.08549	-3.08533	-3.08521	-3.08506	-3.08548	-3.08538	-3.08667
111																						-2.89044	-2.91458	-2.93737	-2.95983	-2.97846	-2.99415	-3.00723	-3.01668	-3.02323	-3.027	-3.02962	-3.03116	-3.03197	-3.03238	-3.0329	-3.03293	-3.03388	-3.03364	-3.0352	-3.03491	-3.03614	-3.03627	-3.03705	-3.03732	-3.03712	-3.03718	-3.03601	-3.03627
112																						-2.87479	-2.8915	-2.90659	-2.92096	-2.93999	-2.95432	-2.96177	-2.96712	-2.97094	-2.97417	-2.9766	-2.97913	-2.98145	-2.9839	-2.98646	-2.98892	-2.99143	-2.99366	-2.99589	-2.99782	-2.99936	-3.00054	-3.00126	-3.00166	-3.00166	-3.00118	-3.00047	-2.99921
113																						-2.84626	-2.85757	-2.86724	-2.87533	-2.88606	-2.89472	-2.91189	-2.91949	-2.92425	-2.92837	-2.9328	-2.93688	-2.94095	-2.94467	-2.94815	-2.95118	-2.95393	-2.95605	-2.95803	-2.95938	-2.96066	-2.96145	-2.96208	-2.96242	-2.96237	-2.96206	-2.96135	-2.9606
114																					-2.80139	-2.81116	-2.82006	-2.82812	-2.83561	-2.8427	-2.84933	-2.85897	-2.86567	-2.88469	-2.89044	-2.89529	-2.89962	-2.90325	-2.90627	-2.90881	-2.91051	-2.91224	-2.91288	-2.91408	-2.91419	-2.91489	-2.91492	-2.91523	-2.91539	-2.91529	-2.91529	-2.91481	-2.91496
115																					-2.76758	-2.77654	-2.78528	-2.79358	-2.80176	-2.8095	-2.81652	-2.82274	-2.82807	-2.83437	-2.85383	-2.85769	-2.86043	-2.86219	-2.86334	-2.86393	-2.86393	-2.86386	-2.86323	-2.8629	-2.86216	-2.86183	-2.86141	-2.86134	-2.86143	-2.86137	-2.86137	-2.8614	-2.86191
116																					-2.73741	-2.7471	-2.75632	-2.76489	-2.77261	-2.7794	-2.78513	-2.7897	-2.79268	-2.79438	-2.79494	-2.79962	-2.81592	-2.81613	-2.81524	-2.81379	-2.81208	-2.81019	-2.80834	-2.80654	-2.80505	-2.8038	-2.80295	-2.80246	-2.8024	-2.80238	-2.80247	-2.80302	-2.80389
117																					-2.71321	-2.72251	-2.73075	-2.73802	-2.74391	-2.7483	-2.7513	-2.753	-2.7534	-2.75264	-2.75076	-2.74789	-2.74419	-2.7499	-2.76125	-2.75974	-2.7564	-2.75294	-2.74991	-2.74701	-2.74471	-2.74274	-2.74141	-2.7406	-2.74044	-2.74042	-2.74063	-2.74152	-2.74288
118																					-2.69093	-2.69847	-2.70455	-2.70925	-2.71251	-2.71433	-2.7148	-2.71391	-2.71161	-2.70811	-2.70377	-2.69862	-2.693	-2.68699	-2.69233	-2.69729	-2.69706	-2.69418	-2.68999	-2.68616	-2.68301	-2.68047	-2.67871	-2.67767	-2.6774	-2.67737	-2.67773	-2.67884	-2.68066
119																					-2.66718	-2.67231	-2.67599	-2.67823	-2.67893	-2.67807	-2.67589	-2.67246	-2.66789	-2.66229	-2.6559	-2.64879	-2.64125	-2.63351	-2.62575	-2.61814	-2.62561	-2.62537	-2.62881	-2.62523	-2.62137	-2.61832	-2.61613	-2.61483	-2.61445	-2.61442	-2.61491	-2.61629	-2.61856
120																					-2.64125	-2.64397	-2.64518	-2.64497	-2.64332	-2.64028	-2.63594	-2.63048	-2.62377	-2.61627	-2.60791	-2.59916	-2.58999	-2.58078	-2.57162	-2.5627	-2.55426	-2.54632	-2.55599	-2.55247	-2.56019	-2.55705	-2.55454	-2.553	-2.55252	-2.5525	-2.55307	-2.55473	-2.55732
121																					-2.61314	-2.61374	-2.61295	-2.61076	-2.60715	-2.60221	-2.59595	-2.58872	-2.58022	-2.57116	-2.56112	-2.55089	-2.5402	-2.52961	-2.51914	-2.50901	-2.49952	-2.49054	-2.48266	-2.47591	-2.48707	-2.49694	-2.49458	-2.49279	-2.49221	-2.49221	-2.49287	-2.49481	-2.49773
122																					-2.58399	-2.58289	-2.58047	-2.57665	-2.57148	-2.56498	-2.55721	-2.54844	-2.53849	-2.52791	-2.51647	-2.5048	-2.49277	-2.48087	-2.46915	-2.45785	-2.44725	-2.4373	-2.4285	-2.42059	-2.4157	-2.42088	-2.42379	-2.43433	-2.43407	-2.43407	-2.43486	-2.4212	-2.42164
123																					-2.55497	-2.55266	-2.54895	-2.54391	-2.5375	-2.52975	-2.52079	-2.51065	-2.49954	-2.48748	-2.47487	-2.46176	-2.44851	-2.43526	-2.42229	-2.40982	-2.39803	-2.38716	-2.37727	-2.36869	-2.36139	-2.35557	-2.35416	-2.35748	-2.36783	-2.36441	-2.35786	-2.35312	-2.35606
124																					-2.52742	-2.52436	-2.51973	-2.51384	-2.5065	-2.49772	-2.48782	-2.47644	-2.46443	-2.45093	-2.43732	-2.42272	-2.40831	-2.39367	-2.3794	-2.36568	-2.35251	-2.34059	-2.32943	-2.32018	-2.31191	-2.30564	-2.3007	-2.29761	-2.29915	-2.29824	-2.29786	-2.30103	-2.30623
125																				-2.50582	-2.50323	-2.49971	-2.49452	-2.48805	-2.48005	-2.47056	-2.45987	-2.44756	-2.43461	-2.42002	-2.4053	-2.38944	-2.37371	-2.35764	-2.3419	-2.32676	-2.31214	-2.29891	-2.28633	-2.27587	-2.26643	-2.25929	-2.25376	-2.25037	-2.24882	-2.24881	-2.25063	-2.25412	-2.25995
126																				-2.48714	-2.48456	-2.48071	-2.47533	-2.46845	-2.46003	-2.45012	-2.43878	-2.426	-2.41204	-2.39682	-2.38076	-2.36396	-2.3469	-2.3296	-2.31239	-2.29555	-2.27925	-2.264	-2.24987	-2.23763	-2.22686	-2.21832	-2.21167	-2.20739	-2.20542	-2.20545	-2.2077	-2.21215	-2.21909
127																				-2.47639	-2.47412	-2.47002	-2.46479	-2.45775	-2.44919	-2.4391	-2.42723	-2.41428	-2.39954	-2.38435	-2.3673	-2.35017	-2.33194	-2.31369	-2.29529	-2.27709	-2.25985	-2.24258	-2.2275	-2.21225	-2.20019	-2.18882	-2.18111	-2.17552	-2.17328	-2.17344	-2.17574	-2.1819	-2.18954
128																				-2.47458	-2.47262	-2.46834	-2.46319	-2.45603	-2.44746	-2.43744	-2.42551	-2.41275	-2.39771	-2.38265	-2.36515	-2.34811	-2.32974	-2.3116	-2.29315	-2.27459	-2.25717	-2.23896	-2.22427	-2.20821	-2.19694	-2.18467	-2.17683	-2.17018	-2.16748	-2.16806	-2.17011	-2.17805	-2.18519
129																				-2.47998	-2.47757	-2.47357	-2.46829	-2.46131	-2.45279	-2.44275	-2.43106	-2.41814	-2.40368	-2.38846	-2.37178	-2.35474	-2.33689	-2.31893	-2.30091	-2.28318	-2.26625	-2.24972	-2.23489	-2.22068	-2.20894	-2.19856	-2.1912	-2.18615	-2.18404	-2.18411	-2.18642	-2.19185	-2.19932
130																				-2.49412	-2.49152	-2.48779	-2.48247	-2.47574	-2.46748	-2.45772	-2.44662	-2.43401	-2.42044	-2.40544	-2.3899	-2.37345	-2.3569	-2.34006	-2.32342	-2.30723	-2.29158	-2.27712	-2.26359	-2.25206	-2.2418	-2.23383	-2.22762	-2.22371	-2.22191	-2.22192	-2.224	-2.22805	-2.23455
131																				-2.51469	-2.51228	-2.50892	-2.50393	-2.49767	-2.4899	-2.48066	-2.47027	-2.45829	-2.44571	-2.43151	-2.41723	-2.40183	-2.38663	-2.3711	-2.35595	-2.34136	-2.32729	-2.31458	-2.30256	-2.29261	-2.28363	-2.27686	-2.27155	-2.26826	-2.26674	-2.26674	-2.26853	-2.27189	-2.27749
132																					-2.53784	-2.53501	-2.53069	-2.52508	-2.51807	-2.50968	-2.50013	-2.48921	-2.47752	-2.46456	-2.45132	-2.4373	-2.42333	-2.40923	-2.39546	-2.38223	-2.36961	-2.35812	-2.34746	-2.33846	-2.33057	-2.32447	-2.31979	-2.31684	-2.32517	-2.32223	-2.31707	-2.32012	-2.32501
133																					-2.56598	-2.56409	-2.56086	-2.55628	-2.55031	-2.54298	-2.53441	-2.52476	-2.51408	-2.50261	-2.49043	-2.47786	-2.46507	-2.45233	-2.43985	-2.42784	-2.41651	-2.40598	-2.39653	-2.38822	-2.38128	-2.37566	-2.37866	-2.39095	-2.39513	-2.39373	-2.39159	-2.37563	-2.37612
134																					-2.59534	-2.5948	-2.59288	-2.58957	-2.58494	-2.57903	-2.57182	-2.56365	-2.55416	-2.54414	-2.53316	-2.52206	-2.51053	-2.49914	-2.4879	-2.47703	-2.46688	-2.4573	-2.44888	-2.4412	-2.43827	-2.45504	-2.45456	-2.45655	-2.45605	-2.45605	-2.45676	-2.45393	-2.45615
135																					-2.62412	-2.62549	-2.62548	-2.62405	-2.62113	-2.61678	-2.61113	-2.60448	-2.59665	-2.58821	-2.5788	-2.56911	-2.55893	-2.54885	-2.53887	-2.5292	-2.52012	-2.5115	-2.50393	-2.4979	-2.52048	-2.51991	-2.51723	-2.5155	-2.51494	-2.51493	-2.51557	-2.51746	-2.52029
136																					-2.65184	-2.65541	-2.65739	-2.65795	-2.6571	-2.65491	-2.65142	-2.64672	-2.64072	-2.6338	-2.62612	-2.61795	-2.60943	-2.60078	-2.59213	-2.58367	-2.57587	-2.56847	-2.58983	-2.58792	-2.5836	-2.58021	-2.57786	-2.57646	-2.57603	-2.57601	-2.57653	-2.57803	-2.58046
137																					-2.67657	-2.68266	-2.68734	-2.69059	-2.69226	-2.6923	-2.69101	-2.68844	-2.68476	-2.67997	-2.67437	-2.66796	-2.66108	-2.65394	-2.64837	-2.64287	-2.65528	-2.65749	-2.65278	-2.64852	-2.64493	-2.64209	-2.64003	-2.63881	-2.63846	-2.63842	-2.63888	-2.64017	-2.64232
138																					-2.69963	-2.70793	-2.71486	-2.7205	-2.72477	-2.72762	-2.72911	-2.72924	-2.7279	-2.72536	-2.7219	-2.7176	-2.71273	-2.70977	-2.71913	-2.72504	-2.72107	-2.71684	-2.71305	-2.70954	-2.70669	-2.70436	-2.70278	-2.70184	-2.70161	-2.70158	-2.70188	-2.7029	-2.70453
139																					-2.72235	-2.73188	-2.74058	-2.74843	-2.75509	-2.7604	-2.76443	-2.76721	-2.76861	-2.76883	-2.7679	-2.76756	-2.77028	-2.77523	-2.78296	-2.78064	-2.77788	-2.775	-2.77243	-2.76994	-2.76795	-2.76625	-2.7651	-2.76441	-2.76429	-2.76427	-2.76443	-2.7652	-2.76637
140																					-2.74883	-2.7582	-2.76724	-2.77572	-2.78367	-2.79088	-2.79717	-2.80241	-2.80634	-2.8093	-2.81819	-2.82254	-2.83333	-2.83407	-2.83386	-2.83319	-2.83214	-2.83094	-2.82956	-2.82832	-2.82711	-2.82621	-2.82553	-2.8252	-2.8252	-2.82517	-2.82522	-2.82557	-2.82629
141																					-2.78062	-2.78972	-2.79837	-2.80648	-2.81434	-2.82183	-2.82875	-2.83524	-2.84099	-2.85466	-2.86792	-2.87221	-2.87567	-2.87821	-2.88014	-2.88152	-2.88218	-2.88283	-2.88266	-2.88297	-2.88253	-2.88263	-2.88236	-2.88243	-2.88253	-2.88245	-2.88248	-2.8823	-2.88271
142																					-2.81402	-2.82497	-2.83462	-2.8431	-2.85055	-2.85737	-2.86365	-2.8796	-2.88738	-2.89926	-2.90431	-2.90927	-2.91366	-2.9177	-2.92117	-2.92423	-2.92658	-2.92881	-2.93009	-2.93163	-2.93221	-2.93314	-2.93347	-2.93394	-2.93419	-2.93411	-2.93397	-2.93336	-2.93316
143																						-2.85878	-2.87146	-2.88232	-2.89141	-2.90822	-2.92082	-2.93127	-2.93717	-2.94115	-2.94483	-2.94836	-2.95189	-2.95544	-2.95894	-2.96233	-2.96549	-2.96832	-2.97083	-2.97299	-2.97481	-2.9763	-2.97734	-2.978	-2.97834	-2.97832	-2.97795	-2.97726	-2.97618
144																						-2.88287	-2.90293	-2.92172	-2.94106	-2.95801	-2.97128	-2.98046	-2.98648	-2.99071	-2.99377	-2.99569	-2.99753	-2.99889	-3.0004	-3.00212	-3.00371	-3.00581	-3.00747	-3.00962	-3.01132	-3.01276	-3.01391	-3.01469	-3.01515	-3.01515	-3.01459	-3.01384	-3.01261
145																						-2.89385	-2.92023	-2.94502	-2.96826	-2.98914	-3.00734	-3.02311	-3.03527	-3.04366	-3.04812	-3.05153	-3.05308	-3.05379	-3.05361	-3.05341	-3.05242	-3.05255	-3.05089	-3.05196	-3.05006	-3.05114	-3.0504	-3.05117	-3.05124	-3.05087	-3.05149	-3.04999	-3.05151
146																						-2.89753	-2.92718	-2.95597	-2.98362	-3.00937	-3.03271	-3.05371	-3.07188	-3.08734	-3.09932	-3.10754	-3.11207	-3.11504	-3.11638	-3.11663	-3.11614	-3.11491	-3.11375	-3.11222	-3.11099	-3.10962	-3.10864	-3.10784	-3.10763	-3.10764	-3.10785	-3.10878	-3.1097
147																						-2.89895	-2.93059	-2.96152	-2.99159	-3.0205	-3.04809	-3.07397	-3.09792	-3.11849	-3.13634	-3.1511	-3.16316	-3.17191	-3.17745	-3.18101	-3.18312	-3.18421	-3.18448	-3.18435	-3.18392	-3.18348	-3.18316	-3.18299	-3.18306	-3.18304	-3.18299	-3.18318	-3.18351
148																						-2.89952	-2.93253	-2.96506	-2.99704	-3.02806	-3.05798	-3.08653	-3.11371	-3.13873	-3.16195	-3.18244	-3.20021	-3.21473	-3.22677	-3.23639	-3.24308	-3.24828	-3.25107	-3.25391	-3.25495	-3.25628	-3.25669	-3.25728	-3.2576	-3.25749	-3.25732	-3.25654	-3.25632
149																							-2.93458	-2.96808	-3.00111	-3.03344	-3.06496	-3.0955	-3.12489	-3.15256	-3.17856	-3.20257	-3.22456	-3.24421	-3.26159	-3.27637	-3.28822	-3.29829	-3.3059	-3.31229	-3.31631	-3.31979	-3.32164	-3.32317	-3.32387	-3.32373	-3.32315	-3.32136	-3.31967
150																							-2.93726	-2.97148	-3.00528	-3.03848	-3.07095	-3.10257	-3.13318	-3.16253	-3.19044	-3.21684	-3.24139	-3.26395	-3.28452	-3.30292	-3.31911	-3.33312	-3.34513	-3.35448	-3.36205	-3.3679	-3.37222	-3.375	-3.37654	-3.37644	-3.37475	-3.37187	-3.36736
151																							-2.94105	-2.9757	-3.00997	-3.04372	-3.07684	-3.10919	-3.14066	-3.17094	-3.19993	-3.22757	-3.25362	-3.27799	-3.30063	-3.32125	-3.33991	-3.35627	-3.37101	-3.38285	-3.39324	-3.40102	-3.40726	-3.41117	-3.41344	-3.41335	-3.41072	-3.40682	-3.40022
152																							-2.94617	-2.98106	-3.01561	-3.0497	-3.08321	-3.11598	-3.14794	-3.17879	-3.20846	-3.23684	-3.26375	-3.28909	-3.31279	-3.33461	-3.35458	-3.37243	-3.38854	-3.40198	-3.41363	-3.42274	-3.42997	-3.43474	-3.4375	-3.43734	-3.43426	-3.42939	-3.42183
153																							-2.95276	-2.9877	-3.02237	-3.05663	-3.09033	-3.12334	-3.15554	-3.18673	-3.21677	-3.24557	-3.27295	-3.29879	-3.32302	-3.34549	-3.3661	-3.38477	-3.40146	-3.41579	-3.42789	-3.43774	-3.44536	-3.45063	-3.45365	-3.45342	-3.45016	-3.44467	-3.43682
154																								-2.99567	-3.03033	-3.0646	-3.09834	-3.13145	-3.16375	-3.19508	-3.22525	-3.25422	-3.28182	-3.30794	-3.33248	-3.35525	-3.3761	-3.39506	-3.41193	-3.4267	-3.43905	-3.44928	-3.45705	-3.46245	-3.46549	-3.46524	-3.462	-3.45634	-3.44835
155																								-3.00499	-3.03951	-3.07369	-3.10736	-3.1404	-3.17263	-3.20397	-3.23418	-3.2632	-3.29083	-3.31697	-3.3415	-3.36433	-3.38528	-3.40439	-3.42136	-3.43617	-3.44845	-3.45866	-3.46644	-3.47197	-3.47512	-3.47485	-3.4715	-3.4657	-3.45774
156																								-3.01571	-3.05	-3.08395	-3.11741	-3.15028	-3.18238	-3.21356	-3.24362	-3.27248	-3.30001	-3.32609	-3.35058	-3.37331	-3.39412	-3.41301	-3.42981	-3.44452	-3.45685	-3.467	-3.47473	-3.48009	-3.48309	-3.48285	-3.47962	-3.47403	-3.46607
157																								-3.02779	-3.06173	-3.09536	-3.12854	-3.1611	-3.19293	-3.22386	-3.2537	-3.28236	-3.30965	-3.33545	-3.35965	-3.38211	-3.40274	-3.42142	-3.4381	-3.45244	-3.46451	-3.47433	-3.48193	-3.48723	-3.49028	-3.49004	-3.48676	-3.48124	-3.47342
158																									-3.07463	-3.10785	-3.14063	-3.17281	-3.2043	-3.23488	-3.26436	-3.29266	-3.31961	-3.34509	-3.36898	-3.3911	-3.41135	-3.42959	-3.44589	-3.45988	-3.47174	-3.4813	-3.48869	-3.49374	-3.49661	-3.4964	-3.49328	-3.48804	-3.4804
159																									-3.08858	-3.12132	-3.15363	-3.18537	-3.2164	-3.24655	-3.27559	-3.30348	-3.32998	-3.355	-3.37841	-3.40005	-3.41987	-3.43767	-3.45355	-3.46708	-3.47849	-3.48765	-3.49473	-3.49961	-3.5024	-3.50219	-3.49917	-3.49411	-3.48679
160																									-3.10356	-3.13573	-3.16748	-3.19869	-3.2292	-3.25883	-3.28735	-3.31468	-3.34066	-3.36515	-3.38801	-3.40911	-3.42832	-3.44558	-3.46083	-3.47392	-3.4848	-3.4936	-3.5003	-3.50491	-3.5075	-3.5073	-3.5045	-3.4997	-3.49279
161																										-3.15096	-3.18212	-3.21272	-3.24264	-3.27164	-3.29958	-3.32628	-3.35165	-3.3755	-3.39771	-3.41816	-3.43661	-3.45304	-3.46744	-3.4797	-3.48976	-3.49781	-3.50383	-3.5079	-3.51002	-3.50988	-3.50757	-3.50331	-3.49709
162																										-3.16694	-3.19744	-3.22736	-3.25661	-3.28491	-3.31219	-3.33818	-3.36286	-3.38597	-3.40745	-3.42716	-3.44477	-3.46028	-3.47377	-3.48518	-3.49446	-3.50176	-3.50712	-3.5106	-3.51224	-3.51216	-3.51035	-3.50668	-3.50113
163																										-3.18357	-3.21332	-3.24251	-3.271	-3.29857	-3.32506	-3.35029	-3.37417	-3.3965	-3.41718	-3.43603	-3.45281	-3.46755	-3.48029	-3.49099	-3.49962	-3.50637	-3.51128	-3.51445	-3.51592	-3.51585	-3.51422	-3.51088	-3.50579
164																											-3.22966	-3.25808	-3.28574	-3.31252	-3.33814	-3.36258	-3.38557	-3.40702	-3.42677	-3.44471	-3.4606	-3.47448	-3.48638	-3.49628	-3.50419	-3.51031	-3.51472	-3.51754	-3.51882	-3.51877	-3.51733	-3.51437	-3.5098
165																											-3.24614	-3.27392	-3.30071	-3.32669	-3.35135	-3.37491	-3.39693	-3.41746	-3.43623	-3.45317	-3.46807	-3.481	-3.49198	-3.501	-3.50811	-3.51353	-3.51738	-3.5198	-3.52087	-3.52083	-3.51962	-3.51707	-3.51308
166																											-3.26272	-3.28966	-3.31579	-3.34084	-3.36458	-3.38714	-3.40817	-3.42764	-3.44536	-3.46123	-3.47512	-3.48704	-3.49701	-3.50507	-3.51129	-3.51595	-3.51918	-3.52116	-3.52201	-3.52198	-3.52102	-3.51893	-3.51557
167																												-3.3055	-3.33069	-3.35486	-3.3777	-3.39916	-3.41916	-3.43754	-3.45417	-3.46892	-3.48169	-3.49249	-3.50137	-3.5084	-3.51364	-3.51743	-3.51996	-3.52145	-3.52206	-3.52204	-3.52134	-3.51975	-3.51713
168																												-3.32136	-3.34555	-3.36871	-3.39056	-3.41098	-3.4299	-3.44709	-3.46254	-3.47611	-3.48768	-3.49736	-3.50504	-3.51098	-3.51499	-3.51775	-3.51929	-3.52015	-3.52053	-3.5205	-3.52011	-3.51917	-3.51757
169																													-3.36026	-3.38234	-3.40311	-3.42242	-3.44019	-3.4562	-3.47046	-3.4828	-3.49313	-3.50161	-3.508	-3.51276	-3.51539	-3.51685	-3.51738	-3.51763	-3.51785	-3.51781	-3.51762	-3.51735	-3.51681
170																													-3.37468	-3.39566	-3.4153	-3.43344	-3.44997	-3.46479	-3.47781	-3.48891	-3.49803	-3.50522	-3.51045	-3.51352	-3.51462	-3.51482	-3.51459	-3.51436	-3.5144	-3.51436	-3.51436	-3.51463	-3.51486
171																														-3.40856	-3.42699	-3.44395	-3.45923	-3.47287	-3.48466	-3.49451	-3.50245	-3.50835	-3.51196	-3.51319	-3.51314	-3.51237	-3.5113	-3.51053	-3.51038	-3.51034	-3.51057	-3.5114	-3.5125
172																														-3.42093	-3.43806	-3.45385	-3.4679	-3.48034	-3.49093	-3.49959	-3.50636	-3.51106	-3.51283	-3.51275	-3.51145	-3.50972	-3.50784	-3.50655	-3.50624	-3.50618	-3.50663	-3.50799	-3.50995
173																														-3.43255	-3.44845	-3.46301	-3.47591	-3.48715	-3.49657	-3.50411	-3.50976	-3.51332	-3.51384	-3.51266	-3.51029	-3.50745	-3.50475	-3.50294	-3.50245	-3.50238	-3.50306	-3.50497	-3.50778
174																															-3.45809	-3.4714	-3.48321	-3.49331	-3.50167	-3.50818	-3.51278	-3.5151	-3.51483	-3.51295	-3.50995	-3.50634	-3.5029	-3.50049	-3.49988	-3.4998	-3.50061	-3.50322	-3.50673
175																															-3.46693	-3.47906	-3.48981	-3.4988	-3.50613	-3.51171	-3.51545	-3.51699	-3.5161	-3.5137	-3.51035	-3.5065	-3.50287	-3.50011	-3.49899	-3.499	-3.50027	-3.50323	-3.50691
176																																-3.48576	-3.49546	-3.50351	-3.50998	-3.51475	-3.51777	-3.51866	-3.51748	-3.51501	-3.51162	-3.50786	-3.5044	-3.50142	-3.49921	-3.49937	-3.50175	-3.50472	-3.50826
177																																-3.49151	-3.50019	-3.50736	-3.51299	-3.51707	-3.5196	-3.52038	-3.51909	-3.51668	-3.51357	-3.51009	-3.50635	-3.50302	-3.50093	-3.50108	-3.50333	-3.50676	-3.51052
178																																	-3.50392	-3.51035	-3.51531	-3.51882	-3.52093	-3.5216	-3.52055	-3.5184	-3.51554	-3.51208	-3.50864	-3.50575	-3.50394	-3.50407	-3.50601	-3.50899	-3.51248
179																																		-3.51231	-3.51664	-3.51968	-3.52151	-3.52215	-3.5216	-3.51973	-3.51709	-3.51414	-3.51127	-3.5089	-3.5074	-3.50751	-3.50911	-3.51156	-3.51447
180																																		-3.51307	-3.5169	-3.51958	-3.52119	-3.52187	-3.52173	-3.52036	-3.51826	-3.51587	-3.51356	-3.51167	-3.51047	-3.51056	-3.51184	-3.51379	-3.51613
181																																			-3.51597	-3.51839	-3.51987	-3.5206	-3.52058	-3.51984	-3.51839	-3.51669	-3.51489	-3.51341	-3.51245	-3.51253	-3.51355	-3.51507	-3.5169
182																																			-3.51373	-3.51589	-3.51719	-3.51791	-3.51793	-3.51761	-3.51669	-3.51571	-3.51455	-3.51359	-3.51282	-3.51288	-3.51369	-3.51465	-3.51585
183																																				-3.51175	-3.51286	-3.51348	-3.51354	-3.51334	-3.51278	-3.5122	-3.51152	-3.51101	-3.51065	-3.51067	-3.51106	-3.51157	-3.51229
184																																				-3.50576	-3.5067	-3.50715	-3.50726	-3.50701	-3.50662	-3.50614	-3.50571	-3.50538	-3.50522	-3.50523	-3.5054	-3.50575	-3.50619
185																																					-3.49859	-3.49875	-3.49881	-3.49843	-3.49819	-3.49771	-3.4974	-3.49707	-3.49693	-3.49696	-3.49708	-3.49746	-3.49774
186																																						-3.4882	-3.4881	-3.48757	-3.48723	-3.48669	-3.48637	-3.48608	-3.48598	-3.486	-3.48608	-3.48643	-3.48672
187																																						-3.47523	-3.47474	-3.47414	-3.47357	-3.47302	-3.47258	-3.47224	-3.47208	-3.47209	-3.47227	-3.47262	-3.47307
188																																							-3.45918	-3.45839	-3.45749	-3.45683	-3.45622	-3.45584	-3.45566	-3.45565	-3.45589	-3.45626	-3.45691
189																																								-3.44027	-3.43904	-3.43821	-3.43742	-3.43695	-3.4367	-3.43669	-3.43701	-3.43746	-3.43832
190																																								-3.41969	-3.41824	-3.4171	-3.41618	-3.41561	-3.41534	-3.41534	-3.41565	-3.41624	-3.41721
191																																									-3.39524	-3.39382	-3.39277	-3.39207	-3.39176	-3.39178	-3.39211	-3.39286	-3.39393
192																																										-3.36855	-3.36734	-3.36653	-3.36618	-3.36621	-3.36656	-3.36745	-3.36867
193																																											-3.34003	-3.33911	-3.33873	-3.33875	-3.33916	-3.34015	-3.34158
194																																											-3.31106	-3.31003	-3.30961	-3.30961	-3.31009	-3.31118	-3.31287
195																																												-3.27948	-3.27901	-3.27901	-3.27955	-3.28075	-3.28266
196																																													-3.24712	-3.24711	-3.24769	-3.249	-3.25113
197																																														-3.21395	-3.21457	-3.21605	-3.21838
198																																															-3.18053	-3.18213	-3.18467
199																																																-3.14744	-3.15021
200																																																	-3.1151
201
202
203
204
205
206
207
208
209
210
211
212
213
214
215
216
217
218
219
220
221
222
223
224
225
226
227
228
229
230
231
232
233
234
235
236
237
238
239
240
241
242
243
244
245
246
247
248
249
250
251
252
253
254
255
[truncated: 207 more columns]

[truncated: 20 more sheets: reconstructed_4, calculated_4, reconstructed_5, calculated_5, reconstructed_6, calculated_6, reconstructed_7, calculated_7, reconstructed_8, calculated_8, reconstructed_9, calculated_9, reconstructed_10, calculated_10, reconstructed_11, calculated_11, reconstructed_12, calculated_12, reconstructed_13, calculated_13]
