# Supplementary material for: A machine learning route between band mapping and band structure
Source: Nat Comput Sci. 2022 Dec 30;3(1):101–14. doi: 10.1038/s43588-022-00382-2 (PMC10766556; doi:10.1038/s43588-022-00382-2)
Supplement: Supplementary file 7 — Numerical data contained in Fig. 3. [file 43588_2022_382_MOESM7_ESM.zip › source_data_fig3/fig3a.xlsx]

## Sheet: coefficients
	Band_1	Band_2	Band_3	Band_4	Band_5	Band_6	Band_7	Band_8	Band_9	Band_10	Band_11	Band_12	Band_13	Band_14	Large_coefs_count
0	-1.23949	-1.51952	-2.27495	-2.43083	-2.94738	-3.03428	-3.60428	-3.66771	-4.58887	-4.72195	-5.10525	-5.21739	-6.28902	-6.48947	14
1	0.00474858	0.0016018	-0.0116696	-0.0104957	-0.0154263	-0.0147404	-0.014451	-0.0152625	-0.0109537	-0.00999403	-0.0241177	-0.0217664	-0.0132373	-0.00946118	10
2	-0.0090385	-0.00302655	0.0222921	0.0200572	0.0293668	0.0280575	0.0275637	0.0291167	0.0209621	0.0191008	0.0461663	0.0416376	0.0254942	0.0183156	12
3	0.0304294	-0.0625307	-0.363282	-0.26056	-0.404598	-0.41459	-0.458046	-0.44329	-0.52582	-0.453641	-0.715897	-0.634173	-0.17532	0.0116077	14
4	-3.81586e-05	-0.00022986	-7.51929e-05	-8.51519e-05	-0.000432813	-0.000301624	-0.000310616	-0.000256294	-0.000610719	-0.000602278	-0.000965288	-0.000840875	-0.000665296	-0.000514165	0
5	-0.000461369	-0.000759125	-0.00107925	-0.000473937	-0.000948852	-0.00109271	-0.00135324	-0.00111925	-0.00252166	-0.00208856	-0.00195954	-0.00166652	0.000682979	0.00157256	0
6	-0.0121148	-0.0151521	-0.00766074	0.00135423	-0.00346436	-0.0059786	-0.0144834	-0.00972306	-0.0353743	-0.0304965	-0.0246321	-0.0203377	0.00778965	0.0205482	8
7	0.00643121	0.00799762	0.00395517	-0.000780432	0.00162101	0.00295027	0.00745669	0.00495048	0.0185369	0.01596	0.0128152	0.0105493	-0.00408139	-0.0107287	5
8	6.09622e-05	5.24161e-05	-0.000185312	-0.000121301	-0.000150546	-0.000190945	-0.000185019	-0.000182424	-0.000125333	-6.68518e-05	-5.05973e-05	-5.37802e-05	0.000276644	0.000341829	0
9	0.0001899	0.000118549	-3.97369e-05	-0.000121562	-0.000122579	-5.70053e-05	-1.16663e-05	-6.86564e-05	0.000167124	0.000160311	-6.49418e-05	-2.06935e-05	2.52709e-05	-0.000160651	0
10	0.176562	0.162292	0.0327566	-0.0507259	-0.0858725	-0.0510107	0.0907104	0.0362892	0.314409	0.264197	0.234878	0.205434	-0.133166	-0.260606	14
11	0.00147038	0.00108755	7.30593e-05	-0.000574956	-0.00136455	-0.000998811	0.000318748	-0.000111778	0.00182281	0.00145985	0.00106292	0.000958035	-0.00175826	-0.00255725	0
12	0.000695995	0.000659229	0.0005636	-0.000151711	-0.000282182	4.54292e-05	0.000684334	0.000403832	0.00163993	0.00132508	0.000498251	0.000327849	-0.00163789	-0.00223692	0
13	0.00172827	0.00139164	-0.00224802	-0.00209777	-0.00289989	-0.00290691	-0.00156404	-0.0018857	-2.66847e-05	0.00038517	0.000244798	0.000151802	0.00176279	0.00165511	0
14	-0.000861707	-0.00077875	0.0011145	0.00102763	0.00122133	0.001178	0.000729523	0.000862169	-0.000157117	-0.000287962	0.000169638	0.000177433	-0.000912718	-0.000738746	0
15	-0.00740943	-0.00430538	-0.00398192	-0.000443075	0.00530337	0.00282776	-0.00398807	-0.00200467	-0.0107381	-0.00730742	-0.00787961	-0.00801607	0.0148123	0.0202972	3
16	0.0143654	0.00843783	0.00763149	0.000740015	-0.0103889	-0.00563039	0.00747046	0.00362936	0.0208143	0.0142073	0.0150741	0.0152483	-0.0283175	-0.0387992	8
17	4.30787e-05	6.00253e-06	-4.08387e-06	-3.54557e-05	4.87597e-05	7.40761e-05	-3.72809e-05	-6.32764e-05	-1.19017e-05	2.51051e-05	-0.000169445	-9.00183e-05	0.000185011	9.1631e-05	0
18	0.000142941	9.28776e-05	-8.21505e-05	-4.92488e-05	-0.000191684	-0.000198215	-0.00015821	-0.000161849	4.78861e-06	7.63391e-06	3.64963e-05	3.98964e-05	8.60457e-05	8.41254e-05	0
19	-0.00673909	-0.00522317	0.0107174	0.00968977	0.0119921	0.0125647	0.00674217	0.00820127	0.00137685	-0.000700683	-0.00166424	-0.00124729	-0.00799955	-0.00840304	3
20	-0.0128413	-0.00998521	0.0203888	0.0184503	0.0228063	0.0238736	0.0127689	0.0155177	0.00275938	-0.0014322	-0.00302891	-0.00223548	-0.0153379	-0.0159469	9
21	-0.0776058	-0.0173426	-0.0514984	-0.0291924	-0.00298083	-0.0353719	-0.0517089	-0.0235462	-0.0763898	-0.0331956	-0.0761402	-0.0806841	0.194024	0.251417	13
22	-0.000450457	7.3126e-05	-0.000232106	-0.000491701	0.000365171	0.000272906	-6.94106e-06	-4.45182e-05	-3.90856e-05	0.000298611	-0.000733463	-0.00103752	0.000880863	0.00128004	0
23	-0.000205575	0.000460745	-0.000547212	-0.000778923	-0.000750586	-0.000945706	-0.000412398	-0.000346564	0.000209518	0.000609669	-0.000464108	-0.000682731	0.00147535	0.00181694	0
24	0.000285057	4.52212e-05	-0.000934889	-0.000867908	-0.000800646	-0.000913516	-0.000218027	-0.000395137	-0.000457274	-0.000244719	0.000571973	0.00050519	0.00026271	0.000466698	0
25	0.000893067	0.000964242	-0.000869534	-0.000844907	-0.00197186	-0.00198137	-0.00119426	-0.00121345	0.000228495	0.000482766	-0.000117749	-0.000203036	0.00152432	0.00149615	0
26	2.82839e-05	0.000103273	-2.45088e-06	-0.000130036	6.48557e-05	-0.00013808	-0.000143462	-0.000778512	0.000206509	2.66143e-06	-0.000277215	-1.21048e-06	3.31916e-05	-0.000186399	0
27	-0.0899486	-0.0603312	0.147529	0.125566	0.155361	0.169359	0.103294	0.12246	0.0258746	-0.0160002	-0.0353621	-0.0283463	-0.122568	-0.123634	14
28	-0.00703132	0.0024482	-2.72891e-05	-0.00311206	-0.00511437	-0.00772971	0.000559886	0.00365885	0.00562016	0.00794691	-0.00266476	-0.00333655	0.0114076	0.0136434	2
29	0.00367324	-0.00128325	7.10943e-05	0.00164871	0.00272955	0.00409688	-0.000369399	-0.00199121	-0.00297336	-0.00414034	0.00131818	0.00162749	-0.00591043	-0.00704048	0
30	-1.98079e-05	2.20151e-05	0.000118053	0.000121542	-1.5193e-05	-2.781e-05	-5.70497e-05	4.41552e-08	7.91383e-05	5.19256e-05	-7.40604e-06	6.41018e-06	1.82725e-05	1.7472e-05	0
31	5.69811e-05	-6.84905e-05	5.93153e-05	7.31275e-05	0.000175485	0.000199072	-6.25269e-06	-5.75059e-05	-0.000112513	-0.000104673	-7.28833e-05	6.31826e-05	-1.07809e-05	-5.80841e-05	0
32	0.00434192	0.000789284	-0.0103401	-0.00776903	-0.00345305	-0.00493407	-0.00453912	-0.00622666	-0.00337598	4.00805e-05	0.00355175	0.00333291	0.00525217	0.00482081	1
33	0.00223712	0.000411188	-0.00534778	-0.00402182	-0.00162913	-0.00243097	-0.00229854	-0.00332406	-0.00182741	4.49217e-05	0.00168586	0.00165539	0.00274277	0.00236968	0
34	-0.00454046	-0.00130702	0.0044824	0.0021277	0.00791287	0.0093084	0.00857651	0.00898866	0.00184405	-0.00187122	-0.00417093	-0.00350866	-0.00825257	-0.00754758	0
35	0.00239292	0.000683191	-0.00245192	-0.00115343	-0.00408629	-0.00476696	-0.00444288	-0.00455929	-0.000869206	0.00101111	0.00223681	0.00179654	0.0042988	0.00400454	0
36	0.0303361	-0.0201616	0.00282852	0.0228111	0.0506976	0.0633793	-0.0246006	-0.044062	-0.0427054	-0.0195576	-0.012576	-0.0418623	-0.0367138	-0.0354674	13
37	0.000249792	-0.000247314	8.60045e-05	0.000214119	0.000823708	0.00100029	-0.000471451	-0.000790065	-0.000701491	-0.000240393	-0.000556974	-0.00114737	-9.42364e-05	0.00021499	0
38	0.000399879	-0.00019057	-0.00031918	-0.000251639	0.000727752	0.00092196	-0.000284325	-0.000735519	-0.000852401	-0.000675832	-0.000416671	-0.000763581	-0.000188242	0.000134423	0
39	-0.000103261	-8.86211e-05	0.00113479	0.00117167	0.00054486	0.000673549	-0.000420627	-0.000264617	0.000147486	0.000243767	-0.000564479	-0.000820293	3.34325e-05	6.6315e-05	0
40	-0.000347516	-8.36039e-05	0.000131828	-0.000193622	-0.000329111	-0.000219101	0.000687522	0.00069899	9.88392e-05	-0.00015699	0.000164273	0.000125738	-0.000516713	-0.000379486	0
41	0.037282	0.013396	-0.0507669	-0.0314397	-0.00280318	-0.0173152	-0.0631543	-0.069391	-0.00315848	0.0232868	0.00996729	0.00203518	0.0420204	0.0292426	10
42	-1.93983e-05	-1.11464e-05	2.65645e-05	-2.67081e-05	-5.69715e-05	0.000601264	-3.91684e-05	0.000383814	0.000266837	-1.24854e-05	0.000777389	0.000102962	-0.000388866	0.000328398	0
43	0.000523586	0.00019465	-0.000655037	-0.000391064	0.000609425	0.000426065	-0.000876678	-0.000981597	0.00021224	0.000576226	-0.00019766	-0.000354883	0.000486747	5.8712e-05	0
44	0.000262131	3.66937e-05	0.000186809	0.000255175	-0.000319048	-0.000238866	-0.000680786	-0.000624895	0.000178253	0.000449358	4.51786e-05	-0.00014431	0.000637797	0.000348852	0
45	-0.00123743	0.00204447	0.00133207	-0.000399276	-0.00596511	-0.00645083	0.00328816	0.00521991	0.00451745	-0.000976787	0.00356473	0.00886116	-0.000370731	-0.00196974	0
46	0.00244922	-0.00391418	-0.00255897	0.000719546	0.0115001	0.0124405	-0.0064085	-0.0101783	-0.00880671	0.00177971	-0.00687249	-0.0169949	0.000717512	0.00379295	4
47	1.27254e-05	1.10789e-05	1.13667e-05	7.01132e-06	-4.00061e-05	-6.78629e-05	7.0178e-05	6.04207e-05	-2.34889e-05	-0.00012274	9.98598e-05	0.000362621	-5.81128e-05	-2.39406e-05	0
48	2.20131e-05	5.54097e-06	8.09898e-06	5.72156e-05	5.07664e-05	3.17787e-05	-0.000126632	-9.95099e-05	1.7714e-06	6.24321e-05	-2.55281e-05	-6.70648e-05	5.22191e-05	6.55173e-05	0
49	-0.00190944	-0.000802619	-0.00086646	-0.00185755	-0.00115583	-0.000376723	0.00573143	0.00539945	-0.00103299	-0.00292496	0.00109713	0.00261051	-0.00260798	-0.00164573	0
50	-0.00372971	-0.0016132	-0.00152374	-0.00347693	-0.00222327	-0.00103938	0.011013	0.0103872	-0.00201275	-0.00559396	0.00175136	0.00481437	-0.00498173	-0.00330879	2
51	-0.00249687	-0.00121055	0.00115938	0.000226362	-0.00242045	-0.00146574	0.00534029	0.00551139	-0.00133315	-0.00294001	0.000947926	0.00205475	-0.0019356	-0.00055581	0
52	0.00472425	0.00226337	-0.00239282	-0.000548558	0.00457862	0.00252709	-0.00977167	-0.0101592	0.00254557	0.00548962	-0.00205007	-0.00385925	0.00378009	0.000940225	1
53	-4.96625e-05	-0.000119317	-0.000123086	-0.000180675	-6.23238e-05	-1.53035e-06	0.000277909	0.000226435	-9.63757e-05	-0.000156552	-2.2839e-05	0.000114195	-4.95107e-05	-0.000152375	0
54	3.63718e-05	2.06979e-05	-0.000285127	-0.000257278	0.000212627	0.000156193	0.000108613	4.43482e-05	-3.65487e-06	-2.47559e-05	-2.42618e-05	3.17402e-05	-8.83749e-05	-0.000105483	0
55	-0.00417297	0.0211116	0.0215131	-0.00238639	-0.0603964	-0.0547478	0.0130271	0.0299214	0.031813	-0.0334942	0.0172135	0.0702149	-0.00571135	-0.0184739	11
56	5.3876e-05	0.000374492	0.000263571	-0.000216675	-0.0011038	-0.000981269	0.000544534	0.000651857	0.000409121	-0.00101952	0.000600893	0.00166743	-0.000306133	-0.000357194	0
57	0.000119056	0.000345077	0.000340002	-4.14632e-05	-0.000892761	-0.000744403	5.01114e-05	0.000197214	0.000323619	-0.00079358	0.000294555	0.00110737	-0.000119996	-0.000208812	0
58	0.000190621	8.21746e-05	3.13859e-05	5.21689e-05	0.000131792	5.13687e-05	-0.000696851	-0.000677956	0.0003661	0.000795784	-0.000139191	-0.000699405	0.0002614	3.60247e-06	0
59	0.000180094	0.000166559	0.000389881	0.000386938	-0.00028675	-0.000224156	-0.000552291	-0.000397396	2.20738e-05	-0.000376133	-9.60142e-05	0.000244673	0.000250159	0.000267324	0
60	9.77441e-07	-8.14533e-05	3.18356e-05	6.43512e-06	7.11757e-10	-0.0011096	-8.22653e-05	9.745e-06	4.0448e-06	-7.28967e-05	-0.000938403	-0.000493408	0.000530752	-7.94182e-05	0
61	-0.0246302	-0.00854558	-0.020672	-0.0255886	-0.00968593	0.00414181	0.0686572	0.0667596	-0.0197721	-0.0303323	0.00909367	0.0183326	-0.0163329	-0.0059638	9
62	-0.000399671	-0.000292429	0.000172777	0.000117864	-0.000688141	-0.000396399	0.000882652	0.000969697	-0.000297609	-0.000455699	0.000272176	0.000415589	0.000107457	0.000183738	0
63	-0.000404865	-0.000185787	-0.000691253	-0.00062032	-8.66669e-05	0.000204295	0.00134225	0.00124375	-0.000457127	-0.000475878	0.000189885	0.000323683	-2.07708e-05	2.40307e-05	0
64	8.94771e-05	0.000122592	0.00120697	0.00118368	-0.000371136	-0.000459026	-0.000915007	-0.000721693	0.000177421	0.000264798	-0.000125901	-0.000402822	0.000284926	0.000433201	0
65	-0.000100913	-3.04973e-05	-0.00191119	-0.00181366	0.000795772	0.000928774	0.00126088	0.0010412	-0.000330336	-0.000424873	6.04966e-05	0.000352601	-0.000359035	-0.000501487	0
66	0.000611613	0.00383503	0.00578228	-0.000616405	-0.0120027	-0.00854418	1.62087e-05	0.00220763	0.00269843	-0.0122077	-0.000310175	0.0101125	-0.00236169	-0.00383823	3
67	-0.000309589	-0.00199434	-0.00304727	0.000273645	0.00627443	0.00448586	2.47317e-05	-0.00114708	-0.00145479	0.00632963	0.000210792	-0.00520238	0.00120431	0.00200115	0
68	-4.95995e-06	3.8026e-06	-2.144e-05	5.26023e-07	2.90003e-05	2.36337e-05	-3.02166e-05	-8.85188e-06	-1.05437e-05	-1.62507e-05	-1.37545e-05	6.11793e-06	-4.14159e-06	1.56354e-05	0
69	-2.10745e-05	-4.47667e-05	-0.000113934	-1.48911e-05	0.000205394	0.000121163	4.16175e-05	-1.20457e-05	-2.21622e-05	0.00015885	2.44279e-05	5.97501e-05	-6.9235e-05	2.5532e-05	0
70	0.00246085	0.000368755	0.000838747	0.000847377	0.00241901	-3.83467e-05	-0.00476755	-0.00561645	0.00246801	0.00317406	-0.000328284	-0.000504526	-0.00103879	-0.00208803	0
71	0.00123072	0.000156969	0.000373411	0.000413505	0.00124036	-0.000309791	-0.00230797	-0.00271653	0.00130323	0.00154622	-0.000312677	-0.000283003	-0.000420107	-0.00104629	0
72	-0.00358564	-0.000744682	-0.00298283	-0.00301002	-0.00278041	0.000575445	0.00966331	0.00967616	-0.00353968	-0.00329738	0.00127845	0.00117929	0.000884381	0.00189318	0
73	0.00188607	0.00037715	0.00154042	0.00155235	0.00145093	-0.000132422	-0.00484073	-0.00495496	0.00186619	0.00167117	-0.000522527	-0.000377648	-0.000651432	-0.00111915	0
74	-2.77141e-05	-1.07544e-05	-0.000209641	-0.000195653	9.6354e-05	7.16627e-05	0.000274974	0.000183915	-4.74846e-05	-2.99166e-05	1.74393e-05	5.21254e-05	-6.86782e-05	-6.86165e-05	0
75	6.47292e-05	-8.21856e-05	0.00013178	6.88725e-05	-3.92519e-05	-8.61587e-05	-7.73224e-05	-0.000117275	7.28856e-06	-1.37028e-06	-3.05525e-05	8.08072e-05	-4.92087e-05	-0.000189666	0
76	-0.000459981	-0.000810706	0.0144145	0.0126805	-0.00872777	-0.00852123	-0.00562523	-0.00420922	0.00182735	0.00205039	0.000732804	-0.000590477	0.00240551	0.00349828	2
77	-0.000247546	-0.000486264	0.00780258	0.00676028	-0.00470195	-0.00461111	-0.00303293	-0.00231933	0.000972739	0.00108211	0.000423854	-0.00029935	0.00128926	0.00181271	0
78	-0.00116986	-0.0102013	-0.0278707	-0.00813711	0.0437121	0.0325765	0.0114959	0.0011656	-0.0114197	0.0381417	0.0260618	-0.0159633	0.00128268	0.0170681	10
79	-2.42296e-05	-0.000147748	-0.000619194	-0.000191269	0.000695913	0.000404915	0.00037408	0.000210946	-5.0515e-05	0.00070768	0.000612078	4.13485e-05	5.74392e-05	0.000274549	0
80	-2.49002e-05	-0.000250869	-0.000765253	-0.000107827	0.000957905	0.000467903	0.000416778	0.000191463	3.55772e-05	0.00119745	0.000721574	-7.50142e-05	0.000170035	0.000352784	0
81	6.97287e-05	2.41452e-07	-0.000479309	-0.000345941	0.000572806	0.000444123	0.000216781	0.000104934	-0.000157994	-0.000210703	0.000418362	0.000485687	-0.000320845	1.72764e-05	0
82	-0.000305912	-1.80487e-05	9.65708e-05	3.542e-05	-0.000582113	-0.000160111	0.000367789	0.000520134	-0.000105557	6.20244e-05	-0.000112279	-0.000499058	0.000433202	0.000293001	0
83	0.0167831	0.00208883	0.00584105	0.00471643	0.0166751	-0.00426793	-0.0265428	-0.0320648	0.012992	0.00282542	-0.00459967	0.00490162	-0.0118658	-0.014521	7
84	3.95943e-05	2.48644e-05	0.000109091	1.0119e-05	0.000143946	0.00103523	4.94686e-05	-3.67847e-05	5.00529e-05	3.94153e-05	0.000664111	0.000398944	-0.000621149	-0.000301492	0
85	0.000358719	-4.29855e-05	-0.000100789	-7.61045e-05	0.000491345	-0.000108239	-0.000239671	-0.00043921	0.000182333	-0.000330361	-0.000123302	0.000468515	-0.000439189	-0.00054052	0
86	0.000337541	-9.00827e-05	0.000234152	0.000298633	0.000290915	-0.000137062	-0.000687433	-0.000688873	0.000263686	-8.35553e-05	9.99797e-06	0.000379416	-0.000277875	-0.000369772	0
87	-3.34124e-05	-0.000217824	0.000115683	-7.48115e-05	-0.00023692	-0.000406717	0.000721627	0.00044467	-1.88996e-05	-0.000191873	0.000217373	0.000537494	-0.000313741	-0.000301172	0
88	0.000202251	0.000355943	-0.001756	-0.00136835	0.00142451	0.00138912	-0.000109069	-3.46404e-05	-0.000183031	-0.000102825	-0.000309851	-0.000448985	-8.08429e-05	-0.000118661	0
89	-0.00664491	-0.00768462	0.0746664	0.0636712	-0.0554762	-0.0537715	-0.0120077	-0.00874851	0.00513678	0.006082	0.00790194	0.00425233	0.00777848	0.0180432	6
90	9.60367e-06	1.69891e-05	-0.000284424	-1.96067e-05	5.66495e-05	-8.46982e-05	0.000113963	0.000630363	-3.97604e-05	0.000118802	5.43976e-05	9.27591e-05	-2.17821e-05	-7.13535e-06	0
91	-9.16981e-05	0.000328122	0.00311443	0.00197362	-0.00349384	-0.00268367	-0.00271304	-0.0014458	0.000999548	-0.00265339	-0.00624303	-0.0018867	0.00093121	-0.00194695	0
92	0.000188733	-0.000641209	-0.0059926	-0.00379808	0.0067608	0.00514749	0.00521038	0.00272337	-0.00194682	0.00513695	0.01198	0.00362526	-0.00176668	0.00374625	1
93	-5.70441e-05	-1.35713e-05	9.7421e-05	0.000116587	-6.6074e-05	-4.54888e-05	-7.76424e-05	-6.46752e-05	3.61191e-05	7.60755e-05	-0.000250822	-0.000129366	1.68598e-05	1.29156e-05	0
94	1.1865e-05	4.13783e-06	-1.39481e-05	3.04662e-06	4.836e-05	1.38726e-05	-5.26176e-05	-4.71893e-05	9.84489e-06	4.28371e-06	-1.92192e-05	1.03026e-05	-2.15297e-05	-8.93408e-06	0
95	-0.00129177	-0.000196331	0.000351394	0.000266423	-0.00191877	-6.23367e-05	0.00168317	0.00205215	-0.000410489	0.000833606	4.34281e-06	-0.000916805	0.00116217	0.000748332	0
96	-0.00255098	-0.000361672	0.000410691	0.000296334	-0.00380848	-0.000445304	0.00329489	0.00403134	-0.00114411	0.00165093	-0.000174426	-0.00202703	0.0026046	0.00174894	0
97	-0.00158887	-4.20374e-05	-0.00107765	-0.000838299	-0.00122494	0.00111256	0.00185625	0.0023568	-0.000988299	0.00129337	0.000263978	-0.00139822	0.00155096	0.00131886	0
98	0.00297143	1.92098e-05	0.00224986	0.00177052	0.00202126	-0.00257638	-0.00331368	-0.00439136	0.00183703	-0.00243583	-0.000638694	0.00278247	-0.00280661	-0.00248895	0
99	-2.76442e-05	-2.46794e-05	-2.96905e-05	-4.10296e-05	-3.86238e-05	6.51685e-05	1.1503e-05	3.038e-05	-8.09849e-05	0.00011886	6.89594e-06	-5.28436e-05	7.15619e-05	-7.45303e-05	0
100	-1.36766e-05	-3.58009e-05	0.000258152	0.000203024	-0.000201392	-0.0002662	9.30382e-05	3.61053e-05	2.90539e-05	-3.16006e-05	-3.31418e-05	5.62028e-05	-1.44971e-05	-3.14923e-05	0
101	0.000945912	0.00107382	-0.00713269	-0.00566383	0.00584954	0.00612544	-0.00143566	-0.000672483	-8.10347e-05	0.000203535	-0.00110037	-0.00155704	0.000174597	-0.0012466	0
102	0.00184811	0.00219215	-0.0138286	-0.0110095	0.0114383	0.0120315	-0.00263809	-0.00164005	-0.0001188	0.000210085	-0.00221668	-0.00299473	0.000260007	-0.00235498	4
103	0.000925217	0.000997308	-0.00607896	-0.00506443	0.00565835	0.00546163	-0.000427244	-0.000566643	-1.3955e-05	-8.08176e-05	-0.00113344	-0.00108601	-0.000201927	-0.00157503	0
104	-0.00170214	-0.00185682	0.011265	0.00945679	-0.0105724	-0.00995877	0.000548689	0.000600124	0.000114885	0.000184295	0.00208349	0.00192021	0.000546795	0.00300626	2
105	-0.000557844	-0.00185695	0.0168994	0.0124287	-0.00901854	-0.0151403	-0.0232785	-0.0154907	0.0126405	-0.00235457	-0.043768	-0.0235147	0.0117627	-0.0145236	10
106	-7.75029e-05	-0.000134698	0.000294174	0.000612059	-0.000264639	-0.000472493	-0.000659979	-0.000366953	0.000421108	0.000281495	-0.00173565	-0.000945102	0.000610896	-0.0003473	0
107	-1.97539e-05	-9.4171e-05	0.000207502	0.00039909	-9.97262e-05	-0.000304128	-0.000498997	-0.00031714	0.000315911	0.00020827	-0.00114277	-0.000631668	0.000384544	-0.000262958	0
108	0.000231998	6.15311e-05	2.71526e-05	-1.64651e-05	0.000143557	-0.000116244	-0.000233085	-0.000227048	8.34604e-05	-0.000335017	5.10255e-05	6.83347e-05	-0.000131068	-8.85269e-05	0
109	6.26426e-05	-7.51591e-05	6.79039e-05	0.00011773	0.00030966	-5.65781e-06	-0.000327682	-0.000387018	0.000177489	0.000235129	-0.000334793	-0.000121445	-6.41926e-06	-0.000152696	0
110	-3.34549e-05	-3.63469e-05	-0.000111074	-0.000108328	-0.000154241	-0.000342124	0.000192221	-0.000139429	-0.000324381	-8.73664e-06	-0.000322694	-4.01542e-05	0.000344123	0.00039124	0
111	-0.0107145	-0.00169831	-0.00335561	-6.02432e-05	-0.00864516	0.00421093	0.0169479	0.0192009	-0.00590392	0.00874134	0.00331235	-0.0023429	0.00852204	0.00331834	3
112	-0.000242843	-1.85123e-05	-0.000514293	-0.000288743	0.000186626	0.000578	0.000204862	0.000300994	-0.000208664	0.000380926	0.000106168	-0.000122759	0.000185021	6.63473e-05	0
113	-0.000294895	-9.02639e-05	1.7646e-05	0.000178658	-0.000215286	8.54268e-05	0.000560503	0.000545303	-0.000207456	0.000284476	0.000298529	0.000266205	8.02451e-05	5.20504e-06	0
114	-0.000116704	-7.71801e-05	0.00112549	0.000907954	-0.0008682	-0.0010139	8.23468e-05	3.39987e-05	-0.0001167	-0.000153735	0.000175003	0.000127452	-7.48353e-05	0.000494238	0
115	-0.000140151	-0.000204086	0.000694991	0.000559608	-0.000605607	-0.000579499	0.000379838	0.00026184	9.76536e-05	0.000120869	1.34683e-05	0.000271406	3.91427e-05	-0.000227859	0
116	5.68628e-06	2.11391e-05	0.000217156	0.000145255	-0.000164181	0.00012442	-1.48146e-05	-0.000318549	2.31626e-06	-9.58652e-05	-4.06887e-05	8.83149e-05	4.881e-05	0.000181847	0
117	0.00872841	0.0091175	-0.0552481	-0.0462863	0.047666	0.0519624	-0.0139489	-0.00922973	0.00443915	0.00248145	-0.00650345	-0.0058326	0.00107802	-0.01093	6
118	0.000215211	0.000136821	-0.000971773	-0.000879972	0.00113691	0.00111005	-0.000360552	-0.000286393	0.000134579	7.77437e-05	-0.000218496	-0.000189697	5.51016e-05	-0.00040632	0
119	0.000303975	0.000255606	-0.00165043	-0.00142597	0.00154083	0.0017465	-0.000684142	-0.000441568	0.00026262	0.000180832	-0.000153459	-9.57199e-05	0.000129828	-0.000414764	0
120	-0.000316128	-0.00174357	0.00239383	0.00262911	0.0020876	-0.00256546	-0.00668308	-0.00498203	0.00468533	0.00456069	-0.0109047	-0.00912416	0.00487888	-0.00360773	1
121	0.000159578	0.000906954	-0.00124188	-0.00135408	-0.00109429	0.00134368	0.0034874	0.00259285	-0.00243553	-0.00236377	0.00566178	0.00474653	-0.00253503	0.00187141	0
122	-2.49526e-05	-6.61429e-07	1.58219e-07	7.36707e-06	-1.46035e-05	7.3477e-06	1.97188e-05	2.43321e-05	-1.08175e-05	1.97841e-05	1.75942e-05	8.24539e-06	-5.06903e-06	1.77141e-05	0
123	-4.55356e-05	3.42547e-05	4.06576e-05	2.33297e-05	-0.000125888	4.76845e-06	0.000111468	9.01665e-05	-6.68472e-05	-9.29914e-05	0.000114811	9.59553e-05	-0.000108194	0.000105397	0
124	0.00105833	0.000344117	0.00121589	0.000154327	-0.00107678	-0.00157934	-0.0014087	-0.0015058	0.000501382	-0.00174611	-0.000310391	-0.000108724	-0.000701448	0.000464632	0
125	0.000498694	0.000164839	0.00059706	5.65709e-05	-0.000641453	-0.000756659	-0.000547242	-0.000758616	0.000221153	-0.000892934	-0.000185367	3.81833e-05	-0.000329336	0.000355233	0
126	-0.00126088	-0.000263916	-0.00261368	-0.000630974	0.00122735	0.00249423	0.00257169	0.00309777	-0.000848111	0.00172186	0.000740688	0.00111096	0.000932885	-0.00122005	0
127	0.000665544	0.000144711	0.00133798	0.000303107	-0.000676071	-0.00134057	-0.00140142	-0.0015325	0.000514865	-0.000873982	-0.00040117	-0.000622214	-0.000503978	0.000525866	0
128	5.38944e-06	1.67153e-05	-8.5538e-05	-2.95141e-05	-9.69649e-06	2.71341e-05	0.000119138	0.000119478	-2.90233e-05	-3.70779e-05	3.49918e-05	0.000112687	-1.41745e-05	-7.84007e-05	0
129	-7.34069e-07	4.08414e-06	0.000124516	4.81512e-05	-0.00017666	-0.000155574	-1.34723e-05	-1.59881e-06	-7.10322e-05	2.18818e-05	6.85019e-05	-3.93829e-05	2.21089e-05	5.55472e-05	0
130	-0.00120768	-0.00105299	0.00648223	0.00590597	-0.00623117	-0.00684465	0.000941468	0.000759518	-0.00154345	-0.000659397	0.000480218	-0.00119555	1.33021e-05	0.00262451	0
131	-0.000578114	-0.000544489	0.00315208	0.00286321	-0.00310523	-0.00328767	0.000379921	0.000314691	-0.00085374	-0.000328026	0.000205434	-0.000698439	4.23399e-05	0.00139231	0
132	0.00175909	0.00155045	-0.00925387	-0.00827457	0.00874305	0.0101108	-0.00379514	-0.00267258	0.00205087	0.00106033	-0.000549237	0.000252109	0.000485197	-0.00193748	1
133	-0.000922753	-0.000825497	0.00477602	0.00431804	-0.00450899	-0.00528783	0.00191271	0.00132019	-0.00108756	-0.000527375	0.000242297	-0.000314196	-0.000180633	0.000988802	0
134	4.71426e-05	6.01336e-05	-0.000321117	-0.000233364	0.000192125	0.000303883	-0.000210805	-0.000127702	5.22457e-05	3.36384e-05	4.41138e-06	-2.47854e-05	4.31425e-05	3.47104e-05	0
135	5.71209e-06	-1.64791e-06	9.24051e-05	9.84903e-05	-8.57414e-05	-0.000100981	-9.73594e-05	-0.000108639	-0.000127066	-9.28851e-05	-0.000190329	-0.000282741	-2.58896e-05	7.73969e-05	0
136	0.00202955	0.00466345	-0.00827298	-0.00294046	-0.0138232	0.000732763	0.0257847	0.0183006	-0.0146773	-0.0127449	0.0167019	0.0217589	-0.0142648	0.00682378	8
137	1.29112e-05	0.000177993	-0.000141946	6.2298e-05	-0.000539624	5.79016e-06	0.000605489	0.000512807	-0.000446007	-0.000521572	0.000400172	0.000732002	-0.000346013	0.000298334	0
138	3.30515e-06	0.000268413	-0.000194959	8.14853e-05	-0.00075387	5.72886e-05	0.000835858	0.000742479	-0.000660319	-0.000809911	0.000703718	0.00113257	-0.000512937	0.000483634	0
139	-4.43554e-05	1.21874e-05	-2.66612e-05	7.94859e-05	-0.000321663	-0.000111576	0.000423342	0.000249903	-0.000153591	2.83326e-05	-0.000102937	0.000105952	-0.000142335	6.81011e-05	0
140	-3.91767e-05	-2.49398e-05	-0.000289901	-8.55439e-05	0.000401381	0.000273652	-1.06907e-06	0.000141705	-2.01996e-05	0.000131704	8.48886e-05	9.57577e-06	0.000149175	-0.000198522	0
141	0.00256111	0.00140968	0.00723724	0.00264621	-0.00952995	-0.00882624	-0.00490104	-0.00834761	0.00276004	-0.0068485	-0.00165794	-0.0029543	-0.00279886	0.00432114	0
142	3.26019e-05	4.07984e-06	-9.80157e-05	4.78465e-05	-7.31952e-05	-0.000409603	-0.000147135	0.000162522	5.91646e-05	0.000100022	-8.20473e-05	-9.30388e-05	7.03538e-05	-0.000215487	0
143	-1.85997e-05	4.80181e-05	0.000337485	5.13427e-05	-0.000381239	-0.000244146	-0.0001786	-0.000355262	0.000120021	-0.000103194	-5.19769e-05	-0.000206554	-5.16951e-05	0.000258764	0
144	-1.93993e-05	1.6899e-05	0.00052921	0.000157863	-0.000444856	-0.000413467	-0.000214068	-0.000291331	-1.60269e-05	-2.82671e-05	-9.38742e-05	-0.000318209	-6.17181e-05	0.000398713	0
145	-5.10548e-05	-8.40159e-06	-3.12121e-05	3.07481e-05	-0.000407888	-0.000198397	0.000412161	0.000278894	-8.69156e-05	-9.53775e-05	-4.41691e-05	1.77804e-05	-6.02981e-05	-0.000144189	0
146	0.000244959	0.000191661	-0.000780098	-0.000766797	0.00107133	0.00100307	-0.000451262	-0.000380375	0.00027078	7.65188e-05	-1.05305e-05	0.000278422	-1.45739e-05	-0.000193441	0
147	-0.00617224	-0.00488579	0.0204157	0.0226428	-0.0262149	-0.0270188	0.00567634	0.00520493	-0.00463482	-0.00131363	0.000334476	-0.00446987	6.20037e-06	0.00645107	4
148	-3.35407e-05	1.60422e-05	6.57716e-05	-4.39572e-05	3.33573e-05	9.35348e-05	4.66437e-05	-6.48477e-05	0.000216721	-6.49009e-06	-4.04303e-05	-9.09896e-05	-7.64026e-05	-0.000203713	0
149	-0.000219122	-0.000208522	0.000523627	0.000693539	-0.00080445	-0.000845658	7.47314e-05	0.000135069	-0.000214406	-4.47001e-06	-0.000120015	-0.000357554	6.84097e-05	9.17891e-05	0
150	-0.00020368	-0.000243081	0.000981037	0.000940678	-0.000954923	-0.00118437	0.000446513	0.000321623	-0.000368763	-0.000131241	-9.08443e-05	-0.000262564	-8.11137e-06	4.49421e-05	0
151	6.68664e-05	7.23028e-05	-0.00079297	-0.000388194	5.52084e-05	0.000459295	-0.000754532	-0.000352333	3.57758e-05	8.94945e-05	-7.37669e-05	-0.00045058	0.00025186	0.000117109	0
152	-0.000118252	-8.23138e-05	0.000723464	0.000464241	-0.000308025	-0.000535204	0.000805517	0.000409976	3.89444e-06	-6.81139e-05	7.73476e-05	0.000519845	-0.000274983	-5.47636e-05	0
153	-0.000496261	-0.000532234	0.00121489	-0.000600185	0.00330984	0.0012621	-0.00434122	-0.00299711	0.00205382	0.00166468	0.000789948	-0.00186069	0.00179207	-0.000219481	0
154	0.000942083	0.00103541	-0.00234273	0.00116429	-0.00637863	-0.00237241	0.00834624	0.00575122	-0.00395199	-0.00322976	-0.00147076	0.0036325	-0.00344522	0.000460712	0
155	-4.46575e-05	-1.8292e-05	5.62627e-05	-1.67681e-05	0.000138853	6.60839e-05	-0.000152806	-9.26485e-05	7.94201e-05	1.72959e-05	0.0001367	-7.16979e-05	1.75775e-05	1.46877e-05	0
156	-8.26871e-06	6.63266e-09	4.65298e-05	1.95605e-05	-4.51769e-05	-3.94431e-05	-1.38521e-05	-1.93511e-05	1.10709e-05	-5.95744e-06	3.92235e-08	-1.76745e-05	-1.19953e-05	2.84362e-05	0
157	-9.43293e-06	-0.000115043	-0.000731754	-0.000460557	0.0012127	0.000747952	-0.000200763	0.000548235	-3.40962e-05	0.00045276	0.00024667	0.000364757	0.000415674	-0.000531949	0
158	-1.54009e-05	-0.000202593	-0.0014103	-0.00090867	0.00258258	0.00195395	-0.000206965	0.00107755	-0.000193999	0.000786109	0.00059044	0.000771616	0.000657051	-0.00105138	0
159	0.000113582	-0.000162527	-0.00104156	-0.000746761	0.00201464	0.00135903	8.94892e-05	0.000876312	-0.000194698	0.000772854	0.00011407	0.000555589	0.000200596	-0.000934354	0
160	-0.000216494	0.000290257	0.00210893	0.00140367	-0.00388129	-0.00236705	-0.000180218	-0.00157782	0.000335686	-0.00151881	-0.000139516	-0.00101707	-0.000465849	0.00183407	0
161	2.3171e-05	1.94672e-05	-6.09887e-05	-6.21389e-05	0.000113613	7.20326e-05	-9.92275e-05	6.98597e-06	-2.72161e-05	5.68776e-05	7.28788e-05	4.08941e-06	6.0385e-05	-5.00392e-06	0
162	-3.0431e-05	5.31265e-06	7.05199e-05	6.70532e-05	-0.000137999	-5.93954e-05	-3.06554e-05	-3.29769e-06	4.99357e-06	-6.4043e-05	7.04925e-05	2.28947e-05	3.06104e-05	4.35335e-05	0
163	0.000811522	0.000554057	-0.00199038	-0.00262684	0.00349786	0.00344082	-0.00148093	-0.00122533	0.000399168	0.000279204	5.45746e-05	1.31321e-05	0.000133937	-9.21616e-05	0
164	0.00161762	0.00114747	-0.00407701	-0.00507669	0.0068873	0.006645	-0.00289179	-0.00220599	0.000804769	0.000527715	0.00019464	0.000351635	0.000256299	-0.000193344	0
165	0.000926152	0.000681198	-0.00177259	-0.00250073	0.00300155	0.00295847	-0.000984047	-0.000781346	0.00023091	-4.47749e-05	0.000224928	0.000527309	0.000160397	-0.000161375	0
166	-0.0016681	-0.00128963	0.00316622	0.00463868	-0.00530483	-0.00550573	0.00166316	0.0014387	-0.000697358	0.000156987	-0.000488383	-0.00119885	-0.000110003	0.000465634	0
167	8.1264e-05	7.85257e-05	-1.53129e-05	-0.000142582	0.000269897	0.000211604	-9.59087e-05	-0.000144582	-3.9283e-05	-5.33571e-05	-0.000105056	-5.24914e-06	-8.8954e-05	3.09962e-05	0
168	-9.04569e-06	3.99802e-06	-0.000169975	-8.19773e-05	0.000142392	0.000167213	-0.000198955	-0.000131661	4.14316e-05	5.33182e-05	-1.48562e-05	-0.000105141	4.87488e-05	6.35994e-05	0
169	-0.000177548	-0.000321376	0.00290503	0.00163991	-0.000249818	-0.00165602	0.00215825	0.00107239	-0.000447145	-0.000333617	7.10789e-05	0.000660726	-0.000543763	-0.000309832	0
170	-0.000392521	-0.000604071	0.00514417	0.00305052	-0.00054019	-0.00319161	0.00401018	0.00192134	-0.000747894	-0.000603304	0.000107368	0.00129976	-0.00107298	-0.00058417	0
171	-0.00248729	-0.00123095	0.00705182	-0.00431757	0.0147625	0.0122042	-0.0253183	-0.0163427	0.00894132	0.004782	0.0163701	0.00109072	0.00841358	0.00410124	5
172	-0.000247619	1.38614e-05	0.000402175	-0.000233195	0.000923	0.000700147	-0.00130486	-0.00072455	0.000322774	-4.17757e-07	0.00118066	0.000267425	0.000349287	0.00038348	0
173	-0.000154842	2.0649e-05	0.000275105	-0.00019806	0.000650066	0.000551124	-0.000961238	-0.000533668	0.000227496	-3.90608e-07	0.000892442	0.000257062	0.000256805	0.000292306	0
174	-1.56027e-05	3.31967e-05	9.94665e-05	0.000149266	-0.000306102	-0.000224821	8.86028e-05	-9.55974e-05	-8.61894e-06	-9.76253e-05	-0.000162654	-0.000210226	-1.99199e-05	0.000107282	0
175	-2.83821e-05	1.3438e-05	0.000222622	-2.36497e-05	1.76874e-06	0.000149205	-0.000354764	-0.000248737	8.80826e-05	-5.10938e-05	0.000448782	0.000246281	9.33956e-06	0.000198597	0
176	-1.53881e-05	4.2469e-05	0.000135277	-1.74525e-05	0.000202435	0.000635766	5.09186e-05	-0.000255598	-4.37914e-05	-0.000133767	0.000324771	-9.11204e-05	-0.000319637	2.4672e-05	0
177	0.000981187	-0.00119816	-0.00316705	-0.00325884	0.00767583	0.00531017	-0.0015959	0.00508691	-0.00178234	0.00416038	0.000907671	0.00440165	0.00163622	-0.00359152	0
178	7.9751e-05	-2.85122e-05	-2.64841e-05	-0.000251435	0.000514067	0.00021248	-0.000120139	0.000184128	-8.48651e-05	0.000315399	-9.18948e-05	0.000108366	1.49014e-05	-0.00015339	0
179	3.72035e-05	-9.34284e-05	8.13379e-05	6.09162e-06	1.15403e-05	-0.000181236	7.71549e-05	0.000380393	-0.000160078	0.000248585	-0.000187868	0.000155652	1.6308e-05	-0.000157092	0
180	-0.000201573	-0.000160108	0.000428159	0.000707772	-0.000730866	-0.000870267	0.0004299	0.000169979	-4.42246e-05	-7.19638e-05	-8.36899e-05	0.000109263	-0.000162653	-0.000102276	0
181	1.21511e-06	1.82302e-05	7.54757e-05	-5.17352e-05	-0.000180941	1.95029e-05	-0.000184995	8.29268e-05	-7.35746e-05	9.97572e-06	0.000174138	4.26565e-05	0.000132164	0.000120129	0
182	2.48808e-05	2.37101e-05	-6.3767e-05	-4.71988e-06	-1.23185e-05	-0.000269438	-0.000137898	0.000139222	-0.000128965	5.36679e-05	1.37053e-05	0.00037426	-4.56572e-05	3.95718e-05	0
183	0.00603956	0.00381868	-0.0126893	-0.0180138	0.0226225	0.0242671	-0.0103394	-0.00669661	-0.00141598	-0.000259703	0.000625351	-0.00196859	0.00200794	0.00219965	5
184	0.0002822	0.000150054	-0.000216194	-0.000597849	0.000605328	0.000578205	-0.000202395	-0.000167565	-0.00017915	-0.000107061	9.30998e-05	5.65883e-05	6.91121e-05	3.1979e-05	0
185	0.000297012	0.000141345	-0.000515381	-0.000799153	0.000876844	0.00100314	-0.000491913	-0.000252548	-0.000259804	-3.40211e-05	-4.81922e-05	-0.00026447	0.000140669	0.000134666	0
186	-3.60359e-05	0.00013436	-0.000789059	-0.000372038	-0.000511076	0.000119424	-0.000235188	-4.82625e-05	0.000301343	7.28365e-05	7.60973e-05	0.00024134	-1.32853e-05	4.8651e-07	0
187	0.000129308	-1.88733e-05	-7.54981e-05	-0.000228886	0.000773432	0.000642706	-0.0004388	-0.000289435	-0.000206165	3.01078e-06	-4.78133e-05	-0.000410108	0.000160059	0.000186745	0
188	1.46615e-05	-3.05231e-05	-0.000318191	1.7751e-05	-7.63273e-05	3.46592e-05	4.30246e-05	-0.000205695	2.12498e-05	1.95604e-05	3.2448e-05	-2.5427e-05	-6.7959e-05	0.000118331	0
189	-0.00103458	-0.00233955	0.017965	0.0103218	-0.000233816	-0.0093512	0.00977146	0.00562946	-0.00229221	-0.00211852	0.00103192	0.00173253	-0.00179546	-0.00254233	2
190	-0.000777161	0.000278911	0.00226872	-0.00177492	0.00365296	0.00603279	-0.0084602	-0.00494241	0.00183838	-0.000254396	0.00983772	0.0047137	0.00213441	0.00333011	0
191	0.000389503	-0.000143526	-0.00118099	0.000933062	-0.00189001	-0.00314493	0.00438706	0.00256455	-0.00094547	0.000128296	-0.00511156	-0.00246334	-0.0010967	-0.00172564	0
192	1.32396e-06	-2.04704e-06	-1.19688e-05	-2.81317e-05	4.94991e-05	4.53305e-05	-3.09395e-05	5.80664e-06	1.15107e-05	2.14194e-05	2.78388e-05	1.33199e-05	8.49532e-06	-2.12118e-06	0
193	2.5652e-06	-3.48423e-05	-6.65912e-05	6.10929e-05	-5.39625e-05	-0.000166532	0.000203433	9.29638e-05	2.19193e-06	3.0944e-05	-0.000245237	-0.000273146	-4.87668e-05	-0.000108971	0
194	-0.000305346	0.000232955	-0.00032148	0.00050098	-0.000857635	-0.000709729	0.000866851	-0.000510612	0.000349566	-0.000847854	-0.000589533	-0.00129378	1.13904e-05	0.000228288	0
195	-0.0001506	0.000127066	-0.000171534	0.000209926	-0.000291574	-0.000144265	0.000487822	-0.000332597	0.000181355	-0.000432271	-0.000252554	-0.000828553	-0.000159363	2.35803e-05	0
196	0.00053963	-0.000368153	0.000369268	-0.000833133	0.00149495	0.000992673	-0.00120233	0.00112036	-0.000659047	0.00114387	0.000141299	0.00158691	0.000289099	-0.000248307	0
197	-0.000275815	0.000192657	-0.000252057	0.000335923	-0.000714775	-0.000512629	0.000551548	-0.000513992	0.000378507	-0.000585189	-0.000115691	-0.000747076	-1.21684e-05	0.000183003	0
198	2.37501e-05	-2.76385e-06	-1.74869e-05	-2.84888e-05	8.33893e-06	2.7671e-05	-2.4341e-05	6.70917e-05	-2.67201e-05	1.41027e-06	-8.12436e-05	5.81738e-06	2.66942e-05	-5.57055e-07	0
199	-3.59853e-05	1.96228e-05	-5.44222e-05	7.44627e-05	-1.11147e-05	-3.13687e-05	1.55432e-05	-4.66658e-05	2.05678e-05	-6.67213e-05	-4.12961e-05	-0.000129783	1.44599e-05	-1.41291e-05	0
200	-0.00135803	-0.000788512	0.00220567	0.00372633	-0.00337378	-0.0047091	0.00220494	0.000731467	0.00122345	0.000589994	-0.000401277	0.000388623	-0.000800821	-0.00100632	0
201	-0.000659087	-0.000374815	0.0011104	0.00179686	-0.00160342	-0.00246174	0.00110686	0.000344315	0.000528414	0.000345689	-0.000236755	0.000287324	-0.000426782	-0.000486478	0
202	0.00145651	0.000694607	-0.00184206	-0.00391764	0.00499948	0.00555785	-0.00208706	-0.00114082	-0.00181413	-0.000530952	0.000128266	-0.00156861	0.000596419	0.00140233	0
203	-0.000783797	-0.000385549	0.00106882	0.00213502	-0.00248822	-0.00283618	0.00120611	0.000540555	0.0010043	0.000297276	-7.93325e-05	0.000618131	-0.00027728	-0.000732915	0
204	2.46862e-06	-3.17624e-05	8.74485e-05	2.57412e-05	0.000229624	5.57239e-05	2.9038e-05	-2.09739e-05	-7.11232e-05	2.69569e-05	-7.99661e-05	-0.00013609	-1.65158e-05	3.67007e-05	0
205	-5.24301e-05	3.93011e-05	2.50254e-05	0.000119613	-0.000158385	-0.000200038	7.4871e-05	-2.66382e-05	0.000153087	5.68602e-05	6.1589e-06	0.000245262	-0.000145469	-7.20896e-05	0
206	5.14852e-05	0.000775735	-0.00427801	-0.00208946	-0.00236743	0.000202372	-0.000701374	-0.000567542	0.000929603	0.000355285	-9.96487e-05	0.001214	-0.000209711	0.000190366	0
207	4.36937e-05	0.000372507	-0.0021942	-0.000946523	-0.0013562	6.99895e-06	-0.00024297	-0.000341359	0.000518758	0.000179482	-5.63042e-05	0.000674355	-0.000172283	9.78465e-05	0
208	-7.6347e-05	-0.000533674	0.00426327	0.00231164	3.0148e-05	-0.00215551	0.00123015	0.00109941	-0.000516076	-0.000578254	0.000454024	-0.000321706	0.000116039	-0.000938361	0
209	4.7931e-05	0.000325689	-0.00224769	-0.00125966	-6.65654e-05	0.000985725	-0.000649457	-0.000517029	0.00024658	0.000308656	-0.000309758	0.000169056	-2.07706e-05	0.000369255	0
210	8e-05	-0.000419446	-0.00612038	0.00545321	-0.00470298	-0.0138513	0.0189135	0.0109684	-0.00320793	-0.00222681	-0.0235912	-0.0129484	-0.00473859	-0.00876027	5
211	-4.93186e-05	-4.07089e-05	-0.000176945	0.000246556	-0.000102535	-0.000813589	0.000831794	0.000473568	-0.000125024	1.64472e-06	-0.00122096	-0.000812972	-0.000195125	-0.000441293	0
212	-3.2487e-05	-7.48104e-05	-0.000212792	0.000282235	-0.000131315	-0.00107724	0.00109641	0.000654162	-0.000192697	9.49381e-05	-0.00165674	-0.00112793	-0.000259159	-0.000577845	0
213	-4.95713e-05	1.70232e-06	-0.000203156	6.19664e-05	0.000133439	-0.000129732	0.000254363	0.000186638	-4.03217e-06	-0.000100845	-0.000337684	-0.000216222	-2.16726e-05	-0.000179647	0
214	7.69839e-05	-3.85264e-05	0.000212493	-2.90081e-05	-8.81297e-06	2.35502e-05	-0.000214237	7.17868e-05	-0.000122794	0.00015019	5.32434e-05	0.000280287	3.99153e-05	9.5e-05	0
215	-0.000801992	0.00112659	-0.00300045	-0.000472899	0.000313481	0.000295558	0.00254113	-0.00295334	0.00118007	-0.00284427	-0.00190258	-0.0022221	0.000430181	0.000813835	0
216	1.86226e-05	7.8488e-06	-8.75196e-06	5.77793e-05	-7.67665e-05	-0.00031745	-0.000100378	0.000308154	-3.74866e-05	-1.33437e-06	-0.000342716	0.000475872	0.000446042	-1.97563e-05	0
217	5.31827e-06	0.000110378	-0.000328956	-0.000293911	0.000273836	0.000340285	1.18985e-05	-0.000242745	6.44283e-05	-0.000119997	2.76004e-05	-3.14727e-05	7.90893e-05	3.24705e-05	0
218	-8.95662e-05	8.67733e-05	-0.000219106	-2.7519e-05	-2.8733e-05	-9.91724e-05	0.00021778	-7.28602e-05	0.000132018	-9.30571e-05	-0.000103058	-0.000168676	2.70258e-06	-0.000109377	0
219	-1.89951e-05	3.41084e-05	-0.000130443	-2.21204e-05	0.000180902	7.69619e-05	3.43445e-05	4.83473e-05	0.00014214	1.55118e-05	-0.000166169	-6.78093e-05	0.000108003	-7.64591e-05	0
220	0.000218629	7.71737e-05	-0.000221973	-0.000440494	0.000338117	0.000568682	-0.000220738	-0.000139067	-0.000384608	-0.000185749	9.52758e-05	-3.61352e-05	-4.7089e-06	0.000187214	0
221	-0.0045809	-0.00221824	0.00590074	0.0101496	-0.00848226	-0.0143133	0.00627046	0.00131744	0.00496717	0.00219766	-0.00117037	0.00243316	-0.00287484	-0.0035636	2
222	-4.8429e-06	-3.82903e-05	-3.57626e-05	4.49718e-05	0.000230067	0.000355037	3.50912e-05	-3.26353e-05	4.93562e-05	-2.1601e-05	7.30891e-05	-0.000605269	8.17734e-05	-3.71325e-05	0
223	-0.000207426	-9.31792e-05	0.000297617	0.00039808	-0.000278984	-0.000627768	0.000238372	-3.19994e-05	0.0003682	0.000180211	5.78436e-05	0.000277119	-0.000128935	-0.000229093	0
224	-0.000184165	-4.67761e-05	9.6702e-05	0.000410821	-0.000644708	-0.00076815	0.000293259	5.63057e-05	0.00051278	0.000187655	9.99242e-05	0.000394732	-9.23309e-05	-0.000346411	0
225	-6.14958e-05	-7.51987e-05	0.000187485	0.000141848	0.000356941	-0.000145934	0.000160727	-0.000115704	1.91886e-06	7.86188e-05	-0.000198713	-0.000130436	-0.000123614	-2.53619e-05	0
226	-3.21744e-05	-6.54824e-05	0.000537535	0.00027844	1.6222e-05	-2.68914e-05	7.36173e-07	0.000239037	-4.72185e-05	-0.000125711	0.000135945	-9.7156e-05	9.30488e-05	-0.000107734	0
227	0.000703365	0.00243374	-0.0116826	-0.00616011	-0.004894	0.00143416	-0.00149764	-0.00223123	-1.80079e-05	0.000838787	-0.000377119	0.00275411	-6.44632e-05	0.0016321	1
228	1.35314e-05	4.55253e-05	0.000299235	3.04709e-05	0.000150788	-0.000195448	4.73365e-05	0.000241235	2.14262e-05	-2.75228e-05	-5.97116e-05	-0.000186067	9.89954e-05	-7.69364e-06	0
229	5.99433e-05	0.000149248	-0.000652131	-0.000344047	-0.000171531	0.000110544	3.93494e-05	-0.000192984	-0.000123493	4.35922e-05	-0.000104921	7.80421e-05	-5.74798e-05	0.000172133	0
230	1.95958e-05	0.000107341	-0.000544173	-0.000299464	0.000112974	0.000247394	2.37414e-05	-0.000158662	-5.93472e-05	4.89781e-05	-0.000218602	-0.000106224	-9.40687e-05	0.000163951	0
231	0.000414087	2.34772e-05	0.00111242	-0.00118027	-0.000154384	0.00223137	-0.00280125	-0.00157935	0.000235533	0.000982146	0.0039557	0.00260815	0.000672951	0.0016159	0
232	-0.000793535	-4.86826e-05	-0.00212668	0.00227048	0.000294583	-0.00432895	0.0054185	0.00304402	-0.000468055	-0.0018493	-0.00766699	-0.00513447	-0.00131561	-0.00311666	0
233	5.59685e-05	-4.21403e-05	8.49169e-05	-3.26706e-05	-8.48707e-05	7.51066e-05	-0.000124032	-7.52558e-05	9.49946e-06	0.000109233	0.00018277	5.07236e-05	2.92968e-05	8.25436e-05	0
234	-2.62146e-05	7.37462e-06	-3.54179e-05	2.87011e-05	-2.61307e-06	-2.23345e-05	4.68001e-05	-5.58865e-06	4.00386e-05	-2.84438e-05	-2.28523e-05	-6.21031e-05	-9.97482e-06	-2.22312e-05	0
235	8.44465e-05	-0.000114704	0.000573186	0.000199766	-0.000380148	-0.000176512	-0.000415005	0.000312072	-8.86709e-05	0.000294125	0.000289229	0.000252245	0.000136715	4.96916e-05	0
236	0.000137272	-0.000268976	0.00107457	0.000397896	-0.000719378	-0.000254756	-0.000635411	0.000419392	-0.000173681	0.000554159	0.000739248	2.21039e-07	-0.000160457	0.000173456	0
237	2.77258e-05	-0.000184894	0.000763725	0.000450799	-0.000698089	-0.000339945	-0.000370969	0.000384953	-5.69905e-05	0.000311105	0.00058784	-0.000288009	-0.000249635	8.28793e-06	0
238	-0.000159569	0.000309472	-0.00145806	-0.000779977	0.00123691	0.000506993	0.000910529	-0.000765049	0.000235132	-0.000584502	-0.00102153	0.000106003	0.000228902	3.65087e-05	0
239	7.75472e-06	-6.81794e-06	6.51167e-05	6.5096e-05	-5.54003e-05	1.58118e-05	-7.62214e-05	-1.18585e-05	-8.9687e-05	-6.38722e-05	-1.35032e-05	-0.000139507	-1.77003e-05	3.46035e-05	0
240	1.14803e-05	-8.99413e-06	8.26167e-06	-5.91283e-05	4.19727e-05	6.61116e-05	-3.44347e-05	-1.84536e-05	-9.17774e-06	2.5004e-05	-2.12174e-05	7.73357e-05	3.06824e-05	5.35186e-05	0
241	0.000509433	0.000161729	-0.000392133	-0.000773771	0.000702997	0.00142067	-0.000534064	-8.31383e-05	-0.000783544	-0.000159895	0.000221463	-0.00078952	0.000268051	0.000490777	0
242	0.00104091	0.000359009	-0.000807218	-0.00175245	0.00126731	0.00269113	-0.00118243	-0.000137567	-0.00156143	-0.000436483	0.000260678	-0.000958144	0.000400393	0.000992471	0
243	0.000655211	0.000216274	-0.000468562	-0.000994584	0.000766285	0.00183469	-0.000764778	4.74287e-05	-0.000873407	-0.000378064	6.16817e-05	-0.000326059	0.00051628	0.000623077	0
244	-0.00124944	-0.000361414	0.000906696	0.00189997	-0.00169428	-0.00373584	0.00158738	-0.000135985	0.00179308	0.000804796	-0.000275198	0.000965583	-0.00111771	-0.00120289	0
245	4.74885e-05	3.83541e-05	-3.37804e-05	-1.05806e-05	-6.21598e-06	9.58579e-05	-7.07275e-05	2.33269e-05	-6.63573e-05	4.74764e-06	0.00016499	0.000133117	-9.14458e-06	4.58826e-05	0
246	-1.08941e-05	-6.86073e-06	-1.99596e-05	-3.00108e-05	5.50135e-05	-4.76374e-05	3.18984e-05	-6.91398e-05	-1.01249e-05	6.26762e-05	-1.80073e-05	-6.12763e-06	-6.36102e-05	2.04978e-05	0
247	-6.73231e-06	-0.000182219	0.00118415	0.000724483	-0.000467758	-0.000558517	5.58206e-05	0.000634386	0.000457761	-0.000217018	0.000250515	8.92041e-05	8.84483e-05	-0.000489933	0
248	-0.000128748	-0.000449854	0.0023586	0.00148633	-0.000890283	-0.00101005	0.000163754	0.00108644	0.000697901	-0.000415772	0.000601363	0.000248732	0.000121359	-0.000914815	0
249	-0.00019336	-0.000389058	0.00131664	0.000761579	0.000317015	-0.000231991	2.59854e-05	0.000309942	0.000454929	-4.80457e-05	6.2296e-05	-0.000223849	-0.000112474	-0.000434948	0
250	0.000382986	0.00069838	-0.00269331	-0.00144772	-0.00103527	0.000383136	-0.000102949	-0.000683334	-0.000911405	9.12519e-05	-0.000114616	0.000647429	0.0002047	0.000565082	0
251	-3.36389e-05	2.05481e-05	9.93065e-05	9.81523e-05	-0.000244449	-0.000133087	5.13839e-05	5.62101e-05	0.000149631	-0.000127958	-1.57364e-05	0.000109665	-0.000167522	-3.74659e-05	0
252	3.51253e-05	5.43525e-05	-8.99266e-05	-3.28651e-05	-0.000236847	-0.000135191	2.50838e-05	2.28226e-05	-4.14269e-05	-8.50088e-06	4.05436e-05	0.000104483	7.27079e-06	-3.64237e-05	0
253	0.00246228	-0.000344403	0.00497323	-0.00504867	-0.00162401	0.00589334	-0.0102124	-0.00483674	0.000475882	0.00760624	0.0108573	0.00752663	0.00155529	0.0050278	2
254	0.000246852	-7.41946e-05	0.000468348	-0.000450137	-0.000244806	0.00025299	-0.000587898	-0.000282699	-6.88401e-05	0.000720627	0.0006914	0.000483968	0.000158043	0.000378405	0
255	0.000205393	-5.42153e-05	0.000366148	-0.000352939	-0.000190863	0.000168564	-0.000464188	-0.000187479	-6.58324e-05	0.000589064	0.000465811	0.000327301	0.000101883	0.000262224	0
256	1.80572e-05	5.09352e-05	-0.000169233	-0.000150916	0.000222611	8.81788e-05	7.47003e-05	-6.13797e-05	-7.2177e-05	-9.01659e-05	-0.000193159	0.000195864	3.4544e-05	3.85182e-05	0
257	1.07205e-05	-3.59971e-05	9.67865e-05	-2.04829e-05	-0.000127213	-4.68848e-05	-9.16918e-05	-4.92567e-05	6.44418e-05	0.00024684	9.96893e-05	-0.000138334	-3.0254e-05	4.70629e-05	0
258	-3.23926e-05	-5.09014e-06	-2.37483e-05	-2.64233e-05	0.000102854	-0.000140296	0.000226532	-0.000244883	-1.50283e-05	6.01403e-05	0.000244716	-0.000455147	-0.000157176	0.000105941	0
259	-0.000685346	-9.13508e-05	0.00359704	0.00242569	-0.00434105	-0.00179033	-0.00138214	0.00292992	0.000744206	0.00167021	0.00210012	-0.00198565	-0.000843848	-0.000728961	0
260	-5.13791e-05	-1.62801e-05	0.000206764	0.000212838	-0.000381523	-0.000185903	-2.51516e-05	0.000167141	6.05405e-05	-4.20629e-06	0.000269987	-0.000298477	-0.000101574	-0.000119692	0
261	-0.000169669	1.07356e-05	0.000224122	0.000358655	-0.00043959	-0.00026929	6.37649e-05	0.0002509	0.000200202	-1.97584e-05	0.000166651	-0.000277736	-8.61497e-05	-0.000212402	0
262	-0.000138973	-3.47494e-05	7.30698e-05	0.000188412	-0.00021348	-0.000487204	0.000248142	-0.00011363	0.00020111	1.40769e-05	-4.6139e-06	0.000329389	-0.000220046	-0.000215413	0
263	-1.76683e-05	1.18405e-05	9.56581e-05	6.26705e-05	-8.80683e-05	6.25085e-05	-0.000119375	0.000143805	7.04911e-05	0.000123711	-2.70061e-05	-0.000126715	9.18987e-05	3.32884e-05	0
264	-3.03758e-05	1.35322e-05	1.53397e-05	-2.48546e-05	-0.000284598	-0.000313534	-4.57091e-06	-8.95133e-06	0.000140435	2.85249e-05	-0.000223592	0.000736648	-0.000172788	-0.000144305	0
265	0.00290169	0.00108944	-0.00141307	-0.00485017	0.00405568	0.00886506	-0.00294271	0.00024493	-0.00384008	0.000778722	0.000532325	-0.00365005	0.00237926	0.00257806	0
266	0.000178593	3.81233e-05	-6.75621e-05	-0.000140334	0.000129127	0.000519403	-0.000193776	9.57683e-05	-8.87342e-05	-1.71663e-05	9.49865e-05	-0.00011107	0.000244694	9.41306e-05	0
267	0.000146177	5.68798e-05	-0.000101872	-0.000195149	0.000224373	0.000553675	-0.000138082	5.24059e-05	-0.000148035	0.000103084	6.81223e-05	-0.000321702	0.000207641	0.000150589	0
268	1.3186e-05	9.3058e-05	-0.000387371	-0.000227155	0.000126634	0.000280295	-8.48625e-05	-8.20483e-05	-0.000285799	-8.21888e-05	-8.70973e-05	-1.55558e-05	0.000100811	0.000174826	0
269	3.65448e-05	2.37198e-06	1.34657e-05	-0.000115809	7.01003e-05	6.99495e-05	-2.30078e-05	-8.91042e-05	7.15279e-05	0.000236866	6.6156e-06	-7.54494e-05	-8.49645e-05	-3.25146e-05	0
270	-2.44517e-05	-2.42416e-05	-9.16492e-05	-0.000106196	-0.00012916	0.000184544	4.04616e-05	-0.000133573	-0.000110812	-6.66898e-05	0.000139251	0.00012452	-1.12775e-07	-4.35525e-06	0
271	-0.000611579	-0.00197238	0.00520157	0.00415033	-0.00213563	-0.00487165	0.00141687	0.00304132	0.00288048	-0.00018946	0.000729048	0.000257001	0.000159445	-0.00218559	0
272	-9.42361e-05	-0.000134516	0.000311191	0.000227889	0.000117838	-0.000104325	3.88671e-05	6.68676e-05	0.000308511	-2.29912e-05	-9.77148e-05	-0.000107483	-0.000121795	-0.000130454	0
273	-5.59836e-05	-0.000143367	0.000240394	0.00029773	-0.000178163	-0.000400843	0.000143881	0.000203481	0.000322052	6.45492e-07	-4.64936e-05	-9.44352e-06	-6.49711e-05	-0.00013665	0
274	-4.53109e-05	-0.000109444	4.41343e-05	-1.06436e-05	0.000798428	0.000609777	-0.000252437	-0.000209289	-0.000107553	8.28646e-05	-6.01239e-05	-0.000237702	0.000123172	0.000228915	0
275	4.94713e-05	6.32612e-05	1.42e-05	6.44519e-05	-0.000824338	-0.000726391	0.000277133	0.000246761	9.18608e-05	-2.97545e-05	7.04855e-05	0.000210136	-6.84299e-05	-0.000208563	0
276	0.0012678	-0.000377101	0.00203346	-0.00186634	-0.00114426	0.000282388	-0.00278056	-0.000793047	-0.000171937	0.00451099	0.00100299	0.000889246	-4.35984e-05	0.000956806	0
277	-0.000651104	0.000197988	-0.00103277	0.000957841	0.000590654	-0.000139876	0.00142129	0.000400775	8.14008e-05	-0.00233132	-0.000484746	-0.000439745	5.34969e-05	-0.0004771	0
278	9.34682e-06	-7.49037e-06	3.87885e-05	1.99717e-05	-3.92112e-05	-8.83324e-06	-3.00676e-05	1.49024e-05	1.40883e-05	4.50133e-05	1.55859e-05	-6.1985e-05	-7.57457e-06	2.23181e-07	0
279	1.76679e-07	-1.09509e-05	-8.48996e-05	3.11186e-05	6.01239e-05	8.22252e-05	3.70422e-05	-3.43728e-05	-9.70519e-07	-0.000159734	2.05076e-05	7.18951e-05	3.54067e-05	2.10621e-05	0
280	0.000335026	-0.000132459	-0.000706751	-0.000625925	0.00127048	0.000603243	0.000116159	-0.000707303	-0.000446826	-0.000478511	-0.000449143	0.00099637	0.000291204	0.000384659	0
281	0.000142185	-5.75535e-05	-0.000357901	-0.000277664	0.000713059	0.000142657	0.000195028	-0.000440877	-0.000267029	-0.000290855	-4.46976e-05	0.000302263	0.000222297	0.000267195	0
282	-0.000552105	0.000283874	0.00107235	0.000900184	-0.00202916	-0.000610122	-0.000154151	0.00136227	0.000657151	0.000524135	0.000606867	-0.00151073	-0.00044181	-0.000546606	0
283	0.000329167	-0.000188851	-0.000545936	-0.000493524	0.00104858	0.000446885	-8.37683e-06	-0.000668843	-0.000350023	-0.000267226	-0.000367909	0.000801203	0.000212875	0.000321536	0
284	-2.32125e-05	2.10717e-05	1.16392e-05	-1.00124e-05	-2.11147e-05	5.1558e-05	9.48203e-06	5.91411e-05	-9.19262e-09	-3.40478e-05	-2.82412e-06	-3.33346e-05	2.37105e-06	1.91929e-05	0
285	4.84044e-05	-1.76971e-05	-1.25815e-05	-5.00964e-05	0.000102945	2.50942e-05	6.20357e-06	-0.000115688	-0.000104449	-9.77883e-05	-0.000103781	8.76664e-05	-4.2296e-05	3.65361e-05	0
286	-0.000560856	-0.000270602	3.15853e-05	0.000927867	-0.000974033	-0.00248639	0.000707732	-0.000415808	0.000578223	-0.000668953	3.43872e-05	0.000990758	-0.000996175	-0.000548086	0
287	-0.000274161	-0.00014313	-3.06683e-05	0.000519766	-0.000554694	-0.00133163	0.000396095	-0.000260248	0.000346634	-0.000364715	-9.63558e-05	0.000865719	-0.000506716	-0.000338332	0
288	0.000741256	0.000296449	0.00022449	-0.000973197	0.000786629	0.00246263	-0.000569819	0.000369322	-0.000669412	0.00117703	0.000274874	-0.00142217	0.00091787	0.000421647	0
289	-0.000370958	-0.000168806	-5.16958e-05	0.000558252	-0.000412408	-0.00133332	0.00033066	-0.000203448	0.000336758	-0.000628978	-3.90414e-05	0.000489011	-0.000496506	-0.000187312	0
290	-3.63349e-06	-5.58985e-07	7.26884e-05	3.55306e-05	-4.16971e-05	-7.00088e-05	5.8834e-05	1.44358e-05	1.02038e-06	4.62202e-05	4.88307e-05	-5.07851e-05	-4.93582e-05	-3.89149e-05	0
291	-1.69911e-05	-4.10575e-06	-8.81182e-05	8.03382e-05	-8.05187e-05	-0.000179596	5.09607e-05	-4.3556e-05	-0.000147342	-0.000132796	0.000142739	0.000159562	-9.90232e-05	6.18098e-05	0
292	0.000304452	0.000772205	-0.0013775	-0.000987257	-0.000245569	0.00146185	-0.000621729	-0.000554745	-0.00109702	-0.000578787	0.00016397	0.000596183	0.000298683	0.000483245	0
293	0.000144511	0.000366687	-0.000693914	-0.000537194	-0.000235717	0.000769267	-0.000359445	-0.00031439	-0.000493477	-0.000430106	0.000143585	0.000453878	0.000114628	9.53067e-05	0
294	-0.000215705	-0.000833101	0.000865323	0.0012299	-0.000514569	-0.0017376	0.000469451	0.000862612	0.00122431	0.000233863	-0.000148404	0.000137081	0.00012912	-0.000508956	0
295	0.000172957	0.000480504	-0.000494923	-0.000596071	8.98171e-05	0.000833863	-0.000333277	-0.000428288	-0.00063261	-0.000129812	1.88415e-05	2.78382e-05	-6.56718e-05	0.000209017	0
296	1.47944e-05	-6.66416e-07	-6.77187e-05	7.09817e-05	-0.000251421	-0.000169685	3.47003e-05	7.85224e-05	4.78195e-05	-2.60164e-05	2.93362e-05	0.000131439	3.34831e-05	-4.61057e-05	0
297	-2.77884e-05	9.55306e-05	-5.45016e-05	-2.92807e-05	-1.32827e-05	0.000259396	-0.000163822	-6.25734e-05	-3.45752e-05	-0.000101794	3.39571e-05	0.000163632	-7.47345e-05	6.73777e-05	0
298	-0.000276457	-0.000269322	0.000152318	-0.000164102	0.00344504	0.00297336	-0.000971341	-0.000903313	-0.000204712	0.000253236	-0.000566014	-0.0010732	-3.57202e-05	0.000659078	0
299	-0.000142271	-0.00012207	0.000158013	-9.95489e-05	0.00190515	0.00168155	-0.000448893	-0.000525428	-0.000148169	9.21751e-05	-0.000298862	-0.000680991	-5.22217e-05	0.000469158	0
300	-0.00285147	0.00107711	-0.00240342	0.00258747	0.00217367	0.00085128	0.00348563	0.000169451	0.000460475	-0.00801921	0.00245444	0.00136767	0.00145441	5.51386e-05	0
301	-0.000161552	5.28083e-05	-0.000174255	0.000107249	0.000144305	0.000141743	0.000254233	-8.00095e-05	6.31515e-06	-0.000650902	0.00037507	0.000271733	0.00015498	7.02488e-05	0
302	-0.000180138	5.58472e-05	-0.000247899	0.000163402	0.00015877	0.000191664	0.000367555	-5.21613e-05	-2.76429e-06	-0.000847526	0.000392664	0.000234304	0.000173301	4.87893e-05	0
303	-6.1884e-05	-2.11168e-05	2.43842e-05	4.21056e-05	5.12266e-05	0.000135241	-4.10408e-05	-6.52928e-05	1.79289e-05	-0.000137012	0.000269419	0.000114685	9.86721e-05	0.000154999	0
304	-8.22476e-05	8.15672e-05	9.25911e-05	6.78709e-05	-0.000269485	-0.000102688	2.46309e-05	0.000210038	8.52625e-05	9.14887e-05	-6.88633e-05	-0.000126039	-0.000127862	-0.000123609	0
305	0.00168625	-0.00081923	-0.00188899	-0.0015944	0.0047879	-3.74889e-05	0.00026155	-0.00313086	-0.00154781	-0.00208742	0.000207536	0.00350676	0.00136796	0.0013372	0
306	-1.44319e-05	-2.08563e-05	4.29421e-05	1.79089e-05	-0.000201556	0.000297858	-0.000206011	0.000215941	4.49578e-05	-8.30205e-05	-0.000127377	0.000342239	-0.000279398	0.000133169	0
307	0.000223624	-0.000131619	-0.000135691	-0.000125892	0.000447348	2.26021e-05	-1.49933e-05	-0.000304591	-0.000169508	-0.000150802	6.0486e-05	0.000208045	0.000151985	9.20782e-05	0
308	0.00015152	-0.000150447	-0.00015562	-0.000109192	0.000358193	7.92889e-05	5.76812e-06	-0.000313574	-0.000161898	-0.00019207	3.98637e-05	0.000310244	2.12696e-05	8.97676e-05	0
309	3.04771e-05	-3.64135e-05	-3.71817e-05	-1.31185e-05	0.000160059	-7.35045e-05	-2.67654e-05	-5.6903e-05	-7.36981e-05	-0.000249316	0.00011305	4.37302e-05	6.53299e-05	0.000133373	0
310	7.20353e-05	6.81261e-05	5.78125e-05	-0.000124834	7.17958e-05	0.000424126	-6.92822e-05	4.72172e-05	-9.90662e-06	0.000305785	1.27439e-05	-0.000169887	0.00012326	-1.2143e-05	0
311	-0.00146059	-0.000754317	-8.61115e-05	0.00297782	-0.00232742	-0.00746556	0.00198921	-0.000299124	0.0022172	-0.0018479	-0.00107122	0.000652799	-0.0019329	-0.00184615	0
312	4.7692e-05	-1.00601e-05	4.67432e-05	-9.43101e-05	0.000146253	4.85968e-05	-9.62699e-05	8.69742e-05	-0.000102871	5.33526e-05	0.000244545	-0.000783563	2.11752e-05	5.75127e-05	0
313	-7.58521e-05	-0.00011859	-3.2602e-05	0.000290146	-0.000132969	-0.000633372	0.000132071	-1.38996e-05	0.000155322	-0.00022522	-0.000127844	-4.17785e-05	-0.000132446	-7.68476e-05	0
314	-9.75859e-05	-7.45332e-05	-0.000148121	0.000189073	-5.30678e-05	-0.000376555	5.9339e-06	-7.87551e-05	5.06102e-05	-0.000427387	-2.73239e-05	5.0762e-05	-0.000138595	3.56368e-05	0
315	9.29251e-06	4.57144e-05	8.46045e-05	9.8411e-05	-0.000245964	-0.000385807	0.000132685	-1.55389e-05	6.71955e-05	-1.50796e-05	8.97902e-05	7.94064e-06	-0.000149913	-0.000151206	0
316	-7.8669e-05	-0.000193929	0.000100367	0.00012653	0.00028832	-5.42658e-05	-1.2971e-05	0.000155702	0.000136256	0.000112306	-0.000148873	-0.000194964	0.000107804	4.88932e-05	0
317	0.00148095	0.00204892	-0.00288985	-0.00232075	-0.00359429	0.00300841	-0.0015684	-0.00166811	-0.00131637	-0.00123948	0.00128398	0.00163205	0.000258383	-0.000195947	0
318	3.52437e-05	4.89797e-05	-2.65018e-05	0.000140185	2.86553e-05	-0.0002656	6.60117e-05	3.52929e-05	1.59207e-05	0.000143149	-0.000184725	-0.000230592	6.81395e-05	0.000112084	0
319	0.00015274	0.000210734	-0.000132667	-0.000167197	-0.000539871	0.000112372	-0.000138584	-8.71787e-05	-5.2741e-06	-0.000141091	0.000162798	0.000210672	-5.93417e-05	-0.000139295	0
320	7.31618e-05	0.000222074	-4.75442e-05	-0.000199835	-6.11636e-05	0.000363971	-0.000205196	-0.000179347	-0.000126687	-0.000100541	7.68191e-05	7.06415e-05	-4.95239e-05	-1.08331e-06	0
321	6.1976e-05	6.51843e-05	-0.000149563	4.99017e-05	-0.000265626	0.000182088	-0.000102849	-4.99351e-05	6.80614e-05	-0.000109071	2.3845e-05	0.000181371	-4.39685e-06	-0.000107982	0
322	2.62795e-05	1.63022e-05	4.98479e-05	-2.64654e-05	-0.000475287	-0.00072284	0.00020816	0.000159523	-2.76726e-05	6.05489e-05	0.000111636	7.07339e-05	4.51583e-05	-6.27283e-05	0
323	-0.000653484	-0.000569284	0.000270398	-0.00088251	0.0074616	0.00651012	-0.00203169	-0.0017377	-0.000236094	0.000713329	-0.00142908	-0.00254249	-0.000630361	0.000424681	0
324	-3.71055e-05	8.30533e-06	-0.000125214	-2.89918e-05	2.31856e-05	-0.000123859	-0.000126009	-9.63919e-06	-1.11741e-05	7.43526e-05	-8.95376e-05	7.29566e-05	4.67321e-06	-0.000249746	0
325	0.000643161	-0.000290855	6.36452e-05	-0.000173727	-0.000420453	-0.000624215	-0.000142526	0.000382696	-0.000115467	0.00138063	-0.00172625	-0.00118935	-0.000656549	-0.000561085	0
326	-0.00122534	0.000567644	-0.000146143	0.000353269	0.000826558	0.00118	0.000337737	-0.000740373	0.000194353	-0.00273015	0.00332419	0.00224337	0.00131234	0.00107445	0
327	4.39912e-05	-8.34029e-06	-4.14224e-05	6.30445e-06	-5.40503e-05	-2.60135e-05	1.16945e-06	5.6918e-05	2.3012e-05	7.91529e-05	-0.000212206	-8.95554e-05	-7.99283e-05	-8.84506e-05	0
328	3.74521e-06	-6.54949e-06	-9.41213e-06	-6.98939e-06	5.51178e-05	1.62216e-05	-1.19778e-05	-5.46669e-05	-9.97471e-06	-3.85425e-05	5.0406e-05	5.92882e-05	3.17618e-05	4.0121e-05	0
329	-0.000188041	8.5991e-05	0.000103361	0.000105482	-0.000630117	0.000252985	-3.10823e-05	0.000502513	0.000136879	0.000255054	-0.000414898	-0.000348628	-0.000419736	-4.28269e-05	0
330	-0.000402499	0.000272606	0.000240765	0.000168435	-0.00105853	0.000221006	7.75004e-05	0.000805986	0.00030225	0.000656658	-0.000575854	-0.000956921	-0.000326814	-0.000404655	0
331	-0.000401225	0.000226798	0.000209866	0.000115229	-0.000854099	0.00041301	-9.0147e-06	0.000623437	0.000285538	0.000624793	-0.000478698	-0.000795345	-0.000181964	-0.000275213	0
332	0.000748214	-0.000463425	-0.000429912	-0.000229108	0.0017355	-0.000866966	0.000148127	-0.00137278	-0.000548564	-0.00116961	0.000908012	0.00140937	0.000596311	0.00041402	0
333	-8.12323e-06	6.1503e-05	4.89332e-05	-4.45951e-05	-9.17497e-05	0.000104734	3.60257e-05	7.04493e-05	7.37204e-06	0.000123866	-0.000176314	-1.24048e-05	-7.64e-05	-6.71263e-05	0
334	3.53087e-05	-1.71301e-05	-1.37365e-05	3.74544e-06	2.10488e-05	-0.000114194	5.08988e-05	-1.55828e-05	-1.66526e-05	-5.49791e-05	-1.63958e-05	1.92612e-05	-1.48527e-05	-2.03821e-05	0
335	0.000148372	0.00010907	7.70658e-05	-0.000404926	3.9988e-05	0.000991632	-0.000245947	2.51898e-05	-0.000310462	0.000434124	0.000256111	-0.000134999	2.98606e-05	0.00016223	0
336	0.000293626	0.000274385	0.000127526	-0.000806865	0.000128476	0.00205745	-0.000409612	-6.64614e-05	-0.000578912	0.000827886	0.000433727	0.000495828	0.000187574	0.000310829	0
337	0.000173327	0.000139321	9.64669e-05	-0.000566459	0.000187753	0.00136295	-0.000224739	-0.000159968	-0.000470097	0.000277069	0.000367732	0.000729122	0.000108582	0.000365309	0
338	-0.000369045	-0.000240272	-0.000231347	0.00111784	-0.000524583	-0.00232996	0.000468449	4.91936e-05	0.000786414	-0.00067483	-0.000664815	-0.00063003	-0.000280912	-0.000627543	0
339	5.77555e-06	-1.69676e-05	-4.58407e-05	-1.34479e-05	1.99512e-05	0.000122261	-3.35354e-07	-5.91473e-05	-0.000209245	4.43753e-05	7.74122e-05	4.96214e-05	-3.66669e-05	0.000100628	0
340	1.57843e-05	9.94911e-06	-9.23316e-06	3.98488e-05	-8.67461e-05	-7.75894e-05	3.29332e-05	-8.50468e-06	2.90312e-06	3.42952e-05	-1.58183e-05	-3.94611e-05	-4.21614e-05	-7.15984e-05	0
341	-0.000273339	-0.000311879	0.000146614	0.000231871	0.00101012	-2.8717e-06	1.48768e-05	0.000253385	-6.8425e-05	7.88285e-05	-0.000386159	-0.000130983	0.000141056	0.000337785	0
342	-0.000626581	-0.000731082	0.000447369	0.000537453	0.00202627	3.80626e-05	0.000174019	0.00059006	2.2997e-05	0.000103609	-0.000594786	-0.000168198	0.00033916	0.000601456	0
343	-0.000400582	-0.000373961	0.000394318	0.000323624	0.00111179	-0.000315465	0.000292087	0.000347829	-0.000156585	0.000119634	-0.000288335	-0.000174413	-1.47377e-05	0.000284101	0
344	0.000715669	0.000671777	-0.000666986	-0.00071222	-0.00188238	0.00118817	-0.000816	-0.000660727	0.000195631	-0.000541375	0.000742794	0.000836726	1.32764e-05	-0.000505877	0
345	-0.000111956	-2.56567e-05	-9.46934e-06	2.59173e-05	0.000217653	5.75616e-05	-7.76555e-05	8.9974e-05	-7.96758e-05	2.71203e-05	3.14706e-05	0.000121942	3.29739e-05	0.000142776	0
346	2.52278e-05	-1.93433e-05	-6.17851e-05	3.20316e-05	-1.06615e-05	0.000182561	-9.27305e-05	-1.45545e-05	5.3825e-05	-5.81776e-05	1.04561e-05	9.42464e-05	4.50854e-05	8.44265e-06	0
347	-3.73759e-05	0.000121096	0.000173727	7.9961e-05	-0.000569863	-0.00115151	0.000374824	0.00019928	-0.000175282	-4.46617e-05	8.76991e-05	0.000118774	9.33563e-05	0.000152442	0
348	4.67229e-05	0.000162662	0.000373357	0.000166832	-0.00154839	-0.0022513	0.000783527	0.000455704	-0.000178112	-0.000167077	0.000421441	0.00039984	0.000220438	0.000369151	0
349	0.000127822	8.11726e-05	-2.79764e-05	0.000307008	-0.00102469	-0.000777692	0.000288468	0.00018214	-1.07174e-05	-0.000158339	0.000285835	0.00038249	0.000224293	0.000342877	0
350	-0.000230223	-6.93965e-05	0.000159844	-0.000539416	0.00196989	0.00159021	-0.000401486	-0.000348084	4.00703e-05	0.00014551	-0.000528254	-0.000797986	-0.000518459	-0.000283185	0
351	0.00264803	-0.000773653	-0.000749313	0.000266289	-0.00109166	-0.00319795	0.00219421	0.0026321	-0.001002	0.00269495	-0.00716816	-0.00573863	-0.00266189	-0.00260063	0
352	0.000274189	-0.000154153	-0.00021697	5.42013e-05	-0.000171366	-0.000241034	0.00025972	0.000249577	-5.54517e-05	0.000140186	-0.000879033	-0.000629471	-0.000347495	-0.000394046	0
353	0.000218135	-9.9368e-05	-0.00017516	5.37986e-05	-0.000126139	-0.000197759	0.000276883	0.000243664	-6.68835e-05	8.34167e-05	-0.000698283	-0.000533736	-0.000282388	-0.00031095	0
354	7.53717e-05	-1.87016e-05	2.69905e-06	-2.15683e-05	0.00017367	-0.000178456	2.15454e-05	-0.000140499	-3.84669e-05	-0.000138788	0.000195453	0.000242183	6.18368e-05	-1.39739e-05	0
355	8.02283e-05	-3.91186e-05	-9.37853e-05	2.90501e-05	1.97311e-05	-4.91475e-05	0.000171708	8.71868e-05	-4.82054e-05	1.83378e-05	-0.000299635	-0.000312235	-4.30016e-06	-8.06643e-05	0
356	4.04031e-05	-1.03683e-05	-4.09929e-05	-2.72919e-05	4.58985e-05	-0.000130209	0.000132106	-3.7535e-05	-1.20043e-05	0.000121003	-3.90537e-05	-0.000311533	0.000343031	-0.000322056	0
357	-0.00136147	0.00033002	0.000670659	-0.000373748	-0.00257522	0.00350528	0.000739822	0.00223723	0.000216841	0.0017395	-0.0018212	-0.00264916	-0.00145697	-0.00113283	0
358	-0.000134394	2.73917e-05	2.86319e-06	-4.66037e-05	-0.000237181	0.000469786	-3.09602e-05	0.000185721	3.7125e-05	0.000288373	-0.000293012	-0.000299718	-0.000109936	-7.16737e-05	0
359	-0.000152835	-9.13028e-06	2.64415e-05	-5.8206e-05	-0.000194817	0.000478289	2.15718e-06	0.000142992	2.09352e-05	0.00016083	-0.000190345	-0.000196427	-0.00012879	-2.98853e-05	0
360	-5.31727e-05	-4.09822e-05	-2.29359e-05	0.000218786	1.6998e-05	-0.000380217	1.99024e-05	2.66438e-05	0.000226243	-6.80496e-05	-0.000112767	-0.00022561	6.93753e-05	-0.000112805	0
361	1.5473e-07	-1.75017e-05	-1.14156e-05	-7.07143e-05	-7.40476e-05	0.000122967	0.000141686	2.46171e-05	-0.000126121	-4.1363e-05	-0.000121053	4.87975e-05	-0.000142546	-1.47531e-05	0
362	-2.23452e-05	-4.7595e-06	-3.36404e-05	6.89645e-05	-0.000106873	7.00119e-05	6.36569e-05	-4.5579e-05	2.25389e-05	-4.98014e-05	-3.50228e-05	0.000577207	-2.56219e-05	2.76608e-05	0
363	0.000984448	0.000163831	-0.000342782	-0.00246119	-0.00028482	0.00468335	-0.00131182	-0.000635833	-0.00165955	0.000474519	0.00227208	0.0027493	-0.000193069	0.00216429	0
364	3.39616e-05	6.88045e-06	-8.37602e-06	-0.000202224	3.6138e-05	0.000432656	-0.000147863	-0.000149993	-0.00027525	-0.000126358	0.000242604	0.000402895	-8.11337e-05	0.000294895	0
365	9.3033e-05	1.62348e-05	-7.39371e-05	-0.000251733	-0.000134269	0.000400947	-0.000170704	-0.000173284	-0.0002351	-8.48333e-05	0.000332369	0.000364272	-9.6338e-05	0.000280271	0
366	0.000154494	0.000115801	-5.03308e-05	-0.000152181	-0.000400332	3.88045e-05	-0.000138277	-3.57377e-05	0.00012749	-1.62787e-05	0.000105982	-7.99098e-06	6.61288e-05	-0.000153463	0
367	1.07305e-05	-1.11946e-06	-6.51658e-05	-2.02026e-05	-8.74909e-06	8.04568e-05	4.72693e-05	-3.7413e-05	-0.00015072	-5.04176e-05	7.85148e-05	0.000112198	-0.000185888	7.27868e-05	0
368	-2.5957e-05	1.02335e-05	2.54277e-05	-5.86015e-05	2.4431e-05	0.000515171	-4.22817e-05	8.19659e-06	4.26325e-06	-0.000153982	0.000245534	0.000293561	-7.93405e-05	1.16268e-05	0
369	-0.0018549	-0.00105741	0.00115266	0.000766536	0.00634148	0.000174671	0.000544054	0.00084399	-0.000241813	-0.000640842	-0.0011429	-0.000249063	0.00083962	0.0015298	0
370	-0.000185306	-6.54609e-05	0.000134706	7.99921e-05	0.000543346	-8.16167e-05	9.85704e-05	0.000165927	-0.000212161	4.08708e-05	-8.26445e-05	2.50827e-05	3.89801e-05	0.000203267	0
371	-0.000191502	-3.53069e-05	8.0212e-05	-3.38328e-06	0.000692201	0.000135094	-3.1464e-05	4.21729e-05	-0.000128216	-6.75518e-05	-6.27435e-05	3.67662e-05	5.7882e-05	0.000177713	0
372	-2.98503e-06	-4.24567e-05	-1.94117e-05	-6.58563e-05	0.000118052	2.18692e-05	7.58115e-05	-5.0541e-05	7.58407e-05	0.00020323	-6.80301e-05	-0.000255272	-0.000177853	-0.000194977	0
373	-5.57503e-05	7.44408e-06	-2.96821e-05	3.69534e-05	0.000338139	0.000436986	-0.000194025	-3.16949e-05	-2.23986e-05	-0.000221709	-2.49261e-05	0.000227018	0.000131586	0.000142133	0
374	1.64804e-05	-1.0898e-05	0.000109155	3.05341e-05	-3.88011e-05	0.00027807	-4.35625e-05	1.00406e-05	2.27189e-05	-9.57572e-05	-1.67458e-05	2.25124e-05	-5.67303e-05	6.71334e-05	0
375	0.000237565	0.00066972	0.00116881	0.000739452	-0.002498	-0.00366976	0.00135963	0.000301364	-0.000177305	-0.000273039	0.000370622	0.000352767	0.000515764	0.00120526	0
376	3.41768e-05	3.41099e-05	-2.26031e-06	0.000177527	-0.000261106	-0.000122978	0.000135832	6.89618e-06	5.1873e-06	-7.14007e-05	4.84855e-05	5.06103e-05	3.14731e-05	0.000244752	0
377	1.16008e-05	7.45095e-05	0.000121437	0.000146889	-0.000151619	-0.000200188	0.000118406	-3.50957e-05	1.17277e-06	-6.64571e-05	2.46202e-05	4.35351e-05	4.35009e-05	0.000256211	0
378	0.00132213	-0.000209742	-0.000955669	0.000645993	-0.000318075	-0.00187227	0.00250521	0.0018405	-0.000733064	-0.000195073	-0.00376084	-0.00341205	-0.0013393	-0.00156163	0
379	-0.000673675	9.80852e-05	0.000491108	-0.00033534	0.000141448	0.000971395	-0.00131818	-0.000952045	0.000381659	0.000107199	0.00191645	0.00175076	0.000679085	0.000809463	0
380	5.35371e-06	1.33516e-05	-7.93943e-06	1.01113e-05	-2.42805e-05	2.51902e-05	4.1345e-05	5.68574e-05	-1.85809e-05	1.34846e-05	-6.55407e-05	-6.44309e-05	-3.12436e-05	-2.8952e-06	0
381	-4.27247e-05	2.17716e-05	4.53265e-05	-2.99219e-05	1.66595e-05	1.54066e-05	-0.000141693	-0.000101805	6.79485e-05	3.46423e-05	0.000152624	0.000244546	2.02573e-05	2.42989e-05	0
382	0.000242492	7.1764e-05	-3.72375e-05	0.000262011	0.000360907	-0.00131051	-0.000385068	-0.000465543	0.000133351	-0.000371296	0.000635064	0.000792523	0.000308857	0.000366171	0
383	9.19458e-05	9.59203e-06	-2.2386e-05	9.73016e-05	7.83301e-05	-0.000532992	-0.000256969	-0.000210218	0.000118002	-2.65221e-05	0.000262432	0.000250668	0.000325609	9.89009e-06	0
384	-0.000425842	-0.000154812	0.000143477	-0.00063434	-0.000484442	0.00259341	0.000662869	0.000631696	-0.000400084	0.000531618	-0.000808363	-0.000955226	-0.000724625	-0.000427102	0
385	0.000232056	9.5148e-05	-7.26603e-05	0.000364742	0.000257994	-0.00140404	-0.000353504	-0.000344355	0.00021046	-0.000293538	0.000396153	0.000509899	0.000304392	0.000354319	0
386	-5.78111e-06	-1.27788e-05	2.24265e-05	-7.10363e-05	1.06311e-05	0.000143325	6.08901e-06	-2.48503e-05	-4.35992e-05	9.53471e-06	5.52713e-05	6.5694e-05	-2.77382e-05	9.27028e-06	0
387	3.71936e-05	6.57816e-05	2.67917e-05	4.24568e-05	1.27563e-05	-0.00021545	-2.28617e-05	3.62616e-05	9.53553e-05	3.22349e-05	-1.1849e-06	9.5016e-05	3.23757e-05	-4.81051e-05	0
388	-0.000289197	0.000112071	0.000230738	0.00088709	0.000287694	-0.00138387	0.000308068	0.000323216	0.000669608	0.000396244	-0.000880411	-0.00139402	0.000377602	-0.00100802	0
389	-0.000162691	5.15968e-05	0.000130013	0.000466324	3.92101e-05	-0.00057917	0.000100602	0.000111328	0.000311995	0.000214805	-0.000358283	-0.000345192	0.000166215	-0.000379763	0
390	0.000352456	-0.000189534	-0.000415776	-0.000955219	-0.000315597	0.00140549	-0.000678129	-0.000422993	-0.000673662	-0.000538538	0.00112085	0.00162574	-0.000390806	0.00131412	0
391	-0.0002087	0.000105971	0.00023184	0.000549111	0.000252614	-0.000785488	0.000370278	0.000216159	0.000296122	0.000345126	-0.000719355	-0.00107425	0.000209684	-0.000782192	0
392	2.26019e-06	-2.5883e-05	-2.16452e-05	-5.33962e-06	-3.1217e-05	4.34553e-05	-7.6762e-05	-4.46282e-05	1.01922e-05	8.22275e-06	5.93512e-05	7.24409e-05	-1.12665e-05	3.4298e-05	0
393	-4.19761e-06	3.02841e-05	3.32382e-05	9.10032e-05	-5.34013e-05	-8.78263e-05	-7.82901e-06	-3.05263e-06	2.19384e-05	0.000159529	-0.000134679	-0.000235633	6.70705e-05	-0.000164861	0
394	0.000698318	0.000195015	-0.000349169	-0.000115074	-0.00230039	-0.000125327	-0.000317059	-0.000122116	0.000407042	0.000288118	9.96554e-05	-6.74905e-05	3.59611e-05	-0.000609841	0
395	0.000305342	0.000115492	-0.000161272	-8.18217e-05	-0.00105498	0.000249865	-0.000227291	-1.19492e-05	0.000120004	0.000102528	0.000180442	0.00014393	-7.9157e-05	-0.000271522	0
396	-0.000836977	-4.47247e-05	0.000480113	-8.67636e-05	0.00300214	8.43325e-05	0.000204895	0.000123849	-0.000313167	-0.000777429	-0.000306823	0.000209883	0.000394286	0.000680119	0
397	0.000471204	1.97421e-05	-0.000263209	8.23569e-05	-0.00163193	-0.000333066	-0.000122819	-4.19054e-05	0.000105515	0.000406574	2.20191e-05	-0.000143949	-0.000131229	-0.000393748	0
398	-2.62459e-05	-2.52593e-06	1.61143e-05	-8.81236e-06	9.72755e-05	4.73562e-05	-5.40903e-05	-1.00351e-05	1.55432e-05	-0.000130581	3.74463e-05	0.000122866	9.72475e-05	6.9506e-05	0
399	3.73263e-05	-3.44155e-05	-0.000114327	-2.71686e-05	-0.000178054	-6.89632e-05	-3.26772e-05	7.9034e-05	1.94985e-05	0.000161136	8.97127e-05	-1.08792e-05	4.03041e-05	-2.77199e-05	0

## Sheet: bas3
	0	1	2	3	4	5	6	7	8	9	10	11	12	13	14	15	16	17	18	19	20	21	22	23	24	25	26	27	28	29	30	31	32	33	34	35	36	37	38	39	40	41	42	43	44	45	46	47	48
0
1
2
3
4
5
6
7
8
9
10
11
12
13
14
15
16
17
18
19
20
21
22
23
24
25
26
27
28
29
30
31
32
33
34
35
36
37
38
39
40
41
42
43
44
45
46																																																	1.54391
47																																															1.58377	1.54341	1.50355
48																																													1.62611	1.58476	1.54391	1.50355	1.46369
49																																												1.62858	1.58674	1.54539	1.50454	1.46419	1.42433
50																																										1.67488	1.63205	1.58971	1.54787	1.50653	1.46567	1.42532	1.38546
51																																								1.72365	1.67983	1.6365	1.59367	1.55134	1.5095	1.46815	1.4273	1.38694	1.34708
52																																							1.73009	1.68577	1.64195	1.59862	1.55579	1.51346	1.47162	1.43027	1.38942	1.34906	1.3092
53																																					1.78282	1.73752	1.6927	1.64839	1.60457	1.56124	1.51841	1.47607	1.43423	1.39289	1.35204	1.31168	1.27182
54																																			1.83803	1.79174	1.74593	1.70063	1.65582	1.6115	1.56768	1.52435	1.48152	1.43918	1.39734	1.356	1.31515	1.27479	1.23493
55																																	1.89572	1.84843	1.80164	1.75534	1.70954	1.66423	1.61942	1.5751	1.53128	1.48796	1.44513	1.40279	1.36095	1.3196	1.27875	1.2384	1.19854
56																																1.9076	1.85982	1.81253	1.76574	1.71944	1.67364	1.62833	1.58352	1.53921	1.49538	1.45206	1.40923	1.36689	1.32505	1.2837	1.24285	1.2025	1.16264
57																														1.96925	1.92048	1.8722	1.82442	1.77713	1.73034	1.68404	1.63824	1.59293	1.54812	1.5038	1.45998	1.41665	1.37382	1.33149	1.28965	1.2483	1.20745	1.16709	1.12723
58																												2.03337	1.98361	1.93434	1.88557	1.83729	1.78951	1.74222	1.69543	1.64913	1.60333	1.55802	1.51321	1.46889	1.42507	1.38175	1.33891	1.29658	1.25474	1.21339	1.17254	1.13219	1.09232
59																										2.09997	2.04922	1.99896	1.9492	1.89993	1.85116	1.80288	1.75509	1.70781	1.66101	1.61472	1.56891	1.52361	1.4788	1.43448	1.39066	1.34733	1.3045	1.26216	1.22032	1.17898	1.13813	1.09777	1.05791
60																									2.1173	2.06605	2.0153	1.96504	1.91528	1.86601	1.81724	1.76896	1.72118	1.67389	1.6271	1.5808	1.535	1.48969	1.44488	1.40056	1.35674	1.31341	1.27058	1.22825	1.18641	1.14506	1.10421	1.06385	1.02399
61																							2.18786	2.13562	2.08388	2.03263	1.98188	1.93162	1.88186	1.83259	1.78381	1.73554	1.68775	1.64047	1.59367	1.54738	1.50157	1.45627	1.41145	1.36714	1.32332	1.27999	1.23716	1.19482	1.15298	1.11164	1.07079	1.03043	0.99057
62																					2.2609	2.20767	2.15493	2.1027	2.05095	1.9997	1.94895	1.89869	1.84893	1.79966	1.75089	1.70261	1.65482	1.60754	1.56074	1.51445	1.46865	1.42334	1.37853	1.33421	1.29039	1.24706	1.20423	1.16189	1.12005	1.07871	1.03786	0.997502	0.957642
63																				2.28219	2.22847	2.17524	2.1225	2.07026	2.01852	1.96727	1.91652	1.86626	1.81649	1.76723	1.71845	1.67017	1.62239	1.5751	1.52831	1.48201	1.43621	1.39091	1.34609	1.30178	1.25796	1.21463	1.1718	1.12946	1.08762	1.04628	1.00542	0.965069	0.925209
64																		0.322849	2.30447	2.25025	2.19653	2.1433	2.09056	2.03833	1.98658	1.93533	1.88458	1.83432	1.78456	1.73529	1.68652	1.63824	1.59045	1.54317	1.49637	1.45008	1.40427	1.35897	1.31416	1.26984	1.22602	1.18269	1.13986	1.09752	1.05568	1.01434	0.973487	0.933132	0.893271
65																		2.32775	2.27303	2.21881	2.16509	2.11186	2.05912	2.00688	1.95514	1.90389	1.85314	1.80288	1.75311	1.70385	1.65507	1.60679	1.55901	1.51172	1.46493	1.41863	1.37283	1.32753	1.28271	1.2384	1.19458	1.15125	1.10842	1.06608	1.02424	0.982895	0.942044	0.901689	0.861829
66																		2.2968	2.24208	2.18786	2.13414	2.08091	2.02817	1.97594	1.92419	1.87294	1.82219	1.77193	1.72217	1.6729	1.62413	1.57585	1.52806	1.48078	1.43398	1.38769	1.34188	1.29658	1.25177	1.20745	1.16363	1.1203	1.07747	1.03513	0.993293	0.951948	0.911097	0.870742	0.830881
67																		2.26635	2.21163	2.15741	2.10369	2.05046	1.99772	1.94548	1.89374	1.84249	1.79174	1.74148	1.69171	1.64245	1.59367	1.54539	1.49761	1.45032	1.40353	1.35723	1.31143	1.26613	1.22131	1.177	1.13318	1.08985	1.04702	1.00468	0.962841	0.921495	0.880645	0.840289	0.800429
68																		2.23639	2.18167	2.12745	2.07373	2.0205	1.96777	1.91553	1.86378	1.81253	1.76178	1.71152	1.66176	1.61249	1.56372	1.51544	1.46766	1.42037	1.37357	1.32728	1.28148	1.23617	1.19136	1.14704	1.10322	1.05989	1.01706	0.974725	0.932884	0.891538	0.850688	0.810332	0.770472
69																		2.20693	2.15221	2.09799	2.04427	1.99104	1.9383	1.88606	1.83432	1.78307	1.73232	1.68206	1.6323	1.58303	1.53425	1.48598	1.43819	1.39091	1.34411	1.29782	1.25201	1.20671	1.16189	1.11758	1.07376	1.03043	0.987599	0.945263	0.903422	0.862076	0.821226	0.78087	0.74101
70																		2.17796	2.12324	2.06902	2.0153	1.96207	1.90934	1.8571	1.80535	1.7541	1.70335	1.65309	1.60333	1.55406	1.50529	1.45701	1.40923	1.36194	1.31515	1.26885	1.22305	1.17774	1.13293	1.08861	1.04479	1.00146	0.958632	0.916296	0.874455	0.83311	0.792259	0.751904	0.712043
71																		2.14949	2.09477	2.04055	1.98683	1.9336	1.88086	1.82863	1.77688	1.72563	1.67488	1.62462	1.57486	1.52559	1.47682	1.42854	1.38075	1.33347	1.28667	1.24038	1.19458	1.14927	1.10446	1.06014	1.01632	0.972992	0.930161	0.887825	0.845984	0.804638	0.763787	0.723432	0.683572
72																		2.12151	2.0668	2.01258	1.95885	1.90562	1.85289	1.80065	1.74891	1.69766	1.6469	1.59664	1.54688	1.49761	1.44884	1.40056	1.35278	1.30549	1.2587	1.2124	1.1666	1.12129	1.07648	1.03216	0.988342	0.945015	0.902184	0.859848	0.818007	0.776661	0.735811	0.695456	0.655595
73																		2.09403	2.03932	1.9851	1.93137	1.87814	1.82541	1.77317	1.72142	1.67017	1.61942	1.56916	1.5194	1.47013	1.42136	1.37308	1.3253	1.27801	1.23122	1.18492	1.13912	1.09381	1.049	1.00468	0.96086	0.917534	0.874703	0.832367	0.790526	0.74918	0.70833	0.667974	0.628114
74																		2.06704	2.01233	1.95811	1.90438	1.85116	1.79842	1.74618	1.69444	1.64319	1.59244	1.54218	1.49241	1.44314	1.39437	1.34609	1.29831	1.25102	1.20423	1.15793	1.11213	1.06682	1.02201	0.977696	0.933874	0.890548	0.847717	0.805381	0.76354	0.722194	0.681343	0.640988	0.601128
75																		2.04055	1.98584	1.93162	1.87789	1.82466	1.77193	1.71969	1.66795	1.6167	1.56594	1.51569	1.46592	1.41665	1.36788	1.3196	1.27182	1.22453	1.17774	1.13144	1.08564	1.04033	0.995522	0.951205	0.907383	0.864057	0.821226	0.77889	0.737049	0.695703	0.654853	0.614497	0.574637
76																		2.01456	1.95984	1.90562	1.8519	1.79867	1.74593	1.69369	1.64195	1.5907	1.53995	1.48969	1.43993	1.39066	1.34188	1.29361	1.24582	1.19854	1.15174	1.10545	1.05964	1.01434	0.969526	0.925209	0.881387	0.838061	0.79523	0.752894	0.711053	0.669707	0.628857	0.588501	0.548641
77																		1.98906	1.93434	1.88012	1.8264	1.77317	1.72043	1.66819	1.61645	1.5652	1.51445	1.46419	1.41443	1.36516	1.31638	1.26811	1.22032	1.17304	1.12624	1.07995	1.03414	0.988837	0.944025	0.899708	0.855887	0.81256	0.769729	0.727393	0.685552	0.644207	0.603356	0.563001	0.52314
78																		1.96405	1.90934	1.85512	1.80139	1.74816	1.69543	1.64319	1.59144	1.5402	1.48944	1.43918	1.38942	1.34015	1.29138	1.2431	1.19532	1.14803	1.10124	1.05494	1.00914	0.963831	0.91902	0.874703	0.830881	0.787555	0.744724	0.702388	0.660547	0.619201	0.578351	0.537995	0.498135
79																		1.93954	1.88483	1.83061	1.77688	1.72365	1.67092	1.61868	1.56693	1.51569	1.46493	1.41467	1.36491	1.31564	1.26687	1.21859	1.17081	1.12352	1.07673	1.03043	0.984628	0.939321	0.894509	0.850193	0.806371	0.763045	0.720213	0.677877	0.636036	0.594691	0.55384	0.513485	0.473625
80																		1.91553	1.86081	1.80659	1.75287	1.69964	1.6469	1.59466	1.54292	1.49167	1.44092	1.39066	1.34089	1.29163	1.24285	1.19458	1.14679	1.0995	1.05271	1.00642	0.960613	0.915306	0.870494	0.826177	0.782356	0.739029	0.696198	0.653862	0.612021	0.570676	0.529825	0.48947	0.449609
81																		1.89201	1.83729	1.78307	1.72935	1.67612	1.62338	1.57114	1.5194	1.46815	1.4174	1.36714	1.31737	1.26811	1.21933	1.17106	1.12327	1.07598	1.02919	0.982895	0.937093	0.891786	0.846974	0.802657	0.758836	0.715509	0.672678	0.630342	0.588501	0.547156	0.506305	0.46595	0.426089
82																		1.86898	1.81427	1.76005	1.70632	1.65309	1.60036	1.54812	1.49637	1.44513	1.39437	1.34411	1.29435	1.24508	1.19631	1.14803	1.10025	1.05296	1.00617	0.95987	0.914068	0.868761	0.823949	0.779632	0.735811	0.692485	0.649653	0.607317	0.565476	0.524131	0.48328	0.442925	0.403064
83																		1.84645	1.79174	1.73752	1.68379	1.63056	1.57783	1.52559	1.47384	1.4226	1.37184	1.32158	1.27182	1.22255	1.17378	1.1255	1.07772	1.03043	0.983638	0.93734	0.891538	0.846231	0.801419	0.757103	0.713281	0.669955	0.627124	0.584788	0.542947	0.501601	0.46075	0.420395	0.380535
84																		1.82442	1.7697	1.71548	1.66176	1.60853	1.55579	1.50355	1.45181	1.40056	1.34981	1.29955	1.24979	1.20052	1.15174	1.10347	1.05568	1.0084	0.961603	0.915306	0.869504	0.824197	0.779385	0.735068	0.691247	0.64792	0.605089	0.562753	0.520912	0.479566	0.438716	0.39836	0.3585
85																		1.80288	1.74816	1.69394	1.64022	1.58699	1.53425	1.48201	1.43027	1.37902	1.32827	1.27801	1.22825	1.17898	1.1302	1.08193	1.03414	0.986856	0.940064	0.893766	0.847964	0.802657	0.757845	0.713529	0.669707	0.626381	0.58355	0.541214	0.499373	0.458027	0.417176	0.376821	0.336961
86																		1.78183	1.72712	1.6729	1.61917	1.56594	1.51321	1.46097	1.40923	1.35798	1.30722	1.25697	1.2072	1.15793	1.10916	1.06088	1.0131	0.965812	0.91902	0.872722	0.82692	0.781613	0.736801	0.692485	0.648663	0.605337	0.562505	0.520169	0.478329	0.436983	0.396132	0.355777	0.315917
87																		1.76128	1.70657	1.65235	1.59862	1.54539	1.49266	1.44042	1.38868	1.33743	1.28667	1.23642	1.18665	1.13738	1.08861	1.04033	0.992551	0.945263	0.89847	0.852173	0.806371	0.761064	0.716252	0.671935	0.628114	0.584788	0.541956	0.49962	0.457779	0.416434	0.375583	0.335228	0.295367
88																		1.74123	1.68652	1.6323	1.57857	1.52534	1.47261	1.42037	1.36862	1.31737	1.26662	1.21636	1.1666	1.11733	1.06856	1.02028	0.972497	0.925209	0.878417	0.832119	0.786317	0.74101	0.696198	0.651882	0.60806	0.564734	0.521902	0.479566	0.437726	0.39638	0.355529	0.315174	0.275314
89																		1.72167	1.66696	1.61274	1.55901	1.50578	1.45305	1.40081	1.34906	1.29782	1.24706	1.1968	1.14704	1.09777	1.049	1.00072	0.952938	0.90565	0.858858	0.81256	0.766758	0.721451	0.676639	0.632323	0.588501	0.545175	0.502344	0.460008	0.418167	0.376821	0.33597	0.295615	0.255755
90																		1.70261	1.64789	1.59367	1.53995	1.48672	1.43398	1.38175	1.33	1.27875	1.228	1.17774	1.12798	1.07871	1.02994	0.981657	0.933874	0.886587	0.839794	0.793497	0.747695	0.702388	0.657576	0.613259	0.569438	0.526111	0.48328	0.440944	0.399103	0.357757	0.316907	0.276551	0.236691
91																		1.68404	1.62932	1.5751	1.52138	1.46815	1.41542	1.36318	1.31143	1.26018	1.20943	1.15917	1.10941	1.06014	1.01137	0.963089	0.915306	0.868018	0.821226	0.774928	0.729126	0.683819	0.639007	0.594691	0.550869	0.507543	0.464712	0.422376	0.380535	0.339189	0.298338	0.257983	0.218123
92																		1.66597	1.61125	1.55703	1.50331	1.45008	1.39734	1.3451	1.29336	1.24211	1.19136	1.1411	1.09133	1.04207	0.993293	0.945015	0.897233	0.849945	0.803152	0.756855	0.711053	0.665746	0.620934	0.576617	0.532796	0.48947	0.446638	0.404302	0.362461	0.321116	0.280265	0.23991	0.200049
93																		1.64839	1.59367	1.53945	1.48573	1.4325	1.37976	1.32753	1.27578	1.22453	1.17378	1.12352	1.07376	1.02449	0.975715	0.927437	0.879654	0.832367	0.785574	0.739277	0.693475	0.648168	0.603356	0.559039	0.515218	0.471891	0.42906	0.386724	0.344883	0.303538	0.262687	0.222332	0.182471
94																		1.6313	1.57659	1.52237	1.46865	1.41542	1.36268	1.31044	1.2587	1.20745	1.1567	1.10644	1.05667	1.00741	0.958632	0.910354	0.862571	0.815284	0.768491	0.722194	0.676392	0.631085	0.586273	0.541956	0.498135	0.454809	0.411977	0.369641	0.3278	0.286455	0.245604	0.205249	0.165388
95																		1.61472	1.56	1.50578	1.45206	1.39883	1.34609	1.29385	1.24211	1.19086	1.14011	1.08985	1.04009	0.990818	0.942044	0.893766	0.845984	0.798696	0.751904	0.705606	0.659804	0.614497	0.569685	0.525369	0.481547	0.438221	0.395389	0.353053	0.311213	0.269867	0.229016	0.188661	0.148801
96																		1.59862	1.54391	1.48969	1.43596	1.38274	1.33	1.27776	1.22602	1.17477	1.12402	1.07376	1.02399	0.974725	0.925952	0.877674	0.829891	0.782603	0.735811	0.689514	0.643711	0.598404	0.553593	0.509276	0.465454	0.422128	0.379297	0.336961	0.29512	0.253774	0.212924	0.172568	0.132708
97																		1.58303	1.52831	1.47409	1.42037	1.36714	1.3144	1.26216	1.21042	1.15917	1.10842	1.05816	1.0084	0.959127	0.910354	0.862076	0.814294	0.767006	0.720213	0.673916	0.628114	0.582807	0.537995	0.493678	0.449857	0.406531	0.363699	0.321363	0.279522	0.238177	0.197326	0.156971	0.11711
98																		1.56792	1.51321	1.45899	1.40527	1.35204	1.2993	1.24706	1.19532	1.14407	1.09332	1.04306	0.993293	0.944025	0.895252	0.846974	0.799191	0.751904	0.705111	0.658814	0.613012	0.567705	0.522893	0.478576	0.434755	0.391428	0.348597	0.306261	0.26442	0.223074	0.182224	0.141868	0.102008
99																		1.55332	1.4986	1.44438	1.39066	1.33743	1.28469	1.23245	1.18071	1.12946	1.07871	1.02845	0.978686	0.929418	0.880645	0.832367	0.784584	0.737296	0.690504	0.644207	0.598404	0.553097	0.508286	0.463969	0.420147	0.376821	0.33399	0.291654	0.249813	0.208467	0.167617	0.127261	0.087401
100																		1.53921	1.48449	1.43027	1.37655	1.32332	1.27058	1.21834	1.1666	1.11535	1.0646	1.01434	0.964574	0.915306	0.866533	0.818255	0.770472	0.723184	0.676392	0.630095	0.584292	0.538985	0.494174	0.449857	0.406035	0.362709	0.319878	0.277542	0.235701	0.194355	0.153505	0.113149	0.0732889
101																		1.52559	1.47087	1.41665	1.36293	1.3097	1.25697	1.20473	1.15298	1.10173	1.05098	1.00072	0.950957	0.901689	0.852916	0.804638	0.756855	0.709568	0.662775	0.616478	0.570676	0.525369	0.480557	0.43624	0.392419	0.349092	0.306261	0.263925	0.222084	0.180738	0.139888	0.0995323	0.0596721
102																		1.51247	1.45775	1.40353	1.34981	1.29658	1.24384	1.1916	1.13986	1.08861	1.03786	0.987599	0.937836	0.888567	0.839794	0.791516	0.743733	0.696446	0.649653	0.603356	0.557554	0.512247	0.467435	0.423118	0.379297	0.33597	0.293139	0.250803	0.208962	0.167617	0.126766	0.0864106	0.0465504
103																		1.49984	1.44513	1.39091	1.33718	1.28395	1.23122	1.17898	1.12723	1.07598	1.02523	0.974972	0.925209	0.875941	0.827168	0.77889	0.731107	0.683819	0.637027	0.590729	0.544927	0.49962	0.454809	0.410492	0.36667	0.323344	0.280513	0.238177	0.196336	0.15499	0.11414	0.0737841	0.0339238
104																		1.48771	1.43299	1.37877	1.32505	1.27182	1.21909	1.16685	1.1151	1.06385	1.0131	0.962841	0.913078	0.863809	0.815036	0.766758	0.718976	0.671688	0.624895	0.578598	0.532796	0.487489	0.442677	0.39836	0.354539	0.311213	0.268381	0.226045	0.184204	0.142859	0.102008	0.0616527	0.0217925
105																		1.47607	1.42136	1.36714	1.31341	1.26018	1.20745	1.15521	1.10347	1.05222	1.00146	0.951205	0.901441	0.852173	0.8034	0.755122	0.707339	0.660052	0.613259	0.566962	0.52116	0.475853	0.431041	0.386724	0.342903	0.299576	0.256745	0.214409	0.172568	0.131222	0.0903719	0.0500165	0.0101562
106																		1.46493	1.41022	1.356	1.30227	1.24904	1.19631	1.14407	1.09232	1.04108	0.990322	0.940064	0.8903	0.841032	0.792259	0.743981	0.696198	0.648911	0.602118	0.555821	0.510019	0.464712	0.4199	0.375583	0.331762	0.288435	0.245604	0.203268	0.161427	0.120081	0.0792308	0.0388754	-0.00098483
107																		1.45429	1.39957	1.34535	1.29163	1.2384	1.18566	1.13342	1.08168	1.03043	0.979676	0.929418	0.879654	0.830386	0.781613	0.733335	0.685552	0.638265	0.591472	0.545175	0.499373	0.454066	0.409254	0.364937	0.321116	0.277789	0.234958	0.192622	0.150781	0.109436	0.0685849	0.0282295	-0.0116307
108																		1.44414	1.38942	1.3352	1.28148	1.22825	1.17551	1.12327	1.07153	1.02028	0.969526	0.919267	0.869504	0.820235	0.771462	0.723184	0.675402	0.628114	0.581321	0.535024	0.489222	0.443915	0.399103	0.354787	0.310965	0.267639	0.224807	0.182471	0.14063	0.0992848	0.0584342	0.0180788	-0.0217815
109																		1.43448	1.37976	1.32554	1.27182	1.21859	1.16586	1.11362	1.06187	1.01062	0.95987	0.909612	0.859848	0.81058	0.761807	0.713529	0.665746	0.618458	0.571666	0.525369	0.479566	0.434259	0.389448	0.345131	0.301309	0.257983	0.215152	0.172816	0.130975	0.0896292	0.0487786	0.00842318	-0.0314371
110																		1.42532	1.3706	1.31638	1.26266	1.20943	1.1567	1.10446	1.05271	1.00146	0.95071	0.900451	0.850688	0.801419	0.752646	0.704368	0.656586	0.609298	0.562505	0.516208	0.470406	0.425099	0.380287	0.33597	0.292149	0.248823	0.205991	0.163655	0.121814	0.0804687	0.0396182	-0.000737251	-0.0405975
111																		1.41665	1.36194	1.30772	1.25399	1.20076	1.14803	1.09579	1.04405	0.992798	0.942044	0.891786	0.842022	0.792754	0.743981	0.695703	0.64792	0.600633	0.55384	0.507543	0.461741	0.416434	0.371622	0.327305	0.283484	0.240157	0.197326	0.15499	0.113149	0.0718035	0.0309529	-0.00940252	-0.0492628
112																		1.40848	1.35377	1.29955	1.24582	1.19259	1.13986	1.08762	1.03588	0.984628	0.933874	0.883616	0.833852	0.784584	0.735811	0.687533	0.63975	0.592463	0.54567	0.499373	0.453571	0.408264	0.363452	0.319135	0.275314	0.231987	0.189156	0.14682	0.104979	0.0636333	0.0227828	-0.0175726	-0.0574329
113																		1.40081	1.34609	1.29187	1.23815	1.18492	1.13219	1.07995	1.0282	0.976953	0.926199	0.875941	0.826177	0.776909	0.728136	0.679858	0.632075	0.584788	0.537995	0.491698	0.445896	0.400589	0.355777	0.31146	0.267639	0.224312	0.181481	0.139145	0.0973041	0.0559584	0.0151078	-0.0252476	-0.0651078
114																		1.39363	1.33891	1.28469	1.23097	1.17774	1.12501	1.07277	1.02102	0.969773	0.91902	0.868761	0.818998	0.769729	0.720956	0.672678	0.624895	0.577608	0.530815	0.484518	0.438716	0.393409	0.348597	0.30428	0.260459	0.217132	0.174301	0.131965	0.0901243	0.0487786	0.00792802	-0.0324274	-0.0722876
115																		1.38694	1.33223	1.27801	1.22428	1.17106	1.11832	1.06608	1.01434	0.963089	0.912335	0.862076	0.812313	0.763045	0.714272	0.665994	0.618211	0.570923	0.524131	0.477833	0.432031	0.386724	0.341912	0.297596	0.253774	0.210448	0.167617	0.125281	0.0834397	0.042094	0.00124338	-0.039112	-0.0789723
116																		1.38075	1.32604	1.27182	1.2181	1.16487	1.11213	1.05989	1.00815	0.956899	0.906145	0.855887	0.806123	0.756855	0.708082	0.659804	0.612021	0.564734	0.517941	0.471644	0.425842	0.380535	0.335723	0.291406	0.247585	0.204258	0.161427	0.119091	0.0772502	0.0359045	-0.0049461	-0.0453015	-0.0851618
117																		1.37506	1.32035	1.26613	1.2124	1.15917	1.10644	1.0542	1.00245	0.951205	0.900451	0.850193	0.800429	0.751161	0.702388	0.65411	0.606327	0.559039	0.512247	0.46595	0.420147	0.37484	0.330029	0.285712	0.24189	0.198564	0.155733	0.113397	0.0715559	0.0302102	-0.0106404	-0.0509958	-0.0908561
118																		1.36986	1.31515	1.26093	1.2072	1.15397	1.10124	1.049	0.997255	0.946006	0.895252	0.844993	0.79523	0.745962	0.697189	0.648911	0.601128	0.55384	0.507048	0.46075	0.414948	0.369641	0.324829	0.280513	0.236691	0.193365	0.150534	0.108198	0.0663567	0.025011	-0.0158396	-0.056195	-0.0960552
119																		1.36516	1.31044	1.25622	1.2025	1.14927	1.09653	1.04429	0.992551	0.941302	0.890548	0.840289	0.790526	0.741258	0.692485	0.644207	0.596424	0.549136	0.502344	0.456046	0.410244	0.364937	0.320125	0.275809	0.231987	0.188661	0.14583	0.103494	0.0616527	0.020307	-0.0205436	-0.060899	-0.100759
120																		1.36095	1.30623	1.25201	1.19829	1.14506	1.09232	1.04009	0.988342	0.937093	0.886339	0.836081	0.786317	0.737049	0.688276	0.639998	0.592215	0.544927	0.498135	0.451838	0.406035	0.360728	0.315917	0.2716	0.227778	0.184452	0.141621	0.0992848	0.0574439	0.0160981	-0.0247524	-0.0651078	-0.104968
121																		1.35723	1.30252	1.2483	1.19458	1.14135	1.08861	1.03637	0.984628	0.933379	0.882625	0.832367	0.782603	0.733335	0.684562	0.636284	0.588501	0.541214	0.494421	0.448124	0.402322	0.357015	0.312203	0.267886	0.224065	0.180738	0.137907	0.0955711	0.0537302	0.0123844	-0.0284661	-0.0688215	-0.108682
122																		1.35402	1.2993	1.24508	1.19136	1.13813	1.08539	1.03315	0.98141	0.930161	0.879407	0.829148	0.779385	0.730117	0.681343	0.633066	0.585283	0.537995	0.491203	0.444905	0.399103	0.353796	0.308984	0.264668	0.220846	0.17752	0.134689	0.0923525	0.0505116	0.00916592	-0.0316847	-0.0720401	-0.1119
123																		1.35129	1.29658	1.24236	1.18863	1.1354	1.08267	1.03043	0.978686	0.927437	0.876683	0.826425	0.776661	0.727393	0.67862	0.630342	0.582559	0.535272	0.488479	0.442182	0.39638	0.351073	0.306261	0.261944	0.218123	0.174796	0.131965	0.0896292	0.0477883	0.00644255	-0.034408	-0.0747634	-0.114624
124																		1.34906	1.29435	1.24013	1.18641	1.13318	1.08044	1.0282	0.976458	0.925209	0.874455	0.824197	0.774433	0.725165	0.676392	0.628114	0.580331	0.533044	0.486251	0.439954	0.394152	0.348845	0.304033	0.259716	0.215895	0.172568	0.129737	0.087401	0.0455601	0.00421433	-0.0366362	-0.0769916	-0.116852
125																		1.34733	1.29262	1.2384	1.18467	1.13144	1.07871	1.02647	0.974725	0.923476	0.872722	0.822464	0.7727	0.723432	0.674659	0.626381	0.578598	0.53131	0.484518	0.438221	0.392419	0.347112	0.3023	0.257983	0.214162	0.170835	0.128004	0.0856679	0.043827	0.00248128	-0.0383693	-0.0787247	-0.118585
126																		1.34609	1.29138	1.23716	1.18343	1.1302	1.07747	1.02523	0.973487	0.922238	0.871484	0.821226	0.771462	0.722194	0.673421	0.625143	0.57736	0.530073	0.48328	0.436983	0.391181	0.345874	0.301062	0.256745	0.212924	0.169597	0.126766	0.08443	0.0425891	0.00124338	-0.0396072	-0.0799626	-0.119823
127																		1.34535	1.29064	1.23642	1.18269	1.12946	1.07673	1.02449	0.972744	0.921495	0.870742	0.820483	0.77072	0.721451	0.672678	0.6244	0.576617	0.52933	0.482537	0.43624	0.390438	0.345131	0.300319	0.256002	0.212181	0.168855	0.126023	0.0836873	0.0418464	0.000500645	-0.0403499	-0.0807053	-0.120566
128																		1.3451	1.29039	1.23617	1.18244	1.12921	1.07648	1.02424	0.972497	0.921248	0.870494	0.820235	0.770472	0.721204	0.672431	0.624153	0.57637	0.529082	0.48229	0.435992	0.39019	0.344883	0.300071	0.255755	0.211933	0.168607	0.125776	0.0834397	0.0415988	0.000253066	-0.0405975	-0.0809529	-0.120813
129																		1.34535	1.29064	1.23642	1.18269	1.12946	1.07673	1.02449	0.972744	0.921495	0.870742	0.820483	0.77072	0.721451	0.672678	0.6244	0.576617	0.52933	0.482537	0.43624	0.390438	0.345131	0.300319	0.256002	0.212181	0.168855	0.126023	0.0836873	0.0418464	0.000500645	-0.0403499	-0.0807053	-0.120566
130																		1.34609	1.29138	1.23716	1.18343	1.1302	1.07747	1.02523	0.973487	0.922238	0.871484	0.821226	0.771462	0.722194	0.673421	0.625143	0.57736	0.530073	0.48328	0.436983	0.391181	0.345874	0.301062	0.256745	0.212924	0.169597	0.126766	0.08443	0.0425891	0.00124338	-0.0396072	-0.0799626	-0.119823
131																		1.34733	1.29262	1.2384	1.18467	1.13144	1.07871	1.02647	0.974725	0.923476	0.872722	0.822464	0.7727	0.723432	0.674659	0.626381	0.578598	0.53131	0.484518	0.438221	0.392419	0.347112	0.3023	0.257983	0.214162	0.170835	0.128004	0.0856679	0.043827	0.00248128	-0.0383693	-0.0787247	-0.118585
132																		1.34906	1.29435	1.24013	1.18641	1.13318	1.08044	1.0282	0.976458	0.925209	0.874455	0.824197	0.774433	0.725165	0.676392	0.628114	0.580331	0.533044	0.486251	0.439954	0.394152	0.348845	0.304033	0.259716	0.215895	0.172568	0.129737	0.087401	0.0455601	0.00421433	-0.0366362	-0.0769916	-0.116852
133																		1.35129	1.29658	1.24236	1.18863	1.1354	1.08267	1.03043	0.978686	0.927437	0.876683	0.826425	0.776661	0.727393	0.67862	0.630342	0.582559	0.535272	0.488479	0.442182	0.39638	0.351073	0.306261	0.261944	0.218123	0.174796	0.131965	0.0896292	0.0477883	0.00644255	-0.034408	-0.0747634	-0.114624
134																		1.35402	1.2993	1.24508	1.19136	1.13813	1.08539	1.03315	0.98141	0.930161	0.879407	0.829148	0.779385	0.730117	0.681343	0.633066	0.585283	0.537995	0.491203	0.444905	0.399103	0.353796	0.308984	0.264668	0.220846	0.17752	0.134689	0.0923525	0.0505116	0.00916592	-0.0316847	-0.0720401	-0.1119
135																		1.35723	1.30252	1.2483	1.19458	1.14135	1.08861	1.03637	0.984628	0.933379	0.882625	0.832367	0.782603	0.733335	0.684562	0.636284	0.588501	0.541214	0.494421	0.448124	0.402322	0.357015	0.312203	0.267886	0.224065	0.180738	0.137907	0.0955711	0.0537302	0.0123844	-0.0284661	-0.0688215	-0.108682
136																		1.36095	1.30623	1.25201	1.19829	1.14506	1.09232	1.04009	0.988342	0.937093	0.886339	0.836081	0.786317	0.737049	0.688276	0.639998	0.592215	0.544927	0.498135	0.451838	0.406035	0.360728	0.315917	0.2716	0.227778	0.184452	0.141621	0.0992848	0.0574439	0.0160981	-0.0247524	-0.0651078	-0.104968
137																		1.36516	1.31044	1.25622	1.2025	1.14927	1.09653	1.04429	0.992551	0.941302	0.890548	0.840289	0.790526	0.741258	0.692485	0.644207	0.596424	0.549136	0.502344	0.456046	0.410244	0.364937	0.320125	0.275809	0.231987	0.188661	0.14583	0.103494	0.0616527	0.020307	-0.0205436	-0.060899	-0.100759
138																		1.36986	1.31515	1.26093	1.2072	1.15397	1.10124	1.049	0.997255	0.946006	0.895252	0.844993	0.79523	0.745962	0.697189	0.648911	0.601128	0.55384	0.507048	0.46075	0.414948	0.369641	0.324829	0.280513	0.236691	0.193365	0.150534	0.108198	0.0663567	0.025011	-0.0158396	-0.056195	-0.0960552
139																		1.37506	1.32035	1.26613	1.2124	1.15917	1.10644	1.0542	1.00245	0.951205	0.900451	0.850193	0.800429	0.751161	0.702388	0.65411	0.606327	0.559039	0.512247	0.46595	0.420147	0.37484	0.330029	0.285712	0.24189	0.198564	0.155733	0.113397	0.0715559	0.0302102	-0.0106404	-0.0509958	-0.0908561
140																		1.38075	1.32604	1.27182	1.2181	1.16487	1.11213	1.05989	1.00815	0.956899	0.906145	0.855887	0.806123	0.756855	0.708082	0.659804	0.612021	0.564734	0.517941	0.471644	0.425842	0.380535	0.335723	0.291406	0.247585	0.204258	0.161427	0.119091	0.0772502	0.0359045	-0.0049461	-0.0453015	-0.0851618
141																		1.38694	1.33223	1.27801	1.22428	1.17106	1.11832	1.06608	1.01434	0.963089	0.912335	0.862076	0.812313	0.763045	0.714272	0.665994	0.618211	0.570923	0.524131	0.477833	0.432031	0.386724	0.341912	0.297596	0.253774	0.210448	0.167617	0.125281	0.0834397	0.042094	0.00124338	-0.039112	-0.0789723
142																		1.39363	1.33891	1.28469	1.23097	1.17774	1.12501	1.07277	1.02102	0.969773	0.91902	0.868761	0.818998	0.769729	0.720956	0.672678	0.624895	0.577608	0.530815	0.484518	0.438716	0.393409	0.348597	0.30428	0.260459	0.217132	0.174301	0.131965	0.0901243	0.0487786	0.00792802	-0.0324274	-0.0722876
143																		1.40081	1.34609	1.29187	1.23815	1.18492	1.13219	1.07995	1.0282	0.976953	0.926199	0.875941	0.826177	0.776909	0.728136	0.679858	0.632075	0.584788	0.537995	0.491698	0.445896	0.400589	0.355777	0.31146	0.267639	0.224312	0.181481	0.139145	0.0973041	0.0559584	0.0151078	-0.0252476	-0.0651078
144																		1.40848	1.35377	1.29955	1.24582	1.19259	1.13986	1.08762	1.03588	0.984628	0.933874	0.883616	0.833852	0.784584	0.735811	0.687533	0.63975	0.592463	0.54567	0.499373	0.453571	0.408264	0.363452	0.319135	0.275314	0.231987	0.189156	0.14682	0.104979	0.0636333	0.0227828	-0.0175726	-0.0574329
145																		1.41665	1.36194	1.30772	1.25399	1.20076	1.14803	1.09579	1.04405	0.992798	0.942044	0.891786	0.842022	0.792754	0.743981	0.695703	0.64792	0.600633	0.55384	0.507543	0.461741	0.416434	0.371622	0.327305	0.283484	0.240157	0.197326	0.15499	0.113149	0.0718035	0.0309529	-0.00940252	-0.0492628
146																		1.42532	1.3706	1.31638	1.26266	1.20943	1.1567	1.10446	1.05271	1.00146	0.95071	0.900451	0.850688	0.801419	0.752646	0.704368	0.656586	0.609298	0.562505	0.516208	0.470406	0.425099	0.380287	0.33597	0.292149	0.248823	0.205991	0.163655	0.121814	0.0804687	0.0396182	-0.000737251	-0.0405975
147																		1.43448	1.37976	1.32554	1.27182	1.21859	1.16586	1.11362	1.06187	1.01062	0.95987	0.909612	0.859848	0.81058	0.761807	0.713529	0.665746	0.618458	0.571666	0.525369	0.479566	0.434259	0.389448	0.345131	0.301309	0.257983	0.215152	0.172816	0.130975	0.0896292	0.0487786	0.00842318	-0.0314371
148																		1.44414	1.38942	1.3352	1.28148	1.22825	1.17551	1.12327	1.07153	1.02028	0.969526	0.919267	0.869504	0.820235	0.771462	0.723184	0.675402	0.628114	0.581321	0.535024	0.489222	0.443915	0.399103	0.354787	0.310965	0.267639	0.224807	0.182471	0.14063	0.0992848	0.0584342	0.0180788	-0.0217815
149																		1.45429	1.39957	1.34535	1.29163	1.2384	1.18566	1.13342	1.08168	1.03043	0.979676	0.929418	0.879654	0.830386	0.781613	0.733335	0.685552	0.638265	0.591472	0.545175	0.499373	0.454066	0.409254	0.364937	0.321116	0.277789	0.234958	0.192622	0.150781	0.109436	0.0685849	0.0282295	-0.0116307
150																		1.46493	1.41022	1.356	1.30227	1.24904	1.19631	1.14407	1.09232	1.04108	0.990322	0.940064	0.8903	0.841032	0.792259	0.743981	0.696198	0.648911	0.602118	0.555821	0.510019	0.464712	0.4199	0.375583	0.331762	0.288435	0.245604	0.203268	0.161427	0.120081	0.0792308	0.0388754	-0.00098483
151																		1.47607	1.42136	1.36714	1.31341	1.26018	1.20745	1.15521	1.10347	1.05222	1.00146	0.951205	0.901441	0.852173	0.8034	0.755122	0.707339	0.660052	0.613259	0.566962	0.52116	0.475853	0.431041	0.386724	0.342903	0.299576	0.256745	0.214409	0.172568	0.131222	0.0903719	0.0500165	0.0101562
152																		1.48771	1.43299	1.37877	1.32505	1.27182	1.21909	1.16685	1.1151	1.06385	1.0131	0.962841	0.913078	0.863809	0.815036	0.766758	0.718976	0.671688	0.624895	0.578598	0.532796	0.487489	0.442677	0.39836	0.354539	0.311213	0.268381	0.226045	0.184204	0.142859	0.102008	0.0616527	0.0217925
153																		1.49984	1.44513	1.39091	1.33718	1.28395	1.23122	1.17898	1.12723	1.07598	1.02523	0.974972	0.925209	0.875941	0.827168	0.77889	0.731107	0.683819	0.637027	0.590729	0.544927	0.49962	0.454809	0.410492	0.36667	0.323344	0.280513	0.238177	0.196336	0.15499	0.11414	0.0737841	0.0339238
154																		1.51247	1.45775	1.40353	1.34981	1.29658	1.24384	1.1916	1.13986	1.08861	1.03786	0.987599	0.937836	0.888567	0.839794	0.791516	0.743733	0.696446	0.649653	0.603356	0.557554	0.512247	0.467435	0.423118	0.379297	0.33597	0.293139	0.250803	0.208962	0.167617	0.126766	0.0864106	0.0465504
155																		1.52559	1.47087	1.41665	1.36293	1.3097	1.25697	1.20473	1.15298	1.10173	1.05098	1.00072	0.950957	0.901689	0.852916	0.804638	0.756855	0.709568	0.662775	0.616478	0.570676	0.525369	0.480557	0.43624	0.392419	0.349092	0.306261	0.263925	0.222084	0.180738	0.139888	0.0995323	0.0596721
156																		1.53921	1.48449	1.43027	1.37655	1.32332	1.27058	1.21834	1.1666	1.11535	1.0646	1.01434	0.964574	0.915306	0.866533	0.818255	0.770472	0.723184	0.676392	0.630095	0.584292	0.538985	0.494174	0.449857	0.406035	0.362709	0.319878	0.277542	0.235701	0.194355	0.153505	0.113149	0.0732889
157																		1.55332	1.4986	1.44438	1.39066	1.33743	1.28469	1.23245	1.18071	1.12946	1.07871	1.02845	0.978686	0.929418	0.880645	0.832367	0.784584	0.737296	0.690504	0.644207	0.598404	0.553097	0.508286	0.463969	0.420147	0.376821	0.33399	0.291654	0.249813	0.208467	0.167617	0.127261	0.087401
158																		1.56792	1.51321	1.45899	1.40527	1.35204	1.2993	1.24706	1.19532	1.14407	1.09332	1.04306	0.993293	0.944025	0.895252	0.846974	0.799191	0.751904	0.705111	0.658814	0.613012	0.567705	0.522893	0.478576	0.434755	0.391428	0.348597	0.306261	0.26442	0.223074	0.182224	0.141868	0.102008
159																		1.58303	1.52831	1.47409	1.42037	1.36714	1.3144	1.26216	1.21042	1.15917	1.10842	1.05816	1.0084	0.959127	0.910354	0.862076	0.814294	0.767006	0.720213	0.673916	0.628114	0.582807	0.537995	0.493678	0.449857	0.406531	0.363699	0.321363	0.279522	0.238177	0.197326	0.156971	0.11711
160																		1.59862	1.54391	1.48969	1.43596	1.38274	1.33	1.27776	1.22602	1.17477	1.12402	1.07376	1.02399	0.974725	0.925952	0.877674	0.829891	0.782603	0.735811	0.689514	0.643711	0.598404	0.553593	0.509276	0.465454	0.422128	0.379297	0.336961	0.29512	0.253774	0.212924	0.172568	0.132708
161																		1.61472	1.56	1.50578	1.45206	1.39883	1.34609	1.29385	1.24211	1.19086	1.14011	1.08985	1.04009	0.990818	0.942044	0.893766	0.845984	0.798696	0.751904	0.705606	0.659804	0.614497	0.569685	0.525369	0.481547	0.438221	0.395389	0.353053	0.311213	0.269867	0.229016	0.188661	0.148801
162																		1.6313	1.57659	1.52237	1.46865	1.41542	1.36268	1.31044	1.2587	1.20745	1.1567	1.10644	1.05667	1.00741	0.958632	0.910354	0.862571	0.815284	0.768491	0.722194	0.676392	0.631085	0.586273	0.541956	0.498135	0.454809	0.411977	0.369641	0.3278	0.286455	0.245604	0.205249	0.165388
163																		1.64839	1.59367	1.53945	1.48573	1.4325	1.37976	1.32753	1.27578	1.22453	1.17378	1.12352	1.07376	1.02449	0.975715	0.927437	0.879654	0.832367	0.785574	0.739277	0.693475	0.648168	0.603356	0.559039	0.515218	0.471891	0.42906	0.386724	0.344883	0.303538	0.262687	0.222332	0.182471
164																		1.66597	1.61125	1.55703	1.50331	1.45008	1.39734	1.3451	1.29336	1.24211	1.19136	1.1411	1.09133	1.04207	0.993293	0.945015	0.897233	0.849945	0.803152	0.756855	0.711053	0.665746	0.620934	0.576617	0.532796	0.48947	0.446638	0.404302	0.362461	0.321116	0.280265	0.23991	0.200049
165																		1.68404	1.62932	1.5751	1.52138	1.46815	1.41542	1.36318	1.31143	1.26018	1.20943	1.15917	1.10941	1.06014	1.01137	0.963089	0.915306	0.868018	0.821226	0.774928	0.729126	0.683819	0.639007	0.594691	0.550869	0.507543	0.464712	0.422376	0.380535	0.339189	0.298338	0.257983	0.218123
166																		1.70261	1.64789	1.59367	1.53995	1.48672	1.43398	1.38175	1.33	1.27875	1.228	1.17774	1.12798	1.07871	1.02994	0.981657	0.933874	0.886587	0.839794	0.793497	0.747695	0.702388	0.657576	0.613259	0.569438	0.526111	0.48328	0.440944	0.399103	0.357757	0.316907	0.276551	0.236691
167																		1.72167	1.66696	1.61274	1.55901	1.50578	1.45305	1.40081	1.34906	1.29782	1.24706	1.1968	1.14704	1.09777	1.049	1.00072	0.952938	0.90565	0.858858	0.81256	0.766758	0.721451	0.676639	0.632323	0.588501	0.545175	0.502344	0.460008	0.418167	0.376821	0.33597	0.295615	0.255755
168																		1.74123	1.68652	1.6323	1.57857	1.52534	1.47261	1.42037	1.36862	1.31737	1.26662	1.21636	1.1666	1.11733	1.06856	1.02028	0.972497	0.925209	0.878417	0.832119	0.786317	0.74101	0.696198	0.651882	0.60806	0.564734	0.521902	0.479566	0.437726	0.39638	0.355529	0.315174	0.275314
169																		1.76128	1.70657	1.65235	1.59862	1.54539	1.49266	1.44042	1.38868	1.33743	1.28667	1.23642	1.18665	1.13738	1.08861	1.04033	0.992551	0.945263	0.89847	0.852173	0.806371	0.761064	0.716252	0.671935	0.628114	0.584788	0.541956	0.49962	0.457779	0.416434	0.375583	0.335228	0.295367
170																		1.78183	1.72712	1.6729	1.61917	1.56594	1.51321	1.46097	1.40923	1.35798	1.30722	1.25697	1.2072	1.15793	1.10916	1.06088	1.0131	0.965812	0.91902	0.872722	0.82692	0.781613	0.736801	0.692485	0.648663	0.605337	0.562505	0.520169	0.478329	0.436983	0.396132	0.355777	0.315917
171																		1.80288	1.74816	1.69394	1.64022	1.58699	1.53425	1.48201	1.43027	1.37902	1.32827	1.27801	1.22825	1.17898	1.1302	1.08193	1.03414	0.986856	0.940064	0.893766	0.847964	0.802657	0.757845	0.713529	0.669707	0.626381	0.58355	0.541214	0.499373	0.458027	0.417176	0.376821	0.336961
172																		1.82442	1.7697	1.71548	1.66176	1.60853	1.55579	1.50355	1.45181	1.40056	1.34981	1.29955	1.24979	1.20052	1.15174	1.10347	1.05568	1.0084	0.961603	0.915306	0.869504	0.824197	0.779385	0.735068	0.691247	0.64792	0.605089	0.562753	0.520912	0.479566	0.438716	0.39836	0.3585
173																		1.84645	1.79174	1.73752	1.68379	1.63056	1.57783	1.52559	1.47384	1.4226	1.37184	1.32158	1.27182	1.22255	1.17378	1.1255	1.07772	1.03043	0.983638	0.93734	0.891538	0.846231	0.801419	0.757103	0.713281	0.669955	0.627124	0.584788	0.542947	0.501601	0.46075	0.420395	0.380535
174																		1.86898	1.81427	1.76005	1.70632	1.65309	1.60036	1.54812	1.49637	1.44513	1.39437	1.34411	1.29435	1.24508	1.19631	1.14803	1.10025	1.05296	1.00617	0.95987	0.914068	0.868761	0.823949	0.779632	0.735811	0.692485	0.649653	0.607317	0.565476	0.524131	0.48328	0.442925	0.403064
175																		1.89201	1.83729	1.78307	1.72935	1.67612	1.62338	1.57114	1.5194	1.46815	1.4174	1.36714	1.31737	1.26811	1.21933	1.17106	1.12327	1.07598	1.02919	0.982895	0.937093	0.891786	0.846974	0.802657	0.758836	0.715509	0.672678	0.630342	0.588501	0.547156	0.506305	0.46595	0.426089
176																		1.91553	1.86081	1.80659	1.75287	1.69964	1.6469	1.59466	1.54292	1.49167	1.44092	1.39066	1.34089	1.29163	1.24285	1.19458	1.14679	1.0995	1.05271	1.00642	0.960613	0.915306	0.870494	0.826177	0.782356	0.739029	0.696198	0.653862	0.612021	0.570676	0.529825	0.48947	0.449609
177																		1.93954	1.88483	1.83061	1.77688	1.72365	1.67092	1.61868	1.56693	1.51569	1.46493	1.41467	1.36491	1.31564	1.26687	1.21859	1.17081	1.12352	1.07673	1.03043	0.984628	0.939321	0.894509	0.850193	0.806371	0.763045	0.720213	0.677877	0.636036	0.594691	0.55384	0.513485	0.473625
178																		1.96405	1.90934	1.85512	1.80139	1.74816	1.69543	1.64319	1.59144	1.5402	1.48944	1.43918	1.38942	1.34015	1.29138	1.2431	1.19532	1.14803	1.10124	1.05494	1.00914	0.963831	0.91902	0.874703	0.830881	0.787555	0.744724	0.702388	0.660547	0.619201	0.578351	0.537995	0.498135
179																		1.98906	1.93434	1.88012	1.8264	1.77317	1.72043	1.66819	1.61645	1.5652	1.51445	1.46419	1.41443	1.36516	1.31638	1.26811	1.22032	1.17304	1.12624	1.07995	1.03414	0.988837	0.944025	0.899708	0.855887	0.81256	0.769729	0.727393	0.685552	0.644207	0.603356	0.563001	0.52314
180																		2.01456	1.95984	1.90562	1.8519	1.79867	1.74593	1.69369	1.64195	1.5907	1.53995	1.48969	1.43993	1.39066	1.34188	1.29361	1.24582	1.19854	1.15174	1.10545	1.05964	1.01434	0.969526	0.925209	0.881387	0.838061	0.79523	0.752894	0.711053	0.669707	0.628857	0.588501	0.548641
181																		2.04055	1.98584	1.93162	1.87789	1.82466	1.77193	1.71969	1.66795	1.6167	1.56594	1.51569	1.46592	1.41665	1.36788	1.3196	1.27182	1.22453	1.17774	1.13144	1.08564	1.04033	0.995522	0.951205	0.907383	0.864057	0.821226	0.77889	0.737049	0.695703	0.654853	0.614497	0.574637
182																		2.06704	2.01233	1.95811	1.90438	1.85116	1.79842	1.74618	1.69444	1.64319	1.59244	1.54218	1.49241	1.44314	1.39437	1.34609	1.29831	1.25102	1.20423	1.15793	1.11213	1.06682	1.02201	0.977696	0.933874	0.890548	0.847717	0.805381	0.76354	0.722194	0.681343	0.640988	0.601128
183																		2.09403	2.03932	1.9851	1.93137	1.87814	1.82541	1.77317	1.72142	1.67017	1.61942	1.56916	1.5194	1.47013	1.42136	1.37308	1.3253	1.27801	1.23122	1.18492	1.13912	1.09381	1.049	1.00468	0.96086	0.917534	0.874703	0.832367	0.790526	0.74918	0.70833	0.667974	0.628114
184																		2.12151	2.0668	2.01258	1.95885	1.90562	1.85289	1.80065	1.74891	1.69766	1.6469	1.59664	1.54688	1.49761	1.44884	1.40056	1.35278	1.30549	1.2587	1.2124	1.1666	1.12129	1.07648	1.03216	0.988342	0.945015	0.902184	0.859848	0.818007	0.776661	0.735811	0.695456	0.655595
185																		2.14949	2.09477	2.04055	1.98683	1.9336	1.88086	1.82863	1.77688	1.72563	1.67488	1.62462	1.57486	1.52559	1.47682	1.42854	1.38075	1.33347	1.28667	1.24038	1.19458	1.14927	1.10446	1.06014	1.01632	0.972992	0.930161	0.887825	0.845984	0.804638	0.763787	0.723432	0.683572
186																		2.17796	2.12324	2.06902	2.0153	1.96207	1.90934	1.8571	1.80535	1.7541	1.70335	1.65309	1.60333	1.55406	1.50529	1.45701	1.40923	1.36194	1.31515	1.26885	1.22305	1.17774	1.13293	1.08861	1.04479	1.00146	0.958632	0.916296	0.874455	0.83311	0.792259	0.751904	0.712043
187																		2.20693	2.15221	2.09799	2.04427	1.99104	1.9383	1.88606	1.83432	1.78307	1.73232	1.68206	1.6323	1.58303	1.53425	1.48598	1.43819	1.39091	1.34411	1.29782	1.25201	1.20671	1.16189	1.11758	1.07376	1.03043	0.987599	0.945263	0.903422	0.862076	0.821226	0.78087	0.74101
188																		2.23639	2.18167	2.12745	2.07373	2.0205	1.96777	1.91553	1.86378	1.81253	1.76178	1.71152	1.66176	1.61249	1.56372	1.51544	1.46766	1.42037	1.37357	1.32728	1.28148	1.23617	1.19136	1.14704	1.10322	1.05989	1.01706	0.974725	0.932884	0.891538	0.850688	0.810332	0.770472
189																		2.26635	2.21163	2.15741	2.10369	2.05046	1.99772	1.94548	1.89374	1.84249	1.79174	1.74148	1.69171	1.64245	1.59367	1.54539	1.49761	1.45032	1.40353	1.35723	1.31143	1.26613	1.22131	1.177	1.13318	1.08985	1.04702	1.00468	0.962841	0.921495	0.880645	0.840289	0.800429
190																		2.2968	2.24208	2.18786	2.13414	2.08091	2.02817	1.97594	1.92419	1.87294	1.82219	1.77193	1.72217	1.6729	1.62413	1.57585	1.52806	1.48078	1.43398	1.38769	1.34188	1.29658	1.25177	1.20745	1.16363	1.1203	1.07747	1.03513	0.993293	0.951948	0.911097	0.870742	0.830881
191																		2.32775	2.27303	2.21881	2.16509	2.11186	2.05912	2.00688	1.95514	1.90389	1.85314	1.80288	1.75311	1.70385	1.65507	1.60679	1.55901	1.51172	1.46493	1.41863	1.37283	1.32753	1.28271	1.2384	1.19458	1.15125	1.10842	1.06608	1.02424	0.982895	0.942044	0.901689	0.861829
192																		0.322849	2.30447	2.25025	2.19653	2.1433	2.09056	2.03833	1.98658	1.93533	1.88458	1.83432	1.78456	1.73529	1.68652	1.63824	1.59045	1.54317	1.49637	1.45008	1.40427	1.35897	1.31416	1.26984	1.22602	1.18269	1.13986	1.09752	1.05568	1.01434	0.973487	0.933132	0.893271
193																				2.28219	2.22847	2.17524	2.1225	2.07026	2.01852	1.96727	1.91652	1.86626	1.81649	1.76723	1.71845	1.67017	1.62239	1.5751	1.52831	1.48201	1.43621	1.39091	1.34609	1.30178	1.25796	1.21463	1.1718	1.12946	1.08762	1.04628	1.00542	0.965069	0.925209
194																					2.2609	2.20767	2.15493	2.1027	2.05095	1.9997	1.94895	1.89869	1.84893	1.79966	1.75089	1.70261	1.65482	1.60754	1.56074	1.51445	1.46865	1.42334	1.37853	1.33421	1.29039	1.24706	1.20423	1.16189	1.12005	1.07871	1.03786	0.997502	0.957642
195																							2.18786	2.13562	2.08388	2.03263	1.98188	1.93162	1.88186	1.83259	1.78381	1.73554	1.68775	1.64047	1.59367	1.54738	1.50157	1.45627	1.41145	1.36714	1.32332	1.27999	1.23716	1.19482	1.15298	1.11164	1.07079	1.03043	0.99057
196																									2.1173	2.06605	2.0153	1.96504	1.91528	1.86601	1.81724	1.76896	1.72118	1.67389	1.6271	1.5808	1.535	1.48969	1.44488	1.40056	1.35674	1.31341	1.27058	1.22825	1.18641	1.14506	1.10421	1.06385	1.02399
197																										2.09997	2.04922	1.99896	1.9492	1.89993	1.85116	1.80288	1.75509	1.70781	1.66101	1.61472	1.56891	1.52361	1.4788	1.43448	1.39066	1.34733	1.3045	1.26216	1.22032	1.17898	1.13813	1.09777	1.05791
198																												2.03337	1.98361	1.93434	1.88557	1.83729	1.78951	1.74222	1.69543	1.64913	1.60333	1.55802	1.51321	1.46889	1.42507	1.38175	1.33891	1.29658	1.25474	1.21339	1.17254	1.13219	1.09232
199																														1.96925	1.92048	1.8722	1.82442	1.77713	1.73034	1.68404	1.63824	1.59293	1.54812	1.5038	1.45998	1.41665	1.37382	1.33149	1.28965	1.2483	1.20745	1.16709	1.12723
200																																1.9076	1.85982	1.81253	1.76574	1.71944	1.67364	1.62833	1.58352	1.53921	1.49538	1.45206	1.40923	1.36689	1.32505	1.2837	1.24285	1.2025	1.16264
201																																	1.89572	1.84843	1.80164	1.75534	1.70954	1.66423	1.61942	1.5751	1.53128	1.48796	1.44513	1.40279	1.36095	1.3196	1.27875	1.2384	1.19854
202																																			1.83803	1.79174	1.74593	1.70063	1.65582	1.6115	1.56768	1.52435	1.48152	1.43918	1.39734	1.356	1.31515	1.27479	1.23493
203																																					1.78282	1.73752	1.6927	1.64839	1.60457	1.56124	1.51841	1.47607	1.43423	1.39289	1.35204	1.31168	1.27182
204																																							1.73009	1.68577	1.64195	1.59862	1.55579	1.51346	1.47162	1.43027	1.38942	1.34906	1.3092
205																																								1.72365	1.67983	1.6365	1.59367	1.55134	1.5095	1.46815	1.4273	1.38694	1.34708
206																																										1.67488	1.63205	1.58971	1.54787	1.50653	1.46567	1.42532	1.38546
207																																												1.62858	1.58674	1.54539	1.50454	1.46419	1.42433
208																																													1.62611	1.58476	1.54391	1.50355	1.46369
209																																															1.58377	1.54341	1.50355
210																																																	1.54391
211
212
213
214
215
216
217
218
219
220
221
222
223
224
225
226
227
228
229
230
231
232
233
234
235
236
237
238
239
240
241
242
243
244
245
246
247
248
249
250
251
252
253
254
255
256
[truncated: 208 more columns]

## Sheet: bas10
	0	1	2	3	4	5	6	7	8	9	10	11	12	13	14	15	16	17	18	19	20	21	22	23	24	25	26	27	28	29	30	31	32	33	34	35	36	37	38	39	40	41	42	43	44	45	46	47	48
0
1
2
3
4
5
6
7
8
9
10
11
12
13
14
15
16
17
18
19
20
21
22
23
24
25
26
27
28
29
30
31
32
33
34
35
36
37
38
39
40
41
42
43
44
45
46																																																	1.30889
47																																															1.43503	1.3071	1.18406
48																																													1.57266	1.43798	1.30841	1.18382	1.0641
49																																												1.58061	1.44412	1.31283	1.18661	1.06534	0.948885
50																																										1.73566	1.59185	1.45346	1.32036	1.19242	1.06951	0.951507	0.838286
51																																								1.90385	1.7523	1.6064	1.46602	1.33102	1.20126	1.07663	0.956992	0.842218	0.732186
52																																							1.92622	1.77239	1.62431	1.48183	1.34483	1.21317	1.08672	0.965351	0.848937	0.73735	0.630466
53																																					2.11439	1.95219	1.79596	1.64559	1.50092	1.36182	1.22815	1.09979	0.976602	0.858458	0.745228	0.636786	0.533008
54																																			2.31761	2.14658	1.98178	1.82306	1.67029	1.52332	1.38202	1.24625	1.11588	0.990772	0.870801	0.755836	0.645748	0.54041	0.439698
55																																	2.53675	2.35642	2.18257	2.01506	1.85373	1.69845	1.54907	1.40547	1.26749	1.13501	1.00789	0.885996	0.769201	0.657373	0.550384	0.448108	0.35042
56																																2.58259	2.39921	2.22243	2.05208	1.88803	1.73013	1.57824	1.43222	1.29193	1.15723	1.02799	0.904076	0.785352	0.671688	0.562954	0.459022	0.359767	0.265062
57																														2.82599	2.6326	2.44605	2.26621	2.09291	1.92602	1.76538	1.61086	1.46232	1.3196	1.18258	1.05112	0.92508	0.804326	0.688727	0.578151	0.472469	0.371553	0.275275	0.183513
58																												3.08758	2.88366	2.68686	2.49702	2.31399	2.13762	1.96776	1.80427	1.64701	1.49582	1.35057	1.21112	1.07733	0.949054	0.826167	0.70853	0.596012	0.488481	0.385808	0.287865	0.194524	0.105662
59																										3.36837	3.15339	2.94581	2.74546	2.55219	2.36585	2.18628	2.01334	1.84688	1.68675	1.5328	1.3849	1.2429	1.10667	0.976051	0.850922	0.731143	0.61658	0.507099	0.40257	0.302863	0.20785	0.117405	0.0314032
60																									3.4428	3.22391	3.01252	2.80849	2.61166	2.42188	2.23898	2.06283	1.89327	1.73015	1.57332	1.42265	1.27799	1.1392	1.00613	0.878649	0.756619	0.639903	0.528368	0.421881	0.320311	0.223527	0.131403	0.0438121	-0.0393716
61																							3.75294	3.52218	3.29922	3.0839	2.87605	2.67553	2.48216	2.29581	2.11631	1.94352	1.77729	1.61747	1.4639	1.31646	1.17499	1.03935	0.909407	0.785014	0.666038	0.552341	0.44379	0.340253	0.241598	0.147696	0.0584186	-0.0263607	-0.106767
62																					4.0849	3.84172	3.60663	3.37946	3.16005	2.94824	2.74388	2.54681	2.35686	2.17389	1.99774	1.82826	1.66531	1.50873	1.35838	1.21412	1.07579	0.943265	0.816395	0.695044	0.579076	0.468354	0.362743	0.262112	0.16633	0.0752658	-0.0112075	-0.0932166	-0.170886
63																				4.18363	3.93583	3.69625	3.46473	3.24109	3.02518	2.81684	2.61591	2.42223	2.23565	2.05601	1.88316	1.71695	1.55723	1.40385	1.25666	1.11552	0.980295	0.850831	0.726991	0.608637	0.495632	0.387839	0.285124	0.187356	0.0944026	0.00613424	-0.0775769	-0.156857	-0.231832
64																		0.467491	4.28798	4.03541	3.79119	3.55515	3.32714	3.10698	2.89451	2.68958	2.49203	2.3017	2.11843	1.94207	1.77247	1.60947	1.45293	1.3027	1.15863	1.02058	0.888399	0.761951	0.641095	0.525692	0.415604	0.310696	0.210834	0.115884	0.0257165	-0.0597989	-0.14079	-0.217384	-0.289704
65																		4.39809	4.14058	3.89156	3.65086	3.41831	3.19375	2.97702	2.76795	2.56638	2.37215	2.18512	2.00511	1.83198	1.66557	1.50574	1.35233	1.2052	1.0642	0.929182	0.800005	0.676527	0.558608	0.44611	0.338895	0.236827	0.139772	0.0475977	-0.0398273	-0.122632	-0.200946	-0.274894	-0.344602
66																		4.25149	3.99751	3.75199	3.51476	3.28564	3.06449	2.85112	2.64539	2.44713	2.25618	2.07238	1.89559	1.72563	1.56238	1.40566	1.25533	1.11125	0.973268	0.841237	0.715015	0.594461	0.479433	0.369794	0.265406	0.166134	0.0718422	-0.0176008	-0.102326	-0.182464	-0.258142	-0.329486	-0.396622
67																		4.10918	3.85868	3.6166	3.38278	3.15705	2.93924	2.72919	2.52674	2.33173	2.144	1.9634	1.78976	1.62294	1.46278	1.30912	1.16183	1.02075	0.885741	0.756649	0.633335	0.515656	0.403474	0.296648	0.195042	0.0985204	0.00694812	-0.0798071	-0.161876	-0.239389	-0.312473	-0.381256	-0.445862
68																		3.97108	3.72399	3.4853	3.25483	3.03242	2.81791	2.61112	2.41191	2.2201	2.03554	1.85808	1.68755	1.5238	1.36668	1.21605	1.07174	0.933613	0.801522	0.675322	0.554868	0.44002	0.330636	0.226578	0.127709	0.033893	-0.0550043	-0.139115	-0.218572	-0.293502	-0.364035	-0.430297	-0.492414
69																		3.83708	3.59336	3.358	3.13083	2.91169	2.70041	2.49684	2.3008	2.11214	1.9307	1.75632	1.58884	1.42812	1.274	1.12633	0.984959	0.849738	0.720521	0.597164	0.479524	0.367458	0.260827	0.159491	0.0633136	-0.0278414	-0.114108	-0.195619	-0.272505	-0.344896	-0.41292	-0.476704	-0.536371
70																		3.7071	3.46668	3.23459	3.01067	2.79475	2.58665	2.38623	2.19332	2.00775	1.82938	1.65803	1.49357	1.33582	1.18465	1.03989	0.901402	0.769037	0.642646	0.522085	0.40721	0.297881	0.193955	0.0952957	0.00176449	-0.0867741	-0.170454	-0.249408	-0.323768	-0.393662	-0.459219	-0.520565	-0.577826
71																		3.58105	3.34388	3.11501	2.89427	2.68151	2.47654	2.27922	2.08938	1.90686	1.73149	1.56313	1.40162	1.2468	1.09852	0.956629	0.820978	0.691419	0.567806	0.449993	0.337837	0.231197	0.129931	0.0339024	-0.0570278	-0.142995	-0.224132	-0.300574	-0.372449	-0.43989	-0.503022	-0.561973	-0.616868
72																		3.45883	3.22485	2.99915	2.78154	2.57188	2.37	2.17572	1.9889	1.80936	1.63696	1.47153	1.31292	1.16097	1.01554	0.876463	0.743599	0.616798	0.495914	0.380801	0.271317	0.167319	0.0686672	-0.0247772	-0.113151	-0.196591	-0.275231	-0.349203	-0.418638	-0.483667	-0.544417	-0.601014	-0.653584
73																		3.34037	3.10952	2.88692	2.6724	2.46579	2.26692	2.07564	1.89178	1.71518	1.54569	1.38314	1.22738	1.07825	0.935613	0.799304	0.669178	0.545086	0.426883	0.314423	0.207563	0.10616	0.010076	-0.0808294	-0.166693	-0.247651	-0.323836	-0.395383	-0.462421	-0.525081	-0.58349	-0.637776	-0.688062
74																		3.22557	2.99781	2.77825	2.56675	2.36314	2.16724	1.9789	1.79795	1.62423	1.45759	1.29787	1.14491	0.998558	0.858661	0.725068	0.59763	0.476199	0.360628	0.250772	0.146489	0.0476358	-0.0459275	-0.13434	-0.217738	-0.296258	-0.370034	-0.439199	-0.503883	-0.564217	-0.620328	-0.672343	-0.720387
75																		3.11436	2.88961	2.67306	2.46452	2.26385	2.07086	1.8854	1.70731	1.53643	1.37259	1.21564	1.06543	0.921801	0.784598	0.653671	0.528872	0.410052	0.297065	0.189767	0.0880129	-0.00833816	-0.0994266	-0.185391	-0.266369	-0.342497	-0.413907	-0.480734	-0.543107	-0.601158	-0.655013	-0.704799	-0.750641
76																		3.00665	2.78487	2.57125	2.36563	2.16783	1.97771	1.79508	1.61979	1.45169	1.2906	1.13638	0.988862	0.847901	0.713341	0.58503	0.462821	0.346564	0.236113	0.131324	0.032052	-0.0618436	-0.150503	-0.234066	-0.31267	-0.386449	-0.455538	-0.52007	-0.580176	-0.635986	-0.687627	-0.735226	-0.778908
77																		2.90236	2.68348	2.47275	2.26998	2.07502	1.8877	1.70785	1.53531	1.36993	1.21154	1.05999	0.915119	0.776777	0.64481	0.519066	0.399397	0.285654	0.177691	0.0753625	-0.0214742	-0.112961	-0.199239	-0.280445	-0.356719	-0.428195	-0.495007	-0.557289	-0.61517	-0.668782	-0.718251	-0.763705	-0.805268
78																		2.80141	2.58538	2.37748	2.17751	1.98532	1.80075	1.62362	1.45378	1.29107	1.13533	0.9864	0.844125	0.708351	0.578926	0.455699	0.338521	0.227243	0.121719	0.0218045	-0.0726445	-0.16177	-0.245711	-0.324608	-0.398597	-0.467814	-0.532393	-0.592468	-0.648168	-0.699624	-0.746964	-0.790314	-0.829799
79																		2.70372	2.49049	2.28536	2.08814	1.89867	1.71679	1.54233	1.37514	1.21505	1.0619	0.915533	0.775801	0.642545	0.515612	0.394852	0.280115	0.171254	0.0681211	-0.0294279	-0.121536	-0.208346	-0.289998	-0.36663	-0.43838	-0.505383	-0.567774	-0.625685	-0.679248	-0.728591	-0.773844	-0.815131	-0.85258
80																		2.60922	2.39874	2.19631	2.00178	1.81498	1.63574	1.4639	1.29929	1.14177	0.99116	0.847313	0.710072	0.579283	0.454792	0.336449	0.224105	0.117611	0.0168206	-0.0784105	-0.168226	-0.252767	-0.332176	-0.406589	-0.476145	-0.540979	-0.601225	-0.657017	-0.708485	-0.755758	-0.798965	-0.838233	-0.873685
81																		2.51784	2.31003	2.11027	1.91837	1.73418	1.55753	1.38825	1.22618	1.07117	0.923048	0.781665	0.646864	0.51849	0.396391	0.280416	0.170414	0.0662388	-0.0322568	-0.125218	-0.212787	-0.295107	-0.372318	-0.444558	-0.511966	-0.574675	-0.632822	-0.686537	-0.735953	-0.781199	-0.822403	-0.859692	-0.89319
82																		2.42949	2.22432	2.02715	1.83784	1.6562	1.48208	1.31531	1.15572	1.00317	0.857486	0.718516	0.586104	0.460095	0.340337	0.226679	0.118971	0.0170657	-0.0791839	-0.169923	-0.255293	-0.335439	-0.410498	-0.480612	-0.545915	-0.606545	-0.662635	-0.714319	-0.761726	-0.804988	-0.844231	-0.879583	-0.911167
83																		2.34412	2.14151	1.9469	1.7601	1.58097	1.40932	1.245	1.08785	0.937704	0.794404	0.657795	0.52772	0.404025	0.286558	0.175168	0.0697042	-0.0299802	-0.124032	-0.212596	-0.295816	-0.373833	-0.446788	-0.514819	-0.578065	-0.63666	-0.690738	-0.740433	-0.785876	-0.827195	-0.86452	-0.897976	-0.927688
84																		2.26164	2.06155	1.86943	1.6851	1.50841	1.33919	1.17727	1.02249	0.8747	0.733733	0.599432	0.471643	0.350212	0.234985	0.125812	0.0225436	-0.0749685	-0.166871	-0.253308	-0.334424	-0.41036	-0.481256	-0.547252	-0.608484	-0.665089	-0.7172	-0.76495	-0.80847	-0.847891	-0.883339	-0.914941	-0.942822
85																		2.182	1.98437	1.79468	1.61276	1.43846	1.27161	1.11203	0.959582	0.814091	0.675403	0.543359	0.417805	0.298585	0.185549	0.078544	-0.0225788	-0.117968	-0.207769	-0.292127	-0.371186	-0.445087	-0.513971	-0.577977	-0.637242	-0.691901	-0.742089	-0.787938	-0.829579	-0.867143	-0.900756	-0.930546	-0.956638
86																		2.10513	1.90989	1.72258	1.54302	1.37106	1.20651	1.04923	0.899052	0.75581	0.619348	0.489509	0.366138	0.24908	0.138184	0.0332967	-0.0657298	-0.159044	-0.246792	-0.329119	-0.406169	-0.478082	-0.545001	-0.607062	-0.664404	-0.717162	-0.765471	-0.809463	-0.849269	-0.885018	-0.916839	-0.944859	-0.969202
87																		2.03095	1.83806	1.65307	1.47581	1.30613	1.14384	0.988802	0.840837	0.69979	0.565503	0.437817	0.316578	0.201631	0.0928235	-0.00999512	-0.106975	-0.198263	-0.284006	-0.36435	-0.439438	-0.50941	-0.574409	-0.634572	-0.690036	-0.740939	-0.787412	-0.82959	-0.867604	-0.901582	-0.931653	-0.957944	-0.980579
88																		1.95941	1.7688	1.58608	1.41107	1.24361	1.08353	0.930675	0.784874	0.64597	0.513804	0.388219	0.269061	0.156173	0.0494053	-0.051395	-0.146377	-0.235688	-0.319475	-0.397884	-0.471056	-0.539135	-0.602259	-0.66057	-0.714202	-0.763293	-0.807976	-0.848384	-0.884648	-0.916898	-0.945261	-0.969865	-0.990834
89																		1.89044	1.70207	1.52156	1.34874	1.18345	1.02552	0.874792	0.7311	0.594285	0.464189	0.340654	0.223524	0.112646	0.00786667	-0.090965	-0.183998	-0.271382	-0.353261	-0.429781	-0.501086	-0.567317	-0.628615	-0.685118	-0.736964	-0.784288	-0.827225	-0.865906	-0.900464	-0.931028	-0.957726	-0.980684	-1.00003
90																		1.82399	1.63779	1.45943	1.28875	1.12557	0.969743	0.82109	0.679455	0.544677	0.416598	0.29506	0.179908	0.0709882	-0.0318528	-0.128766	-0.2199	-0.305404	-0.385424	-0.460104	-0.529588	-0.594019	-0.653536	-0.708278	-0.758382	-0.803984	-0.845218	-0.882217	-0.915113	-0.944033	-0.969107	-0.990462	-1.00822
91																		1.75999	1.57591	1.39965	1.23105	1.06993	0.916142	0.769512	0.62988	0.497086	0.370971	0.251379	0.138154	0.0311408	-0.0698122	-0.164856	-0.254141	-0.337814	-0.416022	-0.488911	-0.556622	-0.619299	-0.677081	-0.730107	-0.778515	-0.82244	-0.862016	-0.897376	-0.928652	-0.955972	-0.979465	-0.999257	-1.01547
92																		1.69838	1.51637	1.34215	1.17557	1.01647	0.864661	0.719999	0.582317	0.451454	0.327252	0.209553	0.0982028	-0.00695382	-0.106069	-0.199294	-0.286778	-0.36867	-0.445115	-0.516259	-0.582245	-0.643214	-0.699308	-0.750664	-0.797421	-0.839713	-0.877676	-0.911441	-0.94114	-0.966902	-0.988856	-1.00713	-1.02184
93																		1.63912	1.45911	1.28688	1.12227	0.965115	0.815244	0.672496	0.53671	0.407725	0.285383	0.169526	0.0599996	-0.0433515	-0.140679	-0.232135	-0.317868	-0.398027	-0.472757	-0.542204	-0.606512	-0.665821	-0.720272	-0.770005	-0.815156	-0.85586	-0.892253	-0.924467	-0.952633	-0.97688	-0.997336	-1.01413	-1.02738
94																		1.58215	1.40408	1.23379	1.07109	0.915829	0.767836	0.626949	0.493005	0.365846	0.245311	0.131244	0.0234899	-0.0781066	-0.173698	-0.263434	-0.347465	-0.42594	-0.499004	-0.566802	-0.629478	-0.687174	-0.740029	-0.788183	-0.831774	-0.870935	-0.905803	-0.936509	-0.963184	-0.985959	-1.00496	-1.02032	-1.03215
95																		1.52741	1.35124	1.18281	1.02198	0.868554	0.722385	0.583304	0.45115	0.325762	0.206983	0.0946542	-0.0113795	-0.111272	-0.205176	-0.293243	-0.375622	-0.452462	-0.523907	-0.590105	-0.651197	-0.707325	-0.758631	-0.805253	-0.847328	-0.884991	-0.918377	-0.947619	-0.972848	-0.994193	-1.01178	-1.02574	-1.0362
96																		1.47485	1.30051	1.13391	0.974874	0.823238	0.678838	0.54151	0.411092	0.287424	0.170347	0.0597044	-0.0446597	-0.142899	-0.235167	-0.321615	-0.402391	-0.477643	-0.547519	-0.612163	-0.671719	-0.726327	-0.77613	-0.821265	-0.861869	-0.898079	-0.930028	-0.95785	-0.981675	-1.00163	-1.01785	-1.03046	-1.03958
97																		1.42442	1.25186	1.08703	0.929737	0.779832	0.637146	0.501517	0.372781	0.25078	0.135354	0.0263452	-0.0764007	-0.173038	-0.26372	-0.348598	-0.42782	-0.501535	-0.569889	-0.633028	-0.691094	-0.74423	-0.792575	-0.836269	-0.875448	-0.910249	-0.940806	-0.967251	-0.989715	-1.00833	-1.02322	-1.03451	-1.04233
98																		1.37608	1.20525	1.04211	0.886516	0.738287	0.597262	0.463277	0.336171	0.215783	0.101954	-0.00547165	-0.106651	-0.201737	-0.290884	-0.374241	-0.451959	-0.524185	-0.591066	-0.652747	-0.709371	-0.76108	-0.808014	-0.850313	-0.888113	-0.92155	-0.950758	-0.97587	-0.997016	-1.01433	-1.02793	-1.03796	-1.04452
99																		1.32978	1.16061	0.999126	0.845164	0.698556	0.559137	0.426743	0.301213	0.182385	0.0701025	-0.035793	-0.135457	-0.229043	-0.316704	-0.398591	-0.474854	-0.54564	-0.611096	-0.671367	-0.726596	-0.776926	-0.822495	-0.863444	-0.89991	-0.932027	-0.959931	-0.983754	-1.00363	-1.01968	-1.03204	-1.04083	-1.04619
100																		1.28546	1.1179	0.958018	0.805637	0.660595	0.522727	0.39187	0.267862	0.150542	0.0397528	-0.064664	-0.162864	-0.255	-0.341226	-0.421693	-0.49655	-0.565945	-0.630025	-0.688934	-0.742815	-0.791812	-0.836063	-0.875708	-0.910884	-0.941727	-0.968371	-0.990948	-1.00959	-1.02443	-1.03558	-1.04319	-1.04737
101																		1.2431	1.07709	0.918746	0.76789	0.624359	0.487989	0.358614	0.236075	0.12021	0.0108617	-0.0921284	-0.188915	-0.279653	-0.364495	-0.443591	-0.517092	-0.585144	-0.647895	-0.70549	-0.758072	-0.805782	-0.848761	-0.887148	-0.92108	-0.950693	-0.976121	-0.997496	-1.01495	-1.02861	-1.03861	-1.04507	-1.04812
102																		1.20264	1.03813	0.881268	0.731882	0.589807	0.454879	0.326934	0.20581	0.0913472	-0.0166132	-0.118228	-0.213654	-0.303044	-0.386552	-0.464327	-0.536521	-0.60328	-0.664751	-0.721079	-0.772407	-0.818878	-0.860632	-0.897806	-0.93054	-0.958967	-0.983223	-1.00344	-1.01975	-1.03228	-1.04116	-1.04652	-1.04848
103																		1.16405	1.00098	0.845543	0.697571	0.556898	0.423357	0.296787	0.177026	0.063912	-0.0427123	-0.143005	-0.23712	-0.325214	-0.407437	-0.483942	-0.554877	-0.620392	-0.680631	-0.73574	-0.785863	-0.831141	-0.871715	-0.907723	-0.939303	-0.96659	-0.989719	-1.00882	-1.02403	-1.03547	-1.04328	-1.04757	-1.04848
104																		1.12728	0.965597	0.811532	0.664919	0.525592	0.393385	0.268136	0.149683	0.0378658	-0.0674749	-0.166496	-0.259353	-0.3462	-0.42719	-0.502474	-0.572201	-0.636519	-0.695575	-0.749514	-0.798478	-0.842611	-0.882051	-0.916939	-0.94741	-0.973601	-0.995647	-1.01368	-1.02783	-1.03823	-1.045	-1.04827	-1.04817
105																		1.0923	0.931947	0.779197	0.633888	0.495852	0.364925	0.240943	0.123745	0.013171	-0.0909385	-0.18874	-0.28039	-0.366042	-0.445849	-0.519962	-0.58853	-0.651701	-0.709622	-0.762437	-0.81029	-0.853324	-0.891677	-0.925489	-0.954898	-0.980038	-1.00104	-1.01805	-1.03118	-1.04058	-1.04636	-1.04866	-1.04759
106																		1.05908	0.899994	0.748503	0.604442	0.467642	0.33794	0.215172	0.0991756	-0.0102084	-0.113139	-0.209774	-0.300268	-0.384776	-0.46345	-0.536441	-0.603899	-0.665972	-0.722806	-0.774546	-0.821335	-0.863316	-0.900629	-0.933412	-0.961802	-0.985936	-1.00595	-1.02197	-1.03413	-1.04257	-1.0474	-1.04876	-1.04677
107																		1.02757	0.869702	0.719415	0.576546	0.440928	0.312396	0.190787	0.0759396	-0.032307	-0.134111	-0.22963	-0.31902	-0.402434	-0.480026	-0.551946	-0.618343	-0.679366	-0.735162	-0.785874	-0.831647	-0.872623	-0.908941	-0.94074	-0.968158	-0.99133	-1.01039	-1.02547	-1.03671	-1.04422	-1.04815	-1.04861	-1.04574
108																		0.997754	0.84104	0.6919	0.550168	0.415676	0.28826	0.167757	0.0540043	-0.0531577	-0.153888	-0.248343	-0.33668	-0.419052	-0.495611	-0.566509	-0.631896	-0.691918	-0.746723	-0.796456	-0.84126	-0.881276	-0.916646	-0.947508	-0.973998	-0.996254	-1.01441	-1.02859	-1.03894	-1.04558	-1.04865	-1.04825	-1.04454
109																		0.969588	0.813975	0.665927	0.525276	0.391856	0.265501	0.146049	0.0333385	-0.0727919	-0.1725	-0.265944	-0.353279	-0.434659	-0.510237	-0.580163	-0.644587	-0.703658	-0.757521	-0.806322	-0.850204	-0.889309	-0.923776	-0.953746	-0.979354	-1.00074	-1.01803	-1.03136	-1.04087	-1.04668	-1.04892	-1.04772	-1.04319
110																		0.943046	0.788478	0.641465	0.50184	0.369436	0.244089	0.125635	0.0139121	-0.0912396	-0.189979	-0.282463	-0.368847	-0.449286	-0.523933	-0.592937	-0.656449	-0.714617	-0.767586	-0.815503	-0.85851	-0.896749	-0.930361	-0.959484	-0.984256	-1.00481	-1.02129	-1.03381	-1.04252	-1.04754	-1.049	-1.04702	-1.04174
111																		0.918099	0.76452	0.618486	0.479832	0.34839	0.223995	0.106485	-0.00430326	-0.108529	-0.206352	-0.297928	-0.383413	-0.462962	-0.536727	-0.604859	-0.667508	-0.724822	-0.776946	-0.824026	-0.866206	-0.903627	-0.936429	-0.964752	-0.988732	-1.0085	-1.02421	-1.03597	-1.04392	-1.04819	-1.04891	-1.04621	-1.0402
112																		0.894722	0.742074	0.596964	0.459225	0.328689	0.205193	0.0885724	-0.0213343	-0.124687	-0.221645	-0.312365	-0.397003	-0.475713	-0.548647	-0.615957	-0.677792	-0.7343	-0.785627	-0.831919	-0.873319	-0.909968	-0.942007	-0.969575	-0.992808	-1.01184	-1.02681	-1.03785	-1.04509	-1.04866	-1.04869	-1.0453	-1.03861
113																		0.872888	0.721115	0.576873	0.439994	0.31031	0.187657	0.0718723	-0.0372065	-0.139739	-0.235885	-0.325801	-0.409643	-0.487564	-0.559718	-0.626256	-0.687326	-0.743077	-0.793656	-0.839207	-0.879874	-0.915798	-0.94712	-0.973978	-0.996511	-1.01485	-1.02914	-1.0395	-1.04607	-1.04898	-1.04835	-1.04431	-1.03699
114																		0.852574	0.70162	0.55819	0.422114	0.293227	0.171364	0.0563609	-0.0519434	-0.153709	-0.249095	-0.338259	-0.421356	-0.49854	-0.569964	-0.635778	-0.696134	-0.751177	-0.801055	-0.845913	-0.885894	-0.92114	-0.951792	-0.977987	-0.999864	-1.01756	-1.0312	-1.04093	-1.04687	-1.04916	-1.04792	-1.04328	-1.03536
115																		0.833757	0.683566	0.540891	0.405564	0.277419	0.156291	0.0420158	-0.0655674	-0.166619	-0.261298	-0.349761	-0.432164	-0.508662	-0.579406	-0.644548	-0.704237	-0.758622	-0.807848	-0.852061	-0.891403	-0.926018	-0.956045	-0.981623	-1.00289	-1.01998	-1.03303	-1.04216	-1.04752	-1.04924	-1.04743	-1.04222	-1.03375
116																		0.816417	0.666932	0.524957	0.390323	0.262865	0.142417	0.0288163	-0.0780991	-0.178489	-0.272513	-0.360328	-0.442089	-0.517951	-0.588066	-0.652585	-0.711657	-0.765432	-0.814054	-0.85767	-0.896421	-0.930451	-0.9599	-0.984906	-1.00561	-1.02214	-1.03463	-1.04322	-1.04804	-1.04922	-1.04689	-1.04116	-1.03218
117																		0.800535	0.6517	0.510368	0.376372	0.249546	0.129724	0.0167434	-0.0895578	-0.18934	-0.282761	-0.369979	-0.45115	-0.526426	-0.595962	-0.659908	-0.718414	-0.771627	-0.819693	-0.862759	-0.900967	-0.934459	-0.963376	-0.987856	-1.00804	-1.02405	-1.03604	-1.04413	-1.04845	-1.04914	-1.04632	-1.04012	-1.03066
118																		0.786093	0.637851	0.497107	0.363694	0.237444	0.118194	0.00577932	-0.099961	-0.199187	-0.292059	-0.378732	-0.459363	-0.534106	-0.603113	-0.666536	-0.724523	-0.777224	-0.824783	-0.867347	-0.905059	-0.93806	-0.966491	-0.99049	-1.0102	-1.02574	-1.03726	-1.0449	-1.04877	-1.049	-1.04574	-1.0391	-1.02921
119																		0.773075	0.62537	0.485157	0.352271	0.226543	0.10781	-0.00409201	-0.109325	-0.208049	-0.300422	-0.386603	-0.466746	-0.541005	-0.609534	-0.672483	-0.730002	-0.782239	-0.82934	-0.87145	-0.908712	-0.941269	-0.96926	-0.992825	-1.0121	-1.02722	-1.03832	-1.04554	-1.049	-1.04883	-1.04517	-1.03813	-1.02785
120																		0.761467	0.614241	0.474505	0.342089	0.216829	0.0985586	-0.0128851	-0.117664	-0.215938	-0.307866	-0.393606	-0.473312	-0.54714	-0.61524	-0.677766	-0.734866	-0.786687	-0.833378	-0.875081	-0.911942	-0.944101	-0.971699	-0.994875	-1.01377	-1.02851	-1.03923	-1.04608	-1.04917	-1.04864	-1.04462	-1.03723	-1.0266
121																		0.751255	0.604453	0.465136	0.333137	0.208288	0.0904262	-0.0206131	-0.124991	-0.222869	-0.314404	-0.399754	-0.479076	-0.552521	-0.620245	-0.682396	-0.739126	-0.790582	-0.83691	-0.878255	-0.914761	-0.946569	-0.973821	-0.996653	-1.01521	-1.02961	-1.04001	-1.04652	-1.04929	-1.04844	-1.0441	-1.0364	-1.02546
122																		0.742427	0.595993	0.45704	0.325401	0.20091	0.0834014	-0.0272874	-0.131318	-0.228852	-0.320047	-0.40506	-0.484047	-0.557162	-0.624558	-0.686386	-0.742795	-0.793934	-0.839948	-0.880982	-0.917181	-0.948685	-0.975636	-0.998171	-1.01643	-1.03054	-1.04065	-1.04688	-1.04937	-1.04825	-1.04363	-1.03566	-1.02445
123																		0.734975	0.588851	0.450206	0.318872	0.194683	0.0774741	-0.0329181	-0.136655	-0.233898	-0.324804	-0.409532	-0.488237	-0.561073	-0.628192	-0.689745	-0.745883	-0.796753	-0.842501	-0.883273	-0.919212	-0.950459	-0.977155	-0.999439	-1.01745	-1.03132	-1.04118	-1.04717	-1.04942	-1.04806	-1.04322	-1.03501	-1.02358
124																		0.728889	0.583019	0.444626	0.313542	0.1896	0.0726361	-0.0375135	-0.14101	-0.238015	-0.328686	-0.41318	-0.491653	-0.56426	-0.631153	-0.692482	-0.748398	-0.799048	-0.844579	-0.885136	-0.920862	-0.951898	-0.978386	-1.00046	-1.01827	-1.03194	-1.0416	-1.0474	-1.04945	-1.0479	-1.04287	-1.03448	-1.02286
125																		0.724163	0.578491	0.440293	0.309403	0.185654	0.0688803	-0.0410805	-0.14439	-0.24121	-0.331697	-0.41601	-0.494304	-0.566732	-0.633449	-0.694604	-0.750347	-0.800826	-0.846188	-0.886577	-0.922138	-0.953011	-0.979337	-1.00125	-1.0189	-1.03241	-1.04192	-1.04757	-1.04947	-1.04777	-1.04259	-1.03405	-1.02229
126																		0.720791	0.57526	0.437202	0.306451	0.182839	0.0662014	-0.0436245	-0.146801	-0.243488	-0.333844	-0.418028	-0.496193	-0.568494	-0.635085	-0.696115	-0.751735	-0.802092	-0.847333	-0.887603	-0.923046	-0.953802	-0.980012	-1.00182	-1.01935	-1.03275	-1.04215	-1.04768	-1.04948	-1.04767	-1.04238	-1.03374	-1.02188
127																		0.718769	0.573323	0.435349	0.304681	0.181151	0.0645957	-0.0451494	-0.148246	-0.244853	-0.335131	-0.419237	-0.497325	-0.56955	-0.636065	-0.697021	-0.752566	-0.80285	-0.848019	-0.888217	-0.923589	-0.954275	-0.980416	-1.00215	-1.01962	-1.03295	-1.04228	-1.04775	-1.04948	-1.04761	-1.04226	-1.03356	-1.02163
128																		0.718095	0.572677	0.434732	0.304091	0.180589	0.0640607	-0.0456575	-0.148727	-0.245308	-0.33556	-0.419639	-0.497702	-0.569902	-0.636391	-0.697322	-0.752843	-0.803103	-0.848248	-0.888422	-0.923769	-0.954432	-0.98055	-1.00226	-1.01971	-1.03302	-1.04233	-1.04777	-1.04948	-1.04759	-1.04222	-1.03349	-1.02154
129																		0.718769	0.573323	0.435349	0.304681	0.181151	0.0645957	-0.0451494	-0.148246	-0.244853	-0.335131	-0.419237	-0.497325	-0.56955	-0.636065	-0.697021	-0.752566	-0.80285	-0.848019	-0.888217	-0.923589	-0.954275	-0.980416	-1.00215	-1.01962	-1.03295	-1.04228	-1.04775	-1.04948	-1.04761	-1.04226	-1.03356	-1.02163
130																		0.720791	0.57526	0.437202	0.306451	0.182839	0.0662014	-0.0436245	-0.146801	-0.243488	-0.333844	-0.418028	-0.496193	-0.568494	-0.635085	-0.696115	-0.751735	-0.802092	-0.847333	-0.887603	-0.923046	-0.953802	-0.980012	-1.00182	-1.01935	-1.03275	-1.04215	-1.04768	-1.04948	-1.04767	-1.04238	-1.03374	-1.02188
131																		0.724163	0.578491	0.440293	0.309403	0.185654	0.0688803	-0.0410805	-0.14439	-0.24121	-0.331697	-0.41601	-0.494304	-0.566732	-0.633449	-0.694604	-0.750347	-0.800826	-0.846188	-0.886577	-0.922138	-0.953011	-0.979337	-1.00125	-1.0189	-1.03241	-1.04192	-1.04757	-1.04947	-1.04777	-1.04259	-1.03405	-1.02229
132																		0.728889	0.583019	0.444626	0.313542	0.1896	0.0726361	-0.0375135	-0.14101	-0.238015	-0.328686	-0.41318	-0.491653	-0.56426	-0.631153	-0.692482	-0.748398	-0.799048	-0.844579	-0.885136	-0.920862	-0.951898	-0.978386	-1.00046	-1.01827	-1.03194	-1.0416	-1.0474	-1.04945	-1.0479	-1.04287	-1.03448	-1.02286
133																		0.734975	0.588851	0.450206	0.318872	0.194683	0.0774741	-0.0329181	-0.136655	-0.233898	-0.324804	-0.409532	-0.488237	-0.561073	-0.628192	-0.689745	-0.745883	-0.796753	-0.842501	-0.883273	-0.919212	-0.950459	-0.977155	-0.999439	-1.01745	-1.03132	-1.04118	-1.04717	-1.04942	-1.04806	-1.04322	-1.03501	-1.02358
134																		0.742427	0.595993	0.45704	0.325401	0.20091	0.0834014	-0.0272874	-0.131318	-0.228852	-0.320047	-0.40506	-0.484047	-0.557162	-0.624558	-0.686386	-0.742795	-0.793934	-0.839948	-0.880982	-0.917181	-0.948685	-0.975636	-0.998171	-1.01643	-1.03054	-1.04065	-1.04688	-1.04937	-1.04825	-1.04363	-1.03566	-1.02445
135																		0.751255	0.604453	0.465136	0.333137	0.208288	0.0904262	-0.0206131	-0.124991	-0.222869	-0.314404	-0.399754	-0.479076	-0.552521	-0.620245	-0.682396	-0.739126	-0.790582	-0.83691	-0.878255	-0.914761	-0.946569	-0.973821	-0.996653	-1.01521	-1.02961	-1.04001	-1.04652	-1.04929	-1.04844	-1.0441	-1.0364	-1.02546
136																		0.761467	0.614241	0.474505	0.342089	0.216829	0.0985586	-0.0128851	-0.117664	-0.215938	-0.307866	-0.393606	-0.473312	-0.54714	-0.61524	-0.677766	-0.734866	-0.786687	-0.833378	-0.875081	-0.911942	-0.944101	-0.971699	-0.994875	-1.01377	-1.02851	-1.03923	-1.04608	-1.04917	-1.04864	-1.04462	-1.03723	-1.0266
137																		0.773075	0.62537	0.485157	0.352271	0.226543	0.10781	-0.00409201	-0.109325	-0.208049	-0.300422	-0.386603	-0.466746	-0.541005	-0.609534	-0.672483	-0.730002	-0.782239	-0.82934	-0.87145	-0.908712	-0.941269	-0.96926	-0.992825	-1.0121	-1.02722	-1.03832	-1.04554	-1.049	-1.04883	-1.04517	-1.03813	-1.02785
138																		0.786093	0.637851	0.497107	0.363694	0.237444	0.118194	0.00577932	-0.099961	-0.199187	-0.292059	-0.378732	-0.459363	-0.534106	-0.603113	-0.666536	-0.724523	-0.777224	-0.824783	-0.867347	-0.905059	-0.93806	-0.966491	-0.99049	-1.0102	-1.02574	-1.03726	-1.0449	-1.04877	-1.049	-1.04574	-1.0391	-1.02921
139																		0.800535	0.6517	0.510368	0.376372	0.249546	0.129724	0.0167434	-0.0895578	-0.18934	-0.282761	-0.369979	-0.45115	-0.526426	-0.595962	-0.659908	-0.718414	-0.771627	-0.819693	-0.862759	-0.900967	-0.934459	-0.963376	-0.987856	-1.00804	-1.02405	-1.03604	-1.04413	-1.04845	-1.04914	-1.04632	-1.04012	-1.03066
140																		0.816417	0.666932	0.524957	0.390323	0.262865	0.142417	0.0288163	-0.0780991	-0.178489	-0.272513	-0.360328	-0.442089	-0.517951	-0.588066	-0.652585	-0.711657	-0.765432	-0.814054	-0.85767	-0.896421	-0.930451	-0.9599	-0.984906	-1.00561	-1.02214	-1.03463	-1.04322	-1.04804	-1.04922	-1.04689	-1.04116	-1.03218
141																		0.833757	0.683566	0.540891	0.405564	0.277419	0.156291	0.0420158	-0.0655674	-0.166619	-0.261298	-0.349761	-0.432164	-0.508662	-0.579406	-0.644548	-0.704237	-0.758622	-0.807848	-0.852061	-0.891403	-0.926018	-0.956045	-0.981623	-1.00289	-1.01998	-1.03303	-1.04216	-1.04752	-1.04924	-1.04743	-1.04222	-1.03375
142																		0.852574	0.70162	0.55819	0.422114	0.293227	0.171364	0.0563609	-0.0519434	-0.153709	-0.249095	-0.338259	-0.421356	-0.49854	-0.569964	-0.635778	-0.696134	-0.751177	-0.801055	-0.845913	-0.885894	-0.92114	-0.951792	-0.977987	-0.999864	-1.01756	-1.0312	-1.04093	-1.04687	-1.04916	-1.04792	-1.04328	-1.03536
143																		0.872888	0.721115	0.576873	0.439994	0.31031	0.187657	0.0718723	-0.0372065	-0.139739	-0.235885	-0.325801	-0.409643	-0.487564	-0.559718	-0.626256	-0.687326	-0.743077	-0.793656	-0.839207	-0.879874	-0.915798	-0.94712	-0.973978	-0.996511	-1.01485	-1.02914	-1.0395	-1.04607	-1.04898	-1.04835	-1.04431	-1.03699
144																		0.894722	0.742074	0.596964	0.459225	0.328689	0.205193	0.0885724	-0.0213343	-0.124687	-0.221645	-0.312365	-0.397003	-0.475713	-0.548647	-0.615957	-0.677792	-0.7343	-0.785627	-0.831919	-0.873319	-0.909968	-0.942007	-0.969575	-0.992808	-1.01184	-1.02681	-1.03785	-1.04509	-1.04866	-1.04869	-1.0453	-1.03861
145																		0.918099	0.76452	0.618486	0.479832	0.34839	0.223995	0.106485	-0.00430326	-0.108529	-0.206352	-0.297928	-0.383413	-0.462962	-0.536727	-0.604859	-0.667508	-0.724822	-0.776946	-0.824026	-0.866206	-0.903627	-0.936429	-0.964752	-0.988732	-1.0085	-1.02421	-1.03597	-1.04392	-1.04819	-1.04891	-1.04621	-1.0402
146																		0.943046	0.788478	0.641465	0.50184	0.369436	0.244089	0.125635	0.0139121	-0.0912396	-0.189979	-0.282463	-0.368847	-0.449286	-0.523933	-0.592937	-0.656449	-0.714617	-0.767586	-0.815503	-0.85851	-0.896749	-0.930361	-0.959484	-0.984256	-1.00481	-1.02129	-1.03381	-1.04252	-1.04754	-1.049	-1.04702	-1.04174
147																		0.969588	0.813975	0.665927	0.525276	0.391856	0.265501	0.146049	0.0333385	-0.0727919	-0.1725	-0.265944	-0.353279	-0.434659	-0.510237	-0.580163	-0.644587	-0.703658	-0.757521	-0.806322	-0.850204	-0.889309	-0.923776	-0.953746	-0.979354	-1.00074	-1.01803	-1.03136	-1.04087	-1.04668	-1.04892	-1.04772	-1.04319
148																		0.997754	0.84104	0.6919	0.550168	0.415676	0.28826	0.167757	0.0540043	-0.0531577	-0.153888	-0.248343	-0.33668	-0.419052	-0.495611	-0.566509	-0.631896	-0.691918	-0.746723	-0.796456	-0.84126	-0.881276	-0.916646	-0.947508	-0.973998	-0.996254	-1.01441	-1.02859	-1.03894	-1.04558	-1.04865	-1.04825	-1.04454
149																		1.02757	0.869702	0.719415	0.576546	0.440928	0.312396	0.190787	0.0759396	-0.032307	-0.134111	-0.22963	-0.31902	-0.402434	-0.480026	-0.551946	-0.618343	-0.679366	-0.735162	-0.785874	-0.831647	-0.872623	-0.908941	-0.94074	-0.968158	-0.99133	-1.01039	-1.02547	-1.03671	-1.04422	-1.04815	-1.04861	-1.04574
150																		1.05908	0.899994	0.748503	0.604442	0.467642	0.33794	0.215172	0.0991756	-0.0102084	-0.113139	-0.209774	-0.300268	-0.384776	-0.46345	-0.536441	-0.603899	-0.665972	-0.722806	-0.774546	-0.821335	-0.863316	-0.900629	-0.933412	-0.961802	-0.985936	-1.00595	-1.02197	-1.03413	-1.04257	-1.0474	-1.04876	-1.04677
151																		1.0923	0.931947	0.779197	0.633888	0.495852	0.364925	0.240943	0.123745	0.013171	-0.0909385	-0.18874	-0.28039	-0.366042	-0.445849	-0.519962	-0.58853	-0.651701	-0.709622	-0.762437	-0.81029	-0.853324	-0.891677	-0.925489	-0.954898	-0.980038	-1.00104	-1.01805	-1.03118	-1.04058	-1.04636	-1.04866	-1.04759
152																		1.12728	0.965597	0.811532	0.664919	0.525592	0.393385	0.268136	0.149683	0.0378658	-0.0674749	-0.166496	-0.259353	-0.3462	-0.42719	-0.502474	-0.572201	-0.636519	-0.695575	-0.749514	-0.798478	-0.842611	-0.882051	-0.916939	-0.94741	-0.973601	-0.995647	-1.01368	-1.02783	-1.03823	-1.045	-1.04827	-1.04817
153																		1.16405	1.00098	0.845543	0.697571	0.556898	0.423357	0.296787	0.177026	0.063912	-0.0427123	-0.143005	-0.23712	-0.325214	-0.407437	-0.483942	-0.554877	-0.620392	-0.680631	-0.73574	-0.785863	-0.831141	-0.871715	-0.907723	-0.939303	-0.96659	-0.989719	-1.00882	-1.02403	-1.03547	-1.04328	-1.04757	-1.04848
154																		1.20264	1.03813	0.881268	0.731882	0.589807	0.454879	0.326934	0.20581	0.0913472	-0.0166132	-0.118228	-0.213654	-0.303044	-0.386552	-0.464327	-0.536521	-0.60328	-0.664751	-0.721079	-0.772407	-0.818878	-0.860632	-0.897806	-0.93054	-0.958967	-0.983223	-1.00344	-1.01975	-1.03228	-1.04116	-1.04652	-1.04848
155																		1.2431	1.07709	0.918746	0.76789	0.624359	0.487989	0.358614	0.236075	0.12021	0.0108617	-0.0921284	-0.188915	-0.279653	-0.364495	-0.443591	-0.517092	-0.585144	-0.647895	-0.70549	-0.758072	-0.805782	-0.848761	-0.887148	-0.92108	-0.950693	-0.976121	-0.997496	-1.01495	-1.02861	-1.03861	-1.04507	-1.04812
156																		1.28546	1.1179	0.958018	0.805637	0.660595	0.522727	0.39187	0.267862	0.150542	0.0397528	-0.064664	-0.162864	-0.255	-0.341226	-0.421693	-0.49655	-0.565945	-0.630025	-0.688934	-0.742815	-0.791812	-0.836063	-0.875708	-0.910884	-0.941727	-0.968371	-0.990948	-1.00959	-1.02443	-1.03558	-1.04319	-1.04737
157																		1.32978	1.16061	0.999126	0.845164	0.698556	0.559137	0.426743	0.301213	0.182385	0.0701025	-0.035793	-0.135457	-0.229043	-0.316704	-0.398591	-0.474854	-0.54564	-0.611096	-0.671367	-0.726596	-0.776926	-0.822495	-0.863444	-0.89991	-0.932027	-0.959931	-0.983754	-1.00363	-1.01968	-1.03204	-1.04083	-1.04619
158																		1.37608	1.20525	1.04211	0.886516	0.738287	0.597262	0.463277	0.336171	0.215783	0.101954	-0.00547165	-0.106651	-0.201737	-0.290884	-0.374241	-0.451959	-0.524185	-0.591066	-0.652747	-0.709371	-0.76108	-0.808014	-0.850313	-0.888113	-0.92155	-0.950758	-0.97587	-0.997016	-1.01433	-1.02793	-1.03796	-1.04452
159																		1.42442	1.25186	1.08703	0.929737	0.779832	0.637146	0.501517	0.372781	0.25078	0.135354	0.0263452	-0.0764007	-0.173038	-0.26372	-0.348598	-0.42782	-0.501535	-0.569889	-0.633028	-0.691094	-0.74423	-0.792575	-0.836269	-0.875448	-0.910249	-0.940806	-0.967251	-0.989715	-1.00833	-1.02322	-1.03451	-1.04233
160																		1.47485	1.30051	1.13391	0.974874	0.823238	0.678838	0.54151	0.411092	0.287424	0.170347	0.0597044	-0.0446597	-0.142899	-0.235167	-0.321615	-0.402391	-0.477643	-0.547519	-0.612163	-0.671719	-0.726327	-0.77613	-0.821265	-0.861869	-0.898079	-0.930028	-0.95785	-0.981675	-1.00163	-1.01785	-1.03046	-1.03958
161																		1.52741	1.35124	1.18281	1.02198	0.868554	0.722385	0.583304	0.45115	0.325762	0.206983	0.0946542	-0.0113795	-0.111272	-0.205176	-0.293243	-0.375622	-0.452462	-0.523907	-0.590105	-0.651197	-0.707325	-0.758631	-0.805253	-0.847328	-0.884991	-0.918377	-0.947619	-0.972848	-0.994193	-1.01178	-1.02574	-1.0362
162																		1.58215	1.40408	1.23379	1.07109	0.915829	0.767836	0.626949	0.493005	0.365846	0.245311	0.131244	0.0234899	-0.0781066	-0.173698	-0.263434	-0.347465	-0.42594	-0.499004	-0.566802	-0.629478	-0.687174	-0.740029	-0.788183	-0.831774	-0.870935	-0.905803	-0.936509	-0.963184	-0.985959	-1.00496	-1.02032	-1.03215
163																		1.63912	1.45911	1.28688	1.12227	0.965115	0.815244	0.672496	0.53671	0.407725	0.285383	0.169526	0.0599996	-0.0433515	-0.140679	-0.232135	-0.317868	-0.398027	-0.472757	-0.542204	-0.606512	-0.665821	-0.720272	-0.770005	-0.815156	-0.85586	-0.892253	-0.924467	-0.952633	-0.97688	-0.997336	-1.01413	-1.02738
164																		1.69838	1.51637	1.34215	1.17557	1.01647	0.864661	0.719999	0.582317	0.451454	0.327252	0.209553	0.0982028	-0.00695382	-0.106069	-0.199294	-0.286778	-0.36867	-0.445115	-0.516259	-0.582245	-0.643214	-0.699308	-0.750664	-0.797421	-0.839713	-0.877676	-0.911441	-0.94114	-0.966902	-0.988856	-1.00713	-1.02184
165																		1.75999	1.57591	1.39965	1.23105	1.06993	0.916142	0.769512	0.62988	0.497086	0.370971	0.251379	0.138154	0.0311408	-0.0698122	-0.164856	-0.254141	-0.337814	-0.416022	-0.488911	-0.556622	-0.619299	-0.677081	-0.730107	-0.778515	-0.82244	-0.862016	-0.897376	-0.928652	-0.955972	-0.979465	-0.999257	-1.01547
166																		1.82399	1.63779	1.45943	1.28875	1.12557	0.969743	0.82109	0.679455	0.544677	0.416598	0.29506	0.179908	0.0709882	-0.0318528	-0.128766	-0.2199	-0.305404	-0.385424	-0.460104	-0.529588	-0.594019	-0.653536	-0.708278	-0.758382	-0.803984	-0.845218	-0.882217	-0.915113	-0.944033	-0.969107	-0.990462	-1.00822
167																		1.89044	1.70207	1.52156	1.34874	1.18345	1.02552	0.874792	0.7311	0.594285	0.464189	0.340654	0.223524	0.112646	0.00786667	-0.090965	-0.183998	-0.271382	-0.353261	-0.429781	-0.501086	-0.567317	-0.628615	-0.685118	-0.736964	-0.784288	-0.827225	-0.865906	-0.900464	-0.931028	-0.957726	-0.980684	-1.00003
168																		1.95941	1.7688	1.58608	1.41107	1.24361	1.08353	0.930675	0.784874	0.64597	0.513804	0.388219	0.269061	0.156173	0.0494053	-0.051395	-0.146377	-0.235688	-0.319475	-0.397884	-0.471056	-0.539135	-0.602259	-0.66057	-0.714202	-0.763293	-0.807976	-0.848384	-0.884648	-0.916898	-0.945261	-0.969865	-0.990834
169																		2.03095	1.83806	1.65307	1.47581	1.30613	1.14384	0.988802	0.840837	0.69979	0.565503	0.437817	0.316578	0.201631	0.0928235	-0.00999512	-0.106975	-0.198263	-0.284006	-0.36435	-0.439438	-0.50941	-0.574409	-0.634572	-0.690036	-0.740939	-0.787412	-0.82959	-0.867604	-0.901582	-0.931653	-0.957944	-0.980579
170																		2.10513	1.90989	1.72258	1.54302	1.37106	1.20651	1.04923	0.899052	0.75581	0.619348	0.489509	0.366138	0.24908	0.138184	0.0332967	-0.0657298	-0.159044	-0.246792	-0.329119	-0.406169	-0.478082	-0.545001	-0.607062	-0.664404	-0.717162	-0.765471	-0.809463	-0.849269	-0.885018	-0.916839	-0.944859	-0.969202
171																		2.182	1.98437	1.79468	1.61276	1.43846	1.27161	1.11203	0.959582	0.814091	0.675403	0.543359	0.417805	0.298585	0.185549	0.078544	-0.0225788	-0.117968	-0.207769	-0.292127	-0.371186	-0.445087	-0.513971	-0.577977	-0.637242	-0.691901	-0.742089	-0.787938	-0.829579	-0.867143	-0.900756	-0.930546	-0.956638
172																		2.26164	2.06155	1.86943	1.6851	1.50841	1.33919	1.17727	1.02249	0.8747	0.733733	0.599432	0.471643	0.350212	0.234985	0.125812	0.0225436	-0.0749685	-0.166871	-0.253308	-0.334424	-0.41036	-0.481256	-0.547252	-0.608484	-0.665089	-0.7172	-0.76495	-0.80847	-0.847891	-0.883339	-0.914941	-0.942822
173																		2.34412	2.14151	1.9469	1.7601	1.58097	1.40932	1.245	1.08785	0.937704	0.794404	0.657795	0.52772	0.404025	0.286558	0.175168	0.0697042	-0.0299802	-0.124032	-0.212596	-0.295816	-0.373833	-0.446788	-0.514819	-0.578065	-0.63666	-0.690738	-0.740433	-0.785876	-0.827195	-0.86452	-0.897976	-0.927688
174																		2.42949	2.22432	2.02715	1.83784	1.6562	1.48208	1.31531	1.15572	1.00317	0.857486	0.718516	0.586104	0.460095	0.340337	0.226679	0.118971	0.0170657	-0.0791839	-0.169923	-0.255293	-0.335439	-0.410498	-0.480612	-0.545915	-0.606545	-0.662635	-0.714319	-0.761726	-0.804988	-0.844231	-0.879583	-0.911167
175																		2.51784	2.31003	2.11027	1.91837	1.73418	1.55753	1.38825	1.22618	1.07117	0.923048	0.781665	0.646864	0.51849	0.396391	0.280416	0.170414	0.0662388	-0.0322568	-0.125218	-0.212787	-0.295107	-0.372318	-0.444558	-0.511966	-0.574675	-0.632822	-0.686537	-0.735953	-0.781199	-0.822403	-0.859692	-0.89319
176																		2.60922	2.39874	2.19631	2.00178	1.81498	1.63574	1.4639	1.29929	1.14177	0.99116	0.847313	0.710072	0.579283	0.454792	0.336449	0.224105	0.117611	0.0168206	-0.0784105	-0.168226	-0.252767	-0.332176	-0.406589	-0.476145	-0.540979	-0.601225	-0.657017	-0.708485	-0.755758	-0.798965	-0.838233	-0.873685
177																		2.70372	2.49049	2.28536	2.08814	1.89867	1.71679	1.54233	1.37514	1.21505	1.0619	0.915533	0.775801	0.642545	0.515612	0.394852	0.280115	0.171254	0.0681211	-0.0294279	-0.121536	-0.208346	-0.289998	-0.36663	-0.43838	-0.505383	-0.567774	-0.625685	-0.679248	-0.728591	-0.773844	-0.815131	-0.85258
178																		2.80141	2.58538	2.37748	2.17751	1.98532	1.80075	1.62362	1.45378	1.29107	1.13533	0.9864	0.844125	0.708351	0.578926	0.455699	0.338521	0.227243	0.121719	0.0218045	-0.0726445	-0.16177	-0.245711	-0.324608	-0.398597	-0.467814	-0.532393	-0.592468	-0.648168	-0.699624	-0.746964	-0.790314	-0.829799
179																		2.90236	2.68348	2.47275	2.26998	2.07502	1.8877	1.70785	1.53531	1.36993	1.21154	1.05999	0.915119	0.776777	0.64481	0.519066	0.399397	0.285654	0.177691	0.0753625	-0.0214742	-0.112961	-0.199239	-0.280445	-0.356719	-0.428195	-0.495007	-0.557289	-0.61517	-0.668782	-0.718251	-0.763705	-0.805268
180																		3.00665	2.78487	2.57125	2.36563	2.16783	1.97771	1.79508	1.61979	1.45169	1.2906	1.13638	0.988862	0.847901	0.713341	0.58503	0.462821	0.346564	0.236113	0.131324	0.032052	-0.0618436	-0.150503	-0.234066	-0.31267	-0.386449	-0.455538	-0.52007	-0.580176	-0.635986	-0.687627	-0.735226	-0.778908
181																		3.11436	2.88961	2.67306	2.46452	2.26385	2.07086	1.8854	1.70731	1.53643	1.37259	1.21564	1.06543	0.921801	0.784598	0.653671	0.528872	0.410052	0.297065	0.189767	0.0880129	-0.00833816	-0.0994266	-0.185391	-0.266369	-0.342497	-0.413907	-0.480734	-0.543107	-0.601158	-0.655013	-0.704799	-0.750641
182																		3.22557	2.99781	2.77825	2.56675	2.36314	2.16724	1.9789	1.79795	1.62423	1.45759	1.29787	1.14491	0.998558	0.858661	0.725068	0.59763	0.476199	0.360628	0.250772	0.146489	0.0476358	-0.0459275	-0.13434	-0.217738	-0.296258	-0.370034	-0.439199	-0.503883	-0.564217	-0.620328	-0.672343	-0.720387
183																		3.34037	3.10952	2.88692	2.6724	2.46579	2.26692	2.07564	1.89178	1.71518	1.54569	1.38314	1.22738	1.07825	0.935613	0.799304	0.669178	0.545086	0.426883	0.314423	0.207563	0.10616	0.010076	-0.0808294	-0.166693	-0.247651	-0.323836	-0.395383	-0.462421	-0.525081	-0.58349	-0.637776	-0.688062
184																		3.45883	3.22485	2.99915	2.78154	2.57188	2.37	2.17572	1.9889	1.80936	1.63696	1.47153	1.31292	1.16097	1.01554	0.876463	0.743599	0.616798	0.495914	0.380801	0.271317	0.167319	0.0686672	-0.0247772	-0.113151	-0.196591	-0.275231	-0.349203	-0.418638	-0.483667	-0.544417	-0.601014	-0.653584
185																		3.58105	3.34388	3.11501	2.89427	2.68151	2.47654	2.27922	2.08938	1.90686	1.73149	1.56313	1.40162	1.2468	1.09852	0.956629	0.820978	0.691419	0.567806	0.449993	0.337837	0.231197	0.129931	0.0339024	-0.0570278	-0.142995	-0.224132	-0.300574	-0.372449	-0.43989	-0.503022	-0.561973	-0.616868
186																		3.7071	3.46668	3.23459	3.01067	2.79475	2.58665	2.38623	2.19332	2.00775	1.82938	1.65803	1.49357	1.33582	1.18465	1.03989	0.901402	0.769037	0.642646	0.522085	0.40721	0.297881	0.193955	0.0952957	0.00176449	-0.0867741	-0.170454	-0.249408	-0.323768	-0.393662	-0.459219	-0.520565	-0.577826
187																		3.83708	3.59336	3.358	3.13083	2.91169	2.70041	2.49684	2.3008	2.11214	1.9307	1.75632	1.58884	1.42812	1.274	1.12633	0.984959	0.849738	0.720521	0.597164	0.479524	0.367458	0.260827	0.159491	0.0633136	-0.0278414	-0.114108	-0.195619	-0.272505	-0.344896	-0.41292	-0.476704	-0.536371
188																		3.97108	3.72399	3.4853	3.25483	3.03242	2.81791	2.61112	2.41191	2.2201	2.03554	1.85808	1.68755	1.5238	1.36668	1.21605	1.07174	0.933613	0.801522	0.675322	0.554868	0.44002	0.330636	0.226578	0.127709	0.033893	-0.0550043	-0.139115	-0.218572	-0.293502	-0.364035	-0.430297	-0.492414
189																		4.10918	3.85868	3.6166	3.38278	3.15705	2.93924	2.72919	2.52674	2.33173	2.144	1.9634	1.78976	1.62294	1.46278	1.30912	1.16183	1.02075	0.885741	0.756649	0.633335	0.515656	0.403474	0.296648	0.195042	0.0985204	0.00694812	-0.0798071	-0.161876	-0.239389	-0.312473	-0.381256	-0.445862
190																		4.25149	3.99751	3.75199	3.51476	3.28564	3.06449	2.85112	2.64539	2.44713	2.25618	2.07238	1.89559	1.72563	1.56238	1.40566	1.25533	1.11125	0.973268	0.841237	0.715015	0.594461	0.479433	0.369794	0.265406	0.166134	0.0718422	-0.0176008	-0.102326	-0.182464	-0.258142	-0.329486	-0.396622
191																		4.39809	4.14058	3.89156	3.65086	3.41831	3.19375	2.97702	2.76795	2.56638	2.37215	2.18512	2.00511	1.83198	1.66557	1.50574	1.35233	1.2052	1.0642	0.929182	0.800005	0.676527	0.558608	0.44611	0.338895	0.236827	0.139772	0.0475977	-0.0398273	-0.122632	-0.200946	-0.274894	-0.344602
192																		0.467491	4.28798	4.03541	3.79119	3.55515	3.32714	3.10698	2.89451	2.68958	2.49203	2.3017	2.11843	1.94207	1.77247	1.60947	1.45293	1.3027	1.15863	1.02058	0.888399	0.761951	0.641095	0.525692	0.415604	0.310696	0.210834	0.115884	0.0257165	-0.0597989	-0.14079	-0.217384	-0.289704
193																				4.18363	3.93583	3.69625	3.46473	3.24109	3.02518	2.81684	2.61591	2.42223	2.23565	2.05601	1.88316	1.71695	1.55723	1.40385	1.25666	1.11552	0.980295	0.850831	0.726991	0.608637	0.495632	0.387839	0.285124	0.187356	0.0944026	0.00613424	-0.0775769	-0.156857	-0.231832
194																					4.0849	3.84172	3.60663	3.37946	3.16005	2.94824	2.74388	2.54681	2.35686	2.17389	1.99774	1.82826	1.66531	1.50873	1.35838	1.21412	1.07579	0.943265	0.816395	0.695044	0.579076	0.468354	0.362743	0.262112	0.16633	0.0752658	-0.0112075	-0.0932166	-0.170886
195																							3.75294	3.52218	3.29922	3.0839	2.87605	2.67553	2.48216	2.29581	2.11631	1.94352	1.77729	1.61747	1.4639	1.31646	1.17499	1.03935	0.909407	0.785014	0.666038	0.552341	0.44379	0.340253	0.241598	0.147696	0.0584186	-0.0263607	-0.106767
196																									3.4428	3.22391	3.01252	2.80849	2.61166	2.42188	2.23898	2.06283	1.89327	1.73015	1.57332	1.42265	1.27799	1.1392	1.00613	0.878649	0.756619	0.639903	0.528368	0.421881	0.320311	0.223527	0.131403	0.0438121	-0.0393716
197																										3.36837	3.15339	2.94581	2.74546	2.55219	2.36585	2.18628	2.01334	1.84688	1.68675	1.5328	1.3849	1.2429	1.10667	0.976051	0.850922	0.731143	0.61658	0.507099	0.40257	0.302863	0.20785	0.117405	0.0314032
198																												3.08758	2.88366	2.68686	2.49702	2.31399	2.13762	1.96776	1.80427	1.64701	1.49582	1.35057	1.21112	1.07733	0.949054	0.826167	0.70853	0.596012	0.488481	0.385808	0.287865	0.194524	0.105662
199																														2.82599	2.6326	2.44605	2.26621	2.09291	1.92602	1.76538	1.61086	1.46232	1.3196	1.18258	1.05112	0.92508	0.804326	0.688727	0.578151	0.472469	0.371553	0.275275	0.183513
200																																2.58259	2.39921	2.22243	2.05208	1.88803	1.73013	1.57824	1.43222	1.29193	1.15723	1.02799	0.904076	0.785352	0.671688	0.562954	0.459022	0.359767	0.265062
201																																	2.53675	2.35642	2.18257	2.01506	1.85373	1.69845	1.54907	1.40547	1.26749	1.13501	1.00789	0.885996	0.769201	0.657373	0.550384	0.448108	0.35042
202																																			2.31761	2.14658	1.98178	1.82306	1.67029	1.52332	1.38202	1.24625	1.11588	0.990772	0.870801	0.755836	0.645748	0.54041	0.439698
203																																					2.11439	1.95219	1.79596	1.64559	1.50092	1.36182	1.22815	1.09979	0.976602	0.858458	0.745228	0.636786	0.533008
204																																							1.92622	1.77239	1.62431	1.48183	1.34483	1.21317	1.08672	0.965351	0.848937	0.73735	0.630466
205																																								1.90385	1.7523	1.6064	1.46602	1.33102	1.20126	1.07663	0.956992	0.842218	0.732186
206																																										1.73566	1.59185	1.45346	1.32036	1.19242	1.06951	0.951507	0.838286
207																																												1.58061	1.44412	1.31283	1.18661	1.06534	0.948885
208																																													1.57266	1.43798	1.30841	1.18382	1.0641
209																																															1.43503	1.3071	1.18406
210																																																	1.30889
211
212
213
214
215
216
217
218
219
220
221
222
223
224
225
226
227
228
229
230
231
232
233
234
235
236
237
238
239
240
241
242
243
244
245
246
247
248
249
250
251
252
253
254
255
256
[truncated: 208 more columns]

## Sheet: bas27
	0	1	2	3	4	5	6	7	8	9	10	11	12	13	14	15	16	17	18	19	20	21	22	23	24	25	26	27	28	29	30	31	32	33	34	35	36	37	38	39	40	41	42	43	44	45	46	47	48
0
1
2
3
4
5
6
7
8
9
10
11
12
13
14
15
16
17
18
19
20
21
22
23
24
25
26
27
28
29
30
31
32
33
34
35
36
37
38
39
40
41
42
43
44
45
46																																																	2.31994
47																																															2.07571	2.0262	1.97973
48																																													1.82734	1.7804	1.73712	1.69714	1.6601
49																																												1.53306	1.49135	1.45361	1.41943	1.38844	1.36029
50																																										1.28869	1.24674	1.20951	1.17655	1.14746	1.12184	1.09931	1.07953
51																																								1.05221	1.008	0.969355	0.935801	0.906873	0.882136	0.861174	0.843593	0.829019	0.817101
52																																							0.78025	0.738071	0.70189	0.671197	0.645511	0.62437	0.607338	0.593997	0.583955	0.576837	0.572292
53																																					0.569044	0.520984	0.479936	0.445342	0.41667	0.393412	0.375085	0.361226	0.3514	0.345188	0.342199	0.342056	0.344408
54																																			0.380361	0.323851	0.275478	0.234631	0.200726	0.173207	0.15154	0.135217	0.123754	0.11669	0.113587	0.114028	0.117619	0.123986	0.132776
55																																	0.220636	0.152873	0.0944865	0.0448104	0.00320775	-0.0309318	-0.0581922	-0.0791314	-0.0942824	-0.104154	-0.10923	-0.109972	-0.106818	-0.100186	-0.0904699	-0.0780442	-0.0632628
56																																0.0147079	-0.0566185	-0.117932	-0.169927	-0.213268	-0.248593	-0.276513	-0.297613	-0.312449	-0.321557	-0.325444	-0.324595	-0.319472	-0.310514	-0.298137	-0.282737	-0.264689	-0.244346
57																														-0.0835126	-0.170953	-0.246955	-0.312272	-0.367629	-0.413718	-0.451206	-0.480731	-0.502904	-0.518309	-0.527505	-0.531026	-0.52938	-0.523054	-0.512507	-0.498181	-0.480492	-0.459835	-0.436585	-0.411098
58																												-0.134166	-0.241151	-0.335145	-0.416963	-0.48739	-0.547179	-0.597053	-0.637708	-0.669808	-0.693994	-0.710875	-0.721037	-0.725039	-0.723414	-0.716672	-0.705299	-0.689756	-0.670483	-0.647898	-0.622396	-0.594353	-0.564123
59																										-0.129122	-0.25935	-0.374901	-0.476655	-0.565459	-0.642129	-0.707448	-0.762172	-0.807023	-0.842696	-0.869859	-0.889149	-0.901179	-0.906533	-0.905771	-0.899426	-0.88801	-0.872007	-0.851879	-0.828067	-0.800988	-0.771039	-0.738595	-0.70401
60																									-0.217174	-0.358119	-0.483509	-0.594258	-0.691246	-0.77532	-0.847297	-0.90796	-0.958065	-0.998335	-1.02947	-1.05212	-1.06695	-1.07455	-1.07552	-1.0704	-1.05975	-1.04407	-1.02384	-0.99952	-0.971562	-0.940378	-0.906365	-0.869899	-0.831335
61																							-0.105712	-0.276171	-0.429175	-0.565708	-0.686716	-0.793115	-0.885784	-0.965572	-1.03329	-1.08974	-1.13565	-1.17177	-1.19878	-1.21735	-1.22812	-1.2317	-1.22869	-1.21963	-1.20506	-1.1855	-1.16143	-1.13331	-1.10158	-1.06667	-1.02896	-0.988836	-0.946654
62																					0.0844988	-0.119887	-0.30477	-0.471207	-0.620216	-0.752779	-0.869845	-0.972329	-1.06111	-1.13704	-1.20093	-1.25357	-1.29571	-1.32808	-1.35138	-1.36626	-1.37338	-1.37334	-1.36673	-1.35411	-1.33601	-1.31295	-1.28541	-1.25385	-1.21872	-1.18043	-1.13939	-1.09596	-1.05051
63																				0.120462	-0.100864	-0.301618	-0.482892	-0.645741	-0.791184	-0.920205	-1.03375	-1.13274	-1.21805	-1.29053	-1.35099	-1.40023	-1.439	-1.46802	-1.48799	-1.49958	-1.50342	-1.50014	-1.49031	-1.47449	-1.45323	-1.42703	-1.39638	-1.36174	-1.32356	-1.28225	-1.23821	-1.19182	-1.14343
64																		1.00873	0.192543	-0.0472443	-0.265346	-0.462894	-0.640979	-0.800658	-0.942949	-1.06884	-1.17927	-1.27516	-1.3574	-1.42682	-1.48426	-1.53048	-1.56626	-1.59231	-1.60933	-1.61799	-1.61893	-1.61276	-1.60007	-1.58142	-1.55735	-1.52836	-1.49495	-1.45757	-1.41667	-1.37267	-1.32596	-1.27693	-1.22592
65																		0.302188	0.0423868	-0.194574	-0.409863	-0.604612	-0.779913	-0.936822	-1.07636	-1.19951	-1.30722	-1.4004	-1.47994	-1.54669	-1.60147	-1.64505	-1.67821	-1.70165	-1.71608	-1.72217	-1.72056	-1.71186	-1.69666	-1.67552	-1.64897	-1.61752	-1.58168	-1.54189	-1.4986	-1.45222	-1.40317	-1.35181	-1.29849
66																		0.169457	-0.0879066	-0.322439	-0.53531	-0.727651	-0.900556	-1.05508	-1.19224	-1.31303	-1.41839	-1.50923	-1.58645	-1.65089	-1.70336	-1.74467	-1.77555	-1.79673	-1.80892	-1.81279	-1.80896	-1.79807	-1.78068	-1.75737	-1.72867	-1.6951	-1.65714	-1.61525	-1.56987	-1.52144	-1.47034	-1.41694	-1.36162
67																		0.0560637	-0.199246	-0.431731	-0.642562	-0.83287	-1.00375	-1.15625	-1.29141	-1.41019	-1.51356	-1.60242	-1.67767	-1.74014	-1.79066	-1.83002	-1.85897	-1.87823	-1.88851	-1.89048	-1.88476	-1.87199	-1.85274	-1.82758	-1.79705	-1.76165	-1.72187	-1.67818	-1.63103	-1.58082	-1.52796	-1.47283	-1.41578
68																		-0.038895	-0.292518	-0.523321	-0.732473	-0.921107	-1.09031	-1.24115	-1.37465	-1.49178	-1.59349	-1.68071	-1.75432	-1.81516	-1.86406	-1.9018	-1.92914	-1.9468	-1.95549	-1.95586	-1.94857	-1.93423	-1.91343	-1.88672	-1.85464	-1.81771	-1.77641	-1.73121	-1.68256	-1.63086	-1.57653	-1.51993	-1.46142
69																		-0.116303	-0.368592	-0.59806	-0.805879	-0.99318	-1.16106	-1.31057	-1.44273	-1.55854	-1.65893	-1.74483	-1.81712	-1.87665	-1.92424	-1.96067	-1.98671	-2.00308	-2.01047	-2.00956	-2.00099	-1.98538	-1.9633	-1.93533	-1.902	-1.86382	-1.82128	-1.77484	-1.72496	-1.67204	-1.6165	-1.55869	-1.499
70																		-0.177025	-0.428314	-0.656781	-0.863595	-1.04989	-1.21676	-1.36526	-1.49642	-1.61121	-1.7106	-1.79549	-1.86677	-1.92529	-1.97187	-2.00729	-2.03233	-2.04769	-2.05408	-2.05217	-2.0426	-2.02599	-2.00293	-1.97396	-1.93965	-1.90049	-1.85697	-1.80957	-1.75871	-1.70483	-1.64833	-1.58957	-1.52893
71																		-0.221904	-0.472513	-0.700294	-0.906418	-1.09202	-1.25819	-1.40599	-1.53644	-1.65052	-1.74919	-1.83337	-1.90393	-1.96173	-2.00759	-2.04229	-2.0666	-2.08124	-2.0869	-2.08427	-2.07397	-2.05663	-2.03284	-2.00315	-1.96811	-1.92822	-1.88398	-1.83585	-1.78428	-1.72968	-1.67246	-1.61299	-1.55164
72																		-0.251765	-0.501996	-0.729393	-0.935125	-1.12033	-1.28609	-1.43348	-1.56351	-1.67717	-1.77541	-1.85915	-1.92927	-1.98663	-2.03204	-2.06629	-2.09014	-2.10431	-2.10951	-2.10641	-2.09565	-2.07783	-2.05356	-2.0234	-1.98788	-1.94751	-1.90279	-1.85417	-1.80212	-1.74704	-1.68933	-1.62937	-1.56753
73																		-0.267411	-0.517554	-0.744851	-0.950475	-1.13556	-1.3012	-1.44845	-1.57833	-1.69184	-1.78992	-1.87349	-1.94344	-2.00061	-2.04583	-2.07988	-2.10353	-2.11749	-2.12248	-2.11916	-2.10816	-2.09012	-2.06561	-2.03521	-1.99944	-1.95882	-1.91385	-1.86498	-1.81266	-1.75731	-1.69934	-1.63911	-1.577
74																		-0.269629	-0.519956	-0.747426	-0.95321	-1.13844	-1.30422	-1.45159	-1.58159	-1.6952	-1.79338	-1.87703	-1.94705	-2.00429	-2.04956	-2.08366	-2.10735	-2.12134	-2.12635	-2.12304	-2.11205	-2.094	-2.06949	-2.03906	-2.00327	-1.96262	-1.91761	-1.8687	-1.81633	-1.76093	-1.7029	-1.64261	-1.58042
75																		-0.259185	-0.509955	-0.737853	-0.944051	-1.12968	-1.29584	-1.44359	-1.57395	-1.68791	-1.78642	-1.8704	-1.94073	-1.99827	-2.04383	-2.0782	-2.10215	-2.1164	-2.12165	-2.11857	-2.10781	-2.08998	-2.06566	-2.03544	-1.99983	-1.95936	-1.91452	-1.86577	-1.81355	-1.7583	-1.7004	-1.64024	-1.57818
76																		-0.236827	-0.488284	-0.716852	-0.923703	-1.10997	-1.27676	-1.42511	-1.55607	-1.6706	-1.76967	-1.8542	-1.92506	-1.98312	-2.02919	-2.06406	-2.08848	-2.1032	-2.10891	-2.10627	-2.09594	-2.07852	-2.05462	-2.02479	-1.98957	-1.94947	-1.90499	-1.85659	-1.80472	-1.7498	-1.69222	-1.63238	-1.57062
77																		-0.203286	-0.455658	-0.685123	-0.892855	-1.07999	-1.24761	-1.3968	-1.52856	-1.64389	-1.74374	-1.82902	-1.90063	-1.95942	-2.0062	-2.04176	-2.06688	-2.08226	-2.08862	-2.08662	-2.07692	-2.06012	-2.03681	-2.00756	-1.97291	-1.93337	-1.88944	-1.84158	-1.79023	-1.73581	-1.67873	-1.61937	-1.55809
78																		-0.159271	-0.412775	-0.643352	-0.852175	-1.04038	-1.20906	-1.35928	-1.49205	-1.60838	-1.7092	-1.79545	-1.868	-1.92771	-1.9754	-2.01186	-2.03784	-2.05408	-2.06128	-2.06011	-2.05121	-2.0352	-2.01268	-1.98419	-1.95029	-1.91148	-1.86827	-1.82111	-1.77045	-1.71671	-1.66029	-1.60158	-1.54093
79																		-0.105478	-0.360315	-0.592204	-0.802317	-0.991789	-1.16172	-1.31316	-1.44715	-1.56466	-1.66665	-1.75404	-1.82772	-1.88854	-1.93732	-1.97484	-2.00188	-2.01916	-2.02737	-2.0272	-2.01928	-2.00424	-1.98265	-1.9551	-1.92211	-1.8842	-1.84186	-1.79556	-1.74575	-1.69284	-1.63724	-1.57933	-1.51947
80																		-0.0425822	-0.298941	-0.532328	-0.743916	-0.934841	-1.1062	-1.25905	-1.39442	-1.5133	-1.61663	-1.70535	-1.78033	-1.84242	-1.89246	-1.93123	-1.95948	-1.97796	-1.98735	-1.98834	-1.98156	-1.96764	-1.94716	-1.92069	-1.88876	-1.8519	-1.81059	-1.76531	-1.71649	-1.66456	-1.60992	-1.55296	-1.49402
81																		0.0287578	-0.229298	-0.464357	-0.677593	-0.870142	-1.0431	-1.19753	-1.33445	-1.45486	-1.5597	-1.6499	-1.72634	-1.78987	-1.84133	-1.88149	-1.91112	-1.93095	-1.94167	-1.94397	-1.93848	-1.92583	-1.9066	-1.88136	-1.85064	-1.81497	-1.77484	-1.7307	-1.68302	-1.6322	-1.57866	-1.52277	-1.46489
82																		0.1079	-0.152015	-0.388907	-0.60395	-0.798281	-0.972996	-1.12916	-1.26779	-1.38987	-1.49638	-1.58821	-1.66626	-1.73138	-1.7844	-1.8261	-1.85725	-1.87857	-1.89077	-1.89452	-1.89046	-1.87922	-1.86137	-1.83749	-1.80812	-1.77377	-1.73494	-1.69208	-1.64566	-1.59608	-1.54376	-1.48907	-1.43237
83																		0.194221	-0.0677027	-0.306576	-0.523575	-0.719833	-0.89645	-1.05449	-1.19497	-1.31888	-1.42718	-1.52078	-1.60058	-1.66743	-1.72215	-1.76553	-1.79833	-1.82128	-1.83508	-1.84041	-1.8379	-1.82819	-1.81185	-1.78946	-1.76156	-1.72865	-1.69124	-1.64979	-1.60474	-1.55652	-1.50553	-1.45215	-1.39675
84																		0.287112	0.0230421	-0.217949	-0.437038	-0.635359	-0.81401	-0.974054	-1.11651	-1.24238	-1.35261	-1.44812	-1.52979	-1.59849	-1.65503	-1.7002	-1.73478	-1.75947	-1.775	-1.78203	-1.7812	-1.77313	-1.75843	-1.73764	-1.71131	-1.67996	-1.64408	-1.60413	-1.56057	-1.51382	-1.46427	-1.41231	-1.3583
85																		0.385981	0.119641	-0.123593	-0.344894	-0.5454	-0.726208	-0.88838	-1.03294	-1.16088	-1.27315	-1.37068	-1.45434	-1.525	-1.58348	-1.63057	-1.66702	-1.69358	-1.71094	-1.71977	-1.72073	-1.71442	-1.70144	-1.68236	-1.65772	-1.62802	-1.59378	-1.55544	-1.51346	-1.46827	-1.42026	-1.36982	-1.3173
86																		0.490255	0.22153	-0.0240583	-0.247685	-0.450485	-0.63356	-0.797969	-0.944738	-1.07486	-1.18928	-1.28893	-1.37469	-1.44742	-1.50794	-1.55704	-1.59548	-1.62399	-1.64328	-1.65402	-1.65686	-1.6524	-1.64125	-1.62397	-1.6011	-1.57316	-1.54064	-1.50401	-1.4637	-1.42016	-1.37378	-1.32494	-1.274
87																		0.599373	0.328162	0.0801185	-0.145933	-0.351129	-0.536568	-0.703313	-0.852388	-0.984783	-1.10145	-1.20332	-1.29127	-1.36616	-1.42881	-1.48002	-1.52054	-1.5511	-1.57241	-1.58515	-1.58995	-1.58743	-1.5782	-1.56281	-1.5418	-1.51569	-1.48498	-1.45012	-1.41158	-1.36977	-1.32509	-1.27793	-1.22865
88																		0.712794	0.439006	0.188417	-0.0401492	-0.247829	-0.435721	-0.604888	-0.756356	-0.891113	-1.01012	-1.11429	-1.20451	-1.28165	-1.34651	-1.3999	-1.44258	-1.47528	-1.49869	-1.5135	-1.52035	-1.51985	-1.5126	-1.49917	-1.4801	-1.45591	-1.42707	-1.39408	-1.35736	-1.31735	-1.27445	-1.22904	-1.18149
89																		0.829989	0.553545	0.300331	0.0691723	-0.141069	-0.331492	-0.503158	-0.657094	-0.79429	-0.915702	-1.02225	-1.11482	-1.19427	-1.26143	-1.31708	-1.36199	-1.39688	-1.42247	-1.43942	-1.44838	-1.44997	-1.44479	-1.43339	-1.41632	-1.3941	-1.36721	-1.33614	-1.30132	-1.26318	-1.22212	-1.17852	-1.13275
90																		0.950447	0.671278	0.415371	0.181552	-0.0313185	-0.224339	-0.398571	-0.555042	-0.694742	-0.818627	-0.927617	-1.0226	-1.10444	-1.17394	-1.23192	-1.27912	-1.31627	-1.34409	-1.36325	-1.37439	-1.37813	-1.37506	-1.36575	-1.35074	-1.33055	-1.30567	-1.27658	-1.2437	-1.20749	-1.16832	-1.12659	-1.08266
91																		1.07367	0.791719	0.533061	0.296523	0.0809669	-0.114708	-0.291563	-0.450625	-0.592885	-0.719298	-0.830786	-0.928238	-1.01251	-1.08442	-1.14477	-1.19432	-1.23379	-1.2639	-1.28531	-1.29867	-1.30461	-1.30371	-1.29654	-1.28364	-1.26554	-1.24271	-1.21564	-1.18477	-1.15052	-1.1133	-1.07348	-1.03144
92																		1.19918	0.914396	0.652941	0.413636	0.195346	-0.00302983	-0.182555	-0.344254	-0.48912	-0.618108	-0.73214	-0.832104	-0.918856	-0.99322	-1.05599	-1.10792	-1.14976	-1.18219	-1.2059	-1.22154	-1.22971	-1.23103	-1.22604	-1.2153	-1.19931	-1.17858	-1.15358	-1.12474	-1.09251	-1.05726	-1.01941	-0.979289
93																		1.32651	1.03885	0.774562	0.532454	0.311392	0.110277	-0.0719545	-0.236329	-0.383838	-0.515437	-0.632049	-0.734562	-0.823832	-0.900682	-0.965907	-1.02027	-1.0645	-1.0993	-1.12534	-1.14328	-1.15373	-1.15729	-1.15452	-1.14596	-1.13214	-1.11354	-1.09063	-1.06387	-1.03367	-1.00044	-0.96457	-0.926411
94																		1.4552	1.16465	0.897494	0.652553	0.428692	0.224809	0.0398424	-0.127235	-0.277415	-0.411654	-0.530874	-0.635963	-0.727778	-0.807143	-0.874851	-0.931664	-0.978315	-1.01551	-1.04391	-1.06418	-1.07694	-1.08277	-1.08224	-1.07589	-1.06425	-1.0478	-1.02702	-1.00236	-0.974228	-0.94304	-0.909177	-0.873
95																		1.58483	1.29136	1.02132	0.773525	0.546844	0.340175	0.152454	-0.017346	-0.170216	-0.307114	-0.42896	-0.536645	-0.631024	-0.712923	-0.783133	-0.842418	-0.89151	-0.931112	-0.9619	-0.984521	-0.999594	-1.00771	-1.00944	-1.00533	-0.995891	-0.981617	-0.96298	-0.940427	-0.914384	-0.885253	-0.853418	-0.819241
96																		1.71496	1.41856	1.14563	0.894973	0.665463	0.455997	0.265511	0.0929784	-0.062593	-0.20216	-0.326644	-0.436935	-0.53389	-0.618333	-0.691056	-0.752824	-0.804368	-0.846392	-0.879572	-0.904554	-0.921958	-0.932378	-0.936382	-0.934511	-0.927284	-0.915194	-0.898711	-0.878284	-0.854337	-0.827274	-0.797479	-0.765313
97																		1.84519	1.54587	1.27003	1.01652	0.784176	0.571911	0.378658	0.20339	0.0451149	-0.0971237	-0.224249	-0.337149	-0.436682	-0.523672	-0.598913	-0.663166	-0.717166	-0.761615	-0.79719	-0.824537	-0.844277	-0.857002	-0.863282	-0.863658	-0.858648	-0.848746	-0.834422	-0.816125	-0.794279	-0.769289	-0.741537	-0.711386
98																		1.97513	1.67288	1.39416	1.13779	0.902621	0.687563	0.49155	0.313552	0.15258	0.00767443	-0.122086	-0.237591	-0.339698	-0.42923	-0.506983	-0.573719	-0.63017	-0.677041	-0.715007	-0.744716	-0.766788	-0.781816	-0.790368	-0.792988	-0.790193	-0.782476	-0.770309	-0.75414	-0.734393	-0.711473	-0.685764	-0.657627
99																		2.10439	1.79924	1.51764	1.25843	1.02045	0.802616	0.603855	0.423142	0.259485	0.111927	-0.0204565	-0.138554	-0.243221	-0.335285	-0.415539	-0.484745	-0.543637	-0.592919	-0.633266	-0.665326	-0.689719	-0.70704	-0.717856	-0.72271	-0.72212	-0.71658	-0.706562	-0.692511	-0.674856	-0.653999	-0.630324	-0.604194
100																		2.23261	1.92458	1.64013	1.3781	1.13733	0.916742	0.715256	0.531848	0.365528	0.215336	0.0803504	-0.0403188	-0.147529	-0.242104	-0.32484	-0.396498	-0.457813	-0.509487	-0.552198	-0.586593	-0.613292	-0.632889	-0.645952	-0.653025	-0.654625	-0.651246	-0.64336	-0.631415	-0.615836	-0.597028	-0.575373	-0.551236
101																		2.35944	2.04855	1.76129	1.49647	1.25295	1.02963	0.825444	0.63937	0.470414	0.317617	0.180057	0.056842	-0.0528836	-0.149945	-0.235137	-0.309222	-0.372935	-0.426978	-0.472029	-0.508734	-0.537715	-0.559566	-0.574854	-0.584123	-0.587892	-0.586654	-0.58088	-0.571019	-0.557496	-0.540717	-0.521064	-0.4989
102																		2.48453	2.17084	1.88079	1.61322	1.36698	1.14097	0.934124	0.745421	0.573864	0.418497	0.278395	0.152668	0.0404603	-0.0590547	-0.146671	-0.223152	-0.289231	-0.345612	-0.392972	-0.431959	-0.463192	-0.487268	-0.504753	-0.51619	-0.5221	-0.522975	-0.519287	-0.511483	-0.499992	-0.485216	-0.467539	-0.447324
103																		2.60757	2.29111	1.99833	1.72805	1.47913	1.25047	1.04101	0.849723	0.675608	0.517711	0.375108	0.24691	0.13226	0.0303302	-0.0596717	-0.13851	-0.206918	-0.265601	-0.315234	-0.356466	-0.389917	-0.416182	-0.435829	-0.449402	-0.457419	-0.460374	-0.45874	-0.452963	-0.443471	-0.430667	-0.414936	-0.396641
104																		2.72824	2.40906	2.1136	1.84066	1.58912	1.35787	1.14584	0.952012	0.775386	0.615008	0.469952	0.339329	0.222281	0.117983	0.0256395	-0.0555122	-0.126206	-0.187147	-0.239011	-0.282447	-0.318075	-0.346489	-0.368259	-0.383927	-0.394013	-0.399011	-0.399392	-0.395604	-0.388075	-0.377208	-0.363388	-0.346977
105																		2.84623	2.52441	2.22632	1.95079	1.69668	1.46288	1.24835	1.05203	0.872953	0.710146	0.562691	0.429695	0.310302	0.203686	0.109052	0.0256362	-0.0472946	-0.110445	-0.164493	-0.210085	-0.247842	-0.27836	-0.302207	-0.319927	-0.332038	-0.339034	-0.341388	-0.339548	-0.33394	-0.324969	-0.313019	-0.298453
106																		2.96128	2.63686	2.33621	2.05815	1.80154	1.56527	1.34828	1.14955	0.968071	0.802896	0.653099	0.517789	0.396109	0.287231	0.190363	0.104739	0.0296264	-0.0356805	-0.0918576	-0.139553	-0.179389	-0.21196	-0.237834	-0.257554	-0.271641	-0.280588	-0.284867	-0.284927	-0.281194	-0.274073	-0.263949	-0.251184
107																		3.07309	2.74616	2.44302	2.1625	1.90345	1.66478	1.44541	1.24432	1.06051	0.893037	0.740964	0.603404	0.479499	0.368423	0.269381	0.18161	0.104375	0.0369713	-0.0212773	-0.0710196	-0.112877	-0.147443	-0.175289	-0.196956	-0.212965	-0.223809	-0.229961	-0.231869	-0.229961	-0.22464	-0.216291	-0.205278
108																		3.18142	2.85205	2.5465	2.2636	2.00219	1.76118	1.5395	1.33613	1.15007	0.980361	0.826081	0.68634	0.560278	0.447071	0.345923	0.25607	0.176778	0.107342	0.0470851	-0.0046409	-0.0484576	-0.0849597	-0.114716	-0.138271	-0.156143	-0.168827	-0.176795	-0.180496	-0.180356	-0.17678	-0.170153	-0.160839
109																		3.28601	2.95429	2.64641	2.3612	2.09752	1.85425	1.63035	1.42477	1.23653	1.06467	0.908257	0.766408	0.638264	0.522998	0.419815	0.327951	0.246672	0.175272	0.113075	0.0594325	0.0137226	-0.0246495	-0.0562528	-0.0816311	-0.101304	-0.115765	-0.125488	-0.13092	-0.13249	-0.130601	-0.125638	-0.117965
110																		3.38663	3.05265	2.74253	2.4551	2.18923	1.94379	1.71774	1.51005	1.31971	1.14577	0.987307	0.84343	0.713282	0.596034	0.490892	0.397093	0.3139	0.24061	0.176546	0.121059	0.0735262	0.033354	-2.709e-05	-0.027161	-0.0485669	-0.0647399	-0.0761519	-0.0832519	-0.0864667	-0.0862015	-0.0828406	-0.076748
111																		3.48307	3.14691	2.83464	2.54509	2.27711	2.0296	1.80149	1.59176	1.39941	1.22349	1.06306	0.917237	0.785166	0.666019	0.558999	0.463344	0.378317	0.303215	0.23736	0.180103	0.130823	0.0889248	0.0538389	0.0250214	0.00195327	-0.0158609	-0.028893	-0.0375921	-0.0423851	-0.0436773	-0.0418531	-0.0372763
112																		3.5751	3.23687	2.92255	2.63097	2.36099	2.11149	1.88142	1.66975	1.47548	1.29765	1.13535	0.987669	0.853763	0.732801	0.623989	0.526561	0.439783	0.362951	0.295386	0.23644	0.185491	0.141944	0.10523	0.0748052	0.0501496	0.0307681	0.0161888	0.00596252	-0.000337685	-0.00311721	-0.00276047	0.000368565
113																		3.66253	3.32233	3.00607	2.71256	2.44067	2.18928	1.95735	1.74383	1.54774	1.36811	1.20402	1.05458	0.918926	0.79624	0.685723	0.586611	0.498169	0.419691	0.350501	0.289949	0.237414	0.192301	0.154039	0.122086	0.0959214	0.07505	0.0589999	0.0473219	0.0395888	0.0353953	0.0343569	0.0361096
114																		3.74518	3.40312	3.08501	2.78968	2.51599	2.26282	2.02912	1.81386	1.61604	1.4347	1.26893	1.11782	0.980518	0.856202	0.744073	0.643368	0.553352	0.473318	0.402591	0.340521	0.286486	0.23989	0.200165	0.166767	0.139175	0.116894	0.0994528	0.0864015	0.0773132	0.0717822	0.0694242	0.0698749
115																		3.82287	3.47906	3.15923	2.86218	2.58679	2.33195	2.09659	1.87969	1.68024	1.4973	1.32994	1.17726	1.03841	0.912562	0.798918	0.696715	0.605218	0.523722	0.451549	0.388051	0.332605	0.284615	0.243514	0.208756	0.179821	0.156215	0.137466	0.123123	0.11276	0.105971	0.102372	0.101598
116																		3.89545	3.55001	3.22855	2.92991	2.65293	2.39652	2.15961	1.94118	1.74022	1.55578	1.38693	1.23279	1.09249	0.965207	0.850146	0.746544	0.653663	0.5708	0.497276	0.432443	0.375678	0.326386	0.283998	0.247969	0.217781	0.192936	0.172963	0.157413	0.145859	0.137894	0.133134	0.131216
117																		3.96277	3.6158	3.29285	2.99272	2.71427	2.45641	2.21806	1.99821	1.79584	1.61001	1.43979	1.28428	1.14264	1.01403	0.897654	0.792753	0.698589	0.614457	0.539679	0.473608	0.415619	0.365119	0.321537	0.28433	0.252977	0.226983	0.205875	0.189205	0.176545	0.167489	0.161653	0.158672
118																		4.02468	3.67632	3.35199	3.05049	2.77069	2.51149	2.27183	2.05066	1.847	1.65989	1.4884	1.33165	1.18876	1.05893	0.941347	0.83525	0.739905	0.654606	0.578675	0.511464	0.45235	0.400738	0.356058	0.317765	0.285341	0.258289	0.236138	0.218437	0.204759	0.194699	0.187873	0.183915
119																		4.08107	3.73144	3.40585	3.10311	2.82208	2.56166	2.32079	2.09843	1.89359	1.70531	1.53267	1.37478	1.23077	1.09982	0.981138	0.873952	0.777531	0.691169	0.614187	0.545938	0.485798	0.433173	0.387492	0.348211	0.314811	0.286796	0.263693	0.245053	0.230448	0.219473	0.211744	0.206895
120																		4.13183	3.78106	3.45433	3.15047	2.86833	2.60682	2.36486	2.14142	1.93553	1.7462	1.57252	1.4136	1.26858	1.13662	1.01695	0.908783	0.811394	0.724074	0.646146	0.576962	0.515899	0.462361	0.41578	0.375609	0.34133	0.312447	0.288487	0.269002	0.253562	0.241764	0.233222	0.227571
121																		4.17685	3.82506	3.49733	3.19247	2.90935	2.64687	2.40394	2.17956	1.97272	1.78246	1.60786	1.44803	1.30211	1.16927	1.04871	0.939675	0.841426	0.753257	0.67449	0.604477	0.542594	0.488247	0.440866	0.399906	0.364847	0.335194	0.310475	0.290239	0.274059	0.26153	0.252267	0.245904
122																		4.21604	3.86337	3.53476	3.22904	2.94507	2.68173	2.43797	2.21276	2.0051	1.81403	1.63863	1.47801	1.3313	1.19768	1.07636	0.966569	0.867571	0.778662	0.699165	0.628429	0.565833	0.510781	0.462704	0.421056	0.385319	0.354995	0.329614	0.308724	0.2919	0.278734	0.268843	0.261861
123																		4.24934	3.89591	3.56656	3.26011	2.9754	2.71135	2.46688	2.24096	2.03261	1.84085	1.66477	1.50347	1.3561	1.22182	1.09985	0.989412	0.889778	0.800241	0.720123	0.648773	0.585571	0.529921	0.481252	0.43902	0.402706	0.371813	0.345869	0.324424	0.307052	0.293345	0.28292	0.275412
124																		4.27667	3.92263	3.59267	3.28561	3.00031	2.73566	2.49061	2.26411	2.05518	1.86286	1.68622	1.52437	1.37645	1.24163	1.11912	1.00816	0.908006	0.817952	0.737324	0.665471	0.601772	0.545629	0.496475	0.453763	0.416975	0.385615	0.359209	0.337309	0.319486	0.305336	0.294473	0.286532
125																		4.29798	3.94346	3.61302	3.30549	3.01972	2.75462	2.50911	2.28216	2.07279	1.88002	1.70295	1.54066	1.39232	1.25708	1.13416	1.02278	0.922218	0.831763	0.750737	0.678491	0.614403	0.557878	0.508344	0.465259	0.428102	0.396376	0.369611	0.347355	0.329182	0.314685	0.30348	0.295202
126																		4.31323	3.95836	3.62759	3.31972	3.03362	2.76819	2.52235	2.29508	2.08539	1.89231	1.71492	1.55233	1.40367	1.26814	1.14491	1.03324	0.932389	0.841646	0.760335	0.687808	0.623443	0.566643	0.516839	0.473485	0.436064	0.404077	0.377054	0.354544	0.336119	0.321375	0.309925	0.301406
127																		4.32239	3.96732	3.63634	3.32827	3.04197	2.77634	2.5303	2.30284	2.09295	1.89969	1.72211	1.55933	1.4105	1.27478	1.15138	1.03953	0.9385	0.847583	0.766102	0.693406	0.628873	0.571909	0.521941	0.478427	0.440847	0.408704	0.381525	0.358862	0.340287	0.325393	0.313797	0.305133
128																		4.32545	3.97031	3.63926	3.33112	3.04475	2.77905	2.53296	2.30543	2.09548	1.90215	1.72451	1.56167	1.41277	1.27699	1.15353	1.04163	0.940538	0.849563	0.768025	0.695273	0.630685	0.573665	0.523643	0.480076	0.442442	0.410247	0.383017	0.360303	0.341677	0.326734	0.315088	0.306376
129																		4.32239	3.96732	3.63634	3.32827	3.04197	2.77634	2.5303	2.30284	2.09295	1.89969	1.72211	1.55933	1.4105	1.27478	1.15138	1.03953	0.9385	0.847583	0.766102	0.693406	0.628873	0.571909	0.521941	0.478427	0.440847	0.408704	0.381525	0.358862	0.340287	0.325393	0.313797	0.305133
130																		4.31323	3.95836	3.62759	3.31972	3.03362	2.76819	2.52235	2.29508	2.08539	1.89231	1.71492	1.55233	1.40367	1.26814	1.14491	1.03324	0.932389	0.841646	0.760335	0.687808	0.623443	0.566643	0.516839	0.473485	0.436064	0.404077	0.377054	0.354544	0.336119	0.321375	0.309925	0.301406
131																		4.29798	3.94346	3.61302	3.30549	3.01972	2.75462	2.50911	2.28216	2.07279	1.88002	1.70295	1.54066	1.39232	1.25708	1.13416	1.02278	0.922218	0.831763	0.750737	0.678491	0.614403	0.557878	0.508344	0.465259	0.428102	0.396376	0.369611	0.347355	0.329182	0.314685	0.30348	0.295202
132																		4.27667	3.92263	3.59267	3.28561	3.00031	2.73566	2.49061	2.26411	2.05518	1.86286	1.68622	1.52437	1.37645	1.24163	1.11912	1.00816	0.908006	0.817952	0.737324	0.665471	0.601772	0.545629	0.496475	0.453763	0.416975	0.385615	0.359209	0.337309	0.319486	0.305336	0.294473	0.286532
133																		4.24934	3.89591	3.56656	3.26011	2.9754	2.71135	2.46688	2.24096	2.03261	1.84085	1.66477	1.50347	1.3561	1.22182	1.09985	0.989412	0.889778	0.800241	0.720123	0.648773	0.585571	0.529921	0.481252	0.43902	0.402706	0.371813	0.345869	0.324424	0.307052	0.293345	0.28292	0.275412
134																		4.21604	3.86337	3.53476	3.22904	2.94507	2.68173	2.43797	2.21276	2.0051	1.81403	1.63863	1.47801	1.3313	1.19768	1.07636	0.966569	0.867571	0.778662	0.699165	0.628429	0.565833	0.510781	0.462704	0.421056	0.385319	0.354995	0.329614	0.308724	0.2919	0.278734	0.268843	0.261861
135																		4.17685	3.82506	3.49733	3.19247	2.90935	2.64687	2.40394	2.17956	1.97272	1.78246	1.60786	1.44803	1.30211	1.16927	1.04871	0.939675	0.841426	0.753257	0.67449	0.604477	0.542594	0.488247	0.440866	0.399906	0.364847	0.335194	0.310475	0.290239	0.274059	0.26153	0.252267	0.245904
136																		4.13183	3.78106	3.45433	3.15047	2.86833	2.60682	2.36486	2.14142	1.93553	1.7462	1.57252	1.4136	1.26858	1.13662	1.01695	0.908783	0.811394	0.724074	0.646146	0.576962	0.515899	0.462361	0.41578	0.375609	0.34133	0.312447	0.288487	0.269002	0.253562	0.241764	0.233222	0.227571
137																		4.08107	3.73144	3.40585	3.10311	2.82208	2.56166	2.32079	2.09843	1.89359	1.70531	1.53267	1.37478	1.23077	1.09982	0.981138	0.873952	0.777531	0.691169	0.614187	0.545938	0.485798	0.433173	0.387492	0.348211	0.314811	0.286796	0.263693	0.245053	0.230448	0.219473	0.211744	0.206895
138																		4.02468	3.67632	3.35199	3.05049	2.77069	2.51149	2.27183	2.05066	1.847	1.65989	1.4884	1.33165	1.18876	1.05893	0.941347	0.83525	0.739905	0.654606	0.578675	0.511464	0.45235	0.400738	0.356058	0.317765	0.285341	0.258289	0.236138	0.218437	0.204759	0.194699	0.187873	0.183915
139																		3.96277	3.6158	3.29285	2.99272	2.71427	2.45641	2.21806	1.99821	1.79584	1.61001	1.43979	1.28428	1.14264	1.01403	0.897654	0.792753	0.698589	0.614457	0.539679	0.473608	0.415619	0.365119	0.321537	0.28433	0.252977	0.226983	0.205875	0.189205	0.176545	0.167489	0.161653	0.158672
140																		3.89545	3.55001	3.22855	2.92991	2.65293	2.39652	2.15961	1.94118	1.74022	1.55578	1.38693	1.23279	1.09249	0.965207	0.850146	0.746544	0.653663	0.5708	0.497276	0.432443	0.375678	0.326386	0.283998	0.247969	0.217781	0.192936	0.172963	0.157413	0.145859	0.137894	0.133134	0.131216
141																		3.82287	3.47906	3.15923	2.86218	2.58679	2.33195	2.09659	1.87969	1.68024	1.4973	1.32994	1.17726	1.03841	0.912562	0.798918	0.696715	0.605218	0.523722	0.451549	0.388051	0.332605	0.284615	0.243514	0.208756	0.179821	0.156215	0.137466	0.123123	0.11276	0.105971	0.102372	0.101598
142																		3.74518	3.40312	3.08501	2.78968	2.51599	2.26282	2.02912	1.81386	1.61604	1.4347	1.26893	1.11782	0.980518	0.856202	0.744073	0.643368	0.553352	0.473318	0.402591	0.340521	0.286486	0.23989	0.200165	0.166767	0.139175	0.116894	0.0994528	0.0864015	0.0773132	0.0717822	0.0694242	0.0698749
143																		3.66253	3.32233	3.00607	2.71256	2.44067	2.18928	1.95735	1.74383	1.54774	1.36811	1.20402	1.05458	0.918926	0.79624	0.685723	0.586611	0.498169	0.419691	0.350501	0.289949	0.237414	0.192301	0.154039	0.122086	0.0959214	0.07505	0.0589999	0.0473219	0.0395888	0.0353953	0.0343569	0.0361096
144																		3.5751	3.23687	2.92255	2.63097	2.36099	2.11149	1.88142	1.66975	1.47548	1.29765	1.13535	0.987669	0.853763	0.732801	0.623989	0.526561	0.439783	0.362951	0.295386	0.23644	0.185491	0.141944	0.10523	0.0748052	0.0501496	0.0307681	0.0161888	0.00596252	-0.000337685	-0.00311721	-0.00276047	0.000368565
145																		3.48307	3.14691	2.83464	2.54509	2.27711	2.0296	1.80149	1.59176	1.39941	1.22349	1.06306	0.917237	0.785166	0.666019	0.558999	0.463344	0.378317	0.303215	0.23736	0.180103	0.130823	0.0889248	0.0538389	0.0250214	0.00195327	-0.0158609	-0.028893	-0.0375921	-0.0423851	-0.0436773	-0.0418531	-0.0372763
146																		3.38663	3.05265	2.74253	2.4551	2.18923	1.94379	1.71774	1.51005	1.31971	1.14577	0.987307	0.84343	0.713282	0.596034	0.490892	0.397093	0.3139	0.24061	0.176546	0.121059	0.0735262	0.033354	-2.709e-05	-0.027161	-0.0485669	-0.0647399	-0.0761519	-0.0832519	-0.0864667	-0.0862015	-0.0828406	-0.076748
147																		3.28601	2.95429	2.64641	2.3612	2.09752	1.85425	1.63035	1.42477	1.23653	1.06467	0.908257	0.766408	0.638264	0.522998	0.419815	0.327951	0.246672	0.175272	0.113075	0.0594325	0.0137226	-0.0246495	-0.0562528	-0.0816311	-0.101304	-0.115765	-0.125488	-0.13092	-0.13249	-0.130601	-0.125638	-0.117965
148																		3.18142	2.85205	2.5465	2.2636	2.00219	1.76118	1.5395	1.33613	1.15007	0.980361	0.826081	0.68634	0.560278	0.447071	0.345923	0.25607	0.176778	0.107342	0.0470851	-0.0046409	-0.0484576	-0.0849597	-0.114716	-0.138271	-0.156143	-0.168827	-0.176795	-0.180496	-0.180356	-0.17678	-0.170153	-0.160839
149																		3.07309	2.74616	2.44302	2.1625	1.90345	1.66478	1.44541	1.24432	1.06051	0.893037	0.740964	0.603404	0.479499	0.368423	0.269381	0.18161	0.104375	0.0369713	-0.0212773	-0.0710196	-0.112877	-0.147443	-0.175289	-0.196956	-0.212965	-0.223809	-0.229961	-0.231869	-0.229961	-0.22464	-0.216291	-0.205278
150																		2.96128	2.63686	2.33621	2.05815	1.80154	1.56527	1.34828	1.14955	0.968071	0.802896	0.653099	0.517789	0.396109	0.287231	0.190363	0.104739	0.0296264	-0.0356805	-0.0918576	-0.139553	-0.179389	-0.21196	-0.237834	-0.257554	-0.271641	-0.280588	-0.284867	-0.284927	-0.281194	-0.274073	-0.263949	-0.251184
151																		2.84623	2.52441	2.22632	1.95079	1.69668	1.46288	1.24835	1.05203	0.872953	0.710146	0.562691	0.429695	0.310302	0.203686	0.109052	0.0256362	-0.0472946	-0.110445	-0.164493	-0.210085	-0.247842	-0.27836	-0.302207	-0.319927	-0.332038	-0.339034	-0.341388	-0.339548	-0.33394	-0.324969	-0.313019	-0.298453
152																		2.72824	2.40906	2.1136	1.84066	1.58912	1.35787	1.14584	0.952012	0.775386	0.615008	0.469952	0.339329	0.222281	0.117983	0.0256395	-0.0555122	-0.126206	-0.187147	-0.239011	-0.282447	-0.318075	-0.346489	-0.368259	-0.383927	-0.394013	-0.399011	-0.399392	-0.395604	-0.388075	-0.377208	-0.363388	-0.346977
153																		2.60757	2.29111	1.99833	1.72805	1.47913	1.25047	1.04101	0.849723	0.675608	0.517711	0.375108	0.24691	0.13226	0.0303302	-0.0596717	-0.13851	-0.206918	-0.265601	-0.315234	-0.356466	-0.389917	-0.416182	-0.435829	-0.449402	-0.457419	-0.460374	-0.45874	-0.452963	-0.443471	-0.430667	-0.414936	-0.396641
154																		2.48453	2.17084	1.88079	1.61322	1.36698	1.14097	0.934124	0.745421	0.573864	0.418497	0.278395	0.152668	0.0404603	-0.0590547	-0.146671	-0.223152	-0.289231	-0.345612	-0.392972	-0.431959	-0.463192	-0.487268	-0.504753	-0.51619	-0.5221	-0.522975	-0.519287	-0.511483	-0.499992	-0.485216	-0.467539	-0.447324
155																		2.35944	2.04855	1.76129	1.49647	1.25295	1.02963	0.825444	0.63937	0.470414	0.317617	0.180057	0.056842	-0.0528836	-0.149945	-0.235137	-0.309222	-0.372935	-0.426978	-0.472029	-0.508734	-0.537715	-0.559566	-0.574854	-0.584123	-0.587892	-0.586654	-0.58088	-0.571019	-0.557496	-0.540717	-0.521064	-0.4989
156																		2.23261	1.92458	1.64013	1.3781	1.13733	0.916742	0.715256	0.531848	0.365528	0.215336	0.0803504	-0.0403188	-0.147529	-0.242104	-0.32484	-0.396498	-0.457813	-0.509487	-0.552198	-0.586593	-0.613292	-0.632889	-0.645952	-0.653025	-0.654625	-0.651246	-0.64336	-0.631415	-0.615836	-0.597028	-0.575373	-0.551236
157																		2.10439	1.79924	1.51764	1.25843	1.02045	0.802616	0.603855	0.423142	0.259485	0.111927	-0.0204565	-0.138554	-0.243221	-0.335285	-0.415539	-0.484745	-0.543637	-0.592919	-0.633266	-0.665326	-0.689719	-0.70704	-0.717856	-0.72271	-0.72212	-0.71658	-0.706562	-0.692511	-0.674856	-0.653999	-0.630324	-0.604194
158																		1.97513	1.67288	1.39416	1.13779	0.902621	0.687563	0.49155	0.313552	0.15258	0.00767443	-0.122086	-0.237591	-0.339698	-0.42923	-0.506983	-0.573719	-0.63017	-0.677041	-0.715007	-0.744716	-0.766788	-0.781816	-0.790368	-0.792988	-0.790193	-0.782476	-0.770309	-0.75414	-0.734393	-0.711473	-0.685764	-0.657627
159																		1.84519	1.54587	1.27003	1.01652	0.784176	0.571911	0.378658	0.20339	0.0451149	-0.0971237	-0.224249	-0.337149	-0.436682	-0.523672	-0.598913	-0.663166	-0.717166	-0.761615	-0.79719	-0.824537	-0.844277	-0.857002	-0.863282	-0.863658	-0.858648	-0.848746	-0.834422	-0.816125	-0.794279	-0.769289	-0.741537	-0.711386
160																		1.71496	1.41856	1.14563	0.894973	0.665463	0.455997	0.265511	0.0929784	-0.062593	-0.20216	-0.326644	-0.436935	-0.53389	-0.618333	-0.691056	-0.752824	-0.804368	-0.846392	-0.879572	-0.904554	-0.921958	-0.932378	-0.936382	-0.934511	-0.927284	-0.915194	-0.898711	-0.878284	-0.854337	-0.827274	-0.797479	-0.765313
161																		1.58483	1.29136	1.02132	0.773525	0.546844	0.340175	0.152454	-0.017346	-0.170216	-0.307114	-0.42896	-0.536645	-0.631024	-0.712923	-0.783133	-0.842418	-0.89151	-0.931112	-0.9619	-0.984521	-0.999594	-1.00771	-1.00944	-1.00533	-0.995891	-0.981617	-0.96298	-0.940427	-0.914384	-0.885253	-0.853418	-0.819241
162																		1.4552	1.16465	0.897494	0.652553	0.428692	0.224809	0.0398424	-0.127235	-0.277415	-0.411654	-0.530874	-0.635963	-0.727778	-0.807143	-0.874851	-0.931664	-0.978315	-1.01551	-1.04391	-1.06418	-1.07694	-1.08277	-1.08224	-1.07589	-1.06425	-1.0478	-1.02702	-1.00236	-0.974228	-0.94304	-0.909177	-0.873
163																		1.32651	1.03885	0.774562	0.532454	0.311392	0.110277	-0.0719545	-0.236329	-0.383838	-0.515437	-0.632049	-0.734562	-0.823832	-0.900682	-0.965907	-1.02027	-1.0645	-1.0993	-1.12534	-1.14328	-1.15373	-1.15729	-1.15452	-1.14596	-1.13214	-1.11354	-1.09063	-1.06387	-1.03367	-1.00044	-0.96457	-0.926411
164																		1.19918	0.914396	0.652941	0.413636	0.195346	-0.00302983	-0.182555	-0.344254	-0.48912	-0.618108	-0.73214	-0.832104	-0.918856	-0.99322	-1.05599	-1.10792	-1.14976	-1.18219	-1.2059	-1.22154	-1.22971	-1.23103	-1.22604	-1.2153	-1.19931	-1.17858	-1.15358	-1.12474	-1.09251	-1.05726	-1.01941	-0.979289
165																		1.07367	0.791719	0.533061	0.296523	0.0809669	-0.114708	-0.291563	-0.450625	-0.592885	-0.719298	-0.830786	-0.928238	-1.01251	-1.08442	-1.14477	-1.19432	-1.23379	-1.2639	-1.28531	-1.29867	-1.30461	-1.30371	-1.29654	-1.28364	-1.26554	-1.24271	-1.21564	-1.18477	-1.15052	-1.1133	-1.07348	-1.03144
166																		0.950447	0.671278	0.415371	0.181552	-0.0313185	-0.224339	-0.398571	-0.555042	-0.694742	-0.818627	-0.927617	-1.0226	-1.10444	-1.17394	-1.23192	-1.27912	-1.31627	-1.34409	-1.36325	-1.37439	-1.37813	-1.37506	-1.36575	-1.35074	-1.33055	-1.30567	-1.27658	-1.2437	-1.20749	-1.16832	-1.12659	-1.08266
167																		0.829989	0.553545	0.300331	0.0691723	-0.141069	-0.331492	-0.503158	-0.657094	-0.79429	-0.915702	-1.02225	-1.11482	-1.19427	-1.26143	-1.31708	-1.36199	-1.39688	-1.42247	-1.43942	-1.44838	-1.44997	-1.44479	-1.43339	-1.41632	-1.3941	-1.36721	-1.33614	-1.30132	-1.26318	-1.22212	-1.17852	-1.13275
168																		0.712794	0.439006	0.188417	-0.0401492	-0.247829	-0.435721	-0.604888	-0.756356	-0.891113	-1.01012	-1.11429	-1.20451	-1.28165	-1.34651	-1.3999	-1.44258	-1.47528	-1.49869	-1.5135	-1.52035	-1.51985	-1.5126	-1.49917	-1.4801	-1.45591	-1.42707	-1.39408	-1.35736	-1.31735	-1.27445	-1.22904	-1.18149
169																		0.599373	0.328162	0.0801185	-0.145933	-0.351129	-0.536568	-0.703313	-0.852388	-0.984783	-1.10145	-1.20332	-1.29127	-1.36616	-1.42881	-1.48002	-1.52054	-1.5511	-1.57241	-1.58515	-1.58995	-1.58743	-1.5782	-1.56281	-1.5418	-1.51569	-1.48498	-1.45012	-1.41158	-1.36977	-1.32509	-1.27793	-1.22865
170																		0.490255	0.22153	-0.0240583	-0.247685	-0.450485	-0.63356	-0.797969	-0.944738	-1.07486	-1.18928	-1.28893	-1.37469	-1.44742	-1.50794	-1.55704	-1.59548	-1.62399	-1.64328	-1.65402	-1.65686	-1.6524	-1.64125	-1.62397	-1.6011	-1.57316	-1.54064	-1.50401	-1.4637	-1.42016	-1.37378	-1.32494	-1.274
171																		0.385981	0.119641	-0.123593	-0.344894	-0.5454	-0.726208	-0.88838	-1.03294	-1.16088	-1.27315	-1.37068	-1.45434	-1.525	-1.58348	-1.63057	-1.66702	-1.69358	-1.71094	-1.71977	-1.72073	-1.71442	-1.70144	-1.68236	-1.65772	-1.62802	-1.59378	-1.55544	-1.51346	-1.46827	-1.42026	-1.36982	-1.3173
172																		0.287112	0.0230421	-0.217949	-0.437038	-0.635359	-0.81401	-0.974054	-1.11651	-1.24238	-1.35261	-1.44812	-1.52979	-1.59849	-1.65503	-1.7002	-1.73478	-1.75947	-1.775	-1.78203	-1.7812	-1.77313	-1.75843	-1.73764	-1.71131	-1.67996	-1.64408	-1.60413	-1.56057	-1.51382	-1.46427	-1.41231	-1.3583
173																		0.194221	-0.0677027	-0.306576	-0.523575	-0.719833	-0.89645	-1.05449	-1.19497	-1.31888	-1.42718	-1.52078	-1.60058	-1.66743	-1.72215	-1.76553	-1.79833	-1.82128	-1.83508	-1.84041	-1.8379	-1.82819	-1.81185	-1.78946	-1.76156	-1.72865	-1.69124	-1.64979	-1.60474	-1.55652	-1.50553	-1.45215	-1.39675
174																		0.1079	-0.152015	-0.388907	-0.60395	-0.798281	-0.972996	-1.12916	-1.26779	-1.38987	-1.49638	-1.58821	-1.66626	-1.73138	-1.7844	-1.8261	-1.85725	-1.87857	-1.89077	-1.89452	-1.89046	-1.87922	-1.86137	-1.83749	-1.80812	-1.77377	-1.73494	-1.69208	-1.64566	-1.59608	-1.54376	-1.48907	-1.43237
175																		0.0287578	-0.229298	-0.464357	-0.677593	-0.870142	-1.0431	-1.19753	-1.33445	-1.45486	-1.5597	-1.6499	-1.72634	-1.78987	-1.84133	-1.88149	-1.91112	-1.93095	-1.94167	-1.94397	-1.93848	-1.92583	-1.9066	-1.88136	-1.85064	-1.81497	-1.77484	-1.7307	-1.68302	-1.6322	-1.57866	-1.52277	-1.46489
176																		-0.0425822	-0.298941	-0.532328	-0.743916	-0.934841	-1.1062	-1.25905	-1.39442	-1.5133	-1.61663	-1.70535	-1.78033	-1.84242	-1.89246	-1.93123	-1.95948	-1.97796	-1.98735	-1.98834	-1.98156	-1.96764	-1.94716	-1.92069	-1.88876	-1.8519	-1.81059	-1.76531	-1.71649	-1.66456	-1.60992	-1.55296	-1.49402
177																		-0.105478	-0.360315	-0.592204	-0.802317	-0.991789	-1.16172	-1.31316	-1.44715	-1.56466	-1.66665	-1.75404	-1.82772	-1.88854	-1.93732	-1.97484	-2.00188	-2.01916	-2.02737	-2.0272	-2.01928	-2.00424	-1.98265	-1.9551	-1.92211	-1.8842	-1.84186	-1.79556	-1.74575	-1.69284	-1.63724	-1.57933	-1.51947
178																		-0.159271	-0.412775	-0.643352	-0.852175	-1.04038	-1.20906	-1.35928	-1.49205	-1.60838	-1.7092	-1.79545	-1.868	-1.92771	-1.9754	-2.01186	-2.03784	-2.05408	-2.06128	-2.06011	-2.05121	-2.0352	-2.01268	-1.98419	-1.95029	-1.91148	-1.86827	-1.82111	-1.77045	-1.71671	-1.66029	-1.60158	-1.54093
179																		-0.203286	-0.455658	-0.685123	-0.892855	-1.07999	-1.24761	-1.3968	-1.52856	-1.64389	-1.74374	-1.82902	-1.90063	-1.95942	-2.0062	-2.04176	-2.06688	-2.08226	-2.08862	-2.08662	-2.07692	-2.06012	-2.03681	-2.00756	-1.97291	-1.93337	-1.88944	-1.84158	-1.79023	-1.73581	-1.67873	-1.61937	-1.55809
180																		-0.236827	-0.488284	-0.716852	-0.923703	-1.10997	-1.27676	-1.42511	-1.55607	-1.6706	-1.76967	-1.8542	-1.92506	-1.98312	-2.02919	-2.06406	-2.08848	-2.1032	-2.10891	-2.10627	-2.09594	-2.07852	-2.05462	-2.02479	-1.98957	-1.94947	-1.90499	-1.85659	-1.80472	-1.7498	-1.69222	-1.63238	-1.57062
181																		-0.259185	-0.509955	-0.737853	-0.944051	-1.12968	-1.29584	-1.44359	-1.57395	-1.68791	-1.78642	-1.8704	-1.94073	-1.99827	-2.04383	-2.0782	-2.10215	-2.1164	-2.12165	-2.11857	-2.10781	-2.08998	-2.06566	-2.03544	-1.99983	-1.95936	-1.91452	-1.86577	-1.81355	-1.7583	-1.7004	-1.64024	-1.57818
182																		-0.269629	-0.519956	-0.747426	-0.95321	-1.13844	-1.30422	-1.45159	-1.58159	-1.6952	-1.79338	-1.87703	-1.94705	-2.00429	-2.04956	-2.08366	-2.10735	-2.12134	-2.12635	-2.12304	-2.11205	-2.094	-2.06949	-2.03906	-2.00327	-1.96262	-1.91761	-1.8687	-1.81633	-1.76093	-1.7029	-1.64261	-1.58042
183																		-0.267411	-0.517554	-0.744851	-0.950475	-1.13556	-1.3012	-1.44845	-1.57833	-1.69184	-1.78992	-1.87349	-1.94344	-2.00061	-2.04583	-2.07988	-2.10353	-2.11749	-2.12248	-2.11916	-2.10816	-2.09012	-2.06561	-2.03521	-1.99944	-1.95882	-1.91385	-1.86498	-1.81266	-1.75731	-1.69934	-1.63911	-1.577
184																		-0.251765	-0.501996	-0.729393	-0.935125	-1.12033	-1.28609	-1.43348	-1.56351	-1.67717	-1.77541	-1.85915	-1.92927	-1.98663	-2.03204	-2.06629	-2.09014	-2.10431	-2.10951	-2.10641	-2.09565	-2.07783	-2.05356	-2.0234	-1.98788	-1.94751	-1.90279	-1.85417	-1.80212	-1.74704	-1.68933	-1.62937	-1.56753
185																		-0.221904	-0.472513	-0.700294	-0.906418	-1.09202	-1.25819	-1.40599	-1.53644	-1.65052	-1.74919	-1.83337	-1.90393	-1.96173	-2.00759	-2.04229	-2.0666	-2.08124	-2.0869	-2.08427	-2.07397	-2.05663	-2.03284	-2.00315	-1.96811	-1.92822	-1.88398	-1.83585	-1.78428	-1.72968	-1.67246	-1.61299	-1.55164
186																		-0.177025	-0.428314	-0.656781	-0.863595	-1.04989	-1.21676	-1.36526	-1.49642	-1.61121	-1.7106	-1.79549	-1.86677	-1.92529	-1.97187	-2.00729	-2.03233	-2.04769	-2.05408	-2.05217	-2.0426	-2.02599	-2.00293	-1.97396	-1.93965	-1.90049	-1.85697	-1.80957	-1.75871	-1.70483	-1.64833	-1.58957	-1.52893
187																		-0.116303	-0.368592	-0.59806	-0.805879	-0.99318	-1.16106	-1.31057	-1.44273	-1.55854	-1.65893	-1.74483	-1.81712	-1.87665	-1.92424	-1.96067	-1.98671	-2.00308	-2.01047	-2.00956	-2.00099	-1.98538	-1.9633	-1.93533	-1.902	-1.86382	-1.82128	-1.77484	-1.72496	-1.67204	-1.6165	-1.55869	-1.499
188																		-0.038895	-0.292518	-0.523321	-0.732473	-0.921107	-1.09031	-1.24115	-1.37465	-1.49178	-1.59349	-1.68071	-1.75432	-1.81516	-1.86406	-1.9018	-1.92914	-1.9468	-1.95549	-1.95586	-1.94857	-1.93423	-1.91343	-1.88672	-1.85464	-1.81771	-1.77641	-1.73121	-1.68256	-1.63086	-1.57653	-1.51993	-1.46142
189																		0.0560637	-0.199246	-0.431731	-0.642562	-0.83287	-1.00375	-1.15625	-1.29141	-1.41019	-1.51356	-1.60242	-1.67767	-1.74014	-1.79066	-1.83002	-1.85897	-1.87823	-1.88851	-1.89048	-1.88476	-1.87199	-1.85274	-1.82758	-1.79705	-1.76165	-1.72187	-1.67818	-1.63103	-1.58082	-1.52796	-1.47283	-1.41578
190																		0.169457	-0.0879066	-0.322439	-0.53531	-0.727651	-0.900556	-1.05508	-1.19224	-1.31303	-1.41839	-1.50923	-1.58645	-1.65089	-1.70336	-1.74467	-1.77555	-1.79673	-1.80892	-1.81279	-1.80896	-1.79807	-1.78068	-1.75737	-1.72867	-1.6951	-1.65714	-1.61525	-1.56987	-1.52144	-1.47034	-1.41694	-1.36162
191																		0.302188	0.0423868	-0.194574	-0.409863	-0.604612	-0.779913	-0.936822	-1.07636	-1.19951	-1.30722	-1.4004	-1.47994	-1.54669	-1.60147	-1.64505	-1.67821	-1.70165	-1.71608	-1.72217	-1.72056	-1.71186	-1.69666	-1.67552	-1.64897	-1.61752	-1.58168	-1.54189	-1.4986	-1.45222	-1.40317	-1.35181	-1.29849
192																		1.00873	0.192543	-0.0472443	-0.265346	-0.462894	-0.640979	-0.800658	-0.942949	-1.06884	-1.17927	-1.27516	-1.3574	-1.42682	-1.48426	-1.53048	-1.56626	-1.59231	-1.60933	-1.61799	-1.61893	-1.61276	-1.60007	-1.58142	-1.55735	-1.52836	-1.49495	-1.45757	-1.41667	-1.37267	-1.32596	-1.27693	-1.22592
193																				0.120462	-0.100864	-0.301618	-0.482892	-0.645741	-0.791184	-0.920205	-1.03375	-1.13274	-1.21805	-1.29053	-1.35099	-1.40023	-1.439	-1.46802	-1.48799	-1.49958	-1.50342	-1.50014	-1.49031	-1.47449	-1.45323	-1.42703	-1.39638	-1.36174	-1.32356	-1.28225	-1.23821	-1.19182	-1.14343
194																					0.0844988	-0.119887	-0.30477	-0.471207	-0.620216	-0.752779	-0.869845	-0.972329	-1.06111	-1.13704	-1.20093	-1.25357	-1.29571	-1.32808	-1.35138	-1.36626	-1.37338	-1.37334	-1.36673	-1.35411	-1.33601	-1.31295	-1.28541	-1.25385	-1.21872	-1.18043	-1.13939	-1.09596	-1.05051
195																							-0.105712	-0.276171	-0.429175	-0.565708	-0.686716	-0.793115	-0.885784	-0.965572	-1.03329	-1.08974	-1.13565	-1.17177	-1.19878	-1.21735	-1.22812	-1.2317	-1.22869	-1.21963	-1.20506	-1.1855	-1.16143	-1.13331	-1.10158	-1.06667	-1.02896	-0.988836	-0.946654
196																									-0.217174	-0.358119	-0.483509	-0.594258	-0.691246	-0.77532	-0.847297	-0.90796	-0.958065	-0.998335	-1.02947	-1.05212	-1.06695	-1.07455	-1.07552	-1.0704	-1.05975	-1.04407	-1.02384	-0.99952	-0.971562	-0.940378	-0.906365	-0.869899	-0.831335
197																										-0.129122	-0.25935	-0.374901	-0.476655	-0.565459	-0.642129	-0.707448	-0.762172	-0.807023	-0.842696	-0.869859	-0.889149	-0.901179	-0.906533	-0.905771	-0.899426	-0.88801	-0.872007	-0.851879	-0.828067	-0.800988	-0.771039	-0.738595	-0.70401
198																												-0.134166	-0.241151	-0.335145	-0.416963	-0.48739	-0.547179	-0.597053	-0.637708	-0.669808	-0.693994	-0.710875	-0.721037	-0.725039	-0.723414	-0.716672	-0.705299	-0.689756	-0.670483	-0.647898	-0.622396	-0.594353	-0.564123
199																														-0.0835126	-0.170953	-0.246955	-0.312272	-0.367629	-0.413718	-0.451206	-0.480731	-0.502904	-0.518309	-0.527505	-0.531026	-0.52938	-0.523054	-0.512507	-0.498181	-0.480492	-0.459835	-0.436585	-0.411098
200																																0.0147079	-0.0566185	-0.117932	-0.169927	-0.213268	-0.248593	-0.276513	-0.297613	-0.312449	-0.321557	-0.325444	-0.324595	-0.319472	-0.310514	-0.298137	-0.282737	-0.264689	-0.244346
201																																	0.220636	0.152873	0.0944865	0.0448104	0.00320775	-0.0309318	-0.0581922	-0.0791314	-0.0942824	-0.104154	-0.10923	-0.109972	-0.106818	-0.100186	-0.0904699	-0.0780442	-0.0632628
202																																			0.380361	0.323851	0.275478	0.234631	0.200726	0.173207	0.15154	0.135217	0.123754	0.11669	0.113587	0.114028	0.117619	0.123986	0.132776
203																																					0.569044	0.520984	0.479936	0.445342	0.41667	0.393412	0.375085	0.361226	0.3514	0.345188	0.342199	0.342056	0.344408
204																																							0.78025	0.738071	0.70189	0.671197	0.645511	0.62437	0.607338	0.593997	0.583955	0.576837	0.572292
205																																								1.05221	1.008	0.969355	0.935801	0.906873	0.882136	0.861174	0.843593	0.829019	0.817101
206																																										1.28869	1.24674	1.20951	1.17655	1.14746	1.12184	1.09931	1.07953
207																																												1.53306	1.49135	1.45361	1.41943	1.38844	1.36029
208																																													1.82734	1.7804	1.73712	1.69714	1.6601
209																																															2.07571	2.0262	1.97973
210																																																	2.31994
211
212
213
214
215
216
217
218
219
220
221
222
223
224
225
226
227
228
229
230
231
232
233
234
235
236
237
238
239
240
241
242
243
244
245
246
247
248
249
250
251
252
253
254
255
256
[truncated: 208 more columns]

## Sheet: bas41
	0	1	2	3	4	5	6	7	8	9	10	11	12	13	14	15	16	17	18	19	20	21	22	23	24	25	26	27	28	29	30	31	32	33	34	35	36	37	38	39	40	41	42	43	44	45	46	47	48
0
1
2
3
4
5
6
7
8
9
10
11
12
13
14
15
16
17
18
19
20
21
22
23
24
25
26
27
28
29
30
31
32
33
34
35
36
37
38
39
40
41
42
43
44
45
46																																																	3.57186
47																																															3.56052	3.21616	2.8824
48																																													3.49876	3.18111	2.87296	2.57392	2.28365
49																																												3.09446	2.81366	2.54107	2.2762	2.0187	1.76825
50																																										2.95471	2.70207	2.45718	2.21937	1.98807	1.76283	1.54331	1.32925
51																																								2.76269	2.53787	2.3209	2.11083	1.90689	1.7084	1.51486	1.32582	1.14097	0.96007
52																																							2.32332	2.1332	1.95043	1.77393	1.6028	1.43626	1.27369	1.11458	0.958524	0.805228	0.654485
53																																					2.06374	1.89792	1.7406	1.59037	1.446	1.30646	1.17084	1.03841	0.908539	0.780756	0.654678	0.53003	0.406627
54																																			1.76811	1.62225	1.48688	1.36021	1.24064	1.12678	1.01741	0.911519	0.808218	0.706783	0.606622	0.507267	0.408359	0.309645	0.21096
55																																	1.44966	1.31734	1.19852	1.09091	0.992487	0.901456	0.816234	0.73544	0.657884	0.582546	0.508568	0.435238	0.361981	0.288345	0.21399	0.138681	0.0622728
56																																0.998919	0.888986	0.793865	0.711016	0.638168	0.573299	0.51462	0.460561	0.409753	0.361017	0.313346	0.265895	0.217966	0.169	0.118559	0.0663209	0.0120648	-0.044336
57																														0.687934	0.576699	0.485097	0.410002	0.348595	0.298341	0.256974	0.222479	0.193075	0.167199	0.143493	0.120786	0.0980837	0.0745521	0.0495063	0.0223982	-0.00719521	-0.0395828	-0.0749697	-0.113468
58																												0.411279	0.285651	0.185875	0.108156	0.0490446	0.00541722	-0.0255445	-0.046372	-0.0593274	-0.066421	-0.0694281	-0.0699042	-0.0692009	-0.06848	-0.0687278	-0.0707682	-0.0752755	-0.0827868	-0.0937131	-0.108351	-0.126893	-0.149436
59																										0.202543	0.0461636	-0.0765645	-0.170195	-0.238893	-0.286455	-0.316332	-0.33165	-0.335226	-0.32959	-0.317003	-0.299472	-0.278767	-0.25644	-0.233836	-0.212111	-0.192244	-0.17505	-0.161196	-0.151208	-0.145488	-0.144322	-0.14789	-0.156279
60																									-0.104339	-0.268265	-0.394373	-0.487635	-0.552613	-0.593475	-0.614025	-0.617718	-0.607679	-0.586729	-0.557398	-0.521946	-0.482379	-0.440466	-0.397753	-0.355583	-0.315107	-0.277298	-0.242965	-0.212767	-0.187223	-0.166726	-0.151554	-0.141876	-0.137769
61																							-0.120496	-0.347748	-0.526575	-0.66286	-0.762023	-0.829047	-0.868502	-0.884565	-0.881045	-0.8614	-0.828763	-0.785956	-0.735512	-0.679692	-0.6205	-0.559707	-0.498857	-0.43929	-0.382153	-0.328416	-0.278884	-0.234209	-0.194904	-0.161357	-0.133835	-0.112501	-0.0974236
62																					0.0518669	-0.265154	-0.521043	-0.722699	-0.876505	-0.988357	-1.06369	-1.1075	-1.12436	-1.11846	-1.09361	-1.05329	-1.00063	-0.938449	-0.869295	-0.795428	-0.718855	-0.641344	-0.564443	-0.48949	-0.417629	-0.349829	-0.28689	-0.229461	-0.178052	-0.133042	-0.0946947	-0.0631664	-0.0385167
63																				0.0386568	-0.323189	-0.61689	-0.849906	-1.02915	-1.16103	-1.25146	-1.30587	-1.32928	-1.32627	-1.30106	-1.25745	-1.19892	-1.12863	-1.0494	-0.963769	-0.874013	-0.782138	-0.689917	-0.598897	-0.510417	-0.425623	-0.34548	-0.270788	-0.202194	-0.140203	-0.0851906	-0.0374164	0.002969	0.0359117
64																		2.50933	0.131344	-0.285871	-0.627226	-0.900771	-1.11399	-1.27381	-1.38665	-1.45844	-1.49465	-1.50029	-1.47998	-1.43791	-1.37792	-1.3035	-1.2178	-1.12366	-1.02363	-0.919984	-0.814735	-0.70966	-0.606307	-0.50602	-0.409943	-0.319044	-0.234121	-0.155819	-0.0846436	-0.020967	0.0349553	0.0829761	0.123046
65																		0.340178	-0.143684	-0.543231	-0.86714	-1.12348	-1.31976	-1.46294	-1.55944	-1.61522	-1.63576	-1.62609	-1.59082	-1.53419	-1.46004	-1.37186	-1.27282	-1.16577	-1.05326	-0.937573	-0.820733	-0.704517	-0.59048	-0.479968	-0.374129	-0.27393	-0.180173	-0.0935016	-0.0144203	0.056699	0.119603	0.174147	0.220285
66																		0.113713	-0.355295	-0.7401	-1.0494	-1.2913	-1.47333	-1.60244	-1.68512	-1.72732	-1.73454	-1.71182	-1.66382	-1.59475	-1.50849	-1.40854	-1.29807	-1.17995	-1.05674	-0.93072	-0.80393	-0.678154	-0.55495	-0.435668	-0.321461	-0.2133	-0.111986	-0.0181678	0.0676522	0.145101	0.213926	0.273984	0.325231
67																		-0.0529859	-0.509952	-0.882742	-1.18009	-1.41011	-1.58036	-1.69784	-1.76902	-1.7999	-1.79598	-1.76234	-1.70364	-1.62411	-1.52764	-1.41775	-1.29762	-1.17013	-1.03785	-0.903079	-0.767854	-0.633969	-0.50299	-0.376274	-0.254976	-0.140074	-0.032371	0.0674819	0.158979	0.241747	0.315533	0.380194	0.435686
68																		-0.166171	-0.613709	-0.977024	-1.26487	-1.48541	-1.6462	-1.75427	-1.81613	-1.83778	-1.82475	-1.78215	-1.71463	-1.62646	-1.52154	-1.4034	-1.27525	-1.13996	-1.00012	-0.858037	-0.715765	-0.575103	-0.437625	-0.304694	-0.177473	-0.0569418	0.0560882	0.160964	0.257177	0.344351	0.422231	0.490674	0.549634
69																		-0.231692	-0.672233	-1.02843	-1.30907	-1.52232	-1.6758	-1.77654	-1.83108	-1.84544	-1.82519	-1.77542	-1.70083	-1.60571	-1.49396	-1.36914	-1.23445	-1.0928	-0.946783	-0.798723	-0.650676	-0.504454	-0.361641	-0.223607	-0.0915233	0.0336241	0.151019	0.260003	0.360063	0.45082	0.532016	0.603505	0.665243
70																		-0.255017	-0.690815	-1.04208	-1.31762	-1.52565	-1.67379	-1.76913	-1.8182	-1.82707	-1.80131	-1.74605	-1.666	-1.56547	-1.44838	-1.3183	-1.17846	-1.03177	-0.880843	-0.728015	-0.575354	-0.424683	-0.277596	-0.13547	0.000514247	0.129363	0.250253	0.36252	0.465647	0.559249	0.643066	0.716947	0.780846
71																		-0.241245	-0.674385	-1.02273	-1.29514	-1.49984	-1.64448	-1.73617	-1.78149	-1.78651	-1.75684	-1.69762	-1.61359	-1.50907	-1.388	-1.25398	-1.11025	-0.959726	-0.805048	-0.648559	-0.492341	-0.33823	-0.187828	-0.042526	0.0964883	0.228212	0.351815	0.466626	0.572122	0.667912	0.75373	0.829424	0.894943
72																		-0.195124	-0.62753	-0.974829	-1.2459	-1.44901	-1.59184	-1.68152	-1.72465	-1.72734	-1.69522	-1.63345	-1.54679	-1.43958	-1.31579	-1.17903	-1.03255	-0.879296	-0.721918	-0.562773	-0.403957	-0.247318	-0.0944713	0.0531821	0.194444	0.328302	0.453918	0.570613	0.677855	0.775249	0.862524	0.93952	1.00618
73																		-0.121061	-0.554505	-0.902469	-1.17386	-1.37699	-1.51955	-1.60872	-1.65111	-1.65286	-1.61962	-1.55659	-1.46853	-1.35983	-1.23446	-1.09604	-0.947858	-0.792875	-0.63375	-0.472858	-0.312311	-0.153968	0.000541148	0.149805	0.292613	0.427944	0.554949	0.672941	0.781381	0.879865	0.968116	1.04597	1.11337
74																		-0.023142	-0.45925	-0.809452	-1.08269	-1.2873	-1.43102	-1.52103	-1.564	-1.56608	-1.53295	-1.46983	-1.38151	-1.27239	-1.14647	-1.00739	-0.858452	-0.702642	-0.542631	-0.380814	-0.219314	-0.0600071	0.0954641	0.245675	0.389405	0.52562	0.653463	0.772235	0.88139	0.980515	1.06933	1.14765	1.21543
75																		0.0948586	-0.345401	-0.699281	-0.975758	-1.18319	-1.32936	-1.42147	-1.46622	-1.46979	-1.43787	-1.37572	-1.28816	-1.1796	-1.05407	-0.915224	-0.766392	-0.610568	-0.450448	-0.288441	-0.126687	0.0329229	0.188732	0.339302	0.4834	0.619981	0.748175	0.867275	0.976724	1.0761	1.16511	1.24358	1.31144
76																		0.229461	-0.216308	-0.575177	-0.856155	-1.06764	-1.21743	-1.31277	-1.36039	-1.36649	-1.3368	-1.27659	-1.19072	-1.0836	-0.959301	-0.821499	-0.673536	-0.518431	-0.358895	-0.197355	-0.0359694	0.123356	0.278949	0.429359	0.573338	0.709829	0.837951	0.956986	1.06637	1.16566	1.25457	1.33291	1.40059
77																		0.377469	-0.0750425	-0.44009	-0.72672	-0.943356	-1.09784	-1.19745	-1.24892	-1.2585	-1.23194	-1.17454	-1.09118	-0.986308	-0.863999	-0.72796	-0.581554	-0.427818	-0.269484	-0.108996	0.0514699	0.209992	0.364883	0.514677	0.658112	0.794118	0.921802	1.04043	1.14944	1.24837	1.33692	1.41489	1.4822
78																		0.535955	0.0755864	-0.296717	-0.590034	-0.812826	-0.972962	-1.07775	-1.13397	-1.14788	-1.12527	-1.07146	-0.99136	-0.88944	-0.7698	-0.636168	-0.49193	-0.340142	-0.183557	-0.0246364	0.134426	0.29169	0.445454	0.594235	0.736758	0.871939	0.998872	1.11681	1.22518	1.32351	1.41149	1.48891	1.55568
79																		0.702248	0.233019	-0.147507	-0.448445	-0.678288	-0.844941	-0.955742	-1.0175	-1.0365	-1.01857	-0.96905	-0.892869	-0.794533	-0.678162	-0.547508	-0.405976	-0.256647	-0.10229	0.0546119	0.211847	0.367458	0.519726	0.667154	0.80845	0.942517	1.06843	1.18545	1.29296	1.3905	1.47774	1.55446	1.62057
80																		0.873921	0.394935	0.0053213	-0.30407	-0.541767	-0.715705	-0.833257	-0.901257	-0.926031	-0.913421	-0.868807	-0.797136	-0.702942	-0.590369	-0.463193	-0.324842	-0.178415	-0.0267053	0.127786	0.282827	0.436446	0.586903	0.732687	0.872491	1.0052	1.12988	1.24577	1.35225	1.44885	1.53522	1.61114	1.67649
81																		1.04878	0.559239	0.159769	-0.158814	-0.405075	-0.58698	-0.711935	-0.786806	-0.817948	-0.811229	-0.772061	-0.705416	-0.615853	-0.507541	-0.384279	-0.249519	-0.106381	0.04232	0.194064	0.3466	0.497936	0.646317	0.790214	0.928304	1.05946	1.18273	1.29734	1.40265	1.49819	1.58359	1.65862	1.72316
82																		1.22485	0.724052	0.314049	-0.0143779	-0.269826	-0.460298	-0.59323	-0.675519	-0.71355	-0.713222	-0.679972	-0.618801	-0.534293	-0.430642	-0.311672	-0.180855	-0.0413376	0.104048	0.252759	0.402526	0.551337	0.697422	0.839231	0.975428	1.10487	1.22659	1.33979	1.44384	1.53823	1.6226	1.6967	1.76039
83																		1.40037	0.887696	0.46657	0.127732	-0.137449	-0.337008	-0.478415	-0.568597	-0.61397	-0.620463	-0.593539	-0.538227	-0.459138	-0.360491	-0.246133	-0.119561	0.0160587	0.15787	0.303309	0.450089	0.596178	0.739785	0.879347	1.01351	1.14111	1.26117	1.37288	1.47559	1.56878	1.65208	1.72522	1.78806
84																		1.57376	1.04869	0.615928	0.26619	-0.00919113	-0.218286	-0.368595	-0.467078	-0.520181	-0.533861	-0.513611	-0.464486	-0.391124	-0.297768	-0.188292	-0.066214	0.0652752	0.203299	0.345272	0.488887	0.632094	0.773084	0.910273	1.04229	1.16796	1.28629	1.39645	1.49778	1.58974	1.67196	1.74414	1.80614
85																		1.74365	1.20572	0.760898	0.399845	0.113865	-0.105145	-0.264719	-0.371847	-0.433005	-0.454181	-0.440895	-0.398231	-0.330851	-0.243026	-0.138652	-0.0212735	0.105898	0.239962	0.378315	0.518627	0.658829	0.797093	0.931819	1.06162	1.1853	1.30184	1.41042	1.51035	1.60108	1.68222	1.75347	1.81467
86																		1.90884	1.35768	0.90042	0.527705	0.230795	0.00155397	-0.167584	-0.283641	-0.353124	-0.382049	-0.375967	-0.339985	-0.278796	-0.196694	-0.0976003	0.0149168	0.137623	0.267595	0.402209	0.539114	0.676221	0.811684	0.943884	1.07141	1.19307	1.30781	1.4148	1.51333	1.60285	1.68293	1.75329	1.81374
87																		2.06827	1.50357	1.03359	0.648932	0.340823	0.101096	-0.0778491	-0.203065	-0.281089	-0.317967	-0.319276	-0.290154	-0.235319	-0.159089	-0.0654127	0.0421194	0.160249	0.286032	0.416822	0.550247	0.6842	0.816814	0.946453	1.07169	1.1913	1.30425	1.40966	1.50681	1.59515	1.67423	1.74375	1.80352
88																		2.22107	1.64259	1.15966	0.762831	0.443313	0.192899	0.00395806	-0.130595	-0.217327	-0.262312	-0.271159	-0.24903	-0.200669	-0.130423	-0.0422629	0.0601959	0.173672	0.2952	0.422111	0.552013	0.682778	0.812522	0.939588	1.06253	1.18012	1.29128	1.39514	1.49096	1.57816	1.6563	1.72506	1.78421
89																		2.3665	1.77406	1.278	0.868841	0.537757	0.276508	0.0774323	-0.0665877	-0.162149	-0.215354	-0.23184	-0.216797	-0.174996	-0.110808	-0.0282299	0.0690999	0.177877	0.295113	0.418117	0.544478	0.672047	0.798921	0.923424	1.0441	1.15968	1.2691	1.37145	1.46599	1.55213	1.62939	1.69746	1.75609
90																		2.50396	1.89743	1.38812	0.966525	0.623769	0.351587	0.142283	-0.0112905	-0.115759	-0.177257	-0.201447	-0.193547	-0.158355	-0.100267	-0.0233042	0.0688704	0.172929	0.285863	0.404958	0.527783	0.652169	0.776193	0.898162	1.0166	1.13023	1.23795	1.33886	1.43219	1.51732	1.5938	1.66126	1.71947
91																		2.63297	2.01229	1.48966	1.05556	0.701076	0.417905	0.198323	0.0351524	-0.0782643	-0.148088	-0.180011	-0.179278	-0.150712	-0.0987363	-0.0273948	0.0596249	0.158973	0.267616	0.382822	0.502137	0.623372	0.744586	0.864066	0.980317	1.09205	1.19814	1.29767	1.38986	1.47409	1.54986	1.61682	1.67471
92																		2.75318	2.11832	1.58236	1.13574	0.769509	0.475337	0.245467	0.0726914	-0.049677	-0.127828	-0.16748	-0.173907	-0.151956	-0.106076	-0.0403363	0.0415532	0.136219	0.240607	0.351962	0.467811	0.585945	0.704402	0.821452	0.935583	1.04548	1.15002	1.24826	1.3394	1.42281	1.49797	1.56452	1.62219
93																		2.86434	2.21533	1.66607	1.20695	0.828996	0.523848	0.283717	0.101364	-0.0299266	-0.116373	-0.163723	-0.177274	-0.161901	-0.122077	-0.0618946	0.014911	0.104945	0.20513	0.312691	0.425133	0.540229	0.655997	0.770689	0.882775	0.990924	1.094	1.19103	1.28121	1.36389	1.43855	1.50479	1.56235
94																		2.96631	2.30322	1.74071	1.26916	0.879552	0.563491	0.31316	0.121289	-0.0188647	-0.113548	-0.168534	-0.189149	-0.180292	-0.146461	-0.0917734	-0.0199861	0.0654826	0.161535	0.265373	0.374483	0.486617	0.599776	0.712192	0.822316	0.928804	1.0305	1.12641	1.21573	1.29778	1.37204	1.43809	1.49565
95																		3.05903	2.38196	1.80633	1.32244	0.921276	0.594396	0.333956	0.132657	-0.0162725	-0.119106	-0.181645	-0.20924	-0.206816	-0.178896	-0.12962	-0.0627683	0.0182188	0.110221	0.210422	0.316286	0.425546	0.536183	0.646413	0.754669	0.859588	0.959997	1.0549	1.14345	1.22498	1.29894	1.3649	1.42256
96																		3.14253	2.45165	1.86302	1.36694	0.95434	0.616765	0.346336	0.135725	-0.0218672	-0.132742	-0.202727	-0.237198	-0.241105	-0.218995	-0.175031	-0.113017	-0.0364147	0.0516353	0.148294	0.251008	0.35749	0.465703	0.573844	0.680329	0.783778	0.883002	0.976987	1.06488	1.14599	1.21975	1.28573	1.34361
97																		3.21693	2.51241	1.91096	1.40285	0.978982	0.630865	0.350593	0.130811	-0.0353086	-0.154094	-0.231398	-0.272622	-0.282741	-0.266324	-0.227559	-0.170271	-0.0979443	-0.0137396	0.0794838	0.179152	0.28296	0.388851	0.495005	0.599821	0.701902	0.800043	0.893215	0.980551	1.06134	1.13501	1.2011	1.25931
98																		3.28242	2.56446	1.9504	1.43046	0.995502	0.637021	0.347076	0.118286	-0.056205	-0.18275	-0.267228	-0.315066	-0.331262	-0.320409	-0.286716	-0.234032	-0.165861	-0.0853846	0.00451712	0.101252	0.202494	0.306171	0.410444	0.513696	0.614514	0.711675	0.804135	0.891014	0.971585	1.04526	1.11158	1.1702
99																		3.33922	2.60809	1.98164	1.45008	1.00425	0.635608	0.336182	0.0985672	-0.0841192	-0.218257	-0.309748	-0.364045	-0.38617	-0.380737	-0.35198	-0.303766	-0.239623	-0.162751	-0.0760507	0.017867	0.116658	0.218233	0.320734	0.422528	0.522186	0.618469	0.710319	0.796841	0.877293	0.951074	1.01771	1.07685
100																		3.38765	2.64361	2.00503	1.4621	1.00563	0.627048	0.318354	0.0721151	-0.118575	-0.260121	-0.358451	-0.41904	-0.446933	-0.446768	-0.422798	-0.378915	-0.318663	-0.245266	-0.161641	-0.0704189	0.0260389	0.125624	0.226463	0.326906	0.425508	0.521016	0.612355	0.698616	0.779045	0.853025	0.920072	0.979821
101																		3.42806	2.6714	2.02098	1.46695	1.00009	0.611803	0.294069	0.0394251	-0.159061	-0.307818	-0.412799	-0.479501	-0.512992	-0.517932	-0.498595	-0.458894	-0.402393	-0.332335	-0.251656	-0.163005	-0.0687615	0.0289486	0.128237	0.227435	0.325084	0.419915	0.510839	0.596934	0.677429	0.751697	0.819241	0.879682
102																		3.46084	2.69188	2.02991	1.46507	0.988097	0.590368	0.26384	0.0010233	-0.205038	-0.360797	-0.47223	-0.544856	-0.583765	-0.59364	-0.578775	-0.543101	-0.490205	-0.423346	-0.345481	-0.259276	-0.167127	-0.0711763	0.0266699	0.124729	0.221525	0.315776	0.406378	0.492394	0.573042	0.647681	0.715801	0.777011
103																		3.48642	2.7055	2.03232	1.45696	0.970163	0.563267	0.228204	-0.0425391	-0.255942	-0.418483	-0.536159	-0.614511	-0.658653	-0.673285	-0.662724	-0.630921	-0.581479	-0.517679	-0.442493	-0.358606	-0.268431	-0.174126	-0.0776138	0.0194082	0.115449	0.209212	0.29958	0.385602	0.466483	0.541569	0.610338	0.672388
104																		3.50527	2.71275	2.02868	1.44314	0.946822	0.531046	0.187721	-0.0906906	-0.311193	-0.480285	-0.603986	-0.687861	-0.737041	-0.756249	-0.749821	-0.721725	-0.675586	-0.614701	-0.54206	-0.460364	-0.372043	-0.279272	-0.183987	-0.0879025	0.00747723	0.100841	0.191057	0.277164	0.358351	0.433953	0.503437	0.566389
105																		3.51788	2.71413	2.01954	1.42415	0.918625	0.494271	0.142968	-0.142845	-0.370193	-0.545598	-0.675101	-0.764286	-0.818307	-0.841904	-0.839433	-0.814882	-0.771891	-0.713776	-0.643545	-0.563914	-0.477329	-0.385981	-0.291822	-0.196579	-0.101771	-0.00872368	0.0814193	0.167682	0.249242	0.325424	0.39568	0.459587
106																		3.52475	2.71017	2.00543	1.40053	0.886139	0.453519	0.0945321	-0.198403	-0.432336	-0.613809	-0.748883	-0.843164	-0.901821	-0.929618	-0.930927	-0.909754	-0.869757	-0.814269	-0.746312	-0.668621	-0.583657	-0.493626	-0.400492	-0.305999	-0.211679	-0.11887	-0.0287288	0.0577552	0.139749	0.216564	0.287643	0.35255
107																		3.52641	2.70141	1.9869	1.37286	0.849941	0.409377	0.0430104	-0.256763	-0.497013	-0.684302	-0.824712	-0.923866	-0.986956	-1.01876	-1.02367	-1.00571	-0.968549	-0.915544	-0.84973	-0.773856	-0.6904	-0.60158	-0.509377	-0.415547	-0.321635	-0.228992	-0.138789	-0.0520244	0.0304556	0.107951	0.179893	0.245837
108																		3.52341	2.6884	1.96451	1.34171	0.810613	0.362437	-0.0109985	-0.317318	-0.563611	-0.75646	-0.901965	-1.00577	-1.07308	-1.1087	-1.11703	-1.10211	-1.06764	-1.01697	-0.95317	-0.878994	-0.796935	-0.709228	-0.617864	-0.524615	-0.431037	-0.338496	-0.248171	-0.161075	-0.0780643	0.000149718	0.0729887	0.139996
109																		3.51627	2.67169	1.93884	1.30766	0.76874	0.31329	-0.0668964	-0.379463	-0.63152	-0.829668	-0.980026	-1.08825	-1.15958	-1.19881	-1.21038	-1.19834	-1.1664	-1.11794	-1.05602	-0.98342	-0.902653	-0.815962	-0.725353	-0.632607	-0.539297	-0.446796	-0.356298	-0.268827	-0.185248	-0.106285	-0.0325251	0.035565
110																		3.50556	2.65184	1.91043	1.27127	0.7249	0.262523	-0.12409	-0.442601	-0.700138	-0.903321	-1.05828	-1.17071	-1.24583	-1.28849	-1.30312	-1.29379	-1.26423	-1.21782	-1.15766	-1.08653	-1.00696	-0.921189	-0.831253	-0.738941	-0.645835	-0.553323	-0.462608	-0.374724	-0.290548	-0.210814	-0.136117	-0.0669355
111																		3.49179	2.62939	1.87987	1.23311	0.679669	0.210716	-0.181994	-0.506142	-0.768872	-0.976822	-1.13614	-1.25253	-1.33125	-1.37713	-1.39464	-1.38786	-1.36053	-1.31605	-1.25752	-1.18775	-1.10926	-1.02433	-0.934993	-0.843049	-0.750093	-0.657522	-0.566552	-0.478227	-0.393433	-0.312913	-0.237273	-0.166999
112																		3.47552	2.6049	1.84768	1.19374	0.633608	0.158436	-0.240037	-0.569509	-0.837143	-1.04959	-1.21302	-1.33315	-1.41523	-1.46415	-1.48436	-1.47996	-1.45471	-1.41203	-1.35501	-1.28649	-1.209	-1.12483	-1.03602	-0.944383	-0.851527	-0.758859	-0.667603	-0.578815	-0.493389	-0.412077	-0.335496	-0.264138
113																		3.45726	2.57889	1.81441	1.1537	0.587268	0.106239	-0.29766	-0.632142	-0.904387	-1.12106	-1.28835	-1.41198	-1.49723	-1.54898	-1.57172	-1.56954	-1.54623	-1.50521	-1.44959	-1.38222	-1.30564	-1.22215	-1.1338	-1.04241	-0.949615	-0.856817	-0.765252	-0.675986	-0.589923	-0.507822	-0.430309	-0.357884
114																		3.43753	2.55188	1.78059	1.11353	0.541181	0.0546601	-0.354324	-0.6935	-0.970061	-1.19069	-1.36159	-1.48849	-1.57669	-1.63108	-1.65617	-1.65606	-1.63454	-1.59505	-1.54072	-1.4744	-1.39864	-1.31576	-1.22781	-1.13664	-1.04386	-0.950903	-0.859013	-0.769261	-0.682562	-0.599682	-0.521255	-0.447789
115																		3.41681	2.52436	1.74672	1.07373	0.495858	0.00421423	-0.409511	-0.753061	-1.03364	-1.25796	-1.43221	-1.56215	-1.65309	-1.70994	-1.73719	-1.739	-1.71913	-1.68105	-1.6279	-1.56254	-1.48752	-1.40518	-1.31758	-1.22657	-1.13378	-1.04065	-0.948422	-0.858185	-0.770858	-0.687217	-0.607901	-0.533427
116																		3.39558	2.49681	1.71327	1.03478	0.451788	-0.0446067	-0.462728	-0.810332	-1.09464	-1.32236	-1.49971	-1.63246	-1.72594	-1.78504	-1.8143	-1.81786	-1.79951	-1.76273	-1.71065	-1.64615	-1.57181	-1.48994	-1.40264	-1.31176	-1.21893	-1.12561	-1.03304	-0.942326	-0.854388	-0.77001	-0.689839	-0.614399
117																		3.37428	2.46969	1.68071	0.997143	0.409435	-0.0913372	-0.513507	-0.864842	-1.15258	-1.38343	-1.56363	-1.69897	-1.79476	-1.85594	-1.88703	-1.8922	-1.87523	-1.83962	-1.78852	-1.72479	-1.65105	-1.56961	-1.48256	-1.39177	-1.29889	-1.20536	-1.11246	-1.02128	-0.932753	-0.84767	-0.766685	-0.690326
118																		3.35334	2.44343	1.64947	0.961257	0.369233	-0.13554	-0.561409	-0.916154	-1.20702	-1.44073	-1.62354	-1.76122	-1.85913	-1.92219	-1.95495	-1.96157	-1.94585	-1.9113	-1.86107	-1.79805	-1.72483	-1.64376	-1.55693	-1.46621	-1.37325	-1.27953	-1.1863	-1.09467	-1.00558	-0.919833	-0.83808	-0.760858
119																		3.33315	2.41841	1.61994	0.927521	0.331588	-0.176809	-0.606028	-0.963857	-1.25755	-1.49385	-1.67901	-1.81882	-1.91863	-1.9834	-2.01765	-2.02557	-2.01099	-1.97738	-1.92793	-1.86553	-1.79278	-1.71202	-1.62537	-1.5347	-1.44167	-1.34774	-1.2542	-1.16215	-1.07253	-0.986162	-0.903695	-0.825672
120																		3.31408	2.395	1.59249	0.896306	0.296872	-0.214771	-0.646988	-1.00758	-1.3038	-1.54241	-1.72967	-1.87138	-1.9729	-2.03918	-2.07477	-2.08385	-2.07026	-2.0375	-1.98874	-1.92688	-1.85454	-1.77406	-1.68756	-1.59691	-1.5038	-1.40968	-1.31584	-1.22339	-1.1333	-1.04635	-0.963229	-0.884472
121																		3.29645	2.37355	1.56746	0.867949	0.265422	-0.249086	-0.68395	-1.04698	-1.34544	-1.58609	-1.77519	-1.91857	-2.02159	-2.0892	-2.12597	-2.13607	-2.12336	-2.09133	-2.04317	-1.98178	-1.90979	-1.82954	-1.74316	-1.65254	-1.55934	-1.46504	-1.37093	-1.27812	-1.18758	-1.10012	-1.01641	-0.936993
122																		3.28056	2.35433	1.54515	0.842751	0.237542	-0.279452	-0.71661	-1.08175	-1.38214	-1.62456	-1.81527	-1.9601	-2.06441	-2.13317	-2.17095	-2.18194	-2.16998	-2.13858	-2.09093	-2.02995	-1.95825	-1.8782	-1.79192	-1.7013	-1.60802	-1.51355	-1.4192	-1.32608	-1.23515	-1.14723	-1.06299	-0.982996
123																		3.26666	2.33763	1.52582	0.820975	0.213495	-0.305602	-0.744703	-1.11163	-1.41366	-1.65757	-1.84964	-1.99568	-2.10109	-2.17083	-2.20946	-2.22119	-2.20986	-2.17899	-2.13178	-2.07113	-1.99968	-1.91979	-1.83359	-1.74297	-1.64961	-1.555	-1.46044	-1.36704	-1.27577	-1.18746	-1.10277	-1.02227
124																		3.25499	2.32365	1.50969	0.802847	0.193508	-0.327311	-0.768001	-1.13639	-1.43976	-1.68489	-1.87807	-2.02511	-2.13141	-2.20194	-2.24127	-2.2536	-2.24279	-2.21235	-2.16549	-2.10512	-2.03387	-1.95411	-1.86797	-1.77734	-1.68392	-1.58918	-1.49444	-1.40081	-1.30926	-1.22062	-1.13556	-1.05465
125																		3.24572	2.31259	1.49696	0.788553	0.177767	-0.344391	-0.786317	-1.15584	-1.46025	-1.70633	-1.90037	-2.04819	-2.15519	-2.22633	-2.2662	-2.27901	-2.2686	-2.23849	-2.1919	-2.13174	-2.06064	-1.98097	-1.89488	-1.80425	-1.71077	-1.61594	-1.52105	-1.42724	-1.33547	-1.24657	-1.16122	-1.07999
126																		3.23899	2.30458	1.48775	0.778238	0.166419	-0.356696	-0.799505	-1.16984	-1.475	-1.72176	-1.91641	-2.06478	-2.17228	-2.24386	-2.28412	-2.29725	-2.28713	-2.25726	-2.21086	-2.15085	-2.07986	-2.00026	-1.91419	-1.82356	-1.73004	-1.63514	-1.54015	-1.44621	-1.35428	-1.26519	-1.17963	-1.09816
127																		3.23491	2.29974	1.48219	0.772008	0.159569	-0.364121	-0.80746	-1.17828	-1.48389	-1.73105	-1.92607	-2.07478	-2.18257	-2.25442	-2.2949	-2.30824	-2.29829	-2.26856	-2.22228	-2.16235	-2.09143	-2.01187	-1.92582	-1.83518	-1.74164	-1.6467	-1.55164	-1.45762	-1.3656	-1.2764	-1.19071	-1.1091
128																		3.23355	2.29811	1.48033	0.769924	0.157278	-0.366603	-0.810119	-1.18111	-1.48686	-1.73416	-1.9293	-2.07812	-2.18601	-2.25794	-2.29851	-2.31191	-2.30201	-2.27233	-2.22609	-2.1662	-2.09529	-2.01575	-1.9297	-1.83906	-1.74552	-1.65055	-1.55548	-1.46143	-1.36938	-1.28014	-1.19441	-1.11275
129																		3.23491	2.29974	1.48219	0.772008	0.159569	-0.364121	-0.80746	-1.17828	-1.48389	-1.73105	-1.92607	-2.07478	-2.18257	-2.25442	-2.2949	-2.30824	-2.29829	-2.26856	-2.22228	-2.16235	-2.09143	-2.01187	-1.92582	-1.83518	-1.74164	-1.6467	-1.55164	-1.45762	-1.3656	-1.2764	-1.19071	-1.1091
130																		3.23899	2.30458	1.48775	0.778238	0.166419	-0.356696	-0.799505	-1.16984	-1.475	-1.72176	-1.91641	-2.06478	-2.17228	-2.24386	-2.28412	-2.29725	-2.28713	-2.25726	-2.21086	-2.15085	-2.07986	-2.00026	-1.91419	-1.82356	-1.73004	-1.63514	-1.54015	-1.44621	-1.35428	-1.26519	-1.17963	-1.09816
131																		3.24572	2.31259	1.49696	0.788553	0.177767	-0.344391	-0.786317	-1.15584	-1.46025	-1.70633	-1.90037	-2.04819	-2.15519	-2.22633	-2.2662	-2.27901	-2.2686	-2.23849	-2.1919	-2.13174	-2.06064	-1.98097	-1.89488	-1.80425	-1.71077	-1.61594	-1.52105	-1.42724	-1.33547	-1.24657	-1.16122	-1.07999
132																		3.25499	2.32365	1.50969	0.802847	0.193508	-0.327311	-0.768001	-1.13639	-1.43976	-1.68489	-1.87807	-2.02511	-2.13141	-2.20194	-2.24127	-2.2536	-2.24279	-2.21235	-2.16549	-2.10512	-2.03387	-1.95411	-1.86797	-1.77734	-1.68392	-1.58918	-1.49444	-1.40081	-1.30926	-1.22062	-1.13556	-1.05465
133																		3.26666	2.33763	1.52582	0.820975	0.213495	-0.305602	-0.744703	-1.11163	-1.41366	-1.65757	-1.84964	-1.99568	-2.10109	-2.17083	-2.20946	-2.22119	-2.20986	-2.17899	-2.13178	-2.07113	-1.99968	-1.91979	-1.83359	-1.74297	-1.64961	-1.555	-1.46044	-1.36704	-1.27577	-1.18746	-1.10277	-1.02227
134																		3.28056	2.35433	1.54515	0.842751	0.237542	-0.279452	-0.71661	-1.08175	-1.38214	-1.62456	-1.81527	-1.9601	-2.06441	-2.13317	-2.17095	-2.18194	-2.16998	-2.13858	-2.09093	-2.02995	-1.95825	-1.8782	-1.79192	-1.7013	-1.60802	-1.51355	-1.4192	-1.32608	-1.23515	-1.14723	-1.06299	-0.982996
135																		3.29645	2.37355	1.56746	0.867949	0.265422	-0.249086	-0.68395	-1.04698	-1.34544	-1.58609	-1.77519	-1.91857	-2.02159	-2.0892	-2.12597	-2.13607	-2.12336	-2.09133	-2.04317	-1.98178	-1.90979	-1.82954	-1.74316	-1.65254	-1.55934	-1.46504	-1.37093	-1.27812	-1.18758	-1.10012	-1.01641	-0.936993
136																		3.31408	2.395	1.59249	0.896306	0.296872	-0.214771	-0.646988	-1.00758	-1.3038	-1.54241	-1.72967	-1.87138	-1.9729	-2.03918	-2.07477	-2.08385	-2.07026	-2.0375	-1.98874	-1.92688	-1.85454	-1.77406	-1.68756	-1.59691	-1.5038	-1.40968	-1.31584	-1.22339	-1.1333	-1.04635	-0.963229	-0.884472
137																		3.33315	2.41841	1.61994	0.927521	0.331588	-0.176809	-0.606028	-0.963857	-1.25755	-1.49385	-1.67901	-1.81882	-1.91863	-1.9834	-2.01765	-2.02557	-2.01099	-1.97738	-1.92793	-1.86553	-1.79278	-1.71202	-1.62537	-1.5347	-1.44167	-1.34774	-1.2542	-1.16215	-1.07253	-0.986162	-0.903695	-0.825672
138																		3.35334	2.44343	1.64947	0.961257	0.369233	-0.13554	-0.561409	-0.916154	-1.20702	-1.44073	-1.62354	-1.76122	-1.85913	-1.92219	-1.95495	-1.96157	-1.94585	-1.9113	-1.86107	-1.79805	-1.72483	-1.64376	-1.55693	-1.46621	-1.37325	-1.27953	-1.1863	-1.09467	-1.00558	-0.919833	-0.83808	-0.760858
139																		3.37428	2.46969	1.68071	0.997143	0.409435	-0.0913372	-0.513507	-0.864842	-1.15258	-1.38343	-1.56363	-1.69897	-1.79476	-1.85594	-1.88703	-1.8922	-1.87523	-1.83962	-1.78852	-1.72479	-1.65105	-1.56961	-1.48256	-1.39177	-1.29889	-1.20536	-1.11246	-1.02128	-0.932753	-0.84767	-0.766685	-0.690326
140																		3.39558	2.49681	1.71327	1.03478	0.451788	-0.0446067	-0.462728	-0.810332	-1.09464	-1.32236	-1.49971	-1.63246	-1.72594	-1.78504	-1.8143	-1.81786	-1.79951	-1.76273	-1.71065	-1.64615	-1.57181	-1.48994	-1.40264	-1.31176	-1.21893	-1.12561	-1.03304	-0.942326	-0.854388	-0.77001	-0.689839	-0.614399
141																		3.41681	2.52436	1.74672	1.07373	0.495858	0.00421423	-0.409511	-0.753061	-1.03364	-1.25796	-1.43221	-1.56215	-1.65309	-1.70994	-1.73719	-1.739	-1.71913	-1.68105	-1.6279	-1.56254	-1.48752	-1.40518	-1.31758	-1.22657	-1.13378	-1.04065	-0.948422	-0.858185	-0.770858	-0.687217	-0.607901	-0.533427
142																		3.43753	2.55188	1.78059	1.11353	0.541181	0.0546601	-0.354324	-0.6935	-0.970061	-1.19069	-1.36159	-1.48849	-1.57669	-1.63108	-1.65617	-1.65606	-1.63454	-1.59505	-1.54072	-1.4744	-1.39864	-1.31576	-1.22781	-1.13664	-1.04386	-0.950903	-0.859013	-0.769261	-0.682562	-0.599682	-0.521255	-0.447789
143																		3.45726	2.57889	1.81441	1.1537	0.587268	0.106239	-0.29766	-0.632142	-0.904387	-1.12106	-1.28835	-1.41198	-1.49723	-1.54898	-1.57172	-1.56954	-1.54623	-1.50521	-1.44959	-1.38222	-1.30564	-1.22215	-1.1338	-1.04241	-0.949615	-0.856817	-0.765252	-0.675986	-0.589923	-0.507822	-0.430309	-0.357884
144																		3.47552	2.6049	1.84768	1.19374	0.633608	0.158436	-0.240037	-0.569509	-0.837143	-1.04959	-1.21302	-1.33315	-1.41523	-1.46415	-1.48436	-1.47996	-1.45471	-1.41203	-1.35501	-1.28649	-1.209	-1.12483	-1.03602	-0.944383	-0.851527	-0.758859	-0.667603	-0.578815	-0.493389	-0.412077	-0.335496	-0.264138
145																		3.49179	2.62939	1.87987	1.23311	0.679669	0.210716	-0.181994	-0.506142	-0.768872	-0.976822	-1.13614	-1.25253	-1.33125	-1.37713	-1.39464	-1.38786	-1.36053	-1.31605	-1.25752	-1.18775	-1.10926	-1.02433	-0.934993	-0.843049	-0.750093	-0.657522	-0.566552	-0.478227	-0.393433	-0.312913	-0.237273	-0.166999
146																		3.50556	2.65184	1.91043	1.27127	0.7249	0.262523	-0.12409	-0.442601	-0.700138	-0.903321	-1.05828	-1.17071	-1.24583	-1.28849	-1.30312	-1.29379	-1.26423	-1.21782	-1.15766	-1.08653	-1.00696	-0.921189	-0.831253	-0.738941	-0.645835	-0.553323	-0.462608	-0.374724	-0.290548	-0.210814	-0.136117	-0.0669355
147																		3.51627	2.67169	1.93884	1.30766	0.76874	0.31329	-0.0668964	-0.379463	-0.63152	-0.829668	-0.980026	-1.08825	-1.15958	-1.19881	-1.21038	-1.19834	-1.1664	-1.11794	-1.05602	-0.98342	-0.902653	-0.815962	-0.725353	-0.632607	-0.539297	-0.446796	-0.356298	-0.268827	-0.185248	-0.106285	-0.0325251	0.035565
148																		3.52341	2.6884	1.96451	1.34171	0.810613	0.362437	-0.0109985	-0.317318	-0.563611	-0.75646	-0.901965	-1.00577	-1.07308	-1.1087	-1.11703	-1.10211	-1.06764	-1.01697	-0.95317	-0.878994	-0.796935	-0.709228	-0.617864	-0.524615	-0.431037	-0.338496	-0.248171	-0.161075	-0.0780643	0.000149718	0.0729887	0.139996
149																		3.52641	2.70141	1.9869	1.37286	0.849941	0.409377	0.0430104	-0.256763	-0.497013	-0.684302	-0.824712	-0.923866	-0.986956	-1.01876	-1.02367	-1.00571	-0.968549	-0.915544	-0.84973	-0.773856	-0.6904	-0.60158	-0.509377	-0.415547	-0.321635	-0.228992	-0.138789	-0.0520244	0.0304556	0.107951	0.179893	0.245837
150																		3.52475	2.71017	2.00543	1.40053	0.886139	0.453519	0.0945321	-0.198403	-0.432336	-0.613809	-0.748883	-0.843164	-0.901821	-0.929618	-0.930927	-0.909754	-0.869757	-0.814269	-0.746312	-0.668621	-0.583657	-0.493626	-0.400492	-0.305999	-0.211679	-0.11887	-0.0287288	0.0577552	0.139749	0.216564	0.287643	0.35255
151																		3.51788	2.71413	2.01954	1.42415	0.918625	0.494271	0.142968	-0.142845	-0.370193	-0.545598	-0.675101	-0.764286	-0.818307	-0.841904	-0.839433	-0.814882	-0.771891	-0.713776	-0.643545	-0.563914	-0.477329	-0.385981	-0.291822	-0.196579	-0.101771	-0.00872368	0.0814193	0.167682	0.249242	0.325424	0.39568	0.459587
152																		3.50527	2.71275	2.02868	1.44314	0.946822	0.531046	0.187721	-0.0906906	-0.311193	-0.480285	-0.603986	-0.687861	-0.737041	-0.756249	-0.749821	-0.721725	-0.675586	-0.614701	-0.54206	-0.460364	-0.372043	-0.279272	-0.183987	-0.0879025	0.00747723	0.100841	0.191057	0.277164	0.358351	0.433953	0.503437	0.566389
153																		3.48642	2.7055	2.03232	1.45696	0.970163	0.563267	0.228204	-0.0425391	-0.255942	-0.418483	-0.536159	-0.614511	-0.658653	-0.673285	-0.662724	-0.630921	-0.581479	-0.517679	-0.442493	-0.358606	-0.268431	-0.174126	-0.0776138	0.0194082	0.115449	0.209212	0.29958	0.385602	0.466483	0.541569	0.610338	0.672388
154																		3.46084	2.69188	2.02991	1.46507	0.988097	0.590368	0.26384	0.0010233	-0.205038	-0.360797	-0.47223	-0.544856	-0.583765	-0.59364	-0.578775	-0.543101	-0.490205	-0.423346	-0.345481	-0.259276	-0.167127	-0.0711763	0.0266699	0.124729	0.221525	0.315776	0.406378	0.492394	0.573042	0.647681	0.715801	0.777011
155																		3.42806	2.6714	2.02098	1.46695	1.00009	0.611803	0.294069	0.0394251	-0.159061	-0.307818	-0.412799	-0.479501	-0.512992	-0.517932	-0.498595	-0.458894	-0.402393	-0.332335	-0.251656	-0.163005	-0.0687615	0.0289486	0.128237	0.227435	0.325084	0.419915	0.510839	0.596934	0.677429	0.751697	0.819241	0.879682
156																		3.38765	2.64361	2.00503	1.4621	1.00563	0.627048	0.318354	0.0721151	-0.118575	-0.260121	-0.358451	-0.41904	-0.446933	-0.446768	-0.422798	-0.378915	-0.318663	-0.245266	-0.161641	-0.0704189	0.0260389	0.125624	0.226463	0.326906	0.425508	0.521016	0.612355	0.698616	0.779045	0.853025	0.920072	0.979821
157																		3.33922	2.60809	1.98164	1.45008	1.00425	0.635608	0.336182	0.0985672	-0.0841192	-0.218257	-0.309748	-0.364045	-0.38617	-0.380737	-0.35198	-0.303766	-0.239623	-0.162751	-0.0760507	0.017867	0.116658	0.218233	0.320734	0.422528	0.522186	0.618469	0.710319	0.796841	0.877293	0.951074	1.01771	1.07685
158																		3.28242	2.56446	1.9504	1.43046	0.995502	0.637021	0.347076	0.118286	-0.056205	-0.18275	-0.267228	-0.315066	-0.331262	-0.320409	-0.286716	-0.234032	-0.165861	-0.0853846	0.00451712	0.101252	0.202494	0.306171	0.410444	0.513696	0.614514	0.711675	0.804135	0.891014	0.971585	1.04526	1.11158	1.1702
159																		3.21693	2.51241	1.91096	1.40285	0.978982	0.630865	0.350593	0.130811	-0.0353086	-0.154094	-0.231398	-0.272622	-0.282741	-0.266324	-0.227559	-0.170271	-0.0979443	-0.0137396	0.0794838	0.179152	0.28296	0.388851	0.495005	0.599821	0.701902	0.800043	0.893215	0.980551	1.06134	1.13501	1.2011	1.25931
160																		3.14253	2.45165	1.86302	1.36694	0.95434	0.616765	0.346336	0.135725	-0.0218672	-0.132742	-0.202727	-0.237198	-0.241105	-0.218995	-0.175031	-0.113017	-0.0364147	0.0516353	0.148294	0.251008	0.35749	0.465703	0.573844	0.680329	0.783778	0.883002	0.976987	1.06488	1.14599	1.21975	1.28573	1.34361
161																		3.05903	2.38196	1.80633	1.32244	0.921276	0.594396	0.333956	0.132657	-0.0162725	-0.119106	-0.181645	-0.20924	-0.206816	-0.178896	-0.12962	-0.0627683	0.0182188	0.110221	0.210422	0.316286	0.425546	0.536183	0.646413	0.754669	0.859588	0.959997	1.0549	1.14345	1.22498	1.29894	1.3649	1.42256
162																		2.96631	2.30322	1.74071	1.26916	0.879552	0.563491	0.31316	0.121289	-0.0188647	-0.113548	-0.168534	-0.189149	-0.180292	-0.146461	-0.0917734	-0.0199861	0.0654826	0.161535	0.265373	0.374483	0.486617	0.599776	0.712192	0.822316	0.928804	1.0305	1.12641	1.21573	1.29778	1.37204	1.43809	1.49565
163																		2.86434	2.21533	1.66607	1.20695	0.828996	0.523848	0.283717	0.101364	-0.0299266	-0.116373	-0.163723	-0.177274	-0.161901	-0.122077	-0.0618946	0.014911	0.104945	0.20513	0.312691	0.425133	0.540229	0.655997	0.770689	0.882775	0.990924	1.094	1.19103	1.28121	1.36389	1.43855	1.50479	1.56235
164																		2.75318	2.11832	1.58236	1.13574	0.769509	0.475337	0.245467	0.0726914	-0.049677	-0.127828	-0.16748	-0.173907	-0.151956	-0.106076	-0.0403363	0.0415532	0.136219	0.240607	0.351962	0.467811	0.585945	0.704402	0.821452	0.935583	1.04548	1.15002	1.24826	1.3394	1.42281	1.49797	1.56452	1.62219
165																		2.63297	2.01229	1.48966	1.05556	0.701076	0.417905	0.198323	0.0351524	-0.0782643	-0.148088	-0.180011	-0.179278	-0.150712	-0.0987363	-0.0273948	0.0596249	0.158973	0.267616	0.382822	0.502137	0.623372	0.744586	0.864066	0.980317	1.09205	1.19814	1.29767	1.38986	1.47409	1.54986	1.61682	1.67471
166																		2.50396	1.89743	1.38812	0.966525	0.623769	0.351587	0.142283	-0.0112905	-0.115759	-0.177257	-0.201447	-0.193547	-0.158355	-0.100267	-0.0233042	0.0688704	0.172929	0.285863	0.404958	0.527783	0.652169	0.776193	0.898162	1.0166	1.13023	1.23795	1.33886	1.43219	1.51732	1.5938	1.66126	1.71947
167																		2.3665	1.77406	1.278	0.868841	0.537757	0.276508	0.0774323	-0.0665877	-0.162149	-0.215354	-0.23184	-0.216797	-0.174996	-0.110808	-0.0282299	0.0690999	0.177877	0.295113	0.418117	0.544478	0.672047	0.798921	0.923424	1.0441	1.15968	1.2691	1.37145	1.46599	1.55213	1.62939	1.69746	1.75609
168																		2.22107	1.64259	1.15966	0.762831	0.443313	0.192899	0.00395806	-0.130595	-0.217327	-0.262312	-0.271159	-0.24903	-0.200669	-0.130423	-0.0422629	0.0601959	0.173672	0.2952	0.422111	0.552013	0.682778	0.812522	0.939588	1.06253	1.18012	1.29128	1.39514	1.49096	1.57816	1.6563	1.72506	1.78421
169																		2.06827	1.50357	1.03359	0.648932	0.340823	0.101096	-0.0778491	-0.203065	-0.281089	-0.317967	-0.319276	-0.290154	-0.235319	-0.159089	-0.0654127	0.0421194	0.160249	0.286032	0.416822	0.550247	0.6842	0.816814	0.946453	1.07169	1.1913	1.30425	1.40966	1.50681	1.59515	1.67423	1.74375	1.80352
170																		1.90884	1.35768	0.90042	0.527705	0.230795	0.00155397	-0.167584	-0.283641	-0.353124	-0.382049	-0.375967	-0.339985	-0.278796	-0.196694	-0.0976003	0.0149168	0.137623	0.267595	0.402209	0.539114	0.676221	0.811684	0.943884	1.07141	1.19307	1.30781	1.4148	1.51333	1.60285	1.68293	1.75329	1.81374
171																		1.74365	1.20572	0.760898	0.399845	0.113865	-0.105145	-0.264719	-0.371847	-0.433005	-0.454181	-0.440895	-0.398231	-0.330851	-0.243026	-0.138652	-0.0212735	0.105898	0.239962	0.378315	0.518627	0.658829	0.797093	0.931819	1.06162	1.1853	1.30184	1.41042	1.51035	1.60108	1.68222	1.75347	1.81467
172																		1.57376	1.04869	0.615928	0.26619	-0.00919113	-0.218286	-0.368595	-0.467078	-0.520181	-0.533861	-0.513611	-0.464486	-0.391124	-0.297768	-0.188292	-0.066214	0.0652752	0.203299	0.345272	0.488887	0.632094	0.773084	0.910273	1.04229	1.16796	1.28629	1.39645	1.49778	1.58974	1.67196	1.74414	1.80614
173																		1.40037	0.887696	0.46657	0.127732	-0.137449	-0.337008	-0.478415	-0.568597	-0.61397	-0.620463	-0.593539	-0.538227	-0.459138	-0.360491	-0.246133	-0.119561	0.0160587	0.15787	0.303309	0.450089	0.596178	0.739785	0.879347	1.01351	1.14111	1.26117	1.37288	1.47559	1.56878	1.65208	1.72522	1.78806
174																		1.22485	0.724052	0.314049	-0.0143779	-0.269826	-0.460298	-0.59323	-0.675519	-0.71355	-0.713222	-0.679972	-0.618801	-0.534293	-0.430642	-0.311672	-0.180855	-0.0413376	0.104048	0.252759	0.402526	0.551337	0.697422	0.839231	0.975428	1.10487	1.22659	1.33979	1.44384	1.53823	1.6226	1.6967	1.76039
175																		1.04878	0.559239	0.159769	-0.158814	-0.405075	-0.58698	-0.711935	-0.786806	-0.817948	-0.811229	-0.772061	-0.705416	-0.615853	-0.507541	-0.384279	-0.249519	-0.106381	0.04232	0.194064	0.3466	0.497936	0.646317	0.790214	0.928304	1.05946	1.18273	1.29734	1.40265	1.49819	1.58359	1.65862	1.72316
176																		0.873921	0.394935	0.0053213	-0.30407	-0.541767	-0.715705	-0.833257	-0.901257	-0.926031	-0.913421	-0.868807	-0.797136	-0.702942	-0.590369	-0.463193	-0.324842	-0.178415	-0.0267053	0.127786	0.282827	0.436446	0.586903	0.732687	0.872491	1.0052	1.12988	1.24577	1.35225	1.44885	1.53522	1.61114	1.67649
177																		0.702248	0.233019	-0.147507	-0.448445	-0.678288	-0.844941	-0.955742	-1.0175	-1.0365	-1.01857	-0.96905	-0.892869	-0.794533	-0.678162	-0.547508	-0.405976	-0.256647	-0.10229	0.0546119	0.211847	0.367458	0.519726	0.667154	0.80845	0.942517	1.06843	1.18545	1.29296	1.3905	1.47774	1.55446	1.62057
178																		0.535955	0.0755864	-0.296717	-0.590034	-0.812826	-0.972962	-1.07775	-1.13397	-1.14788	-1.12527	-1.07146	-0.99136	-0.88944	-0.7698	-0.636168	-0.49193	-0.340142	-0.183557	-0.0246364	0.134426	0.29169	0.445454	0.594235	0.736758	0.871939	0.998872	1.11681	1.22518	1.32351	1.41149	1.48891	1.55568
179																		0.377469	-0.0750425	-0.44009	-0.72672	-0.943356	-1.09784	-1.19745	-1.24892	-1.2585	-1.23194	-1.17454	-1.09118	-0.986308	-0.863999	-0.72796	-0.581554	-0.427818	-0.269484	-0.108996	0.0514699	0.209992	0.364883	0.514677	0.658112	0.794118	0.921802	1.04043	1.14944	1.24837	1.33692	1.41489	1.4822
180																		0.229461	-0.216308	-0.575177	-0.856155	-1.06764	-1.21743	-1.31277	-1.36039	-1.36649	-1.3368	-1.27659	-1.19072	-1.0836	-0.959301	-0.821499	-0.673536	-0.518431	-0.358895	-0.197355	-0.0359694	0.123356	0.278949	0.429359	0.573338	0.709829	0.837951	0.956986	1.06637	1.16566	1.25457	1.33291	1.40059
181																		0.0948586	-0.345401	-0.699281	-0.975758	-1.18319	-1.32936	-1.42147	-1.46622	-1.46979	-1.43787	-1.37572	-1.28816	-1.1796	-1.05407	-0.915224	-0.766392	-0.610568	-0.450448	-0.288441	-0.126687	0.0329229	0.188732	0.339302	0.4834	0.619981	0.748175	0.867275	0.976724	1.0761	1.16511	1.24358	1.31144
182																		-0.023142	-0.45925	-0.809452	-1.08269	-1.2873	-1.43102	-1.52103	-1.564	-1.56608	-1.53295	-1.46983	-1.38151	-1.27239	-1.14647	-1.00739	-0.858452	-0.702642	-0.542631	-0.380814	-0.219314	-0.0600071	0.0954641	0.245675	0.389405	0.52562	0.653463	0.772235	0.88139	0.980515	1.06933	1.14765	1.21543
183																		-0.121061	-0.554505	-0.902469	-1.17386	-1.37699	-1.51955	-1.60872	-1.65111	-1.65286	-1.61962	-1.55659	-1.46853	-1.35983	-1.23446	-1.09604	-0.947858	-0.792875	-0.63375	-0.472858	-0.312311	-0.153968	0.000541148	0.149805	0.292613	0.427944	0.554949	0.672941	0.781381	0.879865	0.968116	1.04597	1.11337
184																		-0.195124	-0.62753	-0.974829	-1.2459	-1.44901	-1.59184	-1.68152	-1.72465	-1.72734	-1.69522	-1.63345	-1.54679	-1.43958	-1.31579	-1.17903	-1.03255	-0.879296	-0.721918	-0.562773	-0.403957	-0.247318	-0.0944713	0.0531821	0.194444	0.328302	0.453918	0.570613	0.677855	0.775249	0.862524	0.93952	1.00618
185																		-0.241245	-0.674385	-1.02273	-1.29514	-1.49984	-1.64448	-1.73617	-1.78149	-1.78651	-1.75684	-1.69762	-1.61359	-1.50907	-1.388	-1.25398	-1.11025	-0.959726	-0.805048	-0.648559	-0.492341	-0.33823	-0.187828	-0.042526	0.0964883	0.228212	0.351815	0.466626	0.572122	0.667912	0.75373	0.829424	0.894943
186																		-0.255017	-0.690815	-1.04208	-1.31762	-1.52565	-1.67379	-1.76913	-1.8182	-1.82707	-1.80131	-1.74605	-1.666	-1.56547	-1.44838	-1.3183	-1.17846	-1.03177	-0.880843	-0.728015	-0.575354	-0.424683	-0.277596	-0.13547	0.000514247	0.129363	0.250253	0.36252	0.465647	0.559249	0.643066	0.716947	0.780846
187																		-0.231692	-0.672233	-1.02843	-1.30907	-1.52232	-1.6758	-1.77654	-1.83108	-1.84544	-1.82519	-1.77542	-1.70083	-1.60571	-1.49396	-1.36914	-1.23445	-1.0928	-0.946783	-0.798723	-0.650676	-0.504454	-0.361641	-0.223607	-0.0915233	0.0336241	0.151019	0.260003	0.360063	0.45082	0.532016	0.603505	0.665243
188																		-0.166171	-0.613709	-0.977024	-1.26487	-1.48541	-1.6462	-1.75427	-1.81613	-1.83778	-1.82475	-1.78215	-1.71463	-1.62646	-1.52154	-1.4034	-1.27525	-1.13996	-1.00012	-0.858037	-0.715765	-0.575103	-0.437625	-0.304694	-0.177473	-0.0569418	0.0560882	0.160964	0.257177	0.344351	0.422231	0.490674	0.549634
189																		-0.0529859	-0.509952	-0.882742	-1.18009	-1.41011	-1.58036	-1.69784	-1.76902	-1.7999	-1.79598	-1.76234	-1.70364	-1.62411	-1.52764	-1.41775	-1.29762	-1.17013	-1.03785	-0.903079	-0.767854	-0.633969	-0.50299	-0.376274	-0.254976	-0.140074	-0.032371	0.0674819	0.158979	0.241747	0.315533	0.380194	0.435686
190																		0.113713	-0.355295	-0.7401	-1.0494	-1.2913	-1.47333	-1.60244	-1.68512	-1.72732	-1.73454	-1.71182	-1.66382	-1.59475	-1.50849	-1.40854	-1.29807	-1.17995	-1.05674	-0.93072	-0.80393	-0.678154	-0.55495	-0.435668	-0.321461	-0.2133	-0.111986	-0.0181678	0.0676522	0.145101	0.213926	0.273984	0.325231
191																		0.340178	-0.143684	-0.543231	-0.86714	-1.12348	-1.31976	-1.46294	-1.55944	-1.61522	-1.63576	-1.62609	-1.59082	-1.53419	-1.46004	-1.37186	-1.27282	-1.16577	-1.05326	-0.937573	-0.820733	-0.704517	-0.59048	-0.479968	-0.374129	-0.27393	-0.180173	-0.0935016	-0.0144203	0.056699	0.119603	0.174147	0.220285
192																		2.50933	0.131344	-0.285871	-0.627226	-0.900771	-1.11399	-1.27381	-1.38665	-1.45844	-1.49465	-1.50029	-1.47998	-1.43791	-1.37792	-1.3035	-1.2178	-1.12366	-1.02363	-0.919984	-0.814735	-0.70966	-0.606307	-0.50602	-0.409943	-0.319044	-0.234121	-0.155819	-0.0846436	-0.020967	0.0349553	0.0829761	0.123046
193																				0.0386568	-0.323189	-0.61689	-0.849906	-1.02915	-1.16103	-1.25146	-1.30587	-1.32928	-1.32627	-1.30106	-1.25745	-1.19892	-1.12863	-1.0494	-0.963769	-0.874013	-0.782138	-0.689917	-0.598897	-0.510417	-0.425623	-0.34548	-0.270788	-0.202194	-0.140203	-0.0851906	-0.0374164	0.002969	0.0359117
194																					0.0518669	-0.265154	-0.521043	-0.722699	-0.876505	-0.988357	-1.06369	-1.1075	-1.12436	-1.11846	-1.09361	-1.05329	-1.00063	-0.938449	-0.869295	-0.795428	-0.718855	-0.641344	-0.564443	-0.48949	-0.417629	-0.349829	-0.28689	-0.229461	-0.178052	-0.133042	-0.0946947	-0.0631664	-0.0385167
195																							-0.120496	-0.347748	-0.526575	-0.66286	-0.762023	-0.829047	-0.868502	-0.884565	-0.881045	-0.8614	-0.828763	-0.785956	-0.735512	-0.679692	-0.6205	-0.559707	-0.498857	-0.43929	-0.382153	-0.328416	-0.278884	-0.234209	-0.194904	-0.161357	-0.133835	-0.112501	-0.0974236
196																									-0.104339	-0.268265	-0.394373	-0.487635	-0.552613	-0.593475	-0.614025	-0.617718	-0.607679	-0.586729	-0.557398	-0.521946	-0.482379	-0.440466	-0.397753	-0.355583	-0.315107	-0.277298	-0.242965	-0.212767	-0.187223	-0.166726	-0.151554	-0.141876	-0.137769
197																										0.202543	0.0461636	-0.0765645	-0.170195	-0.238893	-0.286455	-0.316332	-0.33165	-0.335226	-0.32959	-0.317003	-0.299472	-0.278767	-0.25644	-0.233836	-0.212111	-0.192244	-0.17505	-0.161196	-0.151208	-0.145488	-0.144322	-0.14789	-0.156279
198																												0.411279	0.285651	0.185875	0.108156	0.0490446	0.00541722	-0.0255445	-0.046372	-0.0593274	-0.066421	-0.0694281	-0.0699042	-0.0692009	-0.06848	-0.0687278	-0.0707682	-0.0752755	-0.0827868	-0.0937131	-0.108351	-0.126893	-0.149436
199																														0.687934	0.576699	0.485097	0.410002	0.348595	0.298341	0.256974	0.222479	0.193075	0.167199	0.143493	0.120786	0.0980837	0.0745521	0.0495063	0.0223982	-0.00719521	-0.0395828	-0.0749697	-0.113468
200																																0.998919	0.888986	0.793865	0.711016	0.638168	0.573299	0.51462	0.460561	0.409753	0.361017	0.313346	0.265895	0.217966	0.169	0.118559	0.0663209	0.0120648	-0.044336
201																																	1.44966	1.31734	1.19852	1.09091	0.992487	0.901456	0.816234	0.73544	0.657884	0.582546	0.508568	0.435238	0.361981	0.288345	0.21399	0.138681	0.0622728
202																																			1.76811	1.62225	1.48688	1.36021	1.24064	1.12678	1.01741	0.911519	0.808218	0.706783	0.606622	0.507267	0.408359	0.309645	0.21096
203																																					2.06374	1.89792	1.7406	1.59037	1.446	1.30646	1.17084	1.03841	0.908539	0.780756	0.654678	0.53003	0.406627
204																																							2.32332	2.1332	1.95043	1.77393	1.6028	1.43626	1.27369	1.11458	0.958524	0.805228	0.654485
205																																								2.76269	2.53787	2.3209	2.11083	1.90689	1.7084	1.51486	1.32582	1.14097	0.96007
206																																										2.95471	2.70207	2.45718	2.21937	1.98807	1.76283	1.54331	1.32925
207																																												3.09446	2.81366	2.54107	2.2762	2.0187	1.76825
208																																													3.49876	3.18111	2.87296	2.57392	2.28365
209																																															3.56052	3.21616	2.8824
210																																																	3.57186
211
212
213
214
215
216
217
218
219
220
221
222
223
224
225
226
227
228
229
230
231
232
233
234
235
236
237
238
239
240
241
242
243
244
245
246
247
248
249
250
251
252
253
254
255
256
[truncated: 208 more columns]

## Sheet: bas89
	0	1	2	3	4	5	6	7	8	9	10	11	12	13	14	15	16	17	18	19	20	21	22	23	24	25	26	27	28	29	30	31	32	33	34	35	36	37	38	39	40	41	42	43	44	45	46	47	48
0
1
2
3
4
5
6
7
8
9
10
11
12
13
14
15
16
17
18
19
20
21
22
23
24
25
26
27
28
29
30
31
32
33
34
35
36
37
38
39
40
41
42
43
44
45
46																																																	-0.138745
47																																															-0.348046	-0.862994	-1.2873
48																																													-0.428323	-0.97821	-1.43769	-1.81357	-2.11246
49																																												-0.962674	-1.45738	-1.86958	-2.20518	-2.46994	-2.66951
50																																										-0.82245	-1.34847	-1.79485	-2.16666	-2.46889	-2.70644	-2.88415	-3.00676
51																																								-0.574141	-1.12335	-1.59761	-2.00117	-2.33815	-2.61265	-2.82871	-2.99035	-3.10155	-3.16629
52																																							-0.804956	-1.29658	-1.72317	-2.08805	-2.39445	-2.64559	-2.84466	-2.99486	-3.09941	-3.16154	-3.18453
53																																					-0.426248	-0.920771	-1.35757	-1.73926	-2.0683	-2.34709	-2.57798	-2.76333	-2.90555	-3.00707	-3.07041	-3.09812	-3.09284
54																																			-0.0285398	-0.50841	-0.939034	-1.32257	-1.6609	-1.95572	-2.20861	-2.42113	-2.59485	-2.73136	-2.83236	-2.89961	-2.93499	-2.94045	-2.91806
55																																	0.341585	-0.104547	-0.510262	-0.877702	-1.2085	-1.50391	-1.76495	-1.99249	-2.18735	-2.35032	-2.48227	-2.58412	-2.65692	-2.70184	-2.72019	-2.71339	-2.68299
56																																0.242948	-0.118774	-0.450777	-0.754985	-1.03267	-1.28463	-1.51131	-1.71298	-1.88977	-2.04179	-2.16918	-2.27215	-2.35106	-2.40638	-2.43874	-2.44894	-2.43794	-2.40684
57																														0.489401	0.188094	-0.0902495	-0.34865	-0.589059	-0.812601	-1.01978	-1.21064	-1.38494	-1.54225	-1.68206	-1.80385	-1.90717	-1.9917	-2.05722	-2.10373	-2.13138	-2.14052	-2.13169	-2.1056
58																												0.601838	0.370453	0.159246	-0.0370126	-0.221913	-0.397722	-0.565662	-0.726154	-0.879018	-1.02365	-1.15919	-1.28458	-1.39876	-1.50065	-1.58929	-1.66385	-1.72366	-1.76825	-1.79737	-1.81098	-1.80922	-1.79249
59																										0.570506	0.405859	0.265514	0.140525	0.0243599	-0.0875195	-0.198026	-0.308771	-0.420338	-0.532532	-0.644579	-0.755304	-0.86328	-0.966948	-1.06472	-1.15504	-1.2365	-1.30781	-1.36791	-1.41593	-1.45125	-1.47347	-1.48244	-1.47822
60																									0.30264	0.220442	0.16281	0.118533	0.0792832	0.0391363	-0.00585005	-0.0580062	-0.118373	-0.186985	-0.263109	-0.345452	-0.432341	-0.521867	-0.612007	-0.70073	-0.786071	-0.866197	-0.939456	-1.00441	-1.05986	-1.10485	-1.13868	-1.16092	-1.17136
61																							0.117195	0.0552978	0.0403866	0.0543256	0.0830091	0.115751	0.144743	0.164576	0.171813	0.164623	0.14245	0.105737	0.0556777	-0.00598799	-0.0771528	-0.15549	-0.238577	-0.323996	-0.409415	-0.49265	-0.571716	-0.644857	-0.710574	-0.767632	-0.81507	-0.852197	-0.878579
62																					-0.0239916	-0.139653	-0.167076	-0.134181	-0.0634035	0.0275444	0.124984	0.218659	0.301191	0.367601	0.414876	0.441605	0.447644	0.433839	0.40178	0.353588	0.291744	0.218933	0.137925	0.0514687	-0.0377842	-0.127347	-0.214943	-0.298544	-0.376389	-0.447001	-0.509187	-0.56204	-0.604925
63																				-0.190385	-0.328631	-0.352792	-0.296848	-0.188421	-0.0496288	0.102143	0.253553	0.39469	0.518525	0.620425	0.697732	0.749378	0.775567	0.777483	0.757048	0.716708	0.659259	0.587694	0.505077	0.414445	0.31872	0.220653	0.122767	0.027329	-0.0636762	-0.148559	-0.22593	-0.294694	-0.354044
64																		8.43472	-0.214333	-0.422302	-0.481769	-0.433868	-0.312397	-0.144772	0.0471153	0.246122	0.439161	0.616587	0.771643	0.899976	0.999207	1.06855	1.1085	1.12051	1.10678	1.07003	1.01332	0.9399	0.853088	0.75616	0.652273	0.5444	0.435278	0.327376	0.222871	0.123634	0.031226	-0.053099	-0.128386
65																		-0.0475859	-0.38231	-0.524288	-0.523025	-0.419592	-0.247695	-0.0346269	0.197863	0.432795	0.657262	0.861811	1.03989	1.18736	1.30206	1.38343	1.43217	1.44999	1.4393	1.40304	1.34449	1.26712	1.17446	1.06997	0.957029	0.838781	0.718149	0.597774	0.479997	0.366843	0.260018	0.160912	0.0706087
66																		-0.157894	-0.439637	-0.53239	-0.48572	-0.340721	-0.131086	0.115934	0.378658	0.640197	0.887755	1.11201	1.30654	1.46738	1.5925	1.68154	1.73536	1.75585	1.74558	1.7077	1.64565	1.56307	1.46367	1.35109	1.22885	1.10026	0.968392	0.836038	0.705672	0.579452	0.459205	0.346438	0.242342
67																		-0.174635	-0.418978	-0.476718	-0.397564	-0.222712	0.0140841	0.285542	0.569982	0.850539	1.11447	1.35251	1.55834	1.72807	1.8598	1.95328	2.0095	2.03047	2.01893	1.97813	1.91166	1.82332	1.71694	1.5963	1.46505	1.32663	1.18425	1.04081	0.898902	0.760788	0.628405	0.503352	0.386912
68																		-0.127275	-0.347405	-0.382101	-0.281285	-0.0863251	0.168893	0.456994	0.756233	1.04971	1.32468	1.57189	1.78505	1.96032	2.09587	2.1915	2.24832	2.26841	2.25461	2.21028	2.13912	2.04503	1.93193	1.80374	1.66419	1.51686	1.36502	1.21169	1.05955	0.91096	0.767935	0.632159	0.504986
69																		-0.0400287	-0.247038	-0.268696	-0.155209	0.0518215	0.318316	0.616745	0.925247	1.22684	1.5087	1.76155	1.97909	2.15748	2.29491	2.39122	2.44755	2.46606	2.44964	2.40171	2.32607	2.22668	2.10756	1.97268	1.82589	1.67082	1.51085	1.34905	1.1882	1.03071	0.87869	0.733872	0.597679
70																		0.0675273	-0.135626	-0.152549	-0.0337929	0.178746	0.450742	0.754457	1.06786	1.37383	1.65944	1.91534	2.13516	2.31502	2.45311	2.54926	2.60463	2.62139	2.60246	2.55132	2.47181	2.36793	2.24377	2.10336	1.95061	1.78921	1.62259	1.45391	1.28599	1.12131	0.962012	0.809906	0.666457
71																		0.179893	-0.0270809	-0.0460998	0.0718876	0.284639	0.557531	0.86257	1.17751	1.48504	1.77211	2.02922	2.24991	2.43025	2.56836	2.66405	2.71843	2.73369	2.71276	2.65913	2.57664	2.46935	2.34137	2.19679	2.03952	1.87333	1.7017	1.52781	1.35453	1.1844	1.0196	0.86198	0.713046
72																		0.285133	0.0680271	0.0413473	0.153698	0.362444	0.632617	0.935927	1.24987	1.55692	1.84382	2.10094	2.32169	2.50202	2.63997	2.73529	2.78905	2.8034	2.78125	2.72608	2.64175	2.53231	2.40189	2.25459	2.09438	1.92503	1.75004	1.57266	1.39577	1.22195	1.05341	0.892031	0.739356
73																		0.374408	0.142029	0.103202	0.206038	0.407468	0.67214	0.971427	1.28253	1.58767	1.87337	2.12981	2.35023	2.53047	2.66845	2.76382	2.81759	2.83185	2.80947	2.75391	2.66899	2.55877	2.42738	2.27891	2.11736	1.9465	1.76986	1.59069	1.41192	1.23613	1.06557	0.902148	0.747416
74																		0.441543	0.189749	0.135199	0.225476	0.417039	0.674115	0.967707	1.27469	1.57699	1.8609	2.11636	2.33645	2.51682	2.65527	2.75134	2.80596	2.82111	2.79963	2.74491	2.66076	2.5512	2.42034	2.27228	2.11098	1.94025	1.76362	1.58434	1.40536	1.22927	1.05835	0.894503	0.739316
75																		0.482648	0.208133	0.135049	0.210415	0.390184	0.638133	0.924863	1.22689	1.52584	1.8077	2.0622	2.28219	2.46315	2.60272	2.70031	2.75672	2.77386	2.75447	2.7019	2.61988	2.51242	2.38359	2.23747	2.07801	1.90899	1.73397	1.55618	1.37858	1.20378	1.03404	0.871305	0.71716
76																		0.49576	0.195919	0.102122	0.160793	0.327351	0.565094	0.844194	1.14079	1.43616	1.716	1.96978	2.1901	2.37226	2.51371	2.61371	2.67294	2.69319	2.67712	2.62799	2.54948	2.44552	2.32017	2.17747	2.02134	1.85555	1.68364	1.50885	1.33412	1.16207	0.994965	0.834751	0.683026
77																		0.480525	0.153333	0.0371618	0.0778139	0.230149	0.456962	0.727973	1.01892	1.31072	1.58875	1.84218	2.0634	2.24745	2.39161	2.49497	2.55806	2.58256	2.571	2.52656	2.45286	2.35377	2.23327	2.09537	1.94397	1.78282	1.61541	1.445	1.27451	1.10655	0.9434	0.786993	0.638932
78																		0.437917	0.0818207	-0.0579715	-0.0362985	0.101117	0.316548	0.579243	0.864512	1.1529	1.42945	1.68303	1.90576	2.09244	2.24016	2.34781	2.41578	2.4456	2.4397	2.40115	2.33348	2.24049	2.12611	1.9943	1.84892	1.69367	1.53205	1.36726	1.20224	1.03959	0.881561	0.730102	0.586814
79																		0.369976	-0.0162001	-0.18053	-0.178514	-0.0564734	0.147322	0.401634	0.681333	0.966571	1.24204	1.49629	1.72115	1.9112	2.06329	2.17614	2.24994	2.2861	2.28691	2.25535	2.19482	2.10907	2.00196	1.87739	1.73916	1.59096	1.43624	1.2782	1.11973	0.963436	0.811565	0.666052	0.528499
80																		0.279584	-0.137551	-0.327083	-0.34519	-0.238808	-0.0467629	0.199204	0.473512	0.755906	1.03071	1.28615	1.51377	1.70788	1.86511	1.98397	2.06448	2.10789	2.11636	2.09274	2.04036	1.96285	1.86401	1.74768	1.61761	1.47745	1.33061	1.18026	1.02928	0.880252	0.735416	0.596697	0.465693
81																		0.170256	-0.278487	-0.493697	-0.532243	-0.441685	-0.261419	-0.0237006	0.245426	0.525287	0.79983	1.05695	1.28788	1.48668	1.64973	1.77532	1.86331	1.91476	1.93171	1.91688	1.87349	1.80508	1.71537	1.60813	1.48707	1.35578	1.21763	1.07578	0.933067	0.792057	0.654982	0.523756	0.39997
82																		0.0459643	-0.434868	-0.676099	-0.735296	-0.660659	-0.492158	-0.262575	0.00157443	0.279189	0.553832	0.813054	1.04778	1.2518	1.42123	1.55417	1.65027	1.71044	1.73655	1.7312	1.69749	1.63888	1.55901	1.46156	1.35019	1.22845	1.09966	0.966938	0.833116	0.700726	0.571989	0.448806	0.332762
83																		-0.0890245	-0.602306	-0.869811	-0.949815	-0.89116	-0.734404	-0.512856	-0.253515	0.0220851	0.297118	0.558782	0.797693	1.00734	1.18362	1.32439	1.42911	1.49851	1.53431	1.53897	1.5155	1.46724	1.39774	1.31062	1.20948	1.09779	0.978866	0.855767	0.731302	0.607982	0.48801	0.373276	0.265356
84																		-0.230285	-0.776297	-1.07028	-1.17122	-1.12861	-0.983592	-0.770021	-0.515377	-0.241631	0.0339932	0.298339	0.541703	0.757293	0.940741	1.08968	1.20338	1.28238	1.32825	1.34333	1.33048	1.29296	1.23421	1.1578	1.06725	0.965985	0.857264	0.744121	0.629331	0.515382	0.404459	0.298441	0.198893
85																		-0.373356	-0.95233	-1.27297	-1.39497	-1.36849	-1.23526	-1.02966	-0.779677	-0.507715	-0.231397	0.0357588	0.283728	0.505429	0.696236	0.853555	0.976442	1.06527	1.12145	1.14716	1.14517	1.11861	1.07086	1.00537	0.92563	0.834994	0.736677	0.633676	0.528736	0.424319	0.322595	0.225425	0.134368
86																		-0.51384	-1.12599	-1.47346	-1.61669	-1.60646	-1.4851	-1.28756	-1.04228	-0.772125	-0.495121	-0.225143	0.0274581	0.25531	0.453529	0.619287	0.751434	0.850164	0.916722	0.953157	0.962101	0.946589	0.909898	0.855419	0.786548	0.706603	0.618744	0.525932	0.430879	0.336023	0.243515	0.155203	0.0726357
87																		-0.647496	-1.29303	-1.66754	-1.83217	-1.83837	-1.72906	-1.53972	-1.29928	-1.03107	-0.753499	-0.480809	-0.223675	0.0102371	0.215782	0.3899	0.531235	0.639795	0.716667	0.763755	0.783571	0.779038	0.753343	0.709797	0.651729	0.582396	0.504916	0.422206	0.336949	0.251559	0.168165	0.0886027	0.0144105
88																		-0.77031	-1.44945	-1.85123	-2.0375	-2.06037	-1.96334	-1.78244	-1.54709	-1.28105	-1.00314	-0.727966	-0.466524	-0.226773	-0.0141183	0.168146	0.318456	0.436638	0.523616	0.581153	0.611635	0.617878	0.602976	0.570159	0.522688	0.463763	0.396454	0.323639	0.247969	0.171832	0.0973388	0.026311	-0.0397226
89																		-0.878555	-1.59155	-2.02087	-2.22907	-2.2689	-2.18447	-2.01233	-1.7824	-1.51887	-1.24097	-0.963652	-0.698246	-0.453	-0.23358	-0.0435128	0.115432	0.242896	0.339642	0.407292	0.448106	0.464794	0.460354	0.437937	0.400737	0.351897	0.294436	0.231196	0.164794	0.0975935	0.0316873	-0.0311181	-0.089303
90																		-0.968843	-1.71596	-2.17312	-2.4036	-2.46077	-2.38933	-2.22636	-2.00227	-1.74169	-1.46424	-1.18523	-0.916318	-0.666037	-0.440314	-0.242906	-0.0757894	0.0604967	0.166553	0.243859	0.294552	0.321235	0.326812	0.314356	0.28699	0.247802	0.199763	0.145675	0.0881241	0.0294501	-0.0282747	-0.0832568	-0.133986
91																		-1.03816	-1.81969	-2.30506	-2.5582	-2.63314	-2.57515	-2.42185	-2.20411	-1.94701	-1.67055	-1.3904	-1.11854	-0.863794	-0.632338	-0.428161	-0.253444	-0.108908	0.00588981	0.0922877	0.1523	0.188423	0.203468	0.200429	0.182362	0.152298	0.11316	0.0677129	0.0185104	-0.0321319	-0.0821603	-0.129795	-0.173533
92																		-1.0839	-1.90018	-2.41412	-2.69037	-2.78357	-2.73957	-2.59649	-2.3857	-2.13268	-1.85784	-1.5772	-1.30305	-1.0445	-0.807979	-0.597703	-0.416056	-0.263937	-0.141064	-0.0462359	0.0224403	0.0673541	0.091227	0.0969728	0.0875827	0.0660295	0.0351921	-0.00220536	-0.0436383	-0.0868156	-0.129702	-0.170529	-0.207806
93																		-1.10387	-1.95524	-2.49819	-2.79804	-2.91004	-2.8806	-2.74837	-2.54518	-2.29693	-2.02442	-1.74402	-1.46831	-1.2067	-0.965866	-0.750248	-0.562427	-0.403481	-0.273283	-0.170769	-0.0941665	-0.0411908	-0.00921018	0.0046121	0.00320126	-0.010525	-0.0337338	-0.0637384	-0.0980445	-0.134384	-0.17074	-0.205358	-0.236752
94																		-1.09632	-1.98315	-2.55556	-2.87951	-3.01089	-2.99666	-2.87596	-2.68108	-2.43835	-2.16894	-1.88956	-1.61311	-1.34926	-1.10493	-0.884798	-0.691633	-0.526686	-0.389984	-0.2806	-0.19688	-0.136639	-0.0973363	-0.0762106	-0.0704013	-0.0770449	-0.0933537	-0.116678	-0.144552	-0.174732	-0.205218	-0.234266	-0.2604
95																		-1.05994	-1.98261	-2.58493	-2.93354	-3.0849	-3.08654	-2.97809	-2.79229	-2.55588	-2.29039	-2.01288	-1.73655	-1.47133	-1.2244	-1.00064	-0.803012	-0.632949	-0.490625	-0.375244	-0.285268	-0.218614	-0.172828	-0.145223	-0.133003	-0.133356	-0.143539	-0.160938	-0.183117	-0.207855	-0.233165	-0.25732	-0.278847
96																		-0.993864	-1.95273	-2.58543	-2.95925	-3.13124	-3.14945	-3.05399	-2.87806	-2.6488	-2.3881	-2.11335	-1.83803	-1.57237	-1.32376	-1.0973	-0.896155	-0.721906	-0.574884	-0.454423	-0.359097	-0.286924	-0.235534	-0.202314	-0.184528	-0.179418	-0.184284	-0.196546	-0.213797	-0.233836	-0.254695	-0.274655	-0.292253
97																		-0.897645	-1.89307	-2.55662	-2.95621	-3.14945	-3.18493	-3.10324	-2.93799	-2.71673	-2.46171	-2.19063	-1.91728	-1.65211	-1.40279	-1.1746	-0.970889	-0.793418	-0.642654	-0.518059	-0.41832	-0.341551	-0.285464	-0.247518	-0.225039	-0.215318	-0.215697	-0.223631	-0.23674	-0.252843	-0.269989	-0.286469	-0.300827
98																		-0.771264	-1.80358	-2.49843	-2.92433	-3.13947	-3.19292	-3.12576	-2.97202	-2.75963	-2.51119	-2.24471	-1.97426	-1.71056	-1.46149	-1.23255	-1.02727	-0.847554	-0.694022	-0.566259	-0.46306	-0.382633	-0.322773	-0.281006	-0.254719	-0.241251	-0.237986	-0.242412	-0.252174	-0.265113	-0.279291	-0.293012	-0.304824
99																		-0.615106	-1.68461	-2.41118	-2.86391	-3.10155	-3.17367	-3.1218	-2.98038	-2.77772	-2.53676	-2.27581	-2.00922	-1.74796	-1.50013	-1.27143	-1.06555	-0.884581	-0.72926	-0.5993	-0.493599	-0.410458	-0.347751	-0.303073	-0.273865	-0.257517	-0.251451	-0.253188	-0.260399	-0.270943	-0.282898	-0.294576	-0.304533
100																		-0.429939	-1.53689	-2.29555	-2.7756	-3.03633	-3.12779	-3.09193	-2.96364	-2.77155	-2.53894	-2.28444	-2.02265	-1.76479	-1.51917	-1.29168	-1.0862	-0.904945	-0.748809	-0.617614	-0.510363	-0.425445	-0.360811	-0.314121	-0.282874	-0.264504	-0.256473	-0.256332	-0.261776	-0.270685	-0.28115	-0.291491	-0.300271
101																		-0.216894	-1.36148	-2.15255	-2.66037	-2.94473	-3.05614	-3.03701	-2.92259	-2.74189	-2.5185	-2.27133	-2.01526	-1.76173	-1.51927	-1.29395	-1.08983	-0.909256	-0.753259	-0.621775	-0.513907	-0.428131	-0.362472	-0.314655	-0.282231	-0.26268	-0.2535	-0.252273	-0.256719	-0.264734	-0.274422	-0.284115	-0.292378
102																		0.0225618	-1.15978	-1.98353	-2.5195	-2.82796	-2.9599	-2.95815	-2.85832	-2.68978	-2.47642	-2.23744	-1.98797	-1.73968	-1.50129	-1.27908	-1.07723	-0.898272	-0.743338	-0.612482	-0.504903	-0.419161	-0.353352	-0.305263	-0.272497	-0.252579	-0.243041	-0.241495	-0.245682	-0.253518	-0.26312	-0.272825	-0.281207
103																		0.286651	-0.933491	-1.79011	-2.35452	-2.68751	-2.8405	-2.85671	-2.77214	-2.61647	-2.41391	-2.18392	-1.94189	-1.69969	-1.46625	-1.24801	-1.04934	-0.87288	-0.719896	-0.590546	-0.484124	-0.399269	-0.334148	-0.286607	-0.2543	-0.234793	-0.225654	-0.224521	-0.229158	-0.237497	-0.247668	-0.258016	-0.267119
104																		0.573317	-0.684577	-1.57415	-2.16724	-2.52509	-2.69957	-2.73427	-2.66554	-2.5234	-2.33235	-2.1121	-1.87827	-1.64296	-1.41529	-1.20187	-1.00721	-0.834085	-0.683887	-0.556874	-0.452428	-0.369269	-0.30563	-0.259414	-0.228323	-0.209964	-0.201937	-0.201908	-0.207663	-0.217149	-0.228506	-0.240089	-0.250481
105																		0.880253	-0.415244	-1.33778	-1.95968	-2.34265	-2.53897	-2.59259	-2.54023	-2.4122	-2.23327	-2.02344	-1.79853	-1.57085	-1.34971	-1.14187	-0.95199	-0.782988	-0.636356	-0.512454	-0.410752	-0.330043	-0.268626	-0.22446	-0.195292	-0.178768	-0.172521	-0.174241	-0.181735	-0.192965	-0.206083	-0.219452	-0.231656
106																		1.20493	-0.127908	-1.0833	-1.73406	-2.1423	-2.36071	-2.43362	-2.39805	-2.28462	-2.11838	-1.91955	-1.70419	-1.48481	-1.27088	-1.06932	-0.884941	-0.720773	-0.578422	-0.458342	-0.360088	-0.282525	-0.224013	-0.182564	-0.15597	-0.141913	-0.138059	-0.142121	-0.151924	-0.165447	-0.180853	-0.196509	-0.211006
107																		1.54464	0.174834	-0.813203	-1.49274	-1.92631	-2.16698	-2.25942	-2.24098	-2.14257	-1.98947	-1.80216	-1.59691	-1.3864	-1.18028	-0.985631	-0.807383	-0.648691	-0.511265	-0.39565	-0.301481	-0.227692	-0.172702	-0.134575	-0.111143	-0.100128	-0.0992197	-0.106159	-0.118788	-0.135099	-0.153265	-0.171661	-0.188881
108																		1.89651	0.490239	-0.53011	-1.23824	-1.69708	-1.96006	-2.0722	-2.07112	-1.98802	-1.84845	-1.67308	-1.47839	-1.27724	-1.07946	-0.89226	-0.720698	-0.568046	-0.436111	-0.325529	-0.236008	-0.166551	-0.115632	-0.0813624	-0.0616179	-0.0541511	-0.0566824	-0.0669731	-0.0828842	-0.102421	-0.123765	-0.1453	-0.165621
109																		2.25756	0.815446	-0.236758	-0.973168	-1.45711	-1.74235	-1.87421	-1.89064	-1.82306	-1.69727	-1.53416	-1.3504	-1.15903	-0.970018	-0.790716	-0.62631	-0.480177	-0.354221	-0.249159	-0.164774	-0.100129	-0.0537563	-0.0238104	-0.00820658	-0.00472969	-0.0111266	-0.02518	-0.0447678	-0.0679076	-0.092791	-0.117806	-0.141553
110																		2.62471	1.14751	0.0640356	-0.70023	-1.20897	-1.51629	-1.66782	-1.70176	-1.64981	-1.53797	-1.38735	-1.21478	-1.03349	-0.85358	-0.682541	-0.52567	-0.386449	-0.266872	-0.167736	-0.0888927	-0.0294656	0.0119634	0.0371944	0.048276	0.0473923	0.0367714	0.0186103	-0.00498459	-0.0320432	-0.0607656	-0.0895459	-0.116987
111																		2.99481	1.48343	0.3694	-0.422163	-0.955292	-1.2844	-1.4554	-1.50677	-1.47043	-1.3726	-1.23457	-1.07337	-0.902366	-0.7318	-0.569289	-0.420242	-0.288236	-0.175352	-0.0824624	-0.00948395	0.044403	0.0805678	0.100769	0.107021	0.101478	0.0863447	0.0637988	0.0359317	0.00470204	-0.0280984	-0.0608692	-0.0922166
112																		3.36472	1.82017	0.676441	-0.141734	-0.698705	-1.04918	-1.23936	-1.30794	-1.28708	-1.20321	-1.07779	-0.928023	-0.767407	-0.606328	-0.452517	-0.311487	-0.186909	-0.0809428	0.0054669	0.0723415	0.120447	0.151108	0.166043	0.167232	0.156804	0.136941	0.109801	0.0774633	0.0418745	0.00481884	-0.0321083	-0.0675161
113																		3.73125	2.15472	0.982268	0.138299	-0.441847	-0.813158	-1.02208	-1.10756	-1.10195	-1.03187	-0.918964	-0.780576	-0.630355	-0.478804	-0.333768	-0.200855	-0.0838236	0.015089	0.0948722	0.155489	0.197655	0.222652	0.23216	0.228131	0.212666	0.187926	0.156053	0.119112	0.0790396	0.0376134	-0.00357653	-0.0431419
114																		4.0913	2.48409	1.28402	0.415204	-0.187323	-0.578806	-0.805934	-0.907864	-0.91715	-0.860594	-0.759997	-0.632846	-0.492921	-0.350842	-0.214557	-0.0897672	0.0196891	0.111502	0.1846	0.23889	0.27504	0.294292	0.298293	0.288964	0.268382	0.238689	0.202011	0.1604	0.115784	0.0699331	0.0244329	-0.0193308
115																		4.44179	2.80533	1.57891	0.686306	0.0623163	-0.348559	-0.593231	-0.711059	-0.734782	-0.691368	-0.602768	-0.486603	-0.356776	-0.224015	-0.0963628	0.0203922	0.122336	0.207092	0.27353	0.321507	0.351647	0.365153	0.363641	0.349004	0.323298	0.288646	0.247158	0.200876	0.151718	0.101448	0.0516473	0.00369989
116																		4.77973	3.11561	1.86419	0.949008	0.304593	-0.124776	-0.386217	-0.519278	-0.556868	-0.526109	-0.449091	-0.343562	-0.223535	-0.0998408	0.0193895	0.128288	0.22287	0.300698	0.360587	0.402346	0.42656	0.434395	0.427439	0.40756	0.376792	0.33724	0.291004	0.240111	0.186474	0.131849	0.0778149	0.0257521
117																		5.10228	3.41218	2.13727	1.20081	0.537127	0.0902766	-0.187049	-0.334568	-0.385349	-0.366656	-0.300707	-0.205365	-0.0947467	0.020225	0.131335	0.232644	0.320102	0.391213	0.444743	0.480459	0.498907	0.501222	0.488963	0.463975	0.428275	0.383951	0.333088	0.277707	0.219711	0.160852	0.102705	0.0466466
118																		5.4067	3.69244	2.39564	1.43934	0.757655	0.294443	0.00222518	-0.158876	-0.222072	-0.214757	-0.159267	-0.0735696	0.028123	0.134804	0.238183	0.332252	0.412903	0.47759	0.52503	0.554952	0.567868	0.564882	0.54753	0.517636	0.477196	0.428288	0.372984	0.313294	0.251116	0.188197	0.126106	0.0662223
119																		5.69041	3.95392	2.63696	1.66237	0.964044	0.485694	0.179676	0.00596834	-0.0687717	-0.0720542	-0.0263223	0.0503609	0.143697	0.242603	0.338721	0.425981	0.500222	0.55885	0.600543	0.624991	0.632677	0.624679	0.602508	0.56797	0.523047	0.469801	0.410294	0.34653	0.280399	0.213643	0.147831	0.0843361
120																		5.95104	4.19436	2.85906	1.8678	1.15432	0.662148	0.343515	0.158266	0.0729431	0.0599301	0.0966888	0.165071	0.2507	0.342426	0.431828	0.512784	0.581083	0.63409	0.670445	0.689807	0.69263	0.679969	0.653314	0.614455	0.565359	0.508076	0.44466	0.377107	0.3073	0.236979	0.167708	0.100861
121																		6.18639	4.41165	3.05994	2.05375	1.32666	0.82208	0.492102	0.296462	0.201599	0.179802	0.208451	0.26932	0.347967	0.433178	0.516481	0.591705	0.654597	0.702484	0.733974	0.748698	0.747084	0.730167	0.699419	0.656615	0.603708	0.54274	0.475756	0.404745	0.331585	0.258012	0.185589	0.115688
122																		6.39448	4.60392	3.2378	2.21849	1.47944	0.963936	0.623962	0.419157	0.31587	0.286309	0.307781	0.361994	0.434448	0.513878	0.591761	0.661888	0.719967	0.763294	0.790449	0.801037	0.795465	0.774751	0.740351	0.694026	0.637719	0.573462	0.503295	0.429198	0.353048	0.276576	0.201344	0.128721
123																		6.57359	4.76949	3.39105	2.36052	1.61122	1.08635	0.737795	0.525117	0.414587	0.378346	0.393636	0.442112	0.509223	0.583659	0.65686	0.722577	0.776492	0.815871	0.839269	0.846273	0.837271	0.813264	0.775696	0.726317	0.667061	0.599953	0.527024	0.450252	0.37151	0.292526	0.21486	0.13988
124																		6.72222	4.90695	3.51834	2.47852	1.72075	1.18813	0.832482	0.613284	0.496749	0.454964	0.465122	0.508831	0.5715	0.641781	0.711082	0.773128	0.823571	0.859658	0.879923	0.883935	0.87207	0.845314	0.805102	0.753173	0.691454	0.621965	0.546731	0.467726	0.386821	0.305741	0.226044	0.149099
125																		6.83912	5.0151	3.61852	2.57144	1.80703	1.26833	0.9071	0.682779	0.561525	0.515381	0.5215	0.561455	0.620624	0.68763	0.753857	0.813005	0.860709	0.894196	0.911986	0.913636	0.899508	0.870579	0.828277	0.774332	0.710668	0.639296	0.56224	0.481472	0.398857	0.316121	0.234821	0.156323
126																		6.92332	5.09303	3.69073	2.63842	1.86923	1.32616	0.960922	0.732914	0.608262	0.558979	0.562188	0.599438	0.656082	0.720726	0.784734	0.84179	0.887515	0.919124	0.935127	0.935069	0.919306	0.888807	0.844994	0.789592	0.724521	0.651788	0.573416	0.491373	0.407523	0.32359	0.241131	0.161512
127																		6.97412	5.14005	3.7343	2.67885	1.90678	1.36108	0.993425	0.763194	0.636494	0.585316	0.586768	0.622385	0.677505	0.740723	0.803389	0.859182	0.903711	0.934185	0.949107	0.948017	0.931264	0.899817	0.855089	0.798807	0.732884	0.659329	0.580161	0.497346	0.412749	0.328094	0.244934	0.164637
128																		6.9911	5.15577	3.74887	2.69237	1.91934	1.37276	1.00429	0.773321	0.645935	0.594124	0.59499	0.63006	0.684671	0.747411	0.80963	0.864999	0.909129	0.939223	0.953783	0.952347	0.935264	0.903499	0.858465	0.801888	0.735681	0.66185	0.582416	0.499343	0.414496	0.329598	0.246204	0.165681
129																		6.97412	5.14005	3.7343	2.67885	1.90678	1.36108	0.993425	0.763194	0.636494	0.585316	0.586768	0.622385	0.677505	0.740723	0.803389	0.859182	0.903711	0.934185	0.949107	0.948017	0.931264	0.899817	0.855089	0.798807	0.732884	0.659329	0.580161	0.497346	0.412749	0.328094	0.244934	0.164637
130																		6.92332	5.09303	3.69073	2.63842	1.86923	1.32616	0.960922	0.732914	0.608262	0.558979	0.562188	0.599438	0.656082	0.720726	0.784734	0.84179	0.887515	0.919124	0.935127	0.935069	0.919306	0.888807	0.844994	0.789592	0.724521	0.651788	0.573416	0.491373	0.407523	0.32359	0.241131	0.161512
131																		6.83912	5.0151	3.61852	2.57144	1.80703	1.26833	0.9071	0.682779	0.561525	0.515381	0.5215	0.561455	0.620624	0.68763	0.753857	0.813005	0.860709	0.894196	0.911986	0.913636	0.899508	0.870579	0.828277	0.774332	0.710668	0.639296	0.56224	0.481472	0.398857	0.316121	0.234821	0.156323
132																		6.72222	4.90695	3.51834	2.47852	1.72075	1.18813	0.832482	0.613284	0.496749	0.454964	0.465122	0.508831	0.5715	0.641781	0.711082	0.773128	0.823571	0.859658	0.879923	0.883935	0.87207	0.845314	0.805102	0.753173	0.691454	0.621965	0.546731	0.467726	0.386821	0.305741	0.226044	0.149099
133																		6.57359	4.76949	3.39105	2.36052	1.61122	1.08635	0.737795	0.525117	0.414587	0.378346	0.393636	0.442112	0.509223	0.583659	0.65686	0.722577	0.776492	0.815871	0.839269	0.846273	0.837271	0.813264	0.775696	0.726317	0.667061	0.599953	0.527024	0.450252	0.37151	0.292526	0.21486	0.13988
134																		6.39448	4.60392	3.2378	2.21849	1.47944	0.963936	0.623962	0.419157	0.31587	0.286309	0.307781	0.361994	0.434448	0.513878	0.591761	0.661888	0.719967	0.763294	0.790449	0.801037	0.795465	0.774751	0.740351	0.694026	0.637719	0.573462	0.503295	0.429198	0.353048	0.276576	0.201344	0.128721
135																		6.18639	4.41165	3.05994	2.05375	1.32666	0.82208	0.492102	0.296462	0.201599	0.179802	0.208451	0.26932	0.347967	0.433178	0.516481	0.591705	0.654597	0.702484	0.733974	0.748698	0.747084	0.730167	0.699419	0.656615	0.603708	0.54274	0.475756	0.404745	0.331585	0.258012	0.185589	0.115688
136																		5.95104	4.19436	2.85906	1.8678	1.15432	0.662148	0.343515	0.158266	0.0729431	0.0599301	0.0966888	0.165071	0.2507	0.342426	0.431828	0.512784	0.581083	0.63409	0.670445	0.689807	0.69263	0.679969	0.653314	0.614455	0.565359	0.508076	0.44466	0.377107	0.3073	0.236979	0.167708	0.100861
137																		5.69041	3.95392	2.63696	1.66237	0.964044	0.485694	0.179676	0.00596834	-0.0687717	-0.0720542	-0.0263223	0.0503609	0.143697	0.242603	0.338721	0.425981	0.500222	0.55885	0.600543	0.624991	0.632677	0.624679	0.602508	0.56797	0.523047	0.469801	0.410294	0.34653	0.280399	0.213643	0.147831	0.0843361
138																		5.4067	3.69244	2.39564	1.43934	0.757655	0.294443	0.00222518	-0.158876	-0.222072	-0.214757	-0.159267	-0.0735696	0.028123	0.134804	0.238183	0.332252	0.412903	0.47759	0.52503	0.554952	0.567868	0.564882	0.54753	0.517636	0.477196	0.428288	0.372984	0.313294	0.251116	0.188197	0.126106	0.0662223
139																		5.10228	3.41218	2.13727	1.20081	0.537127	0.0902766	-0.187049	-0.334568	-0.385349	-0.366656	-0.300707	-0.205365	-0.0947467	0.020225	0.131335	0.232644	0.320102	0.391213	0.444743	0.480459	0.498907	0.501222	0.488963	0.463975	0.428275	0.383951	0.333088	0.277707	0.219711	0.160852	0.102705	0.0466466
140																		4.77973	3.11561	1.86419	0.949008	0.304593	-0.124776	-0.386217	-0.519278	-0.556868	-0.526109	-0.449091	-0.343562	-0.223535	-0.0998408	0.0193895	0.128288	0.22287	0.300698	0.360587	0.402346	0.42656	0.434395	0.427439	0.40756	0.376792	0.33724	0.291004	0.240111	0.186474	0.131849	0.0778149	0.0257521
141																		4.44179	2.80533	1.57891	0.686306	0.0623163	-0.348559	-0.593231	-0.711059	-0.734782	-0.691368	-0.602768	-0.486603	-0.356776	-0.224015	-0.0963628	0.0203922	0.122336	0.207092	0.27353	0.321507	0.351647	0.365153	0.363641	0.349004	0.323298	0.288646	0.247158	0.200876	0.151718	0.101448	0.0516473	0.00369989
142																		4.0913	2.48409	1.28402	0.415204	-0.187323	-0.578806	-0.805934	-0.907864	-0.91715	-0.860594	-0.759997	-0.632846	-0.492921	-0.350842	-0.214557	-0.0897672	0.0196891	0.111502	0.1846	0.23889	0.27504	0.294292	0.298293	0.288964	0.268382	0.238689	0.202011	0.1604	0.115784	0.0699331	0.0244329	-0.0193308
143																		3.73125	2.15472	0.982268	0.138299	-0.441847	-0.813158	-1.02208	-1.10756	-1.10195	-1.03187	-0.918964	-0.780576	-0.630355	-0.478804	-0.333768	-0.200855	-0.0838236	0.015089	0.0948722	0.155489	0.197655	0.222652	0.23216	0.228131	0.212666	0.187926	0.156053	0.119112	0.0790396	0.0376134	-0.00357653	-0.0431419
144																		3.36472	1.82017	0.676441	-0.141734	-0.698705	-1.04918	-1.23936	-1.30794	-1.28708	-1.20321	-1.07779	-0.928023	-0.767407	-0.606328	-0.452517	-0.311487	-0.186909	-0.0809428	0.0054669	0.0723415	0.120447	0.151108	0.166043	0.167232	0.156804	0.136941	0.109801	0.0774633	0.0418745	0.00481884	-0.0321083	-0.0675161
145																		2.99481	1.48343	0.3694	-0.422163	-0.955292	-1.2844	-1.4554	-1.50677	-1.47043	-1.3726	-1.23457	-1.07337	-0.902366	-0.7318	-0.569289	-0.420242	-0.288236	-0.175352	-0.0824624	-0.00948395	0.044403	0.0805678	0.100769	0.107021	0.101478	0.0863447	0.0637988	0.0359317	0.00470204	-0.0280984	-0.0608692	-0.0922166
146																		2.62471	1.14751	0.0640356	-0.70023	-1.20897	-1.51629	-1.66782	-1.70176	-1.64981	-1.53797	-1.38735	-1.21478	-1.03349	-0.85358	-0.682541	-0.52567	-0.386449	-0.266872	-0.167736	-0.0888927	-0.0294656	0.0119634	0.0371944	0.048276	0.0473923	0.0367714	0.0186103	-0.00498459	-0.0320432	-0.0607656	-0.0895459	-0.116987
147																		2.25756	0.815446	-0.236758	-0.973168	-1.45711	-1.74235	-1.87421	-1.89064	-1.82306	-1.69727	-1.53416	-1.3504	-1.15903	-0.970018	-0.790716	-0.62631	-0.480177	-0.354221	-0.249159	-0.164774	-0.100129	-0.0537563	-0.0238104	-0.00820658	-0.00472969	-0.0111266	-0.02518	-0.0447678	-0.0679076	-0.092791	-0.117806	-0.141553
148																		1.89651	0.490239	-0.53011	-1.23824	-1.69708	-1.96006	-2.0722	-2.07112	-1.98802	-1.84845	-1.67308	-1.47839	-1.27724	-1.07946	-0.89226	-0.720698	-0.568046	-0.436111	-0.325529	-0.236008	-0.166551	-0.115632	-0.0813624	-0.0616179	-0.0541511	-0.0566824	-0.0669731	-0.0828842	-0.102421	-0.123765	-0.1453	-0.165621
149																		1.54464	0.174834	-0.813203	-1.49274	-1.92631	-2.16698	-2.25942	-2.24098	-2.14257	-1.98947	-1.80216	-1.59691	-1.3864	-1.18028	-0.985631	-0.807383	-0.648691	-0.511265	-0.39565	-0.301481	-0.227692	-0.172702	-0.134575	-0.111143	-0.100128	-0.0992197	-0.106159	-0.118788	-0.135099	-0.153265	-0.171661	-0.188881
150																		1.20493	-0.127908	-1.0833	-1.73406	-2.1423	-2.36071	-2.43362	-2.39805	-2.28462	-2.11838	-1.91955	-1.70419	-1.48481	-1.27088	-1.06932	-0.884941	-0.720773	-0.578422	-0.458342	-0.360088	-0.282525	-0.224013	-0.182564	-0.15597	-0.141913	-0.138059	-0.142121	-0.151924	-0.165447	-0.180853	-0.196509	-0.211006
151																		0.880253	-0.415244	-1.33778	-1.95968	-2.34265	-2.53897	-2.59259	-2.54023	-2.4122	-2.23327	-2.02344	-1.79853	-1.57085	-1.34971	-1.14187	-0.95199	-0.782988	-0.636356	-0.512454	-0.410752	-0.330043	-0.268626	-0.22446	-0.195292	-0.178768	-0.172521	-0.174241	-0.181735	-0.192965	-0.206083	-0.219452	-0.231656
152																		0.573317	-0.684577	-1.57415	-2.16724	-2.52509	-2.69957	-2.73427	-2.66554	-2.5234	-2.33235	-2.1121	-1.87827	-1.64296	-1.41529	-1.20187	-1.00721	-0.834085	-0.683887	-0.556874	-0.452428	-0.369269	-0.30563	-0.259414	-0.228323	-0.209964	-0.201937	-0.201908	-0.207663	-0.217149	-0.228506	-0.240089	-0.250481
153																		0.286651	-0.933491	-1.79011	-2.35452	-2.68751	-2.8405	-2.85671	-2.77214	-2.61647	-2.41391	-2.18392	-1.94189	-1.69969	-1.46625	-1.24801	-1.04934	-0.87288	-0.719896	-0.590546	-0.484124	-0.399269	-0.334148	-0.286607	-0.2543	-0.234793	-0.225654	-0.224521	-0.229158	-0.237497	-0.247668	-0.258016	-0.267119
154																		0.0225618	-1.15978	-1.98353	-2.5195	-2.82796	-2.9599	-2.95815	-2.85832	-2.68978	-2.47642	-2.23744	-1.98797	-1.73968	-1.50129	-1.27908	-1.07723	-0.898272	-0.743338	-0.612482	-0.504903	-0.419161	-0.353352	-0.305263	-0.272497	-0.252579	-0.243041	-0.241495	-0.245682	-0.253518	-0.26312	-0.272825	-0.281207
155																		-0.216894	-1.36148	-2.15255	-2.66037	-2.94473	-3.05614	-3.03701	-2.92259	-2.74189	-2.5185	-2.27133	-2.01526	-1.76173	-1.51927	-1.29395	-1.08983	-0.909256	-0.753259	-0.621775	-0.513907	-0.428131	-0.362472	-0.314655	-0.282231	-0.26268	-0.2535	-0.252273	-0.256719	-0.264734	-0.274422	-0.284115	-0.292378
156																		-0.429939	-1.53689	-2.29555	-2.7756	-3.03633	-3.12779	-3.09193	-2.96364	-2.77155	-2.53894	-2.28444	-2.02265	-1.76479	-1.51917	-1.29168	-1.0862	-0.904945	-0.748809	-0.617614	-0.510363	-0.425445	-0.360811	-0.314121	-0.282874	-0.264504	-0.256473	-0.256332	-0.261776	-0.270685	-0.28115	-0.291491	-0.300271
157																		-0.615106	-1.68461	-2.41118	-2.86391	-3.10155	-3.17367	-3.1218	-2.98038	-2.77772	-2.53676	-2.27581	-2.00922	-1.74796	-1.50013	-1.27143	-1.06555	-0.884581	-0.72926	-0.5993	-0.493599	-0.410458	-0.347751	-0.303073	-0.273865	-0.257517	-0.251451	-0.253188	-0.260399	-0.270943	-0.282898	-0.294576	-0.304533
158																		-0.771264	-1.80358	-2.49843	-2.92433	-3.13947	-3.19292	-3.12576	-2.97202	-2.75963	-2.51119	-2.24471	-1.97426	-1.71056	-1.46149	-1.23255	-1.02727	-0.847554	-0.694022	-0.566259	-0.46306	-0.382633	-0.322773	-0.281006	-0.254719	-0.241251	-0.237986	-0.242412	-0.252174	-0.265113	-0.279291	-0.293012	-0.304824
159																		-0.897645	-1.89307	-2.55662	-2.95621	-3.14945	-3.18493	-3.10324	-2.93799	-2.71673	-2.46171	-2.19063	-1.91728	-1.65211	-1.40279	-1.1746	-0.970889	-0.793418	-0.642654	-0.518059	-0.41832	-0.341551	-0.285464	-0.247518	-0.225039	-0.215318	-0.215697	-0.223631	-0.23674	-0.252843	-0.269989	-0.286469	-0.300827
160																		-0.993864	-1.95273	-2.58543	-2.95925	-3.13124	-3.14945	-3.05399	-2.87806	-2.6488	-2.3881	-2.11335	-1.83803	-1.57237	-1.32376	-1.0973	-0.896155	-0.721906	-0.574884	-0.454423	-0.359097	-0.286924	-0.235534	-0.202314	-0.184528	-0.179418	-0.184284	-0.196546	-0.213797	-0.233836	-0.254695	-0.274655	-0.292253
161																		-1.05994	-1.98261	-2.58493	-2.93354	-3.0849	-3.08654	-2.97809	-2.79229	-2.55588	-2.29039	-2.01288	-1.73655	-1.47133	-1.2244	-1.00064	-0.803012	-0.632949	-0.490625	-0.375244	-0.285268	-0.218614	-0.172828	-0.145223	-0.133003	-0.133356	-0.143539	-0.160938	-0.183117	-0.207855	-0.233165	-0.25732	-0.278847
162																		-1.09632	-1.98315	-2.55556	-2.87951	-3.01089	-2.99666	-2.87596	-2.68108	-2.43835	-2.16894	-1.88956	-1.61311	-1.34926	-1.10493	-0.884798	-0.691633	-0.526686	-0.389984	-0.2806	-0.19688	-0.136639	-0.0973363	-0.0762106	-0.0704013	-0.0770449	-0.0933537	-0.116678	-0.144552	-0.174732	-0.205218	-0.234266	-0.2604
163																		-1.10387	-1.95524	-2.49819	-2.79804	-2.91004	-2.8806	-2.74837	-2.54518	-2.29693	-2.02442	-1.74402	-1.46831	-1.2067	-0.965866	-0.750248	-0.562427	-0.403481	-0.273283	-0.170769	-0.0941665	-0.0411908	-0.00921018	0.0046121	0.00320126	-0.010525	-0.0337338	-0.0637384	-0.0980445	-0.134384	-0.17074	-0.205358	-0.236752
164																		-1.0839	-1.90018	-2.41412	-2.69037	-2.78357	-2.73957	-2.59649	-2.3857	-2.13268	-1.85784	-1.5772	-1.30305	-1.0445	-0.807979	-0.597703	-0.416056	-0.263937	-0.141064	-0.0462359	0.0224403	0.0673541	0.091227	0.0969728	0.0875827	0.0660295	0.0351921	-0.00220536	-0.0436383	-0.0868156	-0.129702	-0.170529	-0.207806
165																		-1.03816	-1.81969	-2.30506	-2.5582	-2.63314	-2.57515	-2.42185	-2.20411	-1.94701	-1.67055	-1.3904	-1.11854	-0.863794	-0.632338	-0.428161	-0.253444	-0.108908	0.00588981	0.0922877	0.1523	0.188423	0.203468	0.200429	0.182362	0.152298	0.11316	0.0677129	0.0185104	-0.0321319	-0.0821603	-0.129795	-0.173533
166																		-0.968843	-1.71596	-2.17312	-2.4036	-2.46077	-2.38933	-2.22636	-2.00227	-1.74169	-1.46424	-1.18523	-0.916318	-0.666037	-0.440314	-0.242906	-0.0757894	0.0604967	0.166553	0.243859	0.294552	0.321235	0.326812	0.314356	0.28699	0.247802	0.199763	0.145675	0.0881241	0.0294501	-0.0282747	-0.0832568	-0.133986
167																		-0.878555	-1.59155	-2.02087	-2.22907	-2.2689	-2.18447	-2.01233	-1.7824	-1.51887	-1.24097	-0.963652	-0.698246	-0.453	-0.23358	-0.0435128	0.115432	0.242896	0.339642	0.407292	0.448106	0.464794	0.460354	0.437937	0.400737	0.351897	0.294436	0.231196	0.164794	0.0975935	0.0316873	-0.0311181	-0.089303
168																		-0.77031	-1.44945	-1.85123	-2.0375	-2.06037	-1.96334	-1.78244	-1.54709	-1.28105	-1.00314	-0.727966	-0.466524	-0.226773	-0.0141183	0.168146	0.318456	0.436638	0.523616	0.581153	0.611635	0.617878	0.602976	0.570159	0.522688	0.463763	0.396454	0.323639	0.247969	0.171832	0.0973388	0.026311	-0.0397226
169																		-0.647496	-1.29303	-1.66754	-1.83217	-1.83837	-1.72906	-1.53972	-1.29928	-1.03107	-0.753499	-0.480809	-0.223675	0.0102371	0.215782	0.3899	0.531235	0.639795	0.716667	0.763755	0.783571	0.779038	0.753343	0.709797	0.651729	0.582396	0.504916	0.422206	0.336949	0.251559	0.168165	0.0886027	0.0144105
170																		-0.51384	-1.12599	-1.47346	-1.61669	-1.60646	-1.4851	-1.28756	-1.04228	-0.772125	-0.495121	-0.225143	0.0274581	0.25531	0.453529	0.619287	0.751434	0.850164	0.916722	0.953157	0.962101	0.946589	0.909898	0.855419	0.786548	0.706603	0.618744	0.525932	0.430879	0.336023	0.243515	0.155203	0.0726357
171																		-0.373356	-0.95233	-1.27297	-1.39497	-1.36849	-1.23526	-1.02966	-0.779677	-0.507715	-0.231397	0.0357588	0.283728	0.505429	0.696236	0.853555	0.976442	1.06527	1.12145	1.14716	1.14517	1.11861	1.07086	1.00537	0.92563	0.834994	0.736677	0.633676	0.528736	0.424319	0.322595	0.225425	0.134368
172																		-0.230285	-0.776297	-1.07028	-1.17122	-1.12861	-0.983592	-0.770021	-0.515377	-0.241631	0.0339932	0.298339	0.541703	0.757293	0.940741	1.08968	1.20338	1.28238	1.32825	1.34333	1.33048	1.29296	1.23421	1.1578	1.06725	0.965985	0.857264	0.744121	0.629331	0.515382	0.404459	0.298441	0.198893
173																		-0.0890245	-0.602306	-0.869811	-0.949815	-0.89116	-0.734404	-0.512856	-0.253515	0.0220851	0.297118	0.558782	0.797693	1.00734	1.18362	1.32439	1.42911	1.49851	1.53431	1.53897	1.5155	1.46724	1.39774	1.31062	1.20948	1.09779	0.978866	0.855767	0.731302	0.607982	0.48801	0.373276	0.265356
174																		0.0459643	-0.434868	-0.676099	-0.735296	-0.660659	-0.492158	-0.262575	0.00157443	0.279189	0.553832	0.813054	1.04778	1.2518	1.42123	1.55417	1.65027	1.71044	1.73655	1.7312	1.69749	1.63888	1.55901	1.46156	1.35019	1.22845	1.09966	0.966938	0.833116	0.700726	0.571989	0.448806	0.332762
175																		0.170256	-0.278487	-0.493697	-0.532243	-0.441685	-0.261419	-0.0237006	0.245426	0.525287	0.79983	1.05695	1.28788	1.48668	1.64973	1.77532	1.86331	1.91476	1.93171	1.91688	1.87349	1.80508	1.71537	1.60813	1.48707	1.35578	1.21763	1.07578	0.933067	0.792057	0.654982	0.523756	0.39997
176																		0.279584	-0.137551	-0.327083	-0.34519	-0.238808	-0.0467629	0.199204	0.473512	0.755906	1.03071	1.28615	1.51377	1.70788	1.86511	1.98397	2.06448	2.10789	2.11636	2.09274	2.04036	1.96285	1.86401	1.74768	1.61761	1.47745	1.33061	1.18026	1.02928	0.880252	0.735416	0.596697	0.465693
177																		0.369976	-0.0162001	-0.18053	-0.178514	-0.0564734	0.147322	0.401634	0.681333	0.966571	1.24204	1.49629	1.72115	1.9112	2.06329	2.17614	2.24994	2.2861	2.28691	2.25535	2.19482	2.10907	2.00196	1.87739	1.73916	1.59096	1.43624	1.2782	1.11973	0.963436	0.811565	0.666052	0.528499
178																		0.437917	0.0818207	-0.0579715	-0.0362985	0.101117	0.316548	0.579243	0.864512	1.1529	1.42945	1.68303	1.90576	2.09244	2.24016	2.34781	2.41578	2.4456	2.4397	2.40115	2.33348	2.24049	2.12611	1.9943	1.84892	1.69367	1.53205	1.36726	1.20224	1.03959	0.881561	0.730102	0.586814
179																		0.480525	0.153333	0.0371618	0.0778139	0.230149	0.456962	0.727973	1.01892	1.31072	1.58875	1.84218	2.0634	2.24745	2.39161	2.49497	2.55806	2.58256	2.571	2.52656	2.45286	2.35377	2.23327	2.09537	1.94397	1.78282	1.61541	1.445	1.27451	1.10655	0.9434	0.786993	0.638932
180																		0.49576	0.195919	0.102122	0.160793	0.327351	0.565094	0.844194	1.14079	1.43616	1.716	1.96978	2.1901	2.37226	2.51371	2.61371	2.67294	2.69319	2.67712	2.62799	2.54948	2.44552	2.32017	2.17747	2.02134	1.85555	1.68364	1.50885	1.33412	1.16207	0.994965	0.834751	0.683026
181																		0.482648	0.208133	0.135049	0.210415	0.390184	0.638133	0.924863	1.22689	1.52584	1.8077	2.0622	2.28219	2.46315	2.60272	2.70031	2.75672	2.77386	2.75447	2.7019	2.61988	2.51242	2.38359	2.23747	2.07801	1.90899	1.73397	1.55618	1.37858	1.20378	1.03404	0.871305	0.71716
182																		0.441543	0.189749	0.135199	0.225476	0.417039	0.674115	0.967707	1.27469	1.57699	1.8609	2.11636	2.33645	2.51682	2.65527	2.75134	2.80596	2.82111	2.79963	2.74491	2.66076	2.5512	2.42034	2.27228	2.11098	1.94025	1.76362	1.58434	1.40536	1.22927	1.05835	0.894503	0.739316
183																		0.374408	0.142029	0.103202	0.206038	0.407468	0.67214	0.971427	1.28253	1.58767	1.87337	2.12981	2.35023	2.53047	2.66845	2.76382	2.81759	2.83185	2.80947	2.75391	2.66899	2.55877	2.42738	2.27891	2.11736	1.9465	1.76986	1.59069	1.41192	1.23613	1.06557	0.902148	0.747416
184																		0.285133	0.0680271	0.0413473	0.153698	0.362444	0.632617	0.935927	1.24987	1.55692	1.84382	2.10094	2.32169	2.50202	2.63997	2.73529	2.78905	2.8034	2.78125	2.72608	2.64175	2.53231	2.40189	2.25459	2.09438	1.92503	1.75004	1.57266	1.39577	1.22195	1.05341	0.892031	0.739356
185																		0.179893	-0.0270809	-0.0460998	0.0718876	0.284639	0.557531	0.86257	1.17751	1.48504	1.77211	2.02922	2.24991	2.43025	2.56836	2.66405	2.71843	2.73369	2.71276	2.65913	2.57664	2.46935	2.34137	2.19679	2.03952	1.87333	1.7017	1.52781	1.35453	1.1844	1.0196	0.86198	0.713046
186																		0.0675273	-0.135626	-0.152549	-0.0337929	0.178746	0.450742	0.754457	1.06786	1.37383	1.65944	1.91534	2.13516	2.31502	2.45311	2.54926	2.60463	2.62139	2.60246	2.55132	2.47181	2.36793	2.24377	2.10336	1.95061	1.78921	1.62259	1.45391	1.28599	1.12131	0.962012	0.809906	0.666457
187																		-0.0400287	-0.247038	-0.268696	-0.155209	0.0518215	0.318316	0.616745	0.925247	1.22684	1.5087	1.76155	1.97909	2.15748	2.29491	2.39122	2.44755	2.46606	2.44964	2.40171	2.32607	2.22668	2.10756	1.97268	1.82589	1.67082	1.51085	1.34905	1.1882	1.03071	0.87869	0.733872	0.597679
188																		-0.127275	-0.347405	-0.382101	-0.281285	-0.0863251	0.168893	0.456994	0.756233	1.04971	1.32468	1.57189	1.78505	1.96032	2.09587	2.1915	2.24832	2.26841	2.25461	2.21028	2.13912	2.04503	1.93193	1.80374	1.66419	1.51686	1.36502	1.21169	1.05955	0.91096	0.767935	0.632159	0.504986
189																		-0.174635	-0.418978	-0.476718	-0.397564	-0.222712	0.0140841	0.285542	0.569982	0.850539	1.11447	1.35251	1.55834	1.72807	1.8598	1.95328	2.0095	2.03047	2.01893	1.97813	1.91166	1.82332	1.71694	1.5963	1.46505	1.32663	1.18425	1.04081	0.898902	0.760788	0.628405	0.503352	0.386912
190																		-0.157894	-0.439637	-0.53239	-0.48572	-0.340721	-0.131086	0.115934	0.378658	0.640197	0.887755	1.11201	1.30654	1.46738	1.5925	1.68154	1.73536	1.75585	1.74558	1.7077	1.64565	1.56307	1.46367	1.35109	1.22885	1.10026	0.968392	0.836038	0.705672	0.579452	0.459205	0.346438	0.242342
191																		-0.0475859	-0.38231	-0.524288	-0.523025	-0.419592	-0.247695	-0.0346269	0.197863	0.432795	0.657262	0.861811	1.03989	1.18736	1.30206	1.38343	1.43217	1.44999	1.4393	1.40304	1.34449	1.26712	1.17446	1.06997	0.957029	0.838781	0.718149	0.597774	0.479997	0.366843	0.260018	0.160912	0.0706087
192																		8.43472	-0.214333	-0.422302	-0.481769	-0.433868	-0.312397	-0.144772	0.0471153	0.246122	0.439161	0.616587	0.771643	0.899976	0.999207	1.06855	1.1085	1.12051	1.10678	1.07003	1.01332	0.9399	0.853088	0.75616	0.652273	0.5444	0.435278	0.327376	0.222871	0.123634	0.031226	-0.053099	-0.128386
193																				-0.190385	-0.328631	-0.352792	-0.296848	-0.188421	-0.0496288	0.102143	0.253553	0.39469	0.518525	0.620425	0.697732	0.749378	0.775567	0.777483	0.757048	0.716708	0.659259	0.587694	0.505077	0.414445	0.31872	0.220653	0.122767	0.027329	-0.0636762	-0.148559	-0.22593	-0.294694	-0.354044
194																					-0.0239916	-0.139653	-0.167076	-0.134181	-0.0634035	0.0275444	0.124984	0.218659	0.301191	0.367601	0.414876	0.441605	0.447644	0.433839	0.40178	0.353588	0.291744	0.218933	0.137925	0.0514687	-0.0377842	-0.127347	-0.214943	-0.298544	-0.376389	-0.447001	-0.509187	-0.56204	-0.604925
195																							0.117195	0.0552978	0.0403866	0.0543256	0.0830091	0.115751	0.144743	0.164576	0.171813	0.164623	0.14245	0.105737	0.0556777	-0.00598799	-0.0771528	-0.15549	-0.238577	-0.323996	-0.409415	-0.49265	-0.571716	-0.644857	-0.710574	-0.767632	-0.81507	-0.852197	-0.878579
196																									0.30264	0.220442	0.16281	0.118533	0.0792832	0.0391363	-0.00585005	-0.0580062	-0.118373	-0.186985	-0.263109	-0.345452	-0.432341	-0.521867	-0.612007	-0.70073	-0.786071	-0.866197	-0.939456	-1.00441	-1.05986	-1.10485	-1.13868	-1.16092	-1.17136
197																										0.570506	0.405859	0.265514	0.140525	0.0243599	-0.0875195	-0.198026	-0.308771	-0.420338	-0.532532	-0.644579	-0.755304	-0.86328	-0.966948	-1.06472	-1.15504	-1.2365	-1.30781	-1.36791	-1.41593	-1.45125	-1.47347	-1.48244	-1.47822
198																												0.601838	0.370453	0.159246	-0.0370126	-0.221913	-0.397722	-0.565662	-0.726154	-0.879018	-1.02365	-1.15919	-1.28458	-1.39876	-1.50065	-1.58929	-1.66385	-1.72366	-1.76825	-1.79737	-1.81098	-1.80922	-1.79249
199																														0.489401	0.188094	-0.0902495	-0.34865	-0.589059	-0.812601	-1.01978	-1.21064	-1.38494	-1.54225	-1.68206	-1.80385	-1.90717	-1.9917	-2.05722	-2.10373	-2.13138	-2.14052	-2.13169	-2.1056
200																																0.242948	-0.118774	-0.450777	-0.754985	-1.03267	-1.28463	-1.51131	-1.71298	-1.88977	-2.04179	-2.16918	-2.27215	-2.35106	-2.40638	-2.43874	-2.44894	-2.43794	-2.40684
201																																	0.341585	-0.104547	-0.510262	-0.877702	-1.2085	-1.50391	-1.76495	-1.99249	-2.18735	-2.35032	-2.48227	-2.58412	-2.65692	-2.70184	-2.72019	-2.71339	-2.68299
202																																			-0.0285398	-0.50841	-0.939034	-1.32257	-1.6609	-1.95572	-2.20861	-2.42113	-2.59485	-2.73136	-2.83236	-2.89961	-2.93499	-2.94045	-2.91806
203																																					-0.426248	-0.920771	-1.35757	-1.73926	-2.0683	-2.34709	-2.57798	-2.76333	-2.90555	-3.00707	-3.07041	-3.09812	-3.09284
204																																							-0.804956	-1.29658	-1.72317	-2.08805	-2.39445	-2.64559	-2.84466	-2.99486	-3.09941	-3.16154	-3.18453
205																																								-0.574141	-1.12335	-1.59761	-2.00117	-2.33815	-2.61265	-2.82871	-2.99035	-3.10155	-3.16629
206																																										-0.82245	-1.34847	-1.79485	-2.16666	-2.46889	-2.70644	-2.88415	-3.00676
207																																												-0.962674	-1.45738	-1.86958	-2.20518	-2.46994	-2.66951
208																																													-0.428323	-0.97821	-1.43769	-1.81357	-2.11246
209																																															-0.348046	-0.862994	-1.2873
210																																																	-0.138745
211
212
213
214
215
216
217
218
219
220
221
222
223
224
225
226
227
228
229
230
231
232
233
234
235
236
237
238
239
240
241
242
243
244
245
246
247
248
249
250
251
252
253
254
255
256
[truncated: 208 more columns]
