# Supplementary material for: A machine learning route between band mapping and band structure
Source: Nat Comput Sci. 2022 Dec 30;3(1):101–14. doi: 10.1038/s43588-022-00382-2 (PMC10766556; doi:10.1038/s43588-022-00382-2)
Supplement: Supplementary file 7 — Numerical data contained in Fig. 3. [file 43588_2022_382_MOESM7_ESM.zip › source_data_fig3/fig3b_1.xlsx]

## Sheet: 5_terms
	0	1	2	3	4	5	6	7	8	9	10	11	12	13	14	15	16	17	18	19	20	21	22	23	24	25	26	27	28	29	30	31	32	33	34	35	36	37	38	39	40	41	42	43	44	45	46	47	48
0
1
2
3
4
5
6
7
8
9
10
11
12
13
14
15
16
17
18
19
20
21
22
23																																																-1.85982	-1.95078
24																																														-1.88612	-1.96752	-2.0381	-2.09953
25																																												-1.94138	-2.01338	-2.07448	-2.12644	-2.17082	-2.20898
26																																											-2.08454	-2.13686	-2.17976	-2.21492	-2.24382	-2.26775	-2.28782
27																																									-2.1754	-2.2204	-2.25543	-2.28229	-2.30256	-2.31764	-2.32876	-2.33697	-2.34318
28																																							-2.2791	-2.31881	-2.34781	-2.36797	-2.38095	-2.38826	-2.39123	-2.39102	-2.38867	-2.38503	-2.38083
29																																					-2.38811	-2.4249	-2.45014	-2.46571	-2.47334	-2.47459	-2.47088	-2.46348	-2.4535	-2.44193	-2.4296	-2.41723	-2.40539
30																																				-2.53125	-2.55515	-2.56853	-2.57311	-2.57047	-2.56209	-2.54929	-2.53326	-2.51508	-2.49568	-2.47589	-2.4564	-2.43779	-2.42052
31																																		-2.63105	-2.65583	-2.66937	-2.6733	-2.66917	-2.65844	-2.64243	-2.6224	-2.59947	-2.57464	-2.54884	-2.52284	-2.49734	-2.47291	-2.45002	-2.42905
32																																-2.71888	-2.74625	-2.76191	-2.76735	-2.76402	-2.75329	-2.73644	-2.71472	-2.68924	-2.66105	-2.63113	-2.60032	-2.56939	-2.53901	-2.50977	-2.48213	-2.45648	-2.43314
33																														-2.79156	-2.82233	-2.84132	-2.84985	-2.84917	-2.84051	-2.82504	-2.80392	-2.77821	-2.74894	-2.71709	-2.68353	-2.64908	-2.61448	-2.58038	-2.54735	-2.51587	-2.48635	-2.45912	-2.4344
34																													-2.88257	-2.90508	-2.91734	-2.92039	-2.91524	-2.90288	-2.88432	-2.86051	-2.83239	-2.80086	-2.76678	-2.73098	-2.6942	-2.65714	-2.62044	-2.58466	-2.55028	-2.51771	-2.48731	-2.45934	-2.43399
35																											-2.9285	-2.95349	-2.96898	-2.97576	-2.97461	-2.96629	-2.95159	-2.93128	-2.90614	-2.87696	-2.8445	-2.80952	-2.77274	-2.73485	-2.6965	-2.65828	-2.62076	-2.5844	-2.54963	-2.51682	-2.48625	-2.45815	-2.4327
36																									-2.96465	-2.98991	-3.0069	-3.01621	-3.01838	-3.01394	-3.00342	-2.98738	-2.96639	-2.94102	-2.91191	-2.87966	-2.84491	-2.80828	-2.77038	-2.7318	-2.69309	-2.65479	-2.61735	-2.58122	-2.54675	-2.51427	-2.48404	-2.45625	-2.43104
37																								-3.02042	-3.03618	-3.04565	-3.04925	-3.04732	-3.04015	-3.02805	-3.01136	-2.99043	-2.96565	-2.93747	-2.90635	-2.87277	-2.83725	-2.8003	-2.76245	-2.72418	-2.686	-2.64835	-2.61165	-2.57629	-2.54259	-2.51084	-2.48126	-2.45404	-2.4293
38																						-3.05252	-3.064	-3.07059	-3.07278	-3.07085	-3.06498	-3.05529	-3.04189	-3.02491	-3.00448	-2.98082	-2.95418	-2.92484	-2.89317	-2.85953	-2.82434	-2.78803	-2.75103	-2.71379	-2.67671	-2.64022	-2.60468	-2.57043	-2.53779	-2.50699	-2.47826	-2.45176	-2.42761
39																				-3.09267	-3.09783	-3.09878	-3.09645	-3.09139	-3.08386	-3.07397	-3.06168	-3.04695	-3.02972	-3.00993	-2.98762	-2.96283	-2.93571	-2.90643	-2.87524	-2.84243	-2.80833	-2.77329	-2.73768	-2.70189	-2.6663	-2.63125	-2.59711	-2.56417	-2.53273	-2.50301	-2.47521	-2.4495	-2.42597
40																		-3.14206	-3.14206	-3.13663	-3.12779	-3.11684	-3.10453	-3.09122	-3.077	-3.0618	-3.04544	-3.02771	-3.00842	-2.98739	-2.96452	-2.93976	-2.91313	-2.88473	-2.85473	-2.82332	-2.79078	-2.75739	-2.72349	-2.68941	-2.65548	-2.62203	-2.58938	-2.55783	-2.52762	-2.499	-2.47215	-2.44721	-2.4243
41																	-3.19267	-3.18494	-3.17096	-3.15353	-3.13452	-3.11506	-3.09576	-3.07683	-3.05822	-3.03972	-3.02102	-3.0018	-2.98174	-2.96056	-2.93806	-2.91409	-2.8886	-2.86161	-2.8332	-2.80353	-2.77281	-2.74128	-2.70922	-2.67693	-2.64472	-2.61289	-2.58174	-2.55155	-2.52256	-2.49499	-2.46903	-2.44483	-2.42249
42															-3.2293	-3.2323	-3.22131	-3.20178	-3.17764	-3.1516	-3.12539	-3.10005	-3.07605	-3.05349	-3.0322	-3.01187	-2.9921	-2.97244	-2.95249	-2.93189	-2.91036	-2.88766	-2.86369	-2.83838	-2.81179	-2.784	-2.75518	-2.72554	-2.69533	-2.66481	-2.63427	-2.604	-2.57428	-2.54536	-2.5175	-2.49091	-2.46576	-2.44222	-2.42038
43													-3.20383	-3.24544	-3.25733	-3.24925	-3.22854	-3.20062	-3.16934	-3.13732	-3.10622	-3.07698	-3.04999	-3.02526	-3.00253	-2.98142	-2.96142	-2.94203	-2.92276	-2.90319	-2.88295	-2.86177	-2.83947	-2.81596	-2.79122	-2.76531	-2.73835	-2.71054	-2.68208	-2.65323	-2.62425	-2.59541	-2.56699	-2.53923	-2.51238	-2.48664	-2.46221	-2.43922	-2.41781
44													-3.22922	-3.26125	-3.26453	-3.24883	-3.22146	-3.18782	-3.15172	-3.11573	-3.08146	-3.04979	-3.02105	-2.99518	-2.97188	-2.95066	-2.93099	-2.91229	-2.89401	-2.87567	-2.85687	-2.83728	-2.81667	-2.7949	-2.77194	-2.7478	-2.72258	-2.69645	-2.66959	-2.64224	-2.61465	-2.58708	-2.5598	-2.53305	-2.50706	-2.48206	-2.45823	-2.43571	-2.41463
45													-3.23405	-3.26002	-3.25782	-3.23721	-3.20555	-3.16824	-3.12908	-3.09062	-3.05445	-3.02141	-2.99178	-2.96547	-2.94213	-2.92123	-2.90218	-2.88437	-2.8672	-2.85015	-2.83277	-2.8147	-2.79567	-2.77551	-2.75416	-2.73162	-2.70795	-2.68329	-2.65783	-2.63179	-2.6054	-2.57892	-2.5526	-2.52669	-2.50143	-2.47703	-2.45368	-2.43153	-2.4107
46													-3.22503	-3.24776	-3.24249	-3.21909	-3.18497	-3.14553	-3.10462	-3.06478	-3.0276	-2.9939	-2.96395	-2.93763	-2.91456	-2.89419	-2.87588	-2.859	-2.84292	-2.82707	-2.81099	-2.79427	-2.77664	-2.7579	-2.73794	-2.71676	-2.69441	-2.671	-2.64672	-2.62176	-2.59637	-2.57078	-2.54526	-2.52004	-2.49536	-2.47143	-2.44845	-2.42657	-2.40593
47													-3.20733	-3.22898	-3.22254	-3.19797	-3.16273	-3.12232	-3.0806	-3.04014	-3.00255	-2.96865	-2.93872	-2.91262	-2.88995	-2.87015	-2.85257	-2.83654	-2.82141	-2.80661	-2.79163	-2.77606	-2.75959	-2.74201	-2.7232	-2.70313	-2.68185	-2.65945	-2.63612	-2.61203	-2.58742	-2.56254	-2.53764	-2.51295	-2.48871	-2.46514	-2.44244	-2.42076	-2.40024
48													-3.18475	-3.20702	-3.20085	-3.17631	-3.14098	-3.10041	-3.05853	-3.01796	-2.98034	-2.9465	-2.91675	-2.89094	-2.86867	-2.84938	-2.83241	-2.81708	-2.80272	-2.78874	-2.77462	-2.75994	-2.74438	-2.72769	-2.70977	-2.69056	-2.67009	-2.64847	-2.62585	-2.60243	-2.57842	-2.55406	-2.52962	-2.50532	-2.4814	-2.45809	-2.43558	-2.41403	-2.39358
49													-3.16005	-3.18422	-3.17939	-3.15577	-3.12106	-3.0809	-3.0393	-2.99894	-2.96149	-2.92784	-2.8983	-2.87275	-2.8508	-2.83189	-2.81536	-2.80051	-2.78669	-2.77329	-2.75978	-2.74572	-2.73079	-2.71474	-2.69744	-2.67884	-2.65895	-2.63788	-2.61577	-2.5928	-2.56921	-2.54522	-2.52109	-2.49706	-2.47336	-2.45022	-2.42782	-2.40635	-2.38595
50													-3.13506	-3.1621	-3.15941	-3.13736	-3.10376	-3.06439	-3.02333	-2.98335	-2.94617	-2.91272	-2.88334	-2.85796	-2.83619	-2.81747	-2.80116	-2.78658	-2.77305	-2.75997	-2.74681	-2.73312	-2.71856	-2.7029	-2.68598	-2.66774	-2.64822	-2.62748	-2.60569	-2.58301	-2.55968	-2.53592	-2.51198	-2.48811	-2.46455	-2.4415	-2.41918	-2.39775	-2.37736
51													-3.11093	-3.14155	-3.14157	-3.12152	-3.08939	-3.05104	-3.01068	-2.97115	-2.93424	-2.90094	-2.87163	-2.84627	-2.8245	-2.80579	-2.78949	-2.77493	-2.76146	-2.74845	-2.73539	-2.72182	-2.7074	-2.69189	-2.67513	-2.65706	-2.63769	-2.61712	-2.59547	-2.57294	-2.54973	-2.52608	-2.50224	-2.47845	-2.45495	-2.43195	-2.40966	-2.38825	-2.36788
52													-3.08822	-3.12294	-3.12608	-3.10835	-3.07789	-3.04071	-3.00111	-2.96203	-2.92535	-2.89211	-2.86275	-2.83726	-2.81531	-2.7964	-2.7799	-2.76516	-2.75151	-2.73836	-2.72517	-2.7115	-2.69701	-2.68144	-2.66465	-2.64657	-2.6272	-2.60663	-2.585	-2.56248	-2.53929	-2.51567	-2.49184	-2.46807	-2.44458	-2.4216	-2.39932	-2.37793	-2.35757
53													-3.06708	-3.10627	-3.11281	-3.0976	-3.06894	-3.033	-2.99418	-2.95553	-2.91901	-2.88573	-2.85619	-2.83041	-2.80812	-2.78883	-2.77195	-2.75682	-2.7428	-2.7293	-2.71579	-2.70184	-2.6871	-2.67131	-2.65433	-2.63608	-2.61658	-2.59589	-2.57417	-2.55157	-2.52832	-2.50465	-2.48079	-2.457	-2.43349	-2.41051	-2.38824	-2.36687	-2.34655
54													-3.04732	-3.09126	-3.10139	-3.08883	-3.06207	-3.02739	-2.98935	-2.95108	-2.91465	-2.88123	-2.85138	-2.82518	-2.8024	-2.78258	-2.76514	-2.74946	-2.73491	-2.7209	-2.70693	-2.69254	-2.6774	-2.66126	-2.64397	-2.62544	-2.6057	-2.58481	-2.56291	-2.54018	-2.51681	-2.49305	-2.46913	-2.44528	-2.42176	-2.39877	-2.37652	-2.35519	-2.33492
55													-3.02856	-3.07741	-3.09127	-3.08147	-3.05664	-3.02325	-2.98596	-2.94804	-2.91163	-2.87798	-2.84773	-2.82101	-2.79762	-2.77714	-2.75902	-2.74266	-2.72745	-2.71282	-2.69825	-2.68332	-2.66768	-2.6511	-2.6334	-2.61452	-2.59447	-2.57332	-2.5512	-2.52828	-2.50477	-2.4809	-2.4569	-2.43301	-2.40947	-2.38649	-2.36428	-2.34301	-2.32282
56													-3.01022	-3.06414	-3.08184	-3.07485	-3.052	-3.0199	-2.98336	-2.94576	-2.90931	-2.87539	-2.84467	-2.81734	-2.79325	-2.77203	-2.75315	-2.73603	-2.72008	-2.70473	-2.6895	-2.67395	-2.65775	-2.64065	-2.62249	-2.60322	-2.58282	-2.56138	-2.53902	-2.5159	-2.49224	-2.46826	-2.44419	-2.42026	-2.39672	-2.37378	-2.35164	-2.33046	-2.31041
57													-2.9917	-3.05078	-3.07239	-3.06828	-3.04745	-3.01667	-2.98088	-2.94358	-2.9071	-2.87286	-2.84163	-2.81366	-2.78884	-2.76682	-2.74713	-2.7292	-2.71246	-2.69637	-2.68042	-2.66422	-2.64742	-2.62979	-2.61116	-2.59147	-2.57072	-2.54899	-2.52638	-2.50308	-2.47928	-2.4552	-2.43108	-2.40716	-2.38365	-2.36078	-2.33874	-2.3177	-2.29782
58													-2.97232	-3.03666	-3.06226	-3.06108	-3.04232	-3.01289	-2.97789	-2.94091	-2.9044	-2.86986	-2.83812	-2.8095	-2.78394	-2.76113	-2.74062	-2.72187	-2.70434	-2.68749	-2.67084	-2.65398	-2.63659	-2.61843	-2.59934	-2.57925	-2.55817	-2.53615	-2.51333	-2.48987	-2.46597	-2.44183	-2.4177	-2.39381	-2.37038	-2.34762	-2.32572	-2.30487	-2.2852
59													-2.95146	-3.02113	-3.0508	-3.05263	-3.03599	-3.00798	-2.97381	-2.93721	-2.90071	-2.86591	-2.8337	-2.80447	-2.77819	-2.75462	-2.73332	-2.71378	-2.69549	-2.67791	-2.66058	-2.64311	-2.62516	-2.60651	-2.58699	-2.56655	-2.54517	-2.52292	-2.49993	-2.47636	-2.45239	-2.42825	-2.40416	-2.38034	-2.35703	-2.33444	-2.31274	-2.29211	-2.2727
60													-2.92852	-3.00361	-3.03743	-3.04234	-3.02792	-3.0014	-2.96815	-2.932	-2.89558	-2.86059	-2.82799	-2.79821	-2.77129	-2.74702	-2.72499	-2.70474	-2.68574	-2.6675	-2.64956	-2.63153	-2.61309	-2.594	-2.57413	-2.55338	-2.53177	-2.50936	-2.48626	-2.46263	-2.43866	-2.41456	-2.39057	-2.36689	-2.34376	-2.32137	-2.29992	-2.27958	-2.26047
61													-2.90299	-2.98358	-3.02163	-3.02973	-3.01762	-2.9927	-2.96047	-2.92488	-2.88865	-2.85358	-2.82068	-2.79046	-2.763	-2.73813	-2.71547	-2.69459	-2.67499	-2.65617	-2.63771	-2.6192	-2.60035	-2.58092	-2.56076	-2.5398	-2.51803	-2.49552	-2.47239	-2.44877	-2.42487	-2.40089	-2.37705	-2.35358	-2.33068	-2.30856	-2.28741	-2.26739	-2.24863
62													-2.87446	-2.96064	-3.00303	-3.01442	-3.00474	-2.98154	-2.95045	-2.91555	-2.87965	-2.84461	-2.81155	-2.78102	-2.75314	-2.72779	-2.70463	-2.68324	-2.66315	-2.64387	-2.62499	-2.60613	-2.58697	-2.56729	-2.54695	-2.52586	-2.50403	-2.48151	-2.45842	-2.4349	-2.41114	-2.38735	-2.36374	-2.34052	-2.31792	-2.29612	-2.27532	-2.25567	-2.2373
63													-2.84262	-2.93447	-2.9813	-2.99611	-2.98899	-2.96765	-2.93786	-2.90379	-2.86836	-2.83353	-2.80045	-2.76975	-2.74162	-2.71593	-2.69241	-2.67065	-2.6502	-2.6306	-2.61143	-2.59232	-2.57298	-2.55317	-2.53275	-2.51164	-2.48984	-2.46741	-2.44445	-2.42112	-2.39758	-2.37405	-2.35073	-2.32784	-2.30559	-2.28417	-2.26377	-2.24453	-2.22659
64													-2.80728	-2.90488	-2.95626	-2.97462	-2.9702	-2.95088	-2.92254	-2.88947	-2.85469	-2.82022	-2.7873	-2.75661	-2.72837	-2.70252	-2.67879	-2.65682	-2.63616	-2.61638	-2.59706	-2.57784	-2.55844	-2.53862	-2.51824	-2.49722	-2.47557	-2.45332	-2.43059	-2.40753	-2.3843	-2.3611	-2.33815	-2.31564	-2.2938	-2.27281	-2.25285	-2.23406	-2.21659
65													-2.76835	-2.8718	-2.92784	-2.94987	-2.94831	-2.93116	-2.90444	-2.87254	-2.83858	-2.80466	-2.77209	-2.74158	-2.71341	-2.68757	-2.66381	-2.64178	-2.62108	-2.60127	-2.58195	-2.56277	-2.54344	-2.52374	-2.50352	-2.48271	-2.4613	-2.43934	-2.41694	-2.39422	-2.37138	-2.34859	-2.32607	-2.30402	-2.28264	-2.26212	-2.24264	-2.22435	-2.20737
66													-2.72589	-2.83525	-2.89606	-2.92189	-2.92333	-2.90851	-2.88359	-2.85305	-2.82009	-2.78691	-2.75486	-2.72472	-2.69681	-2.67116	-2.64754	-2.62563	-2.60504	-2.58536	-2.56619	-2.54719	-2.52807	-2.50862	-2.48869	-2.4682	-2.44714	-2.42557	-2.40357	-2.3813	-2.35892	-2.33661	-2.31458	-2.29304	-2.27217	-2.25217	-2.23321	-2.21544	-2.19898
67													-2.68004	-2.79538	-2.86105	-2.8908	-2.89538	-2.88306	-2.8601	-2.83109	-2.79933	-2.76707	-2.73573	-2.70615	-2.67869	-2.65339	-2.63009	-2.60848	-2.58817	-2.56877	-2.5499	-2.53122	-2.51245	-2.49337	-2.47384	-2.45378	-2.43318	-2.41209	-2.3906	-2.36885	-2.347	-2.32524	-2.30376	-2.28277	-2.26246	-2.24302	-2.22461	-2.20738	-2.19145
68													-2.63107	-2.75243	-2.82304	-2.85682	-2.86467	-2.855	-2.83416	-2.80686	-2.77647	-2.7453	-2.71486	-2.68602	-2.65918	-2.63443	-2.61161	-2.59045	-2.57058	-2.55162	-2.5332	-2.51497	-2.49668	-2.47809	-2.45908	-2.43956	-2.41951	-2.39899	-2.37809	-2.35693	-2.33568	-2.31453	-2.29366	-2.27327	-2.25356	-2.2347	-2.21687	-2.2002	-2.18482
69													-2.57931	-2.70672	-2.78233	-2.82024	-2.83148	-2.82458	-2.80601	-2.78058	-2.75172	-2.72183	-2.69246	-2.66453	-2.63849	-2.61444	-2.59228	-2.57173	-2.55245	-2.53407	-2.51622	-2.49858	-2.48088	-2.46291	-2.44451	-2.42562	-2.40623	-2.38636	-2.36611	-2.34561	-2.32502	-2.30453	-2.28431	-2.26456	-2.24547	-2.22723	-2.21	-2.1939	-2.17908
70													-2.52522	-2.65867	-2.73932	-2.78142	-2.79614	-2.79213	-2.77598	-2.75255	-2.72538	-2.69692	-2.66878	-2.64191	-2.61682	-2.59364	-2.57227	-2.55248	-2.53392	-2.51626	-2.49911	-2.48218	-2.46519	-2.44792	-2.43024	-2.41207	-2.3934	-2.37425	-2.35473	-2.33495	-2.31507	-2.29527	-2.27574	-2.25666	-2.23823	-2.22062	-2.20399	-2.18848	-2.17421
71													-2.46931	-2.60876	-2.69446	-2.74079	-2.75906	-2.75804	-2.7444	-2.7231	-2.69775	-2.67086	-2.64408	-2.61843	-2.59442	-2.57224	-2.55181	-2.5329	-2.51519	-2.49835	-2.48203	-2.4659	-2.44971	-2.43324	-2.41636	-2.39899	-2.3811	-2.36274	-2.34399	-2.32497	-2.30584	-2.28678	-2.26796	-2.24957	-2.23181	-2.21484	-2.19882	-2.1839	-2.17018
72													-2.41215	-2.55753	-2.64825	-2.69883	-2.72069	-2.72272	-2.71168	-2.69261	-2.66918	-2.64397	-2.61868	-2.59435	-2.57156	-2.55049	-2.5311	-2.51319	-2.49644	-2.48053	-2.46511	-2.44988	-2.43457	-2.41897	-2.40296	-2.38643	-2.36939	-2.35186	-2.33393	-2.31571	-2.29736	-2.27905	-2.26097	-2.24329	-2.2262	-2.20987	-2.19447	-2.18012	-2.16695
73													-2.35436	-2.50557	-2.60125	-2.65604	-2.68151	-2.68662	-2.67823	-2.66146	-2.64004	-2.61659	-2.59288	-2.56998	-2.54849	-2.52863	-2.51039	-2.49355	-2.47785	-2.46294	-2.44851	-2.43424	-2.41987	-2.40521	-2.39011	-2.37449	-2.35833	-2.34166	-2.32458	-2.30718	-2.28963	-2.27209	-2.25475	-2.23778	-2.22136	-2.20568	-2.19088	-2.17711	-2.16446
74													-2.29661	-2.4535	-2.55403	-2.61299	-2.64203	-2.65022	-2.64451	-2.63007	-2.6107	-2.58909	-2.56701	-2.54561	-2.5255	-2.50692	-2.48988	-2.4742	-2.4596	-2.44576	-2.43237	-2.41911	-2.40574	-2.39205	-2.37789	-2.3632	-2.34795	-2.33217	-2.31595	-2.29939	-2.28264	-2.26588	-2.24927	-2.23301	-2.21726	-2.20221	-2.18801	-2.17478	-2.16265
75													-2.23957	-2.40195	-2.5072	-2.57022	-2.60277	-2.61401	-2.61096	-2.59886	-2.58157	-2.56181	-2.54142	-2.52155	-2.50286	-2.48561	-2.46983	-2.45534	-2.44188	-2.42915	-2.41683	-2.40462	-2.39226	-2.37956	-2.36638	-2.35263	-2.3383	-2.32341	-2.30805	-2.29232	-2.27638	-2.26038	-2.2445	-2.22893	-2.21384	-2.19941	-2.18577	-2.17308	-2.16144
76													-2.18395	-2.35157	-2.46135	-2.52829	-2.56426	-2.57848	-2.57804	-2.56825	-2.55303	-2.53512	-2.51642	-2.4981	-2.48085	-2.46495	-2.45044	-2.43716	-2.42487	-2.41326	-2.40202	-2.39087	-2.37953	-2.36783	-2.35562	-2.34282	-2.3294	-2.31539	-2.30088	-2.28597	-2.27081	-2.25556	-2.2404	-2.2255	-2.21104	-2.1972	-2.18411	-2.17193	-2.16075
77													-2.13041	-2.303	-2.41709	-2.48778	-2.52702	-2.54411	-2.5462	-2.53867	-2.52546	-2.50938	-2.49235	-2.47556	-2.45974	-2.44518	-2.43194	-2.41987	-2.40873	-2.39824	-2.38808	-2.37796	-2.36765	-2.35693	-2.34567	-2.33379	-2.32126	-2.30812	-2.29443	-2.28032	-2.26592	-2.25139	-2.23691	-2.22265	-2.2088	-2.19551	-2.18295	-2.17124	-2.1605
78													-2.07964	-2.25688	-2.37501	-2.44924	-2.49157	-2.51138	-2.51589	-2.51052	-2.49925	-2.48493	-2.46951	-2.45422	-2.43978	-2.42653	-2.41452	-2.40363	-2.39363	-2.38422	-2.37511	-2.36601	-2.35667	-2.3469	-2.33656	-2.32557	-2.3139	-2.30159	-2.28869	-2.27534	-2.26166	-2.24781	-2.23398	-2.22033	-2.20704	-2.19428	-2.1822	-2.17093	-2.16059
79													-2.03227	-2.2138	-2.33567	-2.41317	-2.45838	-2.48075	-2.48752	-2.48418	-2.47475	-2.4621	-2.4482	-2.43433	-2.42122	-2.40922	-2.39839	-2.38862	-2.3797	-2.37133	-2.36321	-2.35508	-2.34667	-2.33781	-2.32834	-2.31819	-2.30733	-2.29579	-2.28364	-2.271	-2.25799	-2.24479	-2.23155	-2.21846	-2.2057	-2.19342	-2.18179	-2.17093	-2.16095
80													-1.98891	-2.17432	-2.2996	-2.38008	-2.42793	-2.45263	-2.46149	-2.46002	-2.45228	-2.44118	-2.42871	-2.41616	-2.40428	-2.39344	-2.38371	-2.375	-2.36708	-2.35968	-2.35249	-2.34526	-2.33772	-2.32969	-2.32103	-2.31166	-2.30155	-2.29072	-2.27926	-2.26727	-2.25488	-2.24226	-2.22957	-2.217	-2.20471	-2.19287	-2.18164	-2.17114	-2.1615
81													-1.95012	-2.13898	-2.26728	-2.35043	-2.40062	-2.42742	-2.43815	-2.43836	-2.43215	-2.42245	-2.41127	-2.39992	-2.38917	-2.37938	-2.37066	-2.3629	-2.3559	-2.34937	-2.34303	-2.33661	-2.32986	-2.32259	-2.31466	-2.30599	-2.29655	-2.28637	-2.27552	-2.26411	-2.25228	-2.24018	-2.22798	-2.21586	-2.204	-2.19255	-2.18167	-2.1715	-2.16214
82													-1.91641	-2.10824	-2.23915	-2.3246	-2.37685	-2.40546	-2.41783	-2.41951	-2.41465	-2.40617	-2.39612	-2.38583	-2.37606	-2.36721	-2.35937	-2.35245	-2.34625	-2.3405	-2.3349	-2.3292	-2.32314	-2.31653	-2.30924	-2.30118	-2.29233	-2.28272	-2.27241	-2.26151	-2.25016	-2.23851	-2.22674	-2.21501	-2.20351	-2.1924	-2.18183	-2.17193	-2.16282
83													-1.8882	-2.08251	-2.2156	-2.30298	-2.35693	-2.38707	-2.4008	-2.40373	-2.39999	-2.39255	-2.38346	-2.37405	-2.36512	-2.35705	-2.34996	-2.34375	-2.33823	-2.33313	-2.32817	-2.32307	-2.31759	-2.31154	-2.30479	-2.29725	-2.2889	-2.27975	-2.26989	-2.25942	-2.24847	-2.2372	-2.22578	-2.21439	-2.20319	-2.19236	-2.18204	-2.17237	-2.16347
84													-1.86587	-2.06213	-2.19694	-2.28584	-2.34114	-2.37249	-2.38731	-2.39122	-2.38838	-2.38176	-2.37343	-2.36473	-2.35647	-2.34903	-2.34253	-2.3369	-2.33192	-2.32734	-2.32288	-2.31826	-2.31324	-2.30764	-2.30132	-2.29419	-2.28623	-2.27746	-2.26796	-2.25782	-2.24719	-2.23623	-2.22509	-2.21395	-2.203	-2.19238	-2.18227	-2.17278	-2.16403
85													-1.84971	-2.04738	-2.18343	-2.27343	-2.32971	-2.36193	-2.37754	-2.38216	-2.37997	-2.37395	-2.36618	-2.358	-2.35022	-2.34324	-2.33717	-2.33195	-2.32737	-2.32317	-2.31907	-2.3148	-2.31012	-2.30485	-2.29883	-2.292	-2.28433	-2.27584	-2.26659	-2.2567	-2.2463	-2.23555	-2.22461	-2.21367	-2.20288	-2.19243	-2.18245	-2.17309	-2.16446
86													-1.83993	-2.03844	-2.17525	-2.26591	-2.32278	-2.35554	-2.37162	-2.37668	-2.37488	-2.36923	-2.36179	-2.35392	-2.34643	-2.33973	-2.33393	-2.32896	-2.32462	-2.32065	-2.31677	-2.31272	-2.30825	-2.30317	-2.29734	-2.29069	-2.28319	-2.27486	-2.26577	-2.25603	-2.24577	-2.23515	-2.22434	-2.21351	-2.20283	-2.19247	-2.18258	-2.1733	-2.16473
87													-1.83665	-2.03545	-2.17251	-2.26339	-2.32047	-2.3534	-2.36964	-2.37484	-2.37318	-2.36764	-2.36032	-2.35256	-2.34517	-2.33856	-2.33285	-2.32796	-2.3237	-2.31981	-2.31601	-2.31202	-2.30762	-2.3026	-2.29684	-2.29026	-2.28281	-2.27454	-2.2655	-2.25581	-2.2456	-2.23502	-2.22425	-2.21345	-2.20281	-2.19248	-2.18262	-2.17337	-2.16483
88													-1.83993	-2.03844	-2.17525	-2.26591	-2.32278	-2.35554	-2.37162	-2.37668	-2.37488	-2.36923	-2.36179	-2.35392	-2.34643	-2.33973	-2.33393	-2.32896	-2.32462	-2.32065	-2.31677	-2.31272	-2.30825	-2.30317	-2.29734	-2.29069	-2.28319	-2.27486	-2.26577	-2.25603	-2.24577	-2.23515	-2.22434	-2.21351	-2.20283	-2.19247	-2.18258	-2.1733	-2.16473
89													-1.84971	-2.04738	-2.18343	-2.27343	-2.32971	-2.36193	-2.37754	-2.38216	-2.37997	-2.37395	-2.36618	-2.358	-2.35022	-2.34324	-2.33717	-2.33195	-2.32737	-2.32317	-2.31907	-2.3148	-2.31012	-2.30485	-2.29883	-2.292	-2.28433	-2.27584	-2.26659	-2.2567	-2.2463	-2.23555	-2.22461	-2.21367	-2.20288	-2.19243	-2.18245	-2.17309	-2.16446
90													-1.86587	-2.06213	-2.19694	-2.28584	-2.34114	-2.37249	-2.38731	-2.39122	-2.38838	-2.38176	-2.37343	-2.36473	-2.35647	-2.34903	-2.34253	-2.3369	-2.33192	-2.32734	-2.32288	-2.31826	-2.31324	-2.30764	-2.30132	-2.29419	-2.28623	-2.27746	-2.26796	-2.25782	-2.24719	-2.23623	-2.22509	-2.21395	-2.203	-2.19238	-2.18227	-2.17278	-2.16403
91													-1.8882	-2.08251	-2.2156	-2.30298	-2.35693	-2.38707	-2.4008	-2.40373	-2.39999	-2.39255	-2.38346	-2.37405	-2.36512	-2.35705	-2.34996	-2.34375	-2.33823	-2.33313	-2.32817	-2.32307	-2.31759	-2.31154	-2.30479	-2.29725	-2.2889	-2.27975	-2.26989	-2.25942	-2.24847	-2.2372	-2.22578	-2.21439	-2.20319	-2.19236	-2.18204	-2.17237	-2.16347
92													-1.91641	-2.10824	-2.23915	-2.3246	-2.37685	-2.40546	-2.41783	-2.41951	-2.41465	-2.40617	-2.39612	-2.38583	-2.37606	-2.36721	-2.35937	-2.35245	-2.34625	-2.3405	-2.3349	-2.3292	-2.32314	-2.31653	-2.30924	-2.30118	-2.29233	-2.28272	-2.27241	-2.26151	-2.25016	-2.23851	-2.22674	-2.21501	-2.20351	-2.1924	-2.18183	-2.17193	-2.16282
93													-1.95012	-2.13898	-2.26728	-2.35043	-2.40062	-2.42742	-2.43815	-2.43836	-2.43215	-2.42245	-2.41127	-2.39992	-2.38917	-2.37938	-2.37066	-2.3629	-2.3559	-2.34937	-2.34303	-2.33661	-2.32986	-2.32259	-2.31466	-2.30599	-2.29655	-2.28637	-2.27552	-2.26411	-2.25228	-2.24018	-2.22798	-2.21586	-2.204	-2.19255	-2.18167	-2.1715	-2.16214
94													-1.98891	-2.17432	-2.2996	-2.38008	-2.42793	-2.45263	-2.46149	-2.46002	-2.45228	-2.44118	-2.42871	-2.41616	-2.40428	-2.39344	-2.38371	-2.375	-2.36708	-2.35968	-2.35249	-2.34526	-2.33772	-2.32969	-2.32103	-2.31166	-2.30155	-2.29072	-2.27926	-2.26727	-2.25488	-2.24226	-2.22957	-2.217	-2.20471	-2.19287	-2.18164	-2.17114	-2.1615
95													-2.03227	-2.2138	-2.33567	-2.41317	-2.45838	-2.48075	-2.48752	-2.48418	-2.47475	-2.4621	-2.4482	-2.43433	-2.42122	-2.40922	-2.39839	-2.38862	-2.3797	-2.37133	-2.36321	-2.35508	-2.34667	-2.33781	-2.32834	-2.31819	-2.30733	-2.29579	-2.28364	-2.271	-2.25799	-2.24479	-2.23155	-2.21846	-2.2057	-2.19342	-2.18179	-2.17093	-2.16095
96													-2.07964	-2.25688	-2.37501	-2.44924	-2.49157	-2.51138	-2.51589	-2.51052	-2.49925	-2.48493	-2.46951	-2.45422	-2.43978	-2.42653	-2.41452	-2.40363	-2.39363	-2.38422	-2.37511	-2.36601	-2.35667	-2.3469	-2.33656	-2.32557	-2.3139	-2.30159	-2.28869	-2.27534	-2.26166	-2.24781	-2.23398	-2.22033	-2.20704	-2.19428	-2.1822	-2.17093	-2.16059
97													-2.13041	-2.303	-2.41709	-2.48778	-2.52702	-2.54411	-2.5462	-2.53867	-2.52546	-2.50938	-2.49235	-2.47556	-2.45974	-2.44518	-2.43194	-2.41987	-2.40873	-2.39824	-2.38808	-2.37796	-2.36765	-2.35693	-2.34567	-2.33379	-2.32126	-2.30812	-2.29443	-2.28032	-2.26592	-2.25139	-2.23691	-2.22265	-2.2088	-2.19551	-2.18295	-2.17124	-2.1605
98													-2.18395	-2.35157	-2.46135	-2.52829	-2.56426	-2.57848	-2.57804	-2.56825	-2.55303	-2.53512	-2.51642	-2.4981	-2.48085	-2.46495	-2.45044	-2.43716	-2.42487	-2.41326	-2.40202	-2.39087	-2.37953	-2.36783	-2.35562	-2.34282	-2.3294	-2.31539	-2.30088	-2.28597	-2.27081	-2.25556	-2.2404	-2.2255	-2.21104	-2.1972	-2.18411	-2.17193	-2.16075
99													-2.23957	-2.40195	-2.5072	-2.57022	-2.60277	-2.61401	-2.61096	-2.59886	-2.58157	-2.56181	-2.54142	-2.52155	-2.50286	-2.48561	-2.46983	-2.45534	-2.44188	-2.42915	-2.41683	-2.40462	-2.39226	-2.37956	-2.36638	-2.35263	-2.3383	-2.32341	-2.30805	-2.29232	-2.27638	-2.26038	-2.2445	-2.22893	-2.21384	-2.19941	-2.18577	-2.17308	-2.16144
100													-2.29661	-2.4535	-2.55403	-2.61299	-2.64203	-2.65022	-2.64451	-2.63007	-2.6107	-2.58909	-2.56701	-2.54561	-2.5255	-2.50692	-2.48988	-2.4742	-2.4596	-2.44576	-2.43237	-2.41911	-2.40574	-2.39205	-2.37789	-2.3632	-2.34795	-2.33217	-2.31595	-2.29939	-2.28264	-2.26588	-2.24927	-2.23301	-2.21726	-2.20221	-2.18801	-2.17478	-2.16265
101													-2.35436	-2.50557	-2.60125	-2.65604	-2.68151	-2.68662	-2.67823	-2.66146	-2.64004	-2.61659	-2.59288	-2.56998	-2.54849	-2.52863	-2.51039	-2.49355	-2.47785	-2.46294	-2.44851	-2.43424	-2.41987	-2.40521	-2.39011	-2.37449	-2.35833	-2.34166	-2.32458	-2.30718	-2.28963	-2.27209	-2.25475	-2.23778	-2.22136	-2.20568	-2.19088	-2.17711	-2.16446
102													-2.41215	-2.55753	-2.64825	-2.69883	-2.72069	-2.72272	-2.71168	-2.69261	-2.66918	-2.64397	-2.61868	-2.59435	-2.57156	-2.55049	-2.5311	-2.51319	-2.49644	-2.48053	-2.46511	-2.44988	-2.43457	-2.41897	-2.40296	-2.38643	-2.36939	-2.35186	-2.33393	-2.31571	-2.29736	-2.27905	-2.26097	-2.24329	-2.2262	-2.20987	-2.19447	-2.18012	-2.16695
103													-2.46931	-2.60876	-2.69446	-2.74079	-2.75906	-2.75804	-2.7444	-2.7231	-2.69775	-2.67086	-2.64408	-2.61843	-2.59442	-2.57224	-2.55181	-2.5329	-2.51519	-2.49835	-2.48203	-2.4659	-2.44971	-2.43324	-2.41636	-2.39899	-2.3811	-2.36274	-2.34399	-2.32497	-2.30584	-2.28678	-2.26796	-2.24957	-2.23181	-2.21484	-2.19882	-2.1839	-2.17018
104													-2.52522	-2.65867	-2.73932	-2.78142	-2.79614	-2.79213	-2.77598	-2.75255	-2.72538	-2.69692	-2.66878	-2.64191	-2.61682	-2.59364	-2.57227	-2.55248	-2.53392	-2.51626	-2.49911	-2.48218	-2.46519	-2.44792	-2.43024	-2.41207	-2.3934	-2.37425	-2.35473	-2.33495	-2.31507	-2.29527	-2.27574	-2.25666	-2.23823	-2.22062	-2.20399	-2.18848	-2.17421
105													-2.57931	-2.70672	-2.78233	-2.82024	-2.83148	-2.82458	-2.80601	-2.78058	-2.75172	-2.72183	-2.69246	-2.66453	-2.63849	-2.61444	-2.59228	-2.57173	-2.55245	-2.53407	-2.51622	-2.49858	-2.48088	-2.46291	-2.44451	-2.42562	-2.40623	-2.38636	-2.36611	-2.34561	-2.32502	-2.30453	-2.28431	-2.26456	-2.24547	-2.22723	-2.21	-2.1939	-2.17908
106													-2.63107	-2.75243	-2.82304	-2.85682	-2.86467	-2.855	-2.83416	-2.80686	-2.77647	-2.7453	-2.71486	-2.68602	-2.65918	-2.63443	-2.61161	-2.59045	-2.57058	-2.55162	-2.5332	-2.51497	-2.49668	-2.47809	-2.45908	-2.43956	-2.41951	-2.39899	-2.37809	-2.35693	-2.33568	-2.31453	-2.29366	-2.27327	-2.25356	-2.2347	-2.21687	-2.2002	-2.18482
107													-2.68004	-2.79538	-2.86105	-2.8908	-2.89538	-2.88306	-2.8601	-2.83109	-2.79933	-2.76707	-2.73573	-2.70615	-2.67869	-2.65339	-2.63009	-2.60848	-2.58817	-2.56877	-2.5499	-2.53122	-2.51245	-2.49337	-2.47384	-2.45378	-2.43318	-2.41209	-2.3906	-2.36885	-2.347	-2.32524	-2.30376	-2.28277	-2.26246	-2.24302	-2.22461	-2.20738	-2.19145
108													-2.72589	-2.83525	-2.89606	-2.92189	-2.92333	-2.90851	-2.88359	-2.85305	-2.82009	-2.78691	-2.75486	-2.72472	-2.69681	-2.67116	-2.64754	-2.62563	-2.60504	-2.58536	-2.56619	-2.54719	-2.52807	-2.50862	-2.48869	-2.4682	-2.44714	-2.42557	-2.40357	-2.3813	-2.35892	-2.33661	-2.31458	-2.29304	-2.27217	-2.25217	-2.23321	-2.21544	-2.19898
109													-2.76835	-2.8718	-2.92784	-2.94987	-2.94831	-2.93116	-2.90444	-2.87254	-2.83858	-2.80466	-2.77209	-2.74158	-2.71341	-2.68757	-2.66381	-2.64178	-2.62108	-2.60127	-2.58195	-2.56277	-2.54344	-2.52374	-2.50352	-2.48271	-2.4613	-2.43934	-2.41694	-2.39422	-2.37138	-2.34859	-2.32607	-2.30402	-2.28264	-2.26212	-2.24264	-2.22435	-2.20737
110													-2.80728	-2.90488	-2.95626	-2.97462	-2.9702	-2.95088	-2.92254	-2.88947	-2.85469	-2.82022	-2.7873	-2.75661	-2.72837	-2.70252	-2.67879	-2.65682	-2.63616	-2.61638	-2.59706	-2.57784	-2.55844	-2.53862	-2.51824	-2.49722	-2.47557	-2.45332	-2.43059	-2.40753	-2.3843	-2.3611	-2.33815	-2.31564	-2.2938	-2.27281	-2.25285	-2.23406	-2.21659
111													-2.84262	-2.93447	-2.9813	-2.99611	-2.98899	-2.96765	-2.93786	-2.90379	-2.86836	-2.83353	-2.80045	-2.76975	-2.74162	-2.71593	-2.69241	-2.67065	-2.6502	-2.6306	-2.61143	-2.59232	-2.57298	-2.55317	-2.53275	-2.51164	-2.48984	-2.46741	-2.44445	-2.42112	-2.39758	-2.37405	-2.35073	-2.32784	-2.30559	-2.28417	-2.26377	-2.24453	-2.22659
112													-2.87446	-2.96064	-3.00303	-3.01442	-3.00474	-2.98154	-2.95045	-2.91555	-2.87965	-2.84461	-2.81155	-2.78102	-2.75314	-2.72779	-2.70463	-2.68324	-2.66315	-2.64387	-2.62499	-2.60613	-2.58697	-2.56729	-2.54695	-2.52586	-2.50403	-2.48151	-2.45842	-2.4349	-2.41114	-2.38735	-2.36374	-2.34052	-2.31792	-2.29612	-2.27532	-2.25567	-2.2373
113													-2.90299	-2.98358	-3.02163	-3.02973	-3.01762	-2.9927	-2.96047	-2.92488	-2.88865	-2.85358	-2.82068	-2.79046	-2.763	-2.73813	-2.71547	-2.69459	-2.67499	-2.65617	-2.63771	-2.6192	-2.60035	-2.58092	-2.56076	-2.5398	-2.51803	-2.49552	-2.47239	-2.44877	-2.42487	-2.40089	-2.37705	-2.35358	-2.33068	-2.30856	-2.28741	-2.26739	-2.24863
114													-2.92852	-3.00361	-3.03743	-3.04234	-3.02792	-3.0014	-2.96815	-2.932	-2.89558	-2.86059	-2.82799	-2.79821	-2.77129	-2.74702	-2.72499	-2.70474	-2.68574	-2.6675	-2.64956	-2.63153	-2.61309	-2.594	-2.57413	-2.55338	-2.53177	-2.50936	-2.48626	-2.46263	-2.43866	-2.41456	-2.39057	-2.36689	-2.34376	-2.32137	-2.29992	-2.27958	-2.26047
115													-2.95146	-3.02113	-3.0508	-3.05263	-3.03599	-3.00798	-2.97381	-2.93721	-2.90071	-2.86591	-2.8337	-2.80447	-2.77819	-2.75462	-2.73332	-2.71378	-2.69549	-2.67791	-2.66058	-2.64311	-2.62516	-2.60651	-2.58699	-2.56655	-2.54517	-2.52292	-2.49993	-2.47636	-2.45239	-2.42825	-2.40416	-2.38034	-2.35703	-2.33444	-2.31274	-2.29211	-2.2727
116													-2.97232	-3.03666	-3.06226	-3.06108	-3.04232	-3.01289	-2.97789	-2.94091	-2.9044	-2.86986	-2.83812	-2.8095	-2.78394	-2.76113	-2.74062	-2.72187	-2.70434	-2.68749	-2.67084	-2.65398	-2.63659	-2.61843	-2.59934	-2.57925	-2.55817	-2.53615	-2.51333	-2.48987	-2.46597	-2.44183	-2.4177	-2.39381	-2.37038	-2.34762	-2.32572	-2.30487	-2.2852
117													-2.9917	-3.05078	-3.07239	-3.06828	-3.04745	-3.01667	-2.98088	-2.94358	-2.9071	-2.87286	-2.84163	-2.81366	-2.78884	-2.76682	-2.74713	-2.7292	-2.71246	-2.69637	-2.68042	-2.66422	-2.64742	-2.62979	-2.61116	-2.59147	-2.57072	-2.54899	-2.52638	-2.50308	-2.47928	-2.4552	-2.43108	-2.40716	-2.38365	-2.36078	-2.33874	-2.3177	-2.29782
118													-3.01022	-3.06414	-3.08184	-3.07485	-3.052	-3.0199	-2.98336	-2.94576	-2.90931	-2.87539	-2.84467	-2.81734	-2.79325	-2.77203	-2.75315	-2.73603	-2.72008	-2.70473	-2.6895	-2.67395	-2.65775	-2.64065	-2.62249	-2.60322	-2.58282	-2.56138	-2.53902	-2.5159	-2.49224	-2.46826	-2.44419	-2.42026	-2.39672	-2.37378	-2.35164	-2.33046	-2.31041
119													-3.02856	-3.07741	-3.09127	-3.08147	-3.05664	-3.02325	-2.98596	-2.94804	-2.91163	-2.87798	-2.84773	-2.82101	-2.79762	-2.77714	-2.75902	-2.74266	-2.72745	-2.71282	-2.69825	-2.68332	-2.66768	-2.6511	-2.6334	-2.61452	-2.59447	-2.57332	-2.5512	-2.52828	-2.50477	-2.4809	-2.4569	-2.43301	-2.40947	-2.38649	-2.36428	-2.34301	-2.32282
120													-3.04732	-3.09126	-3.10139	-3.08883	-3.06207	-3.02739	-2.98935	-2.95108	-2.91465	-2.88123	-2.85138	-2.82518	-2.8024	-2.78258	-2.76514	-2.74946	-2.73491	-2.7209	-2.70693	-2.69254	-2.6774	-2.66126	-2.64397	-2.62544	-2.6057	-2.58481	-2.56291	-2.54018	-2.51681	-2.49305	-2.46913	-2.44528	-2.42176	-2.39877	-2.37652	-2.35519	-2.33492
121													-3.06708	-3.10627	-3.11281	-3.0976	-3.06894	-3.033	-2.99418	-2.95553	-2.91901	-2.88573	-2.85619	-2.83041	-2.80812	-2.78883	-2.77195	-2.75682	-2.7428	-2.7293	-2.71579	-2.70184	-2.6871	-2.67131	-2.65433	-2.63608	-2.61658	-2.59589	-2.57417	-2.55157	-2.52832	-2.50465	-2.48079	-2.457	-2.43349	-2.41051	-2.38824	-2.36687	-2.34655
122													-3.08822	-3.12294	-3.12608	-3.10835	-3.07789	-3.04071	-3.00111	-2.96203	-2.92535	-2.89211	-2.86275	-2.83726	-2.81531	-2.7964	-2.7799	-2.76516	-2.75151	-2.73836	-2.72517	-2.7115	-2.69701	-2.68144	-2.66465	-2.64657	-2.6272	-2.60663	-2.585	-2.56248	-2.53929	-2.51567	-2.49184	-2.46807	-2.44458	-2.4216	-2.39932	-2.37793	-2.35757
123													-3.11093	-3.14155	-3.14157	-3.12152	-3.08939	-3.05104	-3.01068	-2.97115	-2.93424	-2.90094	-2.87163	-2.84627	-2.8245	-2.80579	-2.78949	-2.77493	-2.76146	-2.74845	-2.73539	-2.72182	-2.7074	-2.69189	-2.67513	-2.65706	-2.63769	-2.61712	-2.59547	-2.57294	-2.54973	-2.52608	-2.50224	-2.47845	-2.45495	-2.43195	-2.40966	-2.38825	-2.36788
124													-3.13506	-3.1621	-3.15941	-3.13736	-3.10376	-3.06439	-3.02333	-2.98335	-2.94617	-2.91272	-2.88334	-2.85796	-2.83619	-2.81747	-2.80116	-2.78658	-2.77305	-2.75997	-2.74681	-2.73312	-2.71856	-2.7029	-2.68598	-2.66774	-2.64822	-2.62748	-2.60569	-2.58301	-2.55968	-2.53592	-2.51198	-2.48811	-2.46455	-2.4415	-2.41918	-2.39775	-2.37736
125													-3.16005	-3.18422	-3.17939	-3.15577	-3.12106	-3.0809	-3.0393	-2.99894	-2.96149	-2.92784	-2.8983	-2.87275	-2.8508	-2.83189	-2.81536	-2.80051	-2.78669	-2.77329	-2.75978	-2.74572	-2.73079	-2.71474	-2.69744	-2.67884	-2.65895	-2.63788	-2.61577	-2.5928	-2.56921	-2.54522	-2.52109	-2.49706	-2.47336	-2.45022	-2.42782	-2.40635	-2.38595
126													-3.18475	-3.20702	-3.20085	-3.17631	-3.14098	-3.10041	-3.05853	-3.01796	-2.98034	-2.9465	-2.91675	-2.89094	-2.86867	-2.84938	-2.83241	-2.81708	-2.80272	-2.78874	-2.77462	-2.75994	-2.74438	-2.72769	-2.70977	-2.69056	-2.67009	-2.64847	-2.62585	-2.60243	-2.57842	-2.55406	-2.52962	-2.50532	-2.4814	-2.45809	-2.43558	-2.41403	-2.39358
127													-3.20733	-3.22898	-3.22254	-3.19797	-3.16273	-3.12232	-3.0806	-3.04014	-3.00255	-2.96865	-2.93872	-2.91262	-2.88995	-2.87015	-2.85257	-2.83654	-2.82141	-2.80661	-2.79163	-2.77606	-2.75959	-2.74201	-2.7232	-2.70313	-2.68185	-2.65945	-2.63612	-2.61203	-2.58742	-2.56254	-2.53764	-2.51295	-2.48871	-2.46514	-2.44244	-2.42076	-2.40024
128													-3.22503	-3.24776	-3.24249	-3.21909	-3.18497	-3.14553	-3.10462	-3.06478	-3.0276	-2.9939	-2.96395	-2.93763	-2.91456	-2.89419	-2.87588	-2.859	-2.84292	-2.82707	-2.81099	-2.79427	-2.77664	-2.7579	-2.73794	-2.71676	-2.69441	-2.671	-2.64672	-2.62176	-2.59637	-2.57078	-2.54526	-2.52004	-2.49536	-2.47143	-2.44845	-2.42657	-2.40593
129													-3.23405	-3.26002	-3.25782	-3.23721	-3.20555	-3.16824	-3.12908	-3.09062	-3.05445	-3.02141	-2.99178	-2.96547	-2.94213	-2.92123	-2.90218	-2.88437	-2.8672	-2.85015	-2.83277	-2.8147	-2.79567	-2.77551	-2.75416	-2.73162	-2.70795	-2.68329	-2.65783	-2.63179	-2.6054	-2.57892	-2.5526	-2.52669	-2.50143	-2.47703	-2.45368	-2.43153	-2.4107
130													-3.22922	-3.26125	-3.26453	-3.24883	-3.22146	-3.18782	-3.15172	-3.11573	-3.08146	-3.04979	-3.02105	-2.99518	-2.97188	-2.95066	-2.93099	-2.91229	-2.89401	-2.87567	-2.85687	-2.83728	-2.81667	-2.7949	-2.77194	-2.7478	-2.72258	-2.69645	-2.66959	-2.64224	-2.61465	-2.58708	-2.5598	-2.53305	-2.50706	-2.48206	-2.45823	-2.43571	-2.41463
131													-3.20383	-3.24544	-3.25733	-3.24925	-3.22854	-3.20062	-3.16934	-3.13732	-3.10622	-3.07698	-3.04999	-3.02526	-3.00253	-2.98142	-2.96142	-2.94203	-2.92276	-2.90319	-2.88295	-2.86177	-2.83947	-2.81596	-2.79122	-2.76531	-2.73835	-2.71054	-2.68208	-2.65323	-2.62425	-2.59541	-2.56699	-2.53923	-2.51238	-2.48664	-2.46221	-2.43922	-2.41781
132															-3.2293	-3.2323	-3.22131	-3.20178	-3.17764	-3.1516	-3.12539	-3.10005	-3.07605	-3.05349	-3.0322	-3.01187	-2.9921	-2.97244	-2.95249	-2.93189	-2.91036	-2.88766	-2.86369	-2.83838	-2.81179	-2.784	-2.75518	-2.72554	-2.69533	-2.66481	-2.63427	-2.604	-2.57428	-2.54536	-2.5175	-2.49091	-2.46576	-2.44222	-2.42038
133																	-3.19267	-3.18494	-3.17096	-3.15353	-3.13452	-3.11506	-3.09576	-3.07683	-3.05822	-3.03972	-3.02102	-3.0018	-2.98174	-2.96056	-2.93806	-2.91409	-2.8886	-2.86161	-2.8332	-2.80353	-2.77281	-2.74128	-2.70922	-2.67693	-2.64472	-2.61289	-2.58174	-2.55155	-2.52256	-2.49499	-2.46903	-2.44483	-2.42249
134																		-3.14206	-3.14206	-3.13663	-3.12779	-3.11684	-3.10453	-3.09122	-3.077	-3.0618	-3.04544	-3.02771	-3.00842	-2.98739	-2.96452	-2.93976	-2.91313	-2.88473	-2.85473	-2.82332	-2.79078	-2.75739	-2.72349	-2.68941	-2.65548	-2.62203	-2.58938	-2.55783	-2.52762	-2.499	-2.47215	-2.44721	-2.4243
135																				-3.09267	-3.09783	-3.09878	-3.09645	-3.09139	-3.08386	-3.07397	-3.06168	-3.04695	-3.02972	-3.00993	-2.98762	-2.96283	-2.93571	-2.90643	-2.87524	-2.84243	-2.80833	-2.77329	-2.73768	-2.70189	-2.6663	-2.63125	-2.59711	-2.56417	-2.53273	-2.50301	-2.47521	-2.4495	-2.42597
136																						-3.05252	-3.064	-3.07059	-3.07278	-3.07085	-3.06498	-3.05529	-3.04189	-3.02491	-3.00448	-2.98082	-2.95418	-2.92484	-2.89317	-2.85953	-2.82434	-2.78803	-2.75103	-2.71379	-2.67671	-2.64022	-2.60468	-2.57043	-2.53779	-2.50699	-2.47826	-2.45176	-2.42761
137																								-3.02042	-3.03618	-3.04565	-3.04925	-3.04732	-3.04015	-3.02805	-3.01136	-2.99043	-2.96565	-2.93747	-2.90635	-2.87277	-2.83725	-2.8003	-2.76245	-2.72418	-2.686	-2.64835	-2.61165	-2.57629	-2.54259	-2.51084	-2.48126	-2.45404	-2.4293
138																									-2.96465	-2.98991	-3.0069	-3.01621	-3.01838	-3.01394	-3.00342	-2.98738	-2.96639	-2.94102	-2.91191	-2.87966	-2.84491	-2.80828	-2.77038	-2.7318	-2.69309	-2.65479	-2.61735	-2.58122	-2.54675	-2.51427	-2.48404	-2.45625	-2.43104
139																											-2.9285	-2.95349	-2.96898	-2.97576	-2.97461	-2.96629	-2.95159	-2.93128	-2.90614	-2.87696	-2.8445	-2.80952	-2.77274	-2.73485	-2.6965	-2.65828	-2.62076	-2.5844	-2.54963	-2.51682	-2.48625	-2.45815	-2.4327
140																													-2.88257	-2.90508	-2.91734	-2.92039	-2.91524	-2.90288	-2.88432	-2.86051	-2.83239	-2.80086	-2.76678	-2.73098	-2.6942	-2.65714	-2.62044	-2.58466	-2.55028	-2.51771	-2.48731	-2.45934	-2.43399
141																														-2.79156	-2.82233	-2.84132	-2.84985	-2.84917	-2.84051	-2.82504	-2.80392	-2.77821	-2.74894	-2.71709	-2.68353	-2.64908	-2.61448	-2.58038	-2.54735	-2.51587	-2.48635	-2.45912	-2.4344
142																																-2.71888	-2.74625	-2.76191	-2.76735	-2.76402	-2.75329	-2.73644	-2.71472	-2.68924	-2.66105	-2.63113	-2.60032	-2.56939	-2.53901	-2.50977	-2.48213	-2.45648	-2.43314
143																																		-2.63105	-2.65583	-2.66937	-2.6733	-2.66917	-2.65844	-2.64243	-2.6224	-2.59947	-2.57464	-2.54884	-2.52284	-2.49734	-2.47291	-2.45002	-2.42905
144																																				-2.53125	-2.55515	-2.56853	-2.57311	-2.57047	-2.56209	-2.54929	-2.53326	-2.51508	-2.49568	-2.47589	-2.4564	-2.43779	-2.42052
145																																					-2.38811	-2.4249	-2.45014	-2.46571	-2.47334	-2.47459	-2.47088	-2.46348	-2.4535	-2.44193	-2.4296	-2.41723	-2.40539
146																																							-2.2791	-2.31881	-2.34781	-2.36797	-2.38095	-2.38826	-2.39123	-2.39102	-2.38867	-2.38503	-2.38083
147																																									-2.1754	-2.2204	-2.25543	-2.28229	-2.30256	-2.31764	-2.32876	-2.33697	-2.34318
148																																											-2.08454	-2.13686	-2.17976	-2.21492	-2.24382	-2.26775	-2.28782
149																																												-1.94138	-2.01338	-2.07448	-2.12644	-2.17082	-2.20898
150																																														-1.88612	-1.96752	-2.0381	-2.09953
151																																																-1.85982	-1.95078
152
153
154
155
156
157
158
159
160
161
162
163
164
165
166
167
168
169
170
171
172
173
174
[truncated: 126 more columns]

## Sheet: 15_terms
	0	1	2	3	4	5	6	7	8	9	10	11	12	13	14	15	16	17	18	19	20	21	22	23	24	25	26	27	28	29	30	31	32	33	34	35	36	37	38	39	40	41	42	43	44	45	46	47	48
0
1
2
3
4
5
6
7
8
9
10
11
12
13
14
15
16
17
18
19
20
21
22
23																																																-2.14942	-2.12122
24																																														-2.1982	-2.15191	-2.12547	-2.11319
25																																												-2.2813	-2.21703	-2.17455	-2.14765	-2.1318	-2.12384
26																																											-2.31182	-2.25423	-2.21358	-2.18489	-2.16462	-2.15039	-2.1407
27																																									-2.42936	-2.35828	-2.30545	-2.26545	-2.23438	-2.2095	-2.18907	-2.17206	-2.15804
28																																							-2.56113	-2.47882	-2.41592	-2.36667	-2.32681	-2.29333	-2.26417	-2.23807	-2.21441	-2.193	-2.17402
29																																					-2.69775	-2.607	-2.53658	-2.48048	-2.4342	-2.39446	-2.35897	-2.32622	-2.29536	-2.26603	-2.23826	-2.21236	-2.18883
30																																				-2.7337	-2.65866	-2.59838	-2.54822	-2.50471	-2.46538	-2.42855	-2.39315	-2.35865	-2.32488	-2.29202	-2.26045	-2.23072	-2.20348
31																																		-2.8503	-2.77372	-2.71209	-2.66065	-2.61587	-2.57517	-2.53674	-2.49939	-2.46242	-2.42552	-2.38867	-2.35212	-2.31629	-2.28174	-2.24911	-2.2191
32																																-2.94957	-2.87442	-2.81421	-2.7641	-2.72046	-2.6807	-2.64296	-2.60598	-2.56897	-2.53152	-2.49347	-2.45493	-2.41615	-2.37755	-2.33965	-2.30307	-2.26847	-2.23653
33																														-3.02688	-2.95547	-2.89903	-2.85253	-2.81225	-2.77553	-2.74049	-2.70587	-2.67086	-2.635	-2.59807	-2.56007	-2.52113	-2.48153	-2.44163	-2.40191	-2.36289	-2.32517	-2.28938	-2.25615
34																													-3.01471	-2.9634	-2.92209	-2.88685	-2.85486	-2.8242	-2.79357	-2.76218	-2.72956	-2.69551	-2.65998	-2.62304	-2.58487	-2.54572	-2.5059	-2.46579	-2.42582	-2.3865	-2.34835	-2.31197	-2.27794
35																											-3.05415	-3.00772	-2.97191	-2.9424	-2.91611	-2.89093	-2.86545	-2.83885	-2.81066	-2.7807	-2.74894	-2.71545	-2.68039	-2.64394	-2.60631	-2.56775	-2.52854	-2.48901	-2.44953	-2.41053	-2.3725	-2.33595	-2.30145
36																									-3.08023	-3.03662	-3.0049	-2.98035	-2.95952	-2.93998	-2.92009	-2.89887	-2.87579	-2.85063	-2.82339	-2.79418	-2.76317	-2.73055	-2.69651	-2.66122	-2.62487	-2.58762	-2.54971	-2.51138	-2.47292	-2.4347	-2.39715	-2.36074	-2.32598
37																								-3.05839	-3.02782	-3.00585	-2.98871	-2.97363	-2.95868	-2.94258	-2.92459	-2.90439	-2.88191	-2.85726	-2.83064	-2.80229	-2.77241	-2.74119	-2.70877	-2.67527	-2.64079	-2.60543	-2.56931	-2.53261	-2.49554	-2.45841	-2.42158	-2.3855	-2.35066
38																						-3.08228	-3.04977	-3.02709	-3.01059	-2.99742	-2.98539	-2.97295	-2.9591	-2.94324	-2.92515	-2.90483	-2.88246	-2.85826	-2.83249	-2.80538	-2.77711	-2.7478	-2.71752	-2.68629	-2.65411	-2.62099	-2.58698	-2.55217	-2.51672	-2.48086	-2.44494	-2.40934	-2.37455
39																				-3.11321	-3.07814	-3.0526	-3.03379	-3.0193	-3.00716	-2.99575	-2.98389	-2.97075	-2.95585	-2.93898	-2.92018	-2.89958	-2.87743	-2.85397	-2.82943	-2.80399	-2.77774	-2.75073	-2.72291	-2.69422	-2.66458	-2.63391	-2.60218	-2.5694	-2.53569	-2.50123	-2.46633	-2.43135	-2.39678
40																		-3.14552	-3.11251	-3.08608	-3.06467	-3.04704	-3.03205	-3.01863	-3.00581	-2.99278	-2.9789	-2.96377	-2.94718	-2.9291	-2.90965	-2.88902	-2.86741	-2.84505	-2.82208	-2.7986	-2.77463	-2.7501	-2.7249	-2.69887	-2.67184	-2.64367	-2.61426	-2.58357	-2.55167	-2.5187	-2.48494	-2.45073	-2.41655
41																	-3.1406	-3.1206	-3.10157	-3.08315	-3.06543	-3.04852	-3.03233	-3.01659	-3.00096	-2.98504	-2.96854	-2.95124	-2.93306	-2.91403	-2.89426	-2.87392	-2.85317	-2.83215	-2.81094	-2.78956	-2.76793	-2.74591	-2.72331	-2.6999	-2.67545	-2.64975	-2.62264	-2.59404	-2.56398	-2.53258	-2.50008	-2.46681	-2.43323
42															-3.14849	-3.13981	-3.1313	-3.11963	-3.10452	-3.08688	-3.06784	-3.04831	-3.02883	-3.00962	-2.99064	-2.97176	-2.95281	-2.93367	-2.91428	-2.89467	-2.87492	-2.85513	-2.83541	-2.81584	-2.79642	-2.77709	-2.75772	-2.73809	-2.71796	-2.69703	-2.67502	-2.65168	-2.62681	-2.60029	-2.5721	-2.54235	-2.51125	-2.47911	-2.44638
43													-3.17323	-3.14507	-3.14033	-3.13985	-3.13542	-3.12478	-3.10856	-3.08839	-3.06602	-3.0428	-3.01962	-2.99695	-2.97494	-2.95354	-2.93263	-2.91212	-2.89193	-2.87205	-2.85252	-2.8334	-2.81474	-2.79655	-2.77879	-2.76134	-2.74401	-2.72655	-2.70866	-2.69002	-2.67028	-2.64917	-2.62646	-2.60198	-2.5757	-2.54769	-2.51814	-2.48734	-2.45572
44													-3.16907	-3.14694	-3.1453	-3.14557	-3.14009	-3.12715	-3.10782	-3.08412	-3.05809	-3.03133	-3.00489	-2.97934	-2.95491	-2.93158	-2.90924	-2.88776	-2.86707	-2.84711	-2.82787	-2.80938	-2.79165	-2.77464	-2.75829	-2.74244	-2.72687	-2.7113	-2.69538	-2.67878	-2.66113	-2.64211	-2.62146	-2.599	-2.57467	-2.54849	-2.52065	-2.49141	-2.46116
45													-3.17813	-3.15438	-3.15056	-3.14813	-3.13957	-3.12332	-3.10059	-3.07358	-3.04442	-3.0148	-2.98584	-2.95814	-2.93194	-2.90722	-2.88386	-2.86171	-2.84066	-2.82064	-2.80162	-2.78359	-2.76655	-2.75045	-2.73519	-2.7206	-2.70645	-2.69244	-2.67822	-2.66342	-2.64765	-2.63057	-2.6119	-2.59144	-2.56909	-2.54485	-2.51887	-2.49139	-2.46278
46													-3.18762	-3.15867	-3.15052	-3.14431	-3.13234	-3.11298	-3.08742	-3.05784	-3.02638	-2.99474	-2.96403	-2.93485	-2.90742	-2.88171	-2.85759	-2.8349	-2.81351	-2.79333	-2.77434	-2.75652	-2.73986	-2.72432	-2.70979	-2.69611	-2.68305	-2.67028	-2.65747	-2.64422	-2.63014	-2.61487	-2.5981	-2.57961	-2.55926	-2.53704	-2.51305	-2.48751	-2.46076
47													-3.19212	-3.15676	-3.14386	-3.134	-3.11915	-3.09743	-3.06989	-3.03862	-3.0057	-2.97279	-2.94097	-2.91082	-2.88253	-2.85608	-2.83132	-2.80809	-2.78626	-2.76575	-2.74653	-2.72862	-2.71201	-2.69668	-2.68252	-2.6694	-2.65708	-2.64526	-2.63358	-2.62166	-2.60908	-2.59548	-2.58052	-2.56396	-2.54563	-2.52548	-2.50359	-2.48013	-2.45541
48													-3.19044	-3.14873	-3.1315	-3.11868	-3.10174	-3.07852	-3.04985	-3.01767	-2.984	-2.9504	-2.91794	-2.88716	-2.85824	-2.83116	-2.80576	-2.7819	-2.75946	-2.73839	-2.71869	-2.70038	-2.68349	-2.66802	-2.65391	-2.64102	-2.62914	-2.61798	-2.60719	-2.59637	-2.58512	-2.57305	-2.5598	-2.54511	-2.52877	-2.51072	-2.49098	-2.46969	-2.44713
49													-3.18358	-3.13614	-3.11533	-3.10032	-3.0821	-3.05813	-3.02902	-2.99655	-2.96262	-2.92874	-2.89593	-2.86471	-2.83526	-2.80755	-2.78145	-2.75683	-2.7336	-2.71174	-2.69129	-2.6723	-2.65484	-2.63894	-2.62457	-2.61163	-2.59992	-2.58916	-2.57903	-2.56911	-2.55901	-2.54832	-2.53667	-2.52375	-2.50936	-2.49336	-2.47577	-2.45668	-2.43632
50													-3.17346	-3.12103	-3.09737	-3.08088	-3.06201	-3.03785	-3.00878	-2.97642	-2.94255	-2.90863	-2.87562	-2.84405	-2.81409	-2.78572	-2.75882	-2.73331	-2.70912	-2.68628	-2.66485	-2.64495	-2.62667	-2.61009	-2.59522	-2.58197	-2.57019	-2.55962	-2.54992	-2.54072	-2.53158	-2.52211	-2.5119	-2.50065	-2.48808	-2.47407	-2.45856	-2.44163	-2.42344
51													-3.16204	-3.10531	-3.07939	-3.06192	-3.04282	-3.01885	-2.99011	-2.95808	-2.92444	-2.89059	-2.85747	-2.82557	-2.79507	-2.76599	-2.73822	-2.71171	-2.68643	-2.66246	-2.63989	-2.6189	-2.59962	-2.58217	-2.56659	-2.55285	-2.5408	-2.5302	-2.52074	-2.51205	-2.50369	-2.49525	-2.48632	-2.47655	-2.46567	-2.45349	-2.43994	-2.42505	-2.40895
52													-3.15096	-3.09046	-3.06268	-3.04454	-3.02545	-3.00183	-2.97357	-2.94197	-2.90864	-2.87491	-2.84168	-2.80946	-2.77843	-2.7486	-2.71992	-2.69236	-2.66592	-2.64073	-2.61694	-2.59474	-2.57433	-2.55587	-2.53944	-2.52504	-2.51254	-2.50174	-2.49233	-2.48394	-2.47616	-2.46854	-2.46068	-2.4522	-2.44279	-2.43226	-2.42048	-2.40745	-2.39327
53													-3.14133	-3.07741	-3.04801	-3.02933	-3.01035	-2.98714	-2.95938	-2.92824	-2.89523	-2.86164	-2.82834	-2.79582	-2.76427	-2.73373	-2.70415	-2.67554	-2.64795	-2.62152	-2.59647	-2.57302	-2.55143	-2.53187	-2.51448	-2.49928	-2.48619	-2.47502	-2.46547	-2.45719	-2.44976	-2.44274	-2.43571	-2.42826	-2.42009	-2.41095	-2.40069	-2.38929	-2.3768
54													-3.13369	-3.06658	-3.03564	-3.01648	-2.99759	-2.97477	-2.9475	-2.91681	-2.88414	-2.85072	-2.81739	-2.78463	-2.75265	-2.72146	-2.69107	-2.66148	-2.6328	-2.6052	-2.57891	-2.55423	-2.53143	-2.51074	-2.49232	-2.47624	-2.46242	-2.45072	-2.44086	-2.43248	-2.42518	-2.4185	-2.41203	-2.40534	-2.39811	-2.39007	-2.38106	-2.37099	-2.35992
55													-3.12805	-3.0579	-3.02548	-3.00579	-2.98696	-2.96448	-2.93767	-2.90745	-2.87514	-2.84195	-2.80869	-2.77581	-2.74351	-2.71183	-2.68076	-2.65034	-2.6207	-2.59203	-2.56461	-2.53876	-2.51478	-2.49296	-2.47348	-2.45643	-2.44179	-2.42941	-2.41905	-2.41036	-2.40294	-2.39635	-2.39015	-2.38393	-2.37733	-2.37007	-2.36196	-2.35292	-2.34295
56													-3.12406	-3.05097	-3.01709	-2.99685	-2.97802	-2.95587	-2.92952	-2.89978	-2.86792	-2.83507	-2.80202	-2.76919	-2.73676	-2.70478	-2.67324	-2.64219	-2.61177	-2.58219	-2.55378	-2.52686	-2.50178	-2.47885	-2.45829	-2.44023	-2.42467	-2.41149	-2.40046	-2.39125	-2.38347	-2.37669	-2.37047	-2.36439	-2.35809	-2.35127	-2.34373	-2.33536	-2.32615
57													-3.12102	-3.04516	-3.00985	-2.98907	-2.97024	-2.94841	-2.92257	-2.8934	-2.8621	-2.82975	-2.7971	-2.76453	-2.73222	-2.70019	-2.66842	-2.63698	-2.606	-2.57573	-2.54648	-2.51863	-2.49256	-2.46858	-2.44696	-2.42786	-2.4113	-2.39719	-2.38533	-2.3754	-2.36703	-2.35979	-2.35325	-2.347	-2.34067	-2.33394	-2.32662	-2.31857	-2.30978
58													-3.1181	-3.03967	-3.00304	-2.98177	-2.96299	-2.94155	-2.91629	-2.88783	-2.85726	-2.82561	-2.79359	-2.76155	-2.72963	-2.69782	-2.66612	-2.63455	-2.60327	-2.57253	-2.54265	-2.51404	-2.48708	-2.46213	-2.43949	-2.41933	-2.40171	-2.38657	-2.37373	-2.3629	-2.35371	-2.34577	-2.33863	-2.3319	-2.32521	-2.31825	-2.31081	-2.30274	-2.29403
59													-3.11438	-3.03366	-2.99588	-2.97424	-2.95562	-2.93469	-2.91016	-2.88256	-2.85293	-2.82223	-2.7911	-2.75987	-2.72864	-2.69736	-2.66601	-2.63461	-2.60331	-2.57233	-2.54204	-2.51284	-2.48514	-2.45932	-2.4357	-2.41449	-2.39578	-2.37953	-2.36559	-2.35369	-2.34349	-2.33461	-2.32662	-2.31914	-2.3118	-2.30429	-2.29641	-2.28801	-2.27906
60													-3.10894	-3.0263	-2.98764	-2.96582	-2.94752	-2.92725	-2.90364	-2.87711	-2.84864	-2.81914	-2.78918	-2.75906	-2.72881	-2.69838	-2.66769	-2.63675	-2.60569	-2.57474	-2.54426	-2.51466	-2.48636	-2.45979	-2.43527	-2.41304	-2.39322	-2.3758	-2.36067	-2.34757	-2.3362	-2.32618	-2.31713	-2.30865	-2.3004	-2.29208	-2.28348	-2.27447	-2.26501
61													-3.10095	-3.01684	-2.97762	-2.95587	-2.93809	-2.91869	-2.8962	-2.87096	-2.84389	-2.81584	-2.78734	-2.75861	-2.72965	-2.70036	-2.67063	-2.64044	-2.60989	-2.57922	-2.54877	-2.51896	-2.49024	-2.46303	-2.43769	-2.41449	-2.39358	-2.37498	-2.3586	-2.34422	-2.33155	-2.32026	-2.30996	-2.3003	-2.29094	-2.28158	-2.27204	-2.26218	-2.25197
62													-3.08968	-3.00463	-2.96521	-2.94383	-2.92682	-2.90851	-2.88734	-2.86361	-2.83818	-2.81182	-2.78503	-2.75796	-2.73057	-2.7027	-2.6742	-2.64503	-2.61525	-2.5851	-2.5549	-2.52508	-2.4961	-2.4684	-2.44236	-2.41828	-2.39633	-2.37656	-2.35891	-2.3432	-2.32918	-2.31651	-2.30487	-2.29389	-2.28325	-2.27271	-2.26205	-2.25116	-2.24002
63													-3.07455	-2.98912	-2.94994	-2.92922	-2.91324	-2.89623	-2.87659	-2.85458	-2.83099	-2.80655	-2.78169	-2.75652	-2.73094	-2.70474	-2.67773	-2.64981	-2.62105	-2.59164	-2.56191	-2.53229	-2.50323	-2.47519	-2.44858	-2.42372	-2.40081	-2.37993	-2.36105	-2.34403	-2.32863	-2.31457	-2.30151	-2.28915	-2.27717	-2.26533	-2.25345	-2.24143	-2.22924
64													-3.05513	-2.96992	-2.93139	-2.91168	-2.89696	-2.88146	-2.86354	-2.84341	-2.82183	-2.79948	-2.77674	-2.75367	-2.7301	-2.70578	-2.68047	-2.65404	-2.6265	-2.59805	-2.569	-2.53976	-2.51081	-2.48261	-2.45559	-2.43009	-2.40634	-2.38445	-2.36443	-2.34616	-2.32944	-2.314	-2.29955	-2.2858	-2.27246	-2.2593	-2.24616	-2.23296	-2.21967
65													-3.03116	-2.94676	-2.90932	-2.8909	-2.87768	-2.86385	-2.84779	-2.82967	-2.81022	-2.7901	-2.76962	-2.74879	-2.72739	-2.70512	-2.68168	-2.65692	-2.63081	-2.60351	-2.57533	-2.54667	-2.51802	-2.48984	-2.46259	-2.43662	-2.41219	-2.38945	-2.36842	-2.34902	-2.33108	-2.31437	-2.29861	-2.28353	-2.26888	-2.25445	-2.24009	-2.22572	-2.21134
66													-3.00253	-2.91952	-2.88354	-2.86669	-2.85515	-2.84314	-2.82902	-2.81299	-2.79576	-2.77793	-2.75979	-2.74129	-2.72217	-2.70207	-2.68065	-2.6577	-2.63318	-2.60721	-2.58009	-2.55221	-2.52405	-2.49611	-2.46882	-2.44258	-2.41768	-2.39427	-2.37242	-2.35206	-2.33307	-2.31523	-2.29831	-2.28205	-2.26621	-2.25061	-2.23512	-2.21967	-2.20427
67													-2.96928	-2.88817	-2.85403	-2.83896	-2.82924	-2.81911	-2.80699	-2.79307	-2.77806	-2.76254	-2.74677	-2.73065	-2.71386	-2.696	-2.6767	-2.65569	-2.63289	-2.60842	-2.58253	-2.55562	-2.52817	-2.50066	-2.47356	-2.44729	-2.42213	-2.39829	-2.37584	-2.35476	-2.33494	-2.31619	-2.29831	-2.28105	-2.26421	-2.24762	-2.23115	-2.21476	-2.19847
68													-2.9316	-2.85286	-2.82082	-2.80771	-2.79988	-2.79167	-2.78152	-2.76968	-2.75684	-2.7436	-2.73016	-2.7164	-2.70197	-2.68639	-2.66926	-2.65028	-2.62933	-2.60648	-2.58199	-2.55623	-2.52969	-2.50284	-2.47618	-2.45011	-2.42496	-2.40095	-2.37818	-2.35665	-2.33626	-2.31687	-2.29827	-2.28027	-2.26266	-2.2453	-2.22806	-2.21093	-2.19393
69													-2.88978	-2.81378	-2.78408	-2.77304	-2.76712	-2.76078	-2.75254	-2.74267	-2.73192	-2.72086	-2.70968	-2.69823	-2.68611	-2.67281	-2.65788	-2.64098	-2.62196	-2.60086	-2.57792	-2.5535	-2.52807	-2.50212	-2.47614	-2.45055	-2.42569	-2.4018	-2.379	-2.35732	-2.33667	-2.31694	-2.29794	-2.27948	-2.26138	-2.24351	-2.22576	-2.20812	-2.19062
70													-2.84425	-2.77129	-2.74407	-2.73513	-2.73109	-2.72652	-2.72006	-2.71204	-2.70323	-2.69421	-2.68517	-2.67592	-2.66604	-2.65498	-2.64225	-2.62746	-2.61044	-2.59119	-2.56994	-2.54703	-2.52291	-2.49808	-2.47304	-2.4482	-2.42393	-2.40048	-2.37798	-2.35647	-2.3359	-2.31615	-2.29707	-2.27847	-2.2602	-2.24212	-2.22415	-2.20626	-2.18852
71													-2.79551	-2.7258	-2.70113	-2.69427	-2.69201	-2.68909	-2.68424	-2.67788	-2.67082	-2.66366	-2.6566	-2.64943	-2.64168	-2.63279	-2.62222	-2.60955	-2.59457	-2.57726	-2.55781	-2.53657	-2.51396	-2.49049	-2.46663	-2.44283	-2.41945	-2.39674	-2.37487	-2.35387	-2.33372	-2.31431	-2.29549	-2.2771	-2.25898	-2.24101	-2.22312	-2.20529	-2.18756
72													-2.74415	-2.67782	-2.65571	-2.65084	-2.65023	-2.64876	-2.64532	-2.6404	-2.63488	-2.62939	-2.62411	-2.61885	-2.61312	-2.6063	-2.59783	-2.58726	-2.57434	-2.55903	-2.5415	-2.52206	-2.50115	-2.47924	-2.45681	-2.43432	-2.41212	-2.39048	-2.36957	-2.34943	-2.33004	-2.31132	-2.29311	-2.27527	-2.25764	-2.24011	-2.2226	-2.20511	-2.18768
73													-2.69086	-2.62793	-2.60833	-2.60532	-2.60617	-2.60596	-2.60369	-2.59997	-2.59575	-2.5917	-2.58801	-2.58448	-2.5806	-2.57574	-2.56929	-2.56078	-2.54993	-2.53667	-2.52114	-2.50363	-2.48457	-2.46442	-2.44366	-2.42273	-2.40199	-2.38171	-2.36207	-2.34311	-2.32483	-2.30713	-2.28987	-2.27291	-2.2561	-2.23932	-2.22251	-2.20564	-2.18878
74													-2.63636	-2.57678	-2.55957	-2.55826	-2.56037	-2.56117	-2.55984	-2.55708	-2.55392	-2.55107	-2.54875	-2.54676	-2.54457	-2.54154	-2.53702	-2.53051	-2.52171	-2.51052	-2.49705	-2.48157	-2.46449	-2.44627	-2.42737	-2.40823	-2.38921	-2.37057	-2.35248	-2.33501	-2.31814	-2.30177	-2.28578	-2.27002	-2.25433	-2.2386	-2.22277	-2.2068	-2.19076
75													-2.58141	-2.52508	-2.51009	-2.51029	-2.51344	-2.51503	-2.51437	-2.51233	-2.50998	-2.5081	-2.50694	-2.50629	-2.50562	-2.50427	-2.50158	-2.497	-2.49021	-2.48109	-2.46971	-2.45633	-2.44135	-2.42519	-2.40832	-2.39116	-2.37406	-2.3573	-2.34102	-2.3253	-2.31011	-2.29536	-2.28091	-2.26662	-2.25233	-2.23792	-2.22331	-2.20848	-2.19349
76													-2.52682	-2.47358	-2.46062	-2.46212	-2.46608	-2.46821	-2.46801	-2.46643	-2.46467	-2.46353	-2.46332	-2.46382	-2.4645	-2.46469	-2.46369	-2.46096	-2.45613	-2.44904	-2.43976	-2.42853	-2.4157	-2.40171	-2.38699	-2.37196	-2.35696	-2.34226	-2.32799	-2.31423	-2.30095	-2.28804	-2.27537	-2.26278	-2.25011	-2.23724	-2.22407	-2.21059	-2.19683
77													-2.47341	-2.42304	-2.4119	-2.41448	-2.41904	-2.4215	-2.42153	-2.42021	-2.41881	-2.41822	-2.41875	-2.42021	-2.42208	-2.42365	-2.42423	-2.42324	-2.42028	-2.41518	-2.40798	-2.39889	-2.38825	-2.37647	-2.36398	-2.35118	-2.3384	-2.32589	-2.31378	-2.30214	-2.29093	-2.28004	-2.26932	-2.2586	-2.24773	-2.23656	-2.225	-2.21301	-2.20063
78													-2.42201	-2.37426	-2.36471	-2.36816	-2.37312	-2.37572	-2.37578	-2.37453	-2.37331	-2.37308	-2.37417	-2.37643	-2.37932	-2.38213	-2.38415	-2.38478	-2.38359	-2.3804	-2.37522	-2.36824	-2.35977	-2.35022	-2.33998	-2.32945	-2.31894	-2.30869	-2.29883	-2.2894	-2.28036	-2.27159	-2.26293	-2.2542	-2.24523	-2.23587	-2.22603	-2.21564	-2.20474
79													-2.37342	-2.32802	-2.31984	-2.32396	-2.32915	-2.33172	-2.33167	-2.33032	-2.32913	-2.3291	-2.3306	-2.3335	-2.33725	-2.34116	-2.34448	-2.34659	-2.34707	-2.34568	-2.34243	-2.33748	-2.33112	-2.32374	-2.31573	-2.30745	-2.29921	-2.29122	-2.28362	-2.27643	-2.26959	-2.26297	-2.25641	-2.24971	-2.24269	-2.2352	-2.22711	-2.21837	-2.209
80													-2.32842	-2.28509	-2.27806	-2.28268	-2.28794	-2.29037	-2.29008	-2.28853	-2.28725	-2.28729	-2.28907	-2.29246	-2.29694	-2.30179	-2.30627	-2.30973	-2.31173	-2.31202	-2.31057	-2.30753	-2.30318	-2.29787	-2.29199	-2.28588	-2.27983	-2.27405	-2.26866	-2.26365	-2.25897	-2.25447	-2.24998	-2.24528	-2.2402	-2.23454	-2.22819	-2.22109	-2.21322
81													-2.28776	-2.2462	-2.24012	-2.24508	-2.25032	-2.25251	-2.25191	-2.25007	-2.24861	-2.24863	-2.25059	-2.25437	-2.25944	-2.2651	-2.27058	-2.27524	-2.2786	-2.2804	-2.28059	-2.27931	-2.27681	-2.27343	-2.26953	-2.26545	-2.26146	-2.25776	-2.25444	-2.25151	-2.24887	-2.24639	-2.24386	-2.24107	-2.23782	-2.23392	-2.22924	-2.22369	-2.21727
82													-2.2521	-2.21203	-2.2067	-2.2119	-2.21703	-2.21893	-2.21798	-2.21583	-2.21415	-2.21409	-2.21614	-2.2202	-2.22575	-2.23208	-2.23842	-2.24411	-2.24866	-2.25178	-2.25343	-2.25371	-2.25285	-2.2512	-2.24909	-2.24684	-2.24472	-2.2429	-2.24147	-2.24041	-2.23964	-2.239	-2.23826	-2.23722	-2.23565	-2.23336	-2.2302	-2.22608	-2.22098
83													-2.22205	-2.18319	-2.17843	-2.18378	-2.18877	-2.19038	-2.18908	-2.1866	-2.18468	-2.18451	-2.1866	-2.19087	-2.1968	-2.20367	-2.21071	-2.21726	-2.2228	-2.22705	-2.22993	-2.23153	-2.23209	-2.23192	-2.23134	-2.23067	-2.23016	-2.22997	-2.23017	-2.23076	-2.23161	-2.23256	-2.23339	-2.23386	-2.23376	-2.23287	-2.23103	-2.22816	-2.22423
84													-2.19812	-2.16018	-2.15586	-2.16128	-2.16613	-2.16746	-2.16586	-2.1631	-2.16096	-2.16067	-2.16277	-2.16717	-2.17338	-2.18067	-2.18826	-2.19548	-2.20181	-2.20696	-2.21082	-2.21349	-2.21519	-2.21621	-2.21688	-2.21749	-2.21828	-2.21941	-2.22095	-2.22287	-2.22504	-2.22729	-2.2294	-2.23112	-2.23221	-2.23247	-2.23172	-2.22987	-2.22688
85													-2.18072	-2.14344	-2.13941	-2.14487	-2.14959	-2.15071	-2.14887	-2.14588	-2.14357	-2.14318	-2.14527	-2.14976	-2.15616	-2.16375	-2.17173	-2.17944	-2.18634	-2.19214	-2.19672	-2.20017	-2.2027	-2.2046	-2.20618	-2.20773	-2.20949	-2.2116	-2.21413	-2.21703	-2.22018	-2.2234	-2.22645	-2.22908	-2.23106	-2.23217	-2.23223	-2.23114	-2.22885
86													-2.17016	-2.13327	-2.12941	-2.13488	-2.13952	-2.14051	-2.13851	-2.13537	-2.13295	-2.13249	-2.13457	-2.13911	-2.14563	-2.15339	-2.16161	-2.16961	-2.17686	-2.18305	-2.18808	-2.192	-2.19505	-2.19748	-2.19962	-2.20175	-2.2041	-2.20681	-2.20994	-2.21344	-2.21719	-2.221	-2.22463	-2.22783	-2.23036	-2.23199	-2.23254	-2.23191	-2.23006
87													-2.16662	-2.12986	-2.12606	-2.13153	-2.13614	-2.13708	-2.13502	-2.13184	-2.12938	-2.1289	-2.13097	-2.13553	-2.14208	-2.1499	-2.15821	-2.16631	-2.17367	-2.17999	-2.18516	-2.18925	-2.19246	-2.19508	-2.19741	-2.19973	-2.20228	-2.20519	-2.20852	-2.21223	-2.21618	-2.22019	-2.22402	-2.22741	-2.23012	-2.23192	-2.23265	-2.23218	-2.23047
88													-2.17016	-2.13327	-2.12941	-2.13488	-2.13952	-2.14051	-2.13851	-2.13537	-2.13295	-2.13249	-2.13457	-2.13911	-2.14563	-2.15339	-2.16161	-2.16961	-2.17686	-2.18305	-2.18808	-2.192	-2.19505	-2.19748	-2.19962	-2.20175	-2.2041	-2.20681	-2.20994	-2.21344	-2.21719	-2.221	-2.22463	-2.22783	-2.23036	-2.23199	-2.23254	-2.23191	-2.23006
89													-2.18072	-2.14344	-2.13941	-2.14487	-2.14959	-2.15071	-2.14887	-2.14588	-2.14357	-2.14318	-2.14527	-2.14976	-2.15616	-2.16375	-2.17173	-2.17944	-2.18634	-2.19214	-2.19672	-2.20017	-2.2027	-2.2046	-2.20618	-2.20773	-2.20949	-2.2116	-2.21413	-2.21703	-2.22018	-2.2234	-2.22645	-2.22908	-2.23106	-2.23217	-2.23223	-2.23114	-2.22885
90													-2.19812	-2.16018	-2.15586	-2.16128	-2.16613	-2.16746	-2.16586	-2.1631	-2.16096	-2.16067	-2.16277	-2.16717	-2.17338	-2.18067	-2.18826	-2.19548	-2.20181	-2.20696	-2.21082	-2.21349	-2.21519	-2.21621	-2.21688	-2.21749	-2.21828	-2.21941	-2.22095	-2.22287	-2.22504	-2.22729	-2.2294	-2.23112	-2.23221	-2.23247	-2.23172	-2.22987	-2.22688
91													-2.22205	-2.18319	-2.17843	-2.18378	-2.18877	-2.19038	-2.18908	-2.1866	-2.18468	-2.18451	-2.1866	-2.19087	-2.1968	-2.20367	-2.21071	-2.21726	-2.2228	-2.22705	-2.22993	-2.23153	-2.23209	-2.23192	-2.23134	-2.23067	-2.23016	-2.22997	-2.23017	-2.23076	-2.23161	-2.23256	-2.23339	-2.23386	-2.23376	-2.23287	-2.23103	-2.22816	-2.22423
92													-2.2521	-2.21203	-2.2067	-2.2119	-2.21703	-2.21893	-2.21798	-2.21583	-2.21415	-2.21409	-2.21614	-2.2202	-2.22575	-2.23208	-2.23842	-2.24411	-2.24866	-2.25178	-2.25343	-2.25371	-2.25285	-2.2512	-2.24909	-2.24684	-2.24472	-2.2429	-2.24147	-2.24041	-2.23964	-2.239	-2.23826	-2.23722	-2.23565	-2.23336	-2.2302	-2.22608	-2.22098
93													-2.28776	-2.2462	-2.24012	-2.24508	-2.25032	-2.25251	-2.25191	-2.25007	-2.24861	-2.24863	-2.25059	-2.25437	-2.25944	-2.2651	-2.27058	-2.27524	-2.2786	-2.2804	-2.28059	-2.27931	-2.27681	-2.27343	-2.26953	-2.26545	-2.26146	-2.25776	-2.25444	-2.25151	-2.24887	-2.24639	-2.24386	-2.24107	-2.23782	-2.23392	-2.22924	-2.22369	-2.21727
94													-2.32842	-2.28509	-2.27806	-2.28268	-2.28794	-2.29037	-2.29008	-2.28853	-2.28725	-2.28729	-2.28907	-2.29246	-2.29694	-2.30179	-2.30627	-2.30973	-2.31173	-2.31202	-2.31057	-2.30753	-2.30318	-2.29787	-2.29199	-2.28588	-2.27983	-2.27405	-2.26866	-2.26365	-2.25897	-2.25447	-2.24998	-2.24528	-2.2402	-2.23454	-2.22819	-2.22109	-2.21322
95													-2.37342	-2.32802	-2.31984	-2.32396	-2.32915	-2.33172	-2.33167	-2.33032	-2.32913	-2.3291	-2.3306	-2.3335	-2.33725	-2.34116	-2.34448	-2.34659	-2.34707	-2.34568	-2.34243	-2.33748	-2.33112	-2.32374	-2.31573	-2.30745	-2.29921	-2.29122	-2.28362	-2.27643	-2.26959	-2.26297	-2.25641	-2.24971	-2.24269	-2.2352	-2.22711	-2.21837	-2.209
96													-2.42201	-2.37426	-2.36471	-2.36816	-2.37312	-2.37572	-2.37578	-2.37453	-2.37331	-2.37308	-2.37417	-2.37643	-2.37932	-2.38213	-2.38415	-2.38478	-2.38359	-2.3804	-2.37522	-2.36824	-2.35977	-2.35022	-2.33998	-2.32945	-2.31894	-2.30869	-2.29883	-2.2894	-2.28036	-2.27159	-2.26293	-2.2542	-2.24523	-2.23587	-2.22603	-2.21564	-2.20474
97													-2.47341	-2.42304	-2.4119	-2.41448	-2.41904	-2.4215	-2.42153	-2.42021	-2.41881	-2.41822	-2.41875	-2.42021	-2.42208	-2.42365	-2.42423	-2.42324	-2.42028	-2.41518	-2.40798	-2.39889	-2.38825	-2.37647	-2.36398	-2.35118	-2.3384	-2.32589	-2.31378	-2.30214	-2.29093	-2.28004	-2.26932	-2.2586	-2.24773	-2.23656	-2.225	-2.21301	-2.20063
98													-2.52682	-2.47358	-2.46062	-2.46212	-2.46608	-2.46821	-2.46801	-2.46643	-2.46467	-2.46353	-2.46332	-2.46382	-2.4645	-2.46469	-2.46369	-2.46096	-2.45613	-2.44904	-2.43976	-2.42853	-2.4157	-2.40171	-2.38699	-2.37196	-2.35696	-2.34226	-2.32799	-2.31423	-2.30095	-2.28804	-2.27537	-2.26278	-2.25011	-2.23724	-2.22407	-2.21059	-2.19683
99													-2.58141	-2.52508	-2.51009	-2.51029	-2.51344	-2.51503	-2.51437	-2.51233	-2.50998	-2.5081	-2.50694	-2.50629	-2.50562	-2.50427	-2.50158	-2.497	-2.49021	-2.48109	-2.46971	-2.45633	-2.44135	-2.42519	-2.40832	-2.39116	-2.37406	-2.3573	-2.34102	-2.3253	-2.31011	-2.29536	-2.28091	-2.26662	-2.25233	-2.23792	-2.22331	-2.20848	-2.19349
100													-2.63636	-2.57678	-2.55957	-2.55826	-2.56037	-2.56117	-2.55984	-2.55708	-2.55392	-2.55107	-2.54875	-2.54676	-2.54457	-2.54154	-2.53702	-2.53051	-2.52171	-2.51052	-2.49705	-2.48157	-2.46449	-2.44627	-2.42737	-2.40823	-2.38921	-2.37057	-2.35248	-2.33501	-2.31814	-2.30177	-2.28578	-2.27002	-2.25433	-2.2386	-2.22277	-2.2068	-2.19076
101													-2.69086	-2.62793	-2.60833	-2.60532	-2.60617	-2.60596	-2.60369	-2.59997	-2.59575	-2.5917	-2.58801	-2.58448	-2.5806	-2.57574	-2.56929	-2.56078	-2.54993	-2.53667	-2.52114	-2.50363	-2.48457	-2.46442	-2.44366	-2.42273	-2.40199	-2.38171	-2.36207	-2.34311	-2.32483	-2.30713	-2.28987	-2.27291	-2.2561	-2.23932	-2.22251	-2.20564	-2.18878
102													-2.74415	-2.67782	-2.65571	-2.65084	-2.65023	-2.64876	-2.64532	-2.6404	-2.63488	-2.62939	-2.62411	-2.61885	-2.61312	-2.6063	-2.59783	-2.58726	-2.57434	-2.55903	-2.5415	-2.52206	-2.50115	-2.47924	-2.45681	-2.43432	-2.41212	-2.39048	-2.36957	-2.34943	-2.33004	-2.31132	-2.29311	-2.27527	-2.25764	-2.24011	-2.2226	-2.20511	-2.18768
103													-2.79551	-2.7258	-2.70113	-2.69427	-2.69201	-2.68909	-2.68424	-2.67788	-2.67082	-2.66366	-2.6566	-2.64943	-2.64168	-2.63279	-2.62222	-2.60955	-2.59457	-2.57726	-2.55781	-2.53657	-2.51396	-2.49049	-2.46663	-2.44283	-2.41945	-2.39674	-2.37487	-2.35387	-2.33372	-2.31431	-2.29549	-2.2771	-2.25898	-2.24101	-2.22312	-2.20529	-2.18756
104													-2.84425	-2.77129	-2.74407	-2.73513	-2.73109	-2.72652	-2.72006	-2.71204	-2.70323	-2.69421	-2.68517	-2.67592	-2.66604	-2.65498	-2.64225	-2.62746	-2.61044	-2.59119	-2.56994	-2.54703	-2.52291	-2.49808	-2.47304	-2.4482	-2.42393	-2.40048	-2.37798	-2.35647	-2.3359	-2.31615	-2.29707	-2.27847	-2.2602	-2.24212	-2.22415	-2.20626	-2.18852
105													-2.88978	-2.81378	-2.78408	-2.77304	-2.76712	-2.76078	-2.75254	-2.74267	-2.73192	-2.72086	-2.70968	-2.69823	-2.68611	-2.67281	-2.65788	-2.64098	-2.62196	-2.60086	-2.57792	-2.5535	-2.52807	-2.50212	-2.47614	-2.45055	-2.42569	-2.4018	-2.379	-2.35732	-2.33667	-2.31694	-2.29794	-2.27948	-2.26138	-2.24351	-2.22576	-2.20812	-2.19062
106													-2.9316	-2.85286	-2.82082	-2.80771	-2.79988	-2.79167	-2.78152	-2.76968	-2.75684	-2.7436	-2.73016	-2.7164	-2.70197	-2.68639	-2.66926	-2.65028	-2.62933	-2.60648	-2.58199	-2.55623	-2.52969	-2.50284	-2.47618	-2.45011	-2.42496	-2.40095	-2.37818	-2.35665	-2.33626	-2.31687	-2.29827	-2.28027	-2.26266	-2.2453	-2.22806	-2.21093	-2.19393
107													-2.96928	-2.88817	-2.85403	-2.83896	-2.82924	-2.81911	-2.80699	-2.79307	-2.77806	-2.76254	-2.74677	-2.73065	-2.71386	-2.696	-2.6767	-2.65569	-2.63289	-2.60842	-2.58253	-2.55562	-2.52817	-2.50066	-2.47356	-2.44729	-2.42213	-2.39829	-2.37584	-2.35476	-2.33494	-2.31619	-2.29831	-2.28105	-2.26421	-2.24762	-2.23115	-2.21476	-2.19847
108													-3.00253	-2.91952	-2.88354	-2.86669	-2.85515	-2.84314	-2.82902	-2.81299	-2.79576	-2.77793	-2.75979	-2.74129	-2.72217	-2.70207	-2.68065	-2.6577	-2.63318	-2.60721	-2.58009	-2.55221	-2.52405	-2.49611	-2.46882	-2.44258	-2.41768	-2.39427	-2.37242	-2.35206	-2.33307	-2.31523	-2.29831	-2.28205	-2.26621	-2.25061	-2.23512	-2.21967	-2.20427
109													-3.03116	-2.94676	-2.90932	-2.8909	-2.87768	-2.86385	-2.84779	-2.82967	-2.81022	-2.7901	-2.76962	-2.74879	-2.72739	-2.70512	-2.68168	-2.65692	-2.63081	-2.60351	-2.57533	-2.54667	-2.51802	-2.48984	-2.46259	-2.43662	-2.41219	-2.38945	-2.36842	-2.34902	-2.33108	-2.31437	-2.29861	-2.28353	-2.26888	-2.25445	-2.24009	-2.22572	-2.21134
110													-3.05513	-2.96992	-2.93139	-2.91168	-2.89696	-2.88146	-2.86354	-2.84341	-2.82183	-2.79948	-2.77674	-2.75367	-2.7301	-2.70578	-2.68047	-2.65404	-2.6265	-2.59805	-2.569	-2.53976	-2.51081	-2.48261	-2.45559	-2.43009	-2.40634	-2.38445	-2.36443	-2.34616	-2.32944	-2.314	-2.29955	-2.2858	-2.27246	-2.2593	-2.24616	-2.23296	-2.21967
111													-3.07455	-2.98912	-2.94994	-2.92922	-2.91324	-2.89623	-2.87659	-2.85458	-2.83099	-2.80655	-2.78169	-2.75652	-2.73094	-2.70474	-2.67773	-2.64981	-2.62105	-2.59164	-2.56191	-2.53229	-2.50323	-2.47519	-2.44858	-2.42372	-2.40081	-2.37993	-2.36105	-2.34403	-2.32863	-2.31457	-2.30151	-2.28915	-2.27717	-2.26533	-2.25345	-2.24143	-2.22924
112													-3.08968	-3.00463	-2.96521	-2.94383	-2.92682	-2.90851	-2.88734	-2.86361	-2.83818	-2.81182	-2.78503	-2.75796	-2.73057	-2.7027	-2.6742	-2.64503	-2.61525	-2.5851	-2.5549	-2.52508	-2.4961	-2.4684	-2.44236	-2.41828	-2.39633	-2.37656	-2.35891	-2.3432	-2.32918	-2.31651	-2.30487	-2.29389	-2.28325	-2.27271	-2.26205	-2.25116	-2.24002
113													-3.10095	-3.01684	-2.97762	-2.95587	-2.93809	-2.91869	-2.8962	-2.87096	-2.84389	-2.81584	-2.78734	-2.75861	-2.72965	-2.70036	-2.67063	-2.64044	-2.60989	-2.57922	-2.54877	-2.51896	-2.49024	-2.46303	-2.43769	-2.41449	-2.39358	-2.37498	-2.3586	-2.34422	-2.33155	-2.32026	-2.30996	-2.3003	-2.29094	-2.28158	-2.27204	-2.26218	-2.25197
114													-3.10894	-3.0263	-2.98764	-2.96582	-2.94752	-2.92725	-2.90364	-2.87711	-2.84864	-2.81914	-2.78918	-2.75906	-2.72881	-2.69838	-2.66769	-2.63675	-2.60569	-2.57474	-2.54426	-2.51466	-2.48636	-2.45979	-2.43527	-2.41304	-2.39322	-2.3758	-2.36067	-2.34757	-2.3362	-2.32618	-2.31713	-2.30865	-2.3004	-2.29208	-2.28348	-2.27447	-2.26501
115													-3.11438	-3.03366	-2.99588	-2.97424	-2.95562	-2.93469	-2.91016	-2.88256	-2.85293	-2.82223	-2.7911	-2.75987	-2.72864	-2.69736	-2.66601	-2.63461	-2.60331	-2.57233	-2.54204	-2.51284	-2.48514	-2.45932	-2.4357	-2.41449	-2.39578	-2.37953	-2.36559	-2.35369	-2.34349	-2.33461	-2.32662	-2.31914	-2.3118	-2.30429	-2.29641	-2.28801	-2.27906
116													-3.1181	-3.03967	-3.00304	-2.98177	-2.96299	-2.94155	-2.91629	-2.88783	-2.85726	-2.82561	-2.79359	-2.76155	-2.72963	-2.69782	-2.66612	-2.63455	-2.60327	-2.57253	-2.54265	-2.51404	-2.48708	-2.46213	-2.43949	-2.41933	-2.40171	-2.38657	-2.37373	-2.3629	-2.35371	-2.34577	-2.33863	-2.3319	-2.32521	-2.31825	-2.31081	-2.30274	-2.29403
117													-3.12102	-3.04516	-3.00985	-2.98907	-2.97024	-2.94841	-2.92257	-2.8934	-2.8621	-2.82975	-2.7971	-2.76453	-2.73222	-2.70019	-2.66842	-2.63698	-2.606	-2.57573	-2.54648	-2.51863	-2.49256	-2.46858	-2.44696	-2.42786	-2.4113	-2.39719	-2.38533	-2.3754	-2.36703	-2.35979	-2.35325	-2.347	-2.34067	-2.33394	-2.32662	-2.31857	-2.30978
118													-3.12406	-3.05097	-3.01709	-2.99685	-2.97802	-2.95587	-2.92952	-2.89978	-2.86792	-2.83507	-2.80202	-2.76919	-2.73676	-2.70478	-2.67324	-2.64219	-2.61177	-2.58219	-2.55378	-2.52686	-2.50178	-2.47885	-2.45829	-2.44023	-2.42467	-2.41149	-2.40046	-2.39125	-2.38347	-2.37669	-2.37047	-2.36439	-2.35809	-2.35127	-2.34373	-2.33536	-2.32615
119													-3.12805	-3.0579	-3.02548	-3.00579	-2.98696	-2.96448	-2.93767	-2.90745	-2.87514	-2.84195	-2.80869	-2.77581	-2.74351	-2.71183	-2.68076	-2.65034	-2.6207	-2.59203	-2.56461	-2.53876	-2.51478	-2.49296	-2.47348	-2.45643	-2.44179	-2.42941	-2.41905	-2.41036	-2.40294	-2.39635	-2.39015	-2.38393	-2.37733	-2.37007	-2.36196	-2.35292	-2.34295
120													-3.13369	-3.06658	-3.03564	-3.01648	-2.99759	-2.97477	-2.9475	-2.91681	-2.88414	-2.85072	-2.81739	-2.78463	-2.75265	-2.72146	-2.69107	-2.66148	-2.6328	-2.6052	-2.57891	-2.55423	-2.53143	-2.51074	-2.49232	-2.47624	-2.46242	-2.45072	-2.44086	-2.43248	-2.42518	-2.4185	-2.41203	-2.40534	-2.39811	-2.39007	-2.38106	-2.37099	-2.35992
121													-3.14133	-3.07741	-3.04801	-3.02933	-3.01035	-2.98714	-2.95938	-2.92824	-2.89523	-2.86164	-2.82834	-2.79582	-2.76427	-2.73373	-2.70415	-2.67554	-2.64795	-2.62152	-2.59647	-2.57302	-2.55143	-2.53187	-2.51448	-2.49928	-2.48619	-2.47502	-2.46547	-2.45719	-2.44976	-2.44274	-2.43571	-2.42826	-2.42009	-2.41095	-2.40069	-2.38929	-2.3768
122													-3.15096	-3.09046	-3.06268	-3.04454	-3.02545	-3.00183	-2.97357	-2.94197	-2.90864	-2.87491	-2.84168	-2.80946	-2.77843	-2.7486	-2.71992	-2.69236	-2.66592	-2.64073	-2.61694	-2.59474	-2.57433	-2.55587	-2.53944	-2.52504	-2.51254	-2.50174	-2.49233	-2.48394	-2.47616	-2.46854	-2.46068	-2.4522	-2.44279	-2.43226	-2.42048	-2.40745	-2.39327
123													-3.16204	-3.10531	-3.07939	-3.06192	-3.04282	-3.01885	-2.99011	-2.95808	-2.92444	-2.89059	-2.85747	-2.82557	-2.79507	-2.76599	-2.73822	-2.71171	-2.68643	-2.66246	-2.63989	-2.6189	-2.59962	-2.58217	-2.56659	-2.55285	-2.5408	-2.5302	-2.52074	-2.51205	-2.50369	-2.49525	-2.48632	-2.47655	-2.46567	-2.45349	-2.43994	-2.42505	-2.40895
124													-3.17346	-3.12103	-3.09737	-3.08088	-3.06201	-3.03785	-3.00878	-2.97642	-2.94255	-2.90863	-2.87562	-2.84405	-2.81409	-2.78572	-2.75882	-2.73331	-2.70912	-2.68628	-2.66485	-2.64495	-2.62667	-2.61009	-2.59522	-2.58197	-2.57019	-2.55962	-2.54992	-2.54072	-2.53158	-2.52211	-2.5119	-2.50065	-2.48808	-2.47407	-2.45856	-2.44163	-2.42344
125													-3.18358	-3.13614	-3.11533	-3.10032	-3.0821	-3.05813	-3.02902	-2.99655	-2.96262	-2.92874	-2.89593	-2.86471	-2.83526	-2.80755	-2.78145	-2.75683	-2.7336	-2.71174	-2.69129	-2.6723	-2.65484	-2.63894	-2.62457	-2.61163	-2.59992	-2.58916	-2.57903	-2.56911	-2.55901	-2.54832	-2.53667	-2.52375	-2.50936	-2.49336	-2.47577	-2.45668	-2.43632
126													-3.19044	-3.14873	-3.1315	-3.11868	-3.10174	-3.07852	-3.04985	-3.01767	-2.984	-2.9504	-2.91794	-2.88716	-2.85824	-2.83116	-2.80576	-2.7819	-2.75946	-2.73839	-2.71869	-2.70038	-2.68349	-2.66802	-2.65391	-2.64102	-2.62914	-2.61798	-2.60719	-2.59637	-2.58512	-2.57305	-2.5598	-2.54511	-2.52877	-2.51072	-2.49098	-2.46969	-2.44713
127													-3.19212	-3.15676	-3.14386	-3.134	-3.11915	-3.09743	-3.06989	-3.03862	-3.0057	-2.97279	-2.94097	-2.91082	-2.88253	-2.85608	-2.83132	-2.80809	-2.78626	-2.76575	-2.74653	-2.72862	-2.71201	-2.69668	-2.68252	-2.6694	-2.65708	-2.64526	-2.63358	-2.62166	-2.60908	-2.59548	-2.58052	-2.56396	-2.54563	-2.52548	-2.50359	-2.48013	-2.45541
128													-3.18762	-3.15867	-3.15052	-3.14431	-3.13234	-3.11298	-3.08742	-3.05784	-3.02638	-2.99474	-2.96403	-2.93485	-2.90742	-2.88171	-2.85759	-2.8349	-2.81351	-2.79333	-2.77434	-2.75652	-2.73986	-2.72432	-2.70979	-2.69611	-2.68305	-2.67028	-2.65747	-2.64422	-2.63014	-2.61487	-2.5981	-2.57961	-2.55926	-2.53704	-2.51305	-2.48751	-2.46076
129													-3.17813	-3.15438	-3.15056	-3.14813	-3.13957	-3.12332	-3.10059	-3.07358	-3.04442	-3.0148	-2.98584	-2.95814	-2.93194	-2.90722	-2.88386	-2.86171	-2.84066	-2.82064	-2.80162	-2.78359	-2.76655	-2.75045	-2.73519	-2.7206	-2.70645	-2.69244	-2.67822	-2.66342	-2.64765	-2.63057	-2.6119	-2.59144	-2.56909	-2.54485	-2.51887	-2.49139	-2.46278
130													-3.16907	-3.14694	-3.1453	-3.14557	-3.14009	-3.12715	-3.10782	-3.08412	-3.05809	-3.03133	-3.00489	-2.97934	-2.95491	-2.93158	-2.90924	-2.88776	-2.86707	-2.84711	-2.82787	-2.80938	-2.79165	-2.77464	-2.75829	-2.74244	-2.72687	-2.7113	-2.69538	-2.67878	-2.66113	-2.64211	-2.62146	-2.599	-2.57467	-2.54849	-2.52065	-2.49141	-2.46116
131													-3.17323	-3.14507	-3.14033	-3.13985	-3.13542	-3.12478	-3.10856	-3.08839	-3.06602	-3.0428	-3.01962	-2.99695	-2.97494	-2.95354	-2.93263	-2.91212	-2.89193	-2.87205	-2.85252	-2.8334	-2.81474	-2.79655	-2.77879	-2.76134	-2.74401	-2.72655	-2.70866	-2.69002	-2.67028	-2.64917	-2.62646	-2.60198	-2.5757	-2.54769	-2.51814	-2.48734	-2.45572
132															-3.14849	-3.13981	-3.1313	-3.11963	-3.10452	-3.08688	-3.06784	-3.04831	-3.02883	-3.00962	-2.99064	-2.97176	-2.95281	-2.93367	-2.91428	-2.89467	-2.87492	-2.85513	-2.83541	-2.81584	-2.79642	-2.77709	-2.75772	-2.73809	-2.71796	-2.69703	-2.67502	-2.65168	-2.62681	-2.60029	-2.5721	-2.54235	-2.51125	-2.47911	-2.44638
133																	-3.1406	-3.1206	-3.10157	-3.08315	-3.06543	-3.04852	-3.03233	-3.01659	-3.00096	-2.98504	-2.96854	-2.95124	-2.93306	-2.91403	-2.89426	-2.87392	-2.85317	-2.83215	-2.81094	-2.78956	-2.76793	-2.74591	-2.72331	-2.6999	-2.67545	-2.64975	-2.62264	-2.59404	-2.56398	-2.53258	-2.50008	-2.46681	-2.43323
134																		-3.14552	-3.11251	-3.08608	-3.06467	-3.04704	-3.03205	-3.01863	-3.00581	-2.99278	-2.9789	-2.96377	-2.94718	-2.9291	-2.90965	-2.88902	-2.86741	-2.84505	-2.82208	-2.7986	-2.77463	-2.7501	-2.7249	-2.69887	-2.67184	-2.64367	-2.61426	-2.58357	-2.55167	-2.5187	-2.48494	-2.45073	-2.41655
135																				-3.11321	-3.07814	-3.0526	-3.03379	-3.0193	-3.00716	-2.99575	-2.98389	-2.97075	-2.95585	-2.93898	-2.92018	-2.89958	-2.87743	-2.85397	-2.82943	-2.80399	-2.77774	-2.75073	-2.72291	-2.69422	-2.66458	-2.63391	-2.60218	-2.5694	-2.53569	-2.50123	-2.46633	-2.43135	-2.39678
136																						-3.08228	-3.04977	-3.02709	-3.01059	-2.99742	-2.98539	-2.97295	-2.9591	-2.94324	-2.92515	-2.90483	-2.88246	-2.85826	-2.83249	-2.80538	-2.77711	-2.7478	-2.71752	-2.68629	-2.65411	-2.62099	-2.58698	-2.55217	-2.51672	-2.48086	-2.44494	-2.40934	-2.37455
137																								-3.05839	-3.02782	-3.00585	-2.98871	-2.97363	-2.95868	-2.94258	-2.92459	-2.90439	-2.88191	-2.85726	-2.83064	-2.80229	-2.77241	-2.74119	-2.70877	-2.67527	-2.64079	-2.60543	-2.56931	-2.53261	-2.49554	-2.45841	-2.42158	-2.3855	-2.35066
138																									-3.08023	-3.03662	-3.0049	-2.98035	-2.95952	-2.93998	-2.92009	-2.89887	-2.87579	-2.85063	-2.82339	-2.79418	-2.76317	-2.73055	-2.69651	-2.66122	-2.62487	-2.58762	-2.54971	-2.51138	-2.47292	-2.4347	-2.39715	-2.36074	-2.32598
139																											-3.05415	-3.00772	-2.97191	-2.9424	-2.91611	-2.89093	-2.86545	-2.83885	-2.81066	-2.7807	-2.74894	-2.71545	-2.68039	-2.64394	-2.60631	-2.56775	-2.52854	-2.48901	-2.44953	-2.41053	-2.3725	-2.33595	-2.30145
140																													-3.01471	-2.9634	-2.92209	-2.88685	-2.85486	-2.8242	-2.79357	-2.76218	-2.72956	-2.69551	-2.65998	-2.62304	-2.58487	-2.54572	-2.5059	-2.46579	-2.42582	-2.3865	-2.34835	-2.31197	-2.27794
141																														-3.02688	-2.95547	-2.89903	-2.85253	-2.81225	-2.77553	-2.74049	-2.70587	-2.67086	-2.635	-2.59807	-2.56007	-2.52113	-2.48153	-2.44163	-2.40191	-2.36289	-2.32517	-2.28938	-2.25615
142																																-2.94957	-2.87442	-2.81421	-2.7641	-2.72046	-2.6807	-2.64296	-2.60598	-2.56897	-2.53152	-2.49347	-2.45493	-2.41615	-2.37755	-2.33965	-2.30307	-2.26847	-2.23653
143																																		-2.8503	-2.77372	-2.71209	-2.66065	-2.61587	-2.57517	-2.53674	-2.49939	-2.46242	-2.42552	-2.38867	-2.35212	-2.31629	-2.28174	-2.24911	-2.2191
144																																				-2.7337	-2.65866	-2.59838	-2.54822	-2.50471	-2.46538	-2.42855	-2.39315	-2.35865	-2.32488	-2.29202	-2.26045	-2.23072	-2.20348
145																																					-2.69775	-2.607	-2.53658	-2.48048	-2.4342	-2.39446	-2.35897	-2.32622	-2.29536	-2.26603	-2.23826	-2.21236	-2.18883
146																																							-2.56113	-2.47882	-2.41592	-2.36667	-2.32681	-2.29333	-2.26417	-2.23807	-2.21441	-2.193	-2.17402
147																																									-2.42936	-2.35828	-2.30545	-2.26545	-2.23438	-2.2095	-2.18907	-2.17206	-2.15804
148																																											-2.31182	-2.25423	-2.21358	-2.18489	-2.16462	-2.15039	-2.1407
149																																												-2.2813	-2.21703	-2.17455	-2.14765	-2.1318	-2.12384
150																																														-2.1982	-2.15191	-2.12547	-2.11319
151																																																-2.14942	-2.12122
152
153
154
155
156
157
158
159
160
161
162
163
164
165
166
167
168
169
170
171
172
173
174
[truncated: 126 more columns]

## Sheet: 45_terms
	0	1	2	3	4	5	6	7	8	9	10	11	12	13	14	15	16	17	18	19	20	21	22	23	24	25	26	27	28	29	30	31	32	33	34	35	36	37	38	39	40	41	42	43	44	45	46	47	48
0
1
2
3
4
5
6
7
8
9
10
11
12
13
14
15
16
17
18
19
20
21
22
23																																																-2.03188	-2.03464
24																																														-2.07276	-2.058	-2.04667	-2.04047
25																																												-2.15608	-2.12681	-2.09974	-2.07641	-2.05827	-2.04658
26																																											-2.23123	-2.19243	-2.15591	-2.12285	-2.09449	-2.072	-2.05638
27																																									-2.35886	-2.31244	-2.26737	-2.22419	-2.18376	-2.14715	-2.11543	-2.08964	-2.07064
28																																							-2.49732	-2.44643	-2.39699	-2.34857	-2.30136	-2.25597	-2.21325	-2.17419	-2.13981	-2.11107	-2.08881
29																																					-2.63623	-2.58257	-2.53162	-2.48186	-2.4326	-2.38375	-2.33568	-2.28905	-2.24474	-2.2037	-2.16692	-2.13536	-2.10985
30																																				-2.7119	-2.66075	-2.61201	-2.56405	-2.51599	-2.46756	-2.41889	-2.37048	-2.32305	-2.27745	-2.23466	-2.19564	-2.16135	-2.13267
31																																		-2.82866	-2.77733	-2.73044	-2.6855	-2.64086	-2.59558	-2.54921	-2.50173	-2.45346	-2.40495	-2.35693	-2.31027	-2.26593	-2.22487	-2.18806	-2.15638
32																																-2.92966	-2.87752	-2.83227	-2.79069	-2.75052	-2.71019	-2.66874	-2.62565	-2.58076	-2.53423	-2.48645	-2.438	-2.38963	-2.34217	-2.29657	-2.25377	-2.21474	-2.18038
33																														-3.01357	-2.9598	-2.91551	-2.87687	-2.84107	-2.80612	-2.77059	-2.73358	-2.69452	-2.6532	-2.60964	-2.56407	-2.51692	-2.46876	-2.42032	-2.3724	-2.32591	-2.28176	-2.24091	-2.20428
34																													-3.02451	-2.98032	-2.94381	-2.91175	-2.88172	-2.852	-2.82136	-2.78896	-2.75429	-2.71708	-2.67728	-2.63499	-2.59049	-2.54419	-2.49664	-2.4485	-2.40054	-2.35358	-2.30855	-2.26634	-2.22789
35																											-3.074	-3.02873	-2.99325	-2.96389	-2.93792	-2.91327	-2.88846	-2.86245	-2.83452	-2.80422	-2.77129	-2.73562	-2.69724	-2.65632	-2.6131	-2.56796	-2.52138	-2.47396	-2.42639	-2.37945	-2.334	-2.29093	-2.25112
36																									-3.11339	-3.0652	-3.02897	-3.00074	-2.97743	-2.95668	-2.93672	-2.91627	-2.89441	-2.87055	-2.84432	-2.81548	-2.78396	-2.74973	-2.71285	-2.67347	-2.63181	-2.58816	-2.54295	-2.49667	-2.44995	-2.40349	-2.3581	-2.31461	-2.27391
37																								-3.09697	-3.05748	-3.02787	-3.00497	-2.98623	-2.96956	-2.95339	-2.93653	-2.91819	-2.89784	-2.87518	-2.85005	-2.82238	-2.79215	-2.7594	-2.72418	-2.68658	-2.64677	-2.60496	-2.56148	-2.51674	-2.47127	-2.42572	-2.3808	-2.33733	-2.29617
38																						-3.13226	-3.08745	-3.0535	-3.02782	-3.00807	-2.99213	-2.97817	-2.96469	-2.95057	-2.93502	-2.91754	-2.89786	-2.87588	-2.85156	-2.82493	-2.79603	-2.76488	-2.7315	-2.69593	-2.65824	-2.61858	-2.57715	-2.53428	-2.49042	-2.44612	-2.40206	-2.35899	-2.31774
39																				-3.17467	-3.12599	-3.08659	-3.05529	-3.03089	-3.01196	-2.99691	-2.98411	-2.97213	-2.95979	-2.94625	-2.93095	-2.91362	-2.89417	-2.87261	-2.84902	-2.82346	-2.79597	-2.76656	-2.7352	-2.70186	-2.66652	-2.62922	-2.59009	-2.54935	-2.50737	-2.46463	-2.42173	-2.37939	-2.3384
40																		-3.21551	-3.17094	-3.13076	-3.09485	-3.06399	-3.03858	-3.01831	-3.0022	-2.98895	-2.97715	-2.96557	-2.95321	-2.93941	-2.92382	-2.9063	-2.88688	-2.86567	-2.84281	-2.81838	-2.79241	-2.76486	-2.73566	-2.70468	-2.67183	-2.63705	-2.60038	-2.56195	-2.52205	-2.48109	-2.4396	-2.39827	-2.35785
41																	-3.20493	-3.17571	-3.14408	-3.11118	-3.07967	-3.05171	-3.02831	-3.00939	-2.99407	-2.98112	-2.96919	-2.95717	-2.9442	-2.92975	-2.9136	-2.89575	-2.87632	-2.85548	-2.8334	-2.81016	-2.78578	-2.76017	-2.73318	-2.70462	-2.67431	-2.64212	-2.60799	-2.57198	-2.53428	-2.49526	-2.45539	-2.41531	-2.37575
42															-3.21194	-3.19728	-3.18344	-3.16172	-3.13296	-3.10113	-3.07014	-3.04256	-3.01946	-3.00067	-2.98523	-2.97186	-2.95928	-2.94643	-2.93257	-2.91731	-2.90053	-2.88233	-2.8629	-2.84247	-2.82121	-2.7992	-2.77643	-2.75275	-2.72797	-2.70181	-2.67403	-2.64441	-2.61281	-2.57924	-2.54383	-2.50686	-2.46877	-2.43015	-2.3917
43													-3.2677	-3.19883	-3.18942	-3.18872	-3.17843	-3.15617	-3.12585	-3.0927	-3.0609	-3.03293	-3.0096	-2.99053	-2.97463	-2.96058	-2.94712	-2.93329	-2.91846	-2.90234	-2.88494	-2.86641	-2.84703	-2.82704	-2.80661	-2.78582	-2.76462	-2.74281	-2.72014	-2.69629	-2.67093	-2.64379	-2.61468	-2.58353	-2.55041	-2.51557	-2.4794	-2.44243	-2.40533
44													-3.21588	-3.18555	-3.18899	-3.18942	-3.17608	-3.15019	-3.11709	-3.08224	-3.04963	-3.02132	-2.99778	-2.9784	-2.96197	-2.94715	-2.93276	-2.91791	-2.9021	-2.88515	-2.86716	-2.84836	-2.82904	-2.80949	-2.78987	-2.77023	-2.75049	-2.73042	-2.70972	-2.68801	-2.66492	-2.64014	-2.6134	-2.5846	-2.55377	-2.5211	-2.48695	-2.4518	-2.4163
45													-3.20431	-3.18899	-3.19287	-3.1886	-3.17	-3.1401	-3.10458	-3.06864	-3.03572	-3.00743	-2.98389	-2.96428	-2.94733	-2.93174	-2.91639	-2.90053	-2.88377	-2.86604	-2.8475	-2.82845	-2.80921	-2.79006	-2.77117	-2.75257	-2.73414	-2.71563	-2.69669	-2.67692	-2.65591	-2.63329	-2.60879	-2.58226	-2.55368	-2.52321	-2.49116	-2.458	-2.42431
46													-3.2074	-3.19413	-3.19271	-3.18193	-3.1582	-3.12517	-3.08826	-3.05207	-3.01945	-2.99154	-2.96818	-2.9484	-2.93094	-2.91456	-2.89826	-2.88141	-2.86374	-2.84526	-2.82621	-2.80691	-2.78772	-2.76892	-2.75065	-2.73293	-2.71562	-2.69844	-2.68103	-2.66296	-2.6438	-2.62316	-2.60074	-2.57636	-2.54998	-2.52172	-2.49186	-2.46082	-2.42914
47													-3.21189	-3.19431	-3.18571	-3.16875	-3.14104	-3.10617	-3.06896	-3.03329	-3.00144	-2.97414	-2.95103	-2.93108	-2.91307	-2.89587	-2.87861	-2.86079	-2.84224	-2.82305	-2.8035	-2.78396	-2.76477	-2.74621	-2.72842	-2.7114	-2.69499	-2.67891	-2.66277	-2.64615	-2.6286	-2.60973	-2.58922	-2.56687	-2.54263	-2.51658	-2.48897	-2.46017	-2.4307
48													-3.21203	-3.1877	-3.17211	-3.15019	-3.11994	-3.08446	-3.04782	-3.0132	-2.98236	-2.95573	-2.93281	-2.9126	-2.89397	-2.8759	-2.85768	-2.83891	-2.8195	-2.79963	-2.7796	-2.75978	-2.74053	-2.7221	-2.70464	-2.68812	-2.67238	-2.65714	-2.64201	-2.62658	-2.6104	-2.59309	-2.57432	-2.55388	-2.53171	-2.50786	-2.48253	-2.45608	-2.42896
49													-3.20627	-3.17496	-3.1535	-3.12809	-3.09661	-3.06146	-3.02594	-2.9926	-2.9628	-2.93673	-2.91387	-2.89326	-2.8739	-2.85491	-2.83571	-2.816	-2.79578	-2.77524	-2.75473	-2.73461	-2.71522	-2.69681	-2.67951	-2.66328	-2.64799	-2.63333	-2.61896	-2.60447	-2.58942	-2.57346	-2.55625	-2.5376	-2.51741	-2.49573	-2.47271	-2.44867	-2.42401
50													-3.19524	-3.1578	-3.13188	-3.10432	-3.07259	-3.03835	-3.0042	-2.97214	-2.94322	-2.91751	-2.89449	-2.87332	-2.85312	-2.83316	-2.81298	-2.79236	-2.77136	-2.75019	-2.7292	-2.70874	-2.68914	-2.67063	-2.65332	-2.63719	-2.62211	-2.6078	-2.59394	-2.58014	-2.56601	-2.55119	-2.53538	-2.51838	-2.50008	-2.4805	-2.45978	-2.43818	-2.41605
51													-3.18039	-3.13812	-3.10911	-3.08046	-3.04912	-3.01607	-2.98326	-2.95229	-2.92397	-2.89835	-2.87494	-2.85304	-2.83191	-2.81096	-2.78982	-2.76833	-2.7466	-2.72484	-2.70338	-2.68255	-2.66266	-2.64393	-2.62646	-2.61025	-2.59517	-2.58098	-2.5674	-2.55406	-2.54063	-2.52676	-2.51217	-2.49667	-2.48015	-2.4626	-2.44413	-2.42494	-2.40534
52													-3.1633	-3.11762	-3.08668	-3.05769	-3.02708	-2.99522	-2.96356	-2.93338	-2.90534	-2.87951	-2.85551	-2.83275	-2.81064	-2.7887	-2.76663	-2.74435	-2.72194	-2.69963	-2.6777	-2.65648	-2.63624	-2.61718	-2.59941	-2.58294	-2.56767	-2.5534	-2.53988	-2.5268	-2.51385	-2.50073	-2.48719	-2.47304	-2.45816	-2.44252	-2.4262	-2.40937	-2.39225
53													-3.14531	-3.09755	-3.06562	-3.03677	-3.00701	-2.97619	-2.94538	-2.91564	-2.88758	-2.86129	-2.83651	-2.81281	-2.7897	-2.7668	-2.74389	-2.72089	-2.69788	-2.67507	-2.6527	-2.63107	-2.61041	-2.59093	-2.57274	-2.55585	-2.54021	-2.52567	-2.51201	-2.49898	-2.48633	-2.47378	-2.4611	-2.44812	-2.43472	-2.42085	-2.40654	-2.39193	-2.37717
54													-3.12739	-3.07874	-3.04655	-3.01813	-2.98919	-2.95918	-2.92891	-2.89928	-2.87091	-2.84397	-2.81831	-2.79363	-2.76955	-2.74578	-2.72212	-2.69849	-2.67497	-2.65171	-2.62893	-2.60687	-2.58575	-2.56577	-2.54704	-2.5296	-2.51344	-2.49845	-2.48447	-2.47132	-2.45877	-2.44659	-2.43459	-2.42259	-2.41048	-2.39818	-2.38571	-2.37313	-2.36057
55													-3.11012	-3.06165	-3.02975	-3.00195	-2.97372	-2.94428	-2.91425	-2.88447	-2.85559	-2.82787	-2.80129	-2.77566	-2.7507	-2.72616	-2.70186	-2.67772	-2.65377	-2.63013	-2.60696	-2.58447	-2.56286	-2.5423	-2.52293	-2.50483	-2.488	-2.47242	-2.45797	-2.44451	-2.43187	-2.41988	-2.40835	-2.39713	-2.38609	-2.37515	-2.36429	-2.35351	-2.3429
56													-3.09376	-3.04641	-3.01528	-2.98819	-2.96057	-2.9315	-2.90148	-2.87137	-2.84186	-2.81332	-2.78585	-2.75936	-2.73363	-2.70845	-2.68365	-2.65912	-2.63484	-2.61088	-2.58735	-2.56443	-2.54228	-2.5211	-2.50101	-2.48214	-2.46454	-2.44822	-2.43315	-2.41923	-2.40634	-2.39434	-2.38308	-2.37241	-2.3622	-2.35237	-2.34283	-2.33358	-2.32463
57													-3.07833	-3.03295	-3.00299	-2.97673	-2.94966	-2.92081	-2.89067	-2.86014	-2.82997	-2.80065	-2.77238	-2.74515	-2.7188	-2.69314	-2.66797	-2.64317	-2.61865	-2.59443	-2.57058	-2.54723	-2.52454	-2.50267	-2.48181	-2.46209	-2.44362	-2.42646	-2.41062	-2.39609	-2.38278	-2.37058	-2.35938	-2.34903	-2.33941	-2.33039	-2.32189	-2.31385	-2.30623
58													-3.0637	-3.02106	-2.99266	-2.96735	-2.94081	-2.91213	-2.88184	-2.85088	-2.82011	-2.79011	-2.76119	-2.73338	-2.70659	-2.6806	-2.65522	-2.63026	-2.6056	-2.58118	-2.55704	-2.53327	-2.51001	-2.48744	-2.46575	-2.44511	-2.42569	-2.40759	-2.39089	-2.37561	-2.36172	-2.34915	-2.33779	-2.32753	-2.31822	-2.30973	-2.30195	-2.29477	-2.28813
59													-3.04963	-3.01044	-2.98397	-2.95978	-2.93383	-2.90535	-2.87494	-2.84364	-2.81239	-2.78189	-2.75249	-2.7243	-2.69724	-2.67111	-2.64565	-2.62065	-2.59592	-2.57136	-2.54696	-2.52278	-2.49895	-2.47566	-2.45311	-2.43153	-2.4111	-2.39199	-2.37433	-2.35819	-2.34358	-2.33047	-2.31876	-2.30834	-2.29908	-2.29082	-2.28342	-2.27675	-2.27071
60													-3.03582	-3.00074	-2.97656	-2.95368	-2.92845	-2.90027	-2.86987	-2.83838	-2.80684	-2.77603	-2.74637	-2.718	-2.69087	-2.66474	-2.63934	-2.6144	-2.58968	-2.56504	-2.54041	-2.51585	-2.49146	-2.46745	-2.44403	-2.42147	-2.40001	-2.37985	-2.36117	-2.34408	-2.32864	-2.31483	-2.30258	-2.29179	-2.28231	-2.27399	-2.26665	-2.26014	-2.25434
61													-3.02194	-2.99155	-2.97001	-2.94867	-2.92432	-2.89661	-2.8664	-2.83493	-2.80333	-2.77243	-2.74273	-2.7144	-2.68737	-2.6614	-2.63618	-2.6114	-2.58676	-2.56209	-2.53728	-2.51236	-2.48744	-2.46272	-2.43846	-2.41493	-2.39243	-2.37121	-2.35147	-2.33338	-2.31701	-2.30238	-2.28944	-2.27808	-2.26815	-2.25949	-2.2519	-2.24522	-2.23929
62													-3.00762	-2.98242	-2.96386	-2.94428	-2.92103	-2.89399	-2.86419	-2.83297	-2.80155	-2.77081	-2.7413	-2.71321	-2.68646	-2.6608	-2.63588	-2.61134	-2.58685	-2.5622	-2.53725	-2.51202	-2.48661	-2.46123	-2.43616	-2.41172	-2.38821	-2.36594	-2.34515	-2.32603	-2.30868	-2.29315	-2.27938	-2.26729	-2.25671	-2.24746	-2.23935	-2.23219	-2.2258
63													-2.99248	-2.97286	-2.95756	-2.93999	-2.91804	-2.8919	-2.86275	-2.83204	-2.80105	-2.77072	-2.74163	-2.71396	-2.68766	-2.66243	-2.63792	-2.6137	-2.58944	-2.56487	-2.53984	-2.51436	-2.48852	-2.46255	-2.43675	-2.41146	-2.38702	-2.36376	-2.34195	-2.32182	-2.30348	-2.287	-2.27233	-2.25938	-2.24798	-2.23796	-2.2291	-2.2212	-2.21407
64													-2.97608	-2.96234	-2.95052	-2.93516	-2.91473	-2.88972	-2.86148	-2.83153	-2.80122	-2.77153	-2.74306	-2.71601	-2.6903	-2.66563	-2.64162	-2.61782	-2.59385	-2.56943	-2.54439	-2.51874	-2.49256	-2.46611	-2.43969	-2.41365	-2.38838	-2.36423	-2.3415	-2.32042	-2.30113	-2.2837	-2.26809	-2.25421	-2.24189	-2.23094	-2.22115	-2.21229	-2.20419
65													-2.95797	-2.95027	-2.94208	-2.9291	-2.91039	-2.88672	-2.85961	-2.83067	-2.80128	-2.77245	-2.7448	-2.71853	-2.69356	-2.66957	-2.64615	-2.62284	-2.59925	-2.57506	-2.55011	-2.52439	-2.498	-2.47119	-2.44429	-2.41767	-2.39172	-2.36683	-2.3433	-2.32138	-2.30123	-2.2829	-2.26638	-2.25155	-2.23825	-2.22629	-2.21544	-2.20549	-2.19625
66													-2.93765	-2.93602	-2.93156	-2.92107	-2.90422	-2.8821	-2.85634	-2.82862	-2.80036	-2.7726	-2.74595	-2.72061	-2.6965	-2.6733	-2.65057	-2.62784	-2.60471	-2.58086	-2.55612	-2.53046	-2.504	-2.477	-2.4498	-2.42278	-2.39636	-2.37091	-2.34676	-2.32417	-2.30329	-2.28418	-2.26681	-2.25108	-2.23682	-2.22383	-2.21187	-2.20074	-2.19026
67													-2.91463	-2.91898	-2.9182	-2.91027	-2.8954	-2.87498	-2.85075	-2.82445	-2.79753	-2.77102	-2.74552	-2.72126	-2.69813	-2.67582	-2.65388	-2.63183	-2.60927	-2.58588	-2.56147	-2.53603	-2.50969	-2.48271	-2.45542	-2.42823	-2.40156	-2.37579	-2.35125	-2.3282	-2.30677	-2.28705	-2.26898	-2.25245	-2.2373	-2.22331	-2.21026	-2.19795	-2.18619
68													-2.88838	-2.89849	-2.90131	-2.89592	-2.88311	-2.8645	-2.84196	-2.81725	-2.79183	-2.76672	-2.74253	-2.71947	-2.69744	-2.67612	-2.65507	-2.63382	-2.61195	-2.58915	-2.56524	-2.54021	-2.51419	-2.48745	-2.46033	-2.43325	-2.4066	-2.38078	-2.35612	-2.33285	-2.31113	-2.291	-2.27242	-2.25526	-2.23935	-2.22448	-2.21042	-2.19696	-2.18396
69													-2.85846	-2.87399	-2.88022	-2.87731	-2.86657	-2.84985	-2.82912	-2.80614	-2.78235	-2.75878	-2.73602	-2.71428	-2.69347	-2.67325	-2.65321	-2.63287	-2.61183	-2.58977	-2.56654	-2.54213	-2.51667	-2.49044	-2.46377	-2.43707	-2.41076	-2.3852	-2.36072	-2.33754	-2.3158	-2.29553	-2.27668	-2.2591	-2.24262	-2.22703	-2.21209	-2.19763	-2.18348
70													-2.82447	-2.84496	-2.85435	-2.8538	-2.8451	-2.83032	-2.81147	-2.79032	-2.7683	-2.74639	-2.72517	-2.70487	-2.68537	-2.66637	-2.64744	-2.62815	-2.60808	-2.58695	-2.56461	-2.54104	-2.5164	-2.49095	-2.46503	-2.43905	-2.41339	-2.38843	-2.36446	-2.3417	-2.32025	-2.30015	-2.2813	-2.26357	-2.24676	-2.23066	-2.21505	-2.19974	-2.1846
71													-2.78611	-2.81105	-2.82328	-2.8249	-2.81818	-2.80534	-2.78843	-2.76919	-2.74902	-2.72887	-2.70931	-2.69053	-2.67246	-2.65478	-2.63711	-2.619	-2.60007	-2.58005	-2.5588	-2.53633	-2.51277	-2.4884	-2.46355	-2.43861	-2.41396	-2.38994	-2.36684	-2.34484	-2.32403	-2.30441	-2.28589	-2.2683	-2.25144	-2.23508	-2.21903	-2.2031	-2.18717
72													-2.74324	-2.77204	-2.78674	-2.79034	-2.78549	-2.77456	-2.7596	-2.74234	-2.72408	-2.70578	-2.68796	-2.67081	-2.65426	-2.63803	-2.62172	-2.60494	-2.58733	-2.56862	-2.54868	-2.52755	-2.50535	-2.48236	-2.4589	-2.43534	-2.41204	-2.38933	-2.36745	-2.34657	-2.32675	-2.30796	-2.29008	-2.27295	-2.25633	-2.24002	-2.22379	-2.20749	-2.19102
73													-2.69589	-2.72792	-2.7447	-2.75004	-2.74694	-2.73786	-2.72486	-2.70959	-2.69331	-2.67692	-2.66091	-2.64548	-2.63055	-2.61587	-2.60106	-2.58576	-2.56962	-2.55241	-2.53402	-2.51446	-2.4939	-2.47258	-2.45082	-2.42897	-2.40736	-2.3863	-2.366	-2.34659	-2.32811	-2.31049	-2.2936	-2.27724	-2.26119	-2.24521	-2.2291	-2.21271	-2.19594
74													-2.64429	-2.67892	-2.69738	-2.7042	-2.7027	-2.69541	-2.68434	-2.67107	-2.6568	-2.64236	-2.62823	-2.61459	-2.60137	-2.58834	-2.57516	-2.56147	-2.54698	-2.53145	-2.5148	-2.49707	-2.47839	-2.45901	-2.43924	-2.41941	-2.39982	-2.38073	-2.36234	-2.34474	-2.32792	-2.3118	-2.29622	-2.28097	-2.26578	-2.25044	-2.23474	-2.21853	-2.20175
75													-2.58892	-2.62551	-2.64524	-2.65329	-2.65324	-2.64764	-2.63845	-2.62718	-2.61492	-2.60247	-2.59026	-2.57848	-2.56705	-2.55576	-2.54431	-2.53237	-2.51966	-2.50599	-2.49128	-2.47556	-2.459	-2.44181	-2.4243	-2.40675	-2.38946	-2.37265	-2.35646	-2.34096	-2.32612	-2.31181	-2.29784	-2.28397	-2.26995	-2.25554	-2.24053	-2.22478	-2.20824
76													-2.53043	-2.56839	-2.58901	-2.59805	-2.59928	-2.59528	-2.58792	-2.5786	-2.56836	-2.55791	-2.54765	-2.53776	-2.52818	-2.51871	-2.50907	-2.49899	-2.48819	-2.47651	-2.4639	-2.45038	-2.43612	-2.42134	-2.40629	-2.39127	-2.37651	-2.36221	-2.34848	-2.33534	-2.32273	-2.31048	-2.29838	-2.28617	-2.27358	-2.26035	-2.24628	-2.23125	-2.2152
77													-2.46974	-2.50852	-2.52967	-2.53947	-2.54183	-2.53931	-2.53371	-2.52631	-2.51805	-2.50959	-2.50129	-2.49332	-2.48561	-2.47802	-2.47027	-2.46211	-2.45332	-2.44375	-2.43334	-2.42216	-2.41035	-2.39812	-2.38571	-2.37337	-2.36133	-2.34973	-2.33864	-2.32807	-2.31788	-2.30791	-2.29789	-2.28755	-2.2766	-2.26478	-2.25188	-2.23777	-2.22244
78													-2.40794	-2.44704	-2.46842	-2.47877	-2.48211	-2.48098	-2.47704	-2.47149	-2.46518	-2.45867	-2.45232	-2.44625	-2.44045	-2.43474	-2.42891	-2.42273	-2.416	-2.4086	-2.40048	-2.39171	-2.38244	-2.37285	-2.36317	-2.35363	-2.34441	-2.33563	-2.32732	-2.31943	-2.31181	-2.30425	-2.29646	-2.28815	-2.279	-2.26875	-2.25719	-2.24419	-2.22975
79													-2.34629	-2.3853	-2.40665	-2.41737	-2.42156	-2.42169	-2.41933	-2.41555	-2.41111	-2.4065	-2.40205	-2.39787	-2.39393	-2.3901	-2.38619	-2.382	-2.37734	-2.37212	-2.36631	-2.35998	-2.35326	-2.34634	-2.33943	-2.33272	-2.32636	-2.32044	-2.31494	-2.30979	-2.3048	-2.29972	-2.29425	-2.28805	-2.2808	-2.27224	-2.26213	-2.25037	-2.23695
80													-2.28615	-2.32474	-2.34586	-2.3568	-2.36173	-2.36302	-2.36213	-2.36002	-2.35735	-2.35457	-2.35194	-2.34957	-2.34745	-2.34546	-2.34343	-2.34117	-2.33855	-2.33547	-2.33193	-2.328	-2.3238	-2.31951	-2.31532	-2.31139	-2.30785	-2.30474	-2.30203	-2.2996	-2.29722	-2.29461	-2.29145	-2.28738	-2.28207	-2.27523	-2.26664	-2.25618	-2.24386
81													-2.22898	-2.2669	-2.28763	-2.29869	-2.30424	-2.30658	-2.30705	-2.3065	-2.30549	-2.30442	-2.30351	-2.30287	-2.30247	-2.30223	-2.30198	-2.30158	-2.30091	-2.29989	-2.29852	-2.29687	-2.29508	-2.2933	-2.29171	-2.29044	-2.28959	-2.28918	-2.28914	-2.2893	-2.28943	-2.28921	-2.28829	-2.2863	-2.28288	-2.27774	-2.27065	-2.26151	-2.2503
82													-2.17622	-2.21329	-2.23355	-2.24465	-2.25074	-2.25402	-2.25573	-2.2566	-2.25711	-2.25761	-2.25829	-2.25924	-2.26044	-2.26181	-2.26323	-2.26456	-2.26569	-2.26657	-2.26721	-2.26769	-2.26812	-2.26867	-2.26947	-2.27066	-2.2723	-2.27439	-2.27681	-2.27938	-2.28184	-2.28384	-2.28501	-2.28496	-2.28332	-2.27979	-2.27414	-2.26625	-2.25614
83													-2.12926	-2.1654	-2.18514	-2.19623	-2.20278	-2.2069	-2.20971	-2.21184	-2.21373	-2.21563	-2.21773	-2.22011	-2.22274	-2.22557	-2.22848	-2.23135	-2.23409	-2.23668	-2.23911	-2.24148	-2.2439	-2.24651	-2.24945	-2.25282	-2.25667	-2.26096	-2.26558	-2.2703	-2.27483	-2.27881	-2.28185	-2.28353	-2.2835	-2.28142	-2.27707	-2.27033	-2.26122
84													-2.08938	-2.12455	-2.14378	-2.15485	-2.1618	-2.16664	-2.17041	-2.17365	-2.17672	-2.17984	-2.18317	-2.18678	-2.19065	-2.19472	-2.19891	-2.2031	-2.20723	-2.21126	-2.21522	-2.21919	-2.22328	-2.22764	-2.23238	-2.23759	-2.2433	-2.24946	-2.25592	-2.26245	-2.26873	-2.27439	-2.279	-2.28217	-2.2835	-2.28266	-2.27943	-2.27368	-2.26543
85													-2.05768	-2.09192	-2.11068	-2.12173	-2.12902	-2.13448	-2.13906	-2.14322	-2.14727	-2.1514	-2.15574	-2.16035	-2.16523	-2.17032	-2.17553	-2.18079	-2.18602	-2.1912	-2.19637	-2.20161	-2.20703	-2.21275	-2.2189	-2.22556	-2.23273	-2.24035	-2.24825	-2.25619	-2.26384	-2.27081	-2.27667	-2.281	-2.28339	-2.28354	-2.28119	-2.27622	-2.26866
86													-2.03505	-2.06843	-2.0868	-2.09784	-2.10542	-2.11139	-2.11661	-2.12151	-2.12632	-2.13123	-2.13634	-2.14171	-2.14734	-2.15318	-2.15915	-2.16517	-2.1712	-2.1772	-2.18323	-2.18936	-2.1957	-2.20238	-2.20952	-2.21717	-2.22535	-2.23398	-2.24288	-2.25179	-2.26039	-2.26826	-2.27498	-2.2801	-2.28324	-2.28407	-2.28233	-2.27792	-2.27084
87													-2.02211	-2.05474	-2.07279	-2.08386	-2.09169	-2.09805	-2.10375	-2.10917	-2.11452	-2.11995	-2.12557	-2.13144	-2.13755	-2.14385	-2.15028	-2.15676	-2.16325	-2.16972	-2.17623	-2.18285	-2.18969	-2.19688	-2.20454	-2.21272	-2.22143	-2.23058	-2.24	-2.24942	-2.2585	-2.26684	-2.274	-2.27955	-2.28308	-2.28425	-2.28284	-2.27871	-2.27189
88													-2.01921	-2.05119	-2.06903	-2.08014	-2.08817	-2.09482	-2.10082	-2.10655	-2.11219	-2.11789	-2.12376	-2.12985	-2.13615	-2.14262	-2.1492	-2.15581	-2.16241	-2.16898	-2.17557	-2.18226	-2.18916	-2.19641	-2.20411	-2.21233	-2.22107	-2.23024	-2.23969	-2.24913	-2.25824	-2.2666	-2.27378	-2.27934	-2.28289	-2.28409	-2.28269	-2.27859	-2.27178
89													-2.02638	-2.05782	-2.07555	-2.08673	-2.09491	-2.1017	-2.10784	-2.11365	-2.11934	-2.12505	-2.13089	-2.13692	-2.14312	-2.14946	-2.15587	-2.16228	-2.16864	-2.17493	-2.18121	-2.18755	-2.19407	-2.20091	-2.20818	-2.21595	-2.22422	-2.23293	-2.24191	-2.25089	-2.25955	-2.26748	-2.27426	-2.27945	-2.28265	-2.28354	-2.28186	-2.27751	-2.27049
90													-2.04337	-2.07437	-2.09204	-2.10331	-2.11157	-2.11839	-2.12447	-2.13015	-2.13565	-2.14111	-2.14665	-2.15233	-2.15814	-2.16405	-2.16998	-2.17586	-2.18163	-2.18729	-2.19286	-2.19845	-2.20416	-2.21014	-2.21652	-2.22336	-2.23069	-2.23845	-2.24649	-2.25455	-2.26231	-2.26939	-2.27536	-2.27979	-2.28231	-2.28256	-2.28033	-2.27548	-2.26803
91													-2.06966	-2.10025	-2.11792	-2.12927	-2.13755	-2.14426	-2.1501	-2.15543	-2.16048	-2.16544	-2.17041	-2.17547	-2.18062	-2.18581	-2.19096	-2.196	-2.20085	-2.20552	-2.21002	-2.21447	-2.21897	-2.22367	-2.22871	-2.23419	-2.24013	-2.2465	-2.25315	-2.25985	-2.26631	-2.27213	-2.27692	-2.28026	-2.28177	-2.28112	-2.27807	-2.2725	-2.26443
92													-2.10443	-2.13463	-2.15231	-2.16371	-2.17191	-2.17838	-2.1838	-2.18857	-2.19295	-2.19714	-2.20129	-2.20547	-2.20969	-2.21389	-2.21799	-2.22189	-2.22553	-2.22889	-2.23199	-2.23493	-2.23785	-2.2409	-2.24422	-2.24793	-2.25208	-2.25665	-2.26152	-2.26649	-2.27126	-2.27549	-2.27877	-2.28072	-2.28094	-2.27913	-2.27506	-2.26859	-2.25974
93													-2.1467	-2.17644	-2.1941	-2.2055	-2.21353	-2.2196	-2.22442	-2.22842	-2.2319	-2.2351	-2.23819	-2.24126	-2.2443	-2.24727	-2.25006	-2.25257	-2.25472	-2.25648	-2.25788	-2.25903	-2.26004	-2.2611	-2.26236	-2.26395	-2.26597	-2.26839	-2.27115	-2.27405	-2.27684	-2.27917	-2.28068	-2.28099	-2.27972	-2.27656	-2.27129	-2.26379	-2.25405
94													-2.1953	-2.22444	-2.24201	-2.25332	-2.26107	-2.26659	-2.27064	-2.27366	-2.27604	-2.27803	-2.27985	-2.28158	-2.28323	-2.28475	-2.28601	-2.2869	-2.28733	-2.28726	-2.28672	-2.28579	-2.28464	-2.28343	-2.28235	-2.28155	-2.28115	-2.28116	-2.28154	-2.28212	-2.28267	-2.28289	-2.28242	-2.28091	-2.27798	-2.27335	-2.26678	-2.25815	-2.24746
95													-2.24893	-2.27729	-2.29463	-2.30574	-2.31307	-2.3179	-2.32099	-2.32287	-2.32394	-2.32454	-2.32488	-2.32509	-2.32517	-2.32504	-2.32459	-2.32367	-2.32219	-2.3201	-2.31741	-2.31423	-2.3107	-2.30702	-2.30338	-2.29999	-2.29696	-2.29435	-2.29215	-2.29023	-2.28838	-2.28633	-2.28376	-2.2803	-2.27563	-2.26945	-2.26153	-2.25175	-2.2401
96													-2.30626	-2.33355	-2.35049	-2.36125	-2.36802	-2.37201	-2.37399	-2.37454	-2.37414	-2.37317	-2.37188	-2.3704	-2.36874	-2.36682	-2.36451	-2.36164	-2.35811	-2.35385	-2.34888	-2.34329	-2.33725	-2.33095	-2.32463	-2.31849	-2.3127	-2.30736	-2.30246	-2.29794	-2.2936	-2.28921	-2.28447	-2.27903	-2.27259	-2.26486	-2.2556	-2.2447	-2.23213
97													-2.36594	-2.39183	-2.40814	-2.41838	-2.42443	-2.42742	-2.42813	-2.42721	-2.42519	-2.4225	-2.41943	-2.41613	-2.41262	-2.4088	-2.40451	-2.3996	-2.39392	-2.3874	-2.38006	-2.37198	-2.36334	-2.35436	-2.34528	-2.33635	-2.32775	-2.31961	-2.31199	-2.30483	-2.29799	-2.29126	-2.28436	-2.27698	-2.26881	-2.25958	-2.24906	-2.23713	-2.22374
98													-2.42668	-2.45076	-2.46618	-2.4757	-2.48087	-2.48271	-2.48202	-2.47949	-2.47572	-2.47119	-2.46624	-2.46102	-2.45555	-2.44974	-2.44341	-2.43638	-2.42851	-2.41969	-2.40995	-2.39936	-2.38811	-2.37644	-2.36461	-2.35289	-2.3415	-2.33061	-2.3203	-2.31055	-2.30127	-2.29227	-2.2833	-2.27406	-2.26428	-2.25367	-2.24201	-2.22917	-2.21511
99													-2.48729	-2.5091	-2.52332	-2.5319	-2.53602	-2.53658	-2.53436	-2.53011	-2.52449	-2.51803	-2.51111	-2.50389	-2.49642	-2.48856	-2.48016	-2.47099	-2.46091	-2.4498	-2.43767	-2.42461	-2.4108	-2.3965	-2.38199	-2.36756	-2.35347	-2.33992	-2.32703	-2.31483	-2.30324	-2.2921	-2.2812	-2.27027	-2.25902	-2.2472	-2.23458	-2.22102	-2.20646
100													-2.5467	-2.56573	-2.57843	-2.58585	-2.58877	-2.58791	-2.58406	-2.578	-2.57045	-2.562	-2.55305	-2.5438	-2.53427	-2.52436	-2.51387	-2.50258	-2.49032	-2.47697	-2.46252	-2.44706	-2.43079	-2.41397	-2.39691	-2.37992	-2.36329	-2.34725	-2.33196	-2.31748	-2.30376	-2.29069	-2.27806	-2.26563	-2.25314	-2.24032	-2.22695	-2.21288	-2.19803
101													-2.60399	-2.61973	-2.63057	-2.63661	-2.63817	-2.63579	-2.63023	-2.6223	-2.61277	-2.60229	-2.59128	-2.57997	-2.56839	-2.55643	-2.54388	-2.53051	-2.51613	-2.50062	-2.48395	-2.46623	-2.44765	-2.42847	-2.40904	-2.38969	-2.37073	-2.35242	-2.33496	-2.31843	-2.30283	-2.28806	-2.27395	-2.26027	-2.24677	-2.23319	-2.21931	-2.20497	-2.19007
102													-2.65844	-2.67036	-2.67901	-2.68346	-2.68352	-2.67953	-2.6722	-2.66237	-2.65085	-2.63832	-2.62526	-2.6119	-2.59829	-2.5843	-2.56974	-2.55436	-2.53795	-2.52039	-2.50165	-2.48182	-2.4611	-2.43979	-2.41821	-2.39674	-2.3757	-2.35539	-2.33603	-2.31773	-2.30052	-2.28433	-2.26901	-2.25435	-2.24011	-2.22603	-2.2119	-2.19753	-2.18282
103													-2.70948	-2.71709	-2.72324	-2.7259	-2.72435	-2.7187	-2.70958	-2.69784	-2.68433	-2.66978	-2.65468	-2.6393	-2.6237	-2.60775	-2.59124	-2.57394	-2.55561	-2.53614	-2.51548	-2.49374	-2.47111	-2.44789	-2.42443	-2.40111	-2.37828	-2.35627	-2.33531	-2.31555	-2.29704	-2.27973	-2.26349	-2.24814	-2.23343	-2.21912	-2.20499	-2.19083	-2.17654
104													-2.75674	-2.75957	-2.76293	-2.76365	-2.76041	-2.75307	-2.74217	-2.72856	-2.71311	-2.69658	-2.6795	-2.66216	-2.64462	-2.62678	-2.60841	-2.58929	-2.56917	-2.54794	-2.52555	-2.5021	-2.47779	-2.45293	-2.42787	-2.403	-2.3787	-2.3553	-2.33306	-2.31216	-2.29267	-2.27455	-2.2577	-2.24193	-2.22703	-2.21275	-2.19885	-2.18514	-2.17148
105													-2.79998	-2.79764	-2.79798	-2.79664	-2.79167	-2.78266	-2.77003	-2.75461	-2.7373	-2.71887	-2.69988	-2.68065	-2.66126	-2.64161	-2.62149	-2.60065	-2.57889	-2.55606	-2.53214	-2.5072	-2.48147	-2.45523	-2.42886	-2.40276	-2.37731	-2.35285	-2.32968	-2.30796	-2.2878	-2.26917	-2.252	-2.23609	-2.22125	-2.20723	-2.1938	-2.18074	-2.16789
106													-2.83911	-2.83128	-2.82844	-2.82497	-2.81828	-2.80765	-2.79338	-2.77625	-2.75718	-2.73696	-2.71618	-2.69516	-2.67402	-2.65266	-2.63089	-2.60848	-2.58521	-2.56096	-2.53569	-2.5095	-2.48259	-2.45526	-2.42789	-2.40086	-2.37459	-2.34941	-2.32562	-2.30341	-2.28288	-2.26405	-2.24682	-2.23103	-2.21648	-2.20292	-2.19013	-2.17787	-2.16599
107													-2.87417	-2.86063	-2.8545	-2.84888	-2.84053	-2.82838	-2.81259	-2.79391	-2.77322	-2.75135	-2.7289	-2.70622	-2.68344	-2.66049	-2.63719	-2.61334	-2.58872	-2.56322	-2.53681	-2.50958	-2.48175	-2.45361	-2.42552	-2.39789	-2.37111	-2.34553	-2.32143	-2.29903	-2.27844	-2.25966	-2.24261	-2.22716	-2.21309	-2.20016	-2.18814	-2.17681	-2.16598
108													-2.90528	-2.88591	-2.87647	-2.86875	-2.85883	-2.8453	-2.82817	-2.8081	-2.78598	-2.76263	-2.73866	-2.71447	-2.69018	-2.66577	-2.64108	-2.61592	-2.5901	-2.56352	-2.53617	-2.50813	-2.47962	-2.45093	-2.42242	-2.39448	-2.3675	-2.34181	-2.31771	-2.29541	-2.275	-2.25651	-2.23986	-2.22491	-2.21146	-2.19928	-2.18813	-2.17778	-2.16803
109													-2.93263	-2.90744	-2.89473	-2.88502	-2.87367	-2.85894	-2.84065	-2.81941	-2.79606	-2.77143	-2.74614	-2.72059	-2.69496	-2.66923	-2.64329	-2.61696	-2.5901	-2.56262	-2.53451	-2.50588	-2.47692	-2.44794	-2.41928	-2.39131	-2.3644	-2.33889	-2.31506	-2.29309	-2.2731	-2.2551	-2.23901	-2.2247	-2.21197	-2.20059	-2.19033	-2.18096	-2.17227
110													-2.95648	-2.92559	-2.90974	-2.89817	-2.88558	-2.86984	-2.85063	-2.82845	-2.80411	-2.77842	-2.75202	-2.72531	-2.6985	-2.67161	-2.64456	-2.61723	-2.58948	-2.56126	-2.53258	-2.50355	-2.47437	-2.44534	-2.41677	-2.38903	-2.36246	-2.33738	-2.31405	-2.29264	-2.27325	-2.25589	-2.24048	-2.22689	-2.21492	-2.20435	-2.19495	-2.18649	-2.17879
111													-2.97714	-2.94077	-2.92197	-2.90873	-2.89508	-2.87857	-2.85868	-2.83581	-2.81073	-2.78423	-2.75693	-2.72928	-2.70148	-2.67361	-2.64562	-2.61743	-2.58895	-2.56015	-2.53108	-2.50184	-2.47265	-2.44378	-2.41554	-2.38825	-2.36226	-2.33783	-2.3152	-2.29453	-2.2759	-2.25929	-2.24464	-2.2318	-2.22058	-2.21077	-2.20214	-2.19448	-2.1876
112													-2.99496	-2.95343	-2.93192	-2.91722	-2.90272	-2.88565	-2.86532	-2.84202	-2.81647	-2.78941	-2.76147	-2.73309	-2.70451	-2.67584	-2.64708	-2.6182	-2.58915	-2.55994	-2.53064	-2.50137	-2.47236	-2.44385	-2.41614	-2.38952	-2.3643	-2.34071	-2.31896	-2.29917	-2.2814	-2.26562	-2.25175	-2.23965	-2.22912	-2.21997	-2.21198	-2.20494	-2.19868
113													-3.01034	-2.96408	-2.94012	-2.92416	-2.90901	-2.89159	-2.87103	-2.84755	-2.82178	-2.79443	-2.7661	-2.73723	-2.70809	-2.67882	-2.64947	-2.62006	-2.5906	-2.56114	-2.53177	-2.50265	-2.47399	-2.44602	-2.41901	-2.39325	-2.36896	-2.34638	-2.32564	-2.30683	-2.29	-2.27508	-2.26199	-2.25057	-2.24064	-2.232	-2.22445	-2.21781	-2.21192
114													-3.02375	-2.97323	-2.94712	-2.93009	-2.91444	-2.89683	-2.87624	-2.85279	-2.82704	-2.79964	-2.77118	-2.74206	-2.71259	-2.68293	-2.65318	-2.62342	-2.59372	-2.56416	-2.53488	-2.50605	-2.47789	-2.45062	-2.42448	-2.39971	-2.37652	-2.35505	-2.33543	-2.31769	-2.30183	-2.28778	-2.27541	-2.26458	-2.25511	-2.2468	-2.23947	-2.23297	-2.22716
115													-3.03571	-2.98146	-2.9535	-2.93555	-2.9195	-2.9018	-2.88131	-2.85806	-2.83253	-2.80531	-2.77694	-2.74782	-2.71824	-2.6884	-2.65846	-2.62853	-2.59874	-2.56923	-2.54019	-2.51179	-2.48427	-2.45784	-2.4327	-2.40906	-2.38706	-2.36681	-2.34838	-2.33175	-2.31687	-2.30365	-2.29194	-2.28158	-2.27239	-2.2642	-2.25686	-2.25021	-2.24416
116													-3.0468	-2.9894	-2.95986	-2.9411	-2.92468	-2.90691	-2.88657	-2.86361	-2.83844	-2.81159	-2.78353	-2.75462	-2.72515	-2.69534	-2.66539	-2.63547	-2.60576	-2.57646	-2.54779	-2.51996	-2.4932	-2.46771	-2.44368	-2.42126	-2.40055	-2.38159	-2.36438	-2.34887	-2.33496	-2.32251	-2.31136	-2.30133	-2.29225	-2.28396	-2.27632	-2.26923	-2.26262
117													-3.05765	-2.99772	-2.96684	-2.94732	-2.93047	-2.91255	-2.89232	-2.86966	-2.84493	-2.81857	-2.79097	-2.76246	-2.73331	-2.70374	-2.67397	-2.64423	-2.61476	-2.5858	-2.55763	-2.53048	-2.50458	-2.48013	-2.45729	-2.43616	-2.41678	-2.39915	-2.38319	-2.36879	-2.3558	-2.34404	-2.33333	-2.32348	-2.31431	-2.30568	-2.29748	-2.28965	-2.28216
118													-3.06887	-3.00707	-2.97512	-2.95482	-2.9374	-2.91915	-2.89886	-2.87642	-2.8521	-2.82627	-2.79925	-2.77129	-2.74262	-2.71346	-2.68406	-2.65467	-2.62558	-2.59711	-2.56954	-2.54316	-2.51821	-2.49487	-2.47327	-2.45347	-2.43545	-2.41914	-2.40441	-2.39108	-2.37895	-2.3678	-2.35741	-2.34757	-2.33812	-2.32892	-2.3199	-2.31104	-2.30234
119													-3.08104	-3.01809	-2.98533	-2.96421	-2.946	-2.92714	-2.90653	-2.88409	-2.86007	-2.83474	-2.80832	-2.78101	-2.75295	-2.72436	-2.69547	-2.66658	-2.63802	-2.61014	-2.58328	-2.55774	-2.53379	-2.51159	-2.49125	-2.47278	-2.45611	-2.44111	-2.42757	-2.41525	-2.4039	-2.39324	-2.38302	-2.37304	-2.36311	-2.35313	-2.34305	-2.33288	-2.3227
120													-3.09458	-3.0313	-2.99805	-2.97605	-2.95679	-2.93697	-2.91567	-2.89292	-2.86896	-2.84399	-2.81814	-2.79149	-2.76413	-2.73622	-2.70797	-2.67971	-2.65179	-2.62459	-2.59851	-2.57388	-2.55095	-2.5299	-2.51081	-2.49365	-2.47829	-2.46453	-2.4521	-2.4407	-2.43001	-2.41972	-2.40955	-2.39925	-2.38867	-2.37771	-2.36634	-2.35464	-2.34273
121													-3.10964	-3.04698	-3.01367	-2.99082	-2.97026	-2.94906	-2.92664	-2.90318	-2.87895	-2.85412	-2.8287	-2.80268	-2.77603	-2.74886	-2.72135	-2.69381	-2.66661	-2.64019	-2.61493	-2.59121	-2.56931	-2.54938	-2.53149	-2.51556	-2.50143	-2.48881	-2.47739	-2.4668	-2.45665	-2.44659	-2.4363	-2.42554	-2.41414	-2.40201	-2.38917	-2.37574	-2.36188
122													-3.126	-3.06509	-3.03232	-3.00879	-2.98674	-2.9638	-2.93979	-2.91515	-2.89026	-2.86524	-2.84005	-2.81453	-2.78856	-2.76214	-2.73542	-2.70866	-2.68226	-2.65664	-2.63223	-2.60943	-2.58851	-2.56964	-2.55285	-2.53805	-2.52501	-2.51341	-2.50285	-2.4929	-2.48314	-2.47315	-2.4626	-2.45122	-2.43883	-2.42538	-2.41092	-2.39559	-2.37965
123													-3.14297	-3.0851	-3.05374	-3.02991	-3.00637	-2.9814	-2.95538	-2.92909	-2.90309	-2.87753	-2.85228	-2.82708	-2.80168	-2.77599	-2.75006	-2.72412	-2.69853	-2.67373	-2.65016	-2.62823	-2.60822	-2.59031	-2.5745	-2.56068	-2.54856	-2.53778	-2.52789	-2.51841	-2.50885	-2.49876	-2.48778	-2.47561	-2.4621	-2.4472	-2.43098	-2.41366	-2.39552
124													-3.1593	-3.10592	-3.07713	-3.05369	-3.02893	-3.00186	-2.97353	-2.94519	-2.91764	-2.89114	-2.86552	-2.84041	-2.81545	-2.7904	-2.76522	-2.74009	-2.71531	-2.69132	-2.66856	-2.64743	-2.62823	-2.61113	-2.59613	-2.58308	-2.57167	-2.56149	-2.55204	-2.5428	-2.53322	-2.52283	-2.51123	-2.49813	-2.48335	-2.46687	-2.44881	-2.42942	-2.40903
125													-3.17332	-3.12587	-3.10108	-3.07912	-3.05377	-3.02483	-2.99411	-2.96345	-2.93402	-2.90622	-2.87991	-2.85465	-2.82993	-2.80542	-2.78094	-2.75657	-2.73259	-2.70936	-2.68734	-2.66691	-2.64839	-2.63192	-2.61752	-2.605	-2.59404	-2.58419	-2.57491	-2.56564	-2.55579	-2.54487	-2.53245	-2.51823	-2.50205	-2.4839	-2.46393	-2.44243	-2.41979
126													-3.18318	-3.14278	-3.12359	-3.10458	-3.0797	-3.04952	-3.01666	-2.98366	-2.95215	-2.9228	-2.89554	-2.86988	-2.84524	-2.82113	-2.79727	-2.77362	-2.75037	-2.72786	-2.7065	-2.68666	-2.66865	-2.65262	-2.63857	-2.62631	-2.6155	-2.60567	-2.59624	-2.58663	-2.57623	-2.56452	-2.55105	-2.53554	-2.51781	-2.49789	-2.47596	-2.45234	-2.42749
127													-3.18761	-3.15441	-3.14227	-3.12791	-3.10499	-3.07464	-3.0403	-3.00526	-2.97174	-2.94074	-2.91236	-2.88614	-2.86143	-2.83761	-2.81428	-2.7913	-2.76874	-2.74689	-2.72609	-2.70672	-2.68904	-2.67324	-2.65928	-2.64698	-2.63599	-2.62582	-2.6159	-2.60561	-2.59433	-2.58154	-2.56678	-2.54976	-2.53034	-2.50856	-2.48463	-2.4589	-2.43191
128													-3.1871	-3.15924	-3.15481	-3.14673	-3.12753	-3.09849	-3.06374	-3.02734	-2.99216	-2.95965	-2.93016	-2.90332	-2.87846	-2.85487	-2.83202	-2.80966	-2.78776	-2.7665	-2.7462	-2.72716	-2.70966	-2.69385	-2.67972	-2.66706	-2.65555	-2.64468	-2.63388	-2.62254	-2.61004	-2.59585	-2.57953	-2.56079	-2.53952	-2.51578	-2.4898	-2.46201	-2.43296
129													-3.18599	-3.15789	-3.15994	-3.15901	-3.14516	-3.11912	-3.08538	-3.04867	-3.01252	-2.9789	-2.9485	-2.92113	-2.89614	-2.87277	-2.85041	-2.82867	-2.80741	-2.78673	-2.76686	-2.74806	-2.73059	-2.71457	-2.69999	-2.68668	-2.67429	-2.66235	-2.65029	-2.63752	-2.62343	-2.60751	-2.58933	-2.56864	-2.54534	-2.51953	-2.49149	-2.46167	-2.43066
130													-3.1957	-3.15538	-3.15902	-3.16419	-3.15647	-3.13488	-3.10365	-3.06789	-3.0317	-2.99763	-2.96674	-2.93908	-2.9141	-2.89105	-2.86924	-2.84816	-2.82758	-2.80748	-2.78802	-2.76941	-2.75184	-2.73544	-2.7202	-2.70595	-2.69236	-2.67898	-2.66529	-2.6507	-2.63466	-2.61666	-2.59634	-2.57345	-2.54795	-2.51997	-2.48983	-2.45801	-2.42515
131													-3.23956	-3.1647	-3.15861	-3.165	-3.16204	-3.14525	-3.11756	-3.08389	-3.04869	-3.01493	-2.9841	-2.95652	-2.93181	-2.90924	-2.8881	-2.86778	-2.84797	-2.82852	-2.8095	-2.79105	-2.77333	-2.75644	-2.74036	-2.72493	-2.70985	-2.69473	-2.67905	-2.66229	-2.64394	-2.62355	-2.60079	-2.57547	-2.54759	-2.51733	-2.48505	-2.45128	-2.41668
132															-3.17429	-3.17024	-3.16648	-3.15234	-3.12778	-3.0966	-3.06301	-3.03019	-2.99992	-2.97281	-2.94864	-2.92676	-2.90645	-2.88704	-2.8681	-2.84941	-2.83091	-2.81268	-2.79481	-2.77737	-2.76033	-2.74356	-2.72679	-2.70965	-2.6917	-2.67247	-2.65151	-2.62843	-2.60297	-2.57501	-2.54459	-2.51195	-2.47751	-2.44182	-2.4056
133																	-3.18153	-3.16313	-3.1383	-3.10811	-3.07562	-3.04367	-3.01408	-2.98758	-2.96409	-2.94303	-2.92366	-2.90528	-2.88735	-2.86953	-2.85167	-2.83375	-2.8158	-2.79783	-2.77982	-2.76163	-2.74303	-2.72371	-2.70328	-2.68134	-2.65753	-2.63153	-2.60316	-2.57238	-2.53929	-2.50421	-2.46758	-2.43004	-2.39232
134																		-3.19281	-3.15882	-3.12451	-3.09022	-3.05752	-3.02768	-3.00127	-2.97815	-2.95773	-2.93924	-2.92187	-2.90499	-2.88814	-2.87103	-2.85355	-2.83562	-2.81722	-2.79829	-2.7787	-2.75825	-2.73667	-2.71365	-2.68887	-2.66206	-2.633	-2.60158	-2.56786	-2.53204	-2.49447	-2.45569	-2.41637	-2.37728
135																				-3.15853	-3.11523	-3.07718	-3.04414	-3.01588	-2.99186	-2.97125	-2.95307	-2.93639	-2.9204	-2.90446	-2.88814	-2.87118	-2.85342	-2.83472	-2.815	-2.79411	-2.77188	-2.74809	-2.72249	-2.69486	-2.66502	-2.63284	-2.59834	-2.56166	-2.52309	-2.48308	-2.44221	-2.40122	-2.36092
136																						-3.11346	-3.07069	-3.03615	-3.00817	-2.98526	-2.96597	-2.94901	-2.93328	-2.9179	-2.90221	-2.88576	-2.86822	-2.84937	-2.82902	-2.80702	-2.78317	-2.75732	-2.72928	-2.6989	-2.66611	-2.63091	-2.5934	-2.55384	-2.51262	-2.47027	-2.42746	-2.38496	-2.34365
137																								-3.0711	-3.03312	-3.00364	-2.98025	-2.96095	-2.94408	-2.92835	-2.91274	-2.89652	-2.87913	-2.86018	-2.83935	-2.81643	-2.79121	-2.76354	-2.73329	-2.7004	-2.66489	-2.62687	-2.58655	-2.54431	-2.50064	-2.45617	-2.41163	-2.36787	-2.32578
138																									-3.07743	-3.03368	-3.00071	-2.97519	-2.95448	-2.93656	-2.91984	-2.90311	-2.88548	-2.86629	-2.84503	-2.82136	-2.79501	-2.76582	-2.73369	-2.69863	-2.66073	-2.62022	-2.57743	-2.53283	-2.48703	-2.44075	-2.3948	-2.35009	-2.30756
139																											-3.0357	-2.99729	-2.96804	-2.94463	-2.92455	-2.90586	-2.8871	-2.86719	-2.84533	-2.82095	-2.79367	-2.76326	-2.72961	-2.69278	-2.65293	-2.61037	-2.56554	-2.51902	-2.47152	-2.42385	-2.37691	-2.33166	-2.28907
140																													-2.9909	-2.95657	-2.92934	-2.90612	-2.88456	-2.86293	-2.83993	-2.81466	-2.78651	-2.7551	-2.7203	-2.68212	-2.64079	-2.59669	-2.55035	-2.50244	-2.45377	-2.40524	-2.35781	-2.3125	-2.27032
141																														-2.97887	-2.93848	-2.90658	-2.87945	-2.85431	-2.82912	-2.80242	-2.77322	-2.74091	-2.70521	-2.66609	-2.62377	-2.57866	-2.53138	-2.48267	-2.43342	-2.38461	-2.33726	-2.29245	-2.2512
142																																-2.91148	-2.87448	-2.84302	-2.81386	-2.7847	-2.75397	-2.72065	-2.68419	-2.64445	-2.60157	-2.55599	-2.50833	-2.45942	-2.41021	-2.36173	-2.31508	-2.27135	-2.23161
143																																		-2.83147	-2.79569	-2.76248	-2.72936	-2.69467	-2.65746	-2.61732	-2.57426	-2.52867	-2.48118	-2.43265	-2.38407	-2.33653	-2.29118	-2.24912	-2.21144
144																																				-2.73688	-2.70015	-2.66355	-2.62547	-2.5851	-2.54222	-2.49707	-2.45025	-2.40263	-2.35523	-2.3092	-2.26569	-2.22585	-2.19075
145																																					-2.66659	-2.62749	-2.58851	-2.54818	-2.5059	-2.46171	-2.41611	-2.36994	-2.32426	-2.28022	-2.23904	-2.20188	-2.16981
146																																							-2.54581	-2.50621	-2.46536	-2.42295	-2.37934	-2.3353	-2.29191	-2.25037	-2.21195	-2.17784	-2.14913
147																																									-2.41918	-2.38013	-2.33985	-2.29906	-2.25884	-2.22048	-2.18531	-2.15462	-2.12953
148																																											-2.29586	-2.2604	-2.22495	-2.19093	-2.15982	-2.13306	-2.11189
149																																												-2.21583	-2.1882	-2.16077	-2.13531	-2.11352	-2.09689
150																																														-2.12629	-2.10962	-2.09496	-2.08426
151																																																-2.07354	-2.07172
152
153
154
155
156
157
158
159
160
161
162
163
164
165
166
167
168
169
170
171
172
173
174
[truncated: 126 more columns]

## Sheet: recon
	0	1	2	3	4	5	6	7	8	9	10	11	12	13	14	15	16	17	18	19	20	21	22	23	24	25	26	27	28	29	30	31	32	33	34	35	36	37	38	39	40	41	42	43	44	45	46	47	48
0
1
2
3
4
5
6
7
8
9
10
11
12
13
14
15
16
17
18
19
20
21
22
23																																																-1.98971	-1.99574
24																																														-2.03084	-2.01326	-2.00358	-2.00642
25																																												-2.12647	-2.09021	-2.05988	-2.03672	-2.02372	-2.02308
26																																											-2.20303	-2.16044	-2.12342	-2.08978	-2.06392	-2.04734	-2.04041
27																																									-2.34096	-2.28632	-2.23697	-2.1946	-2.15512	-2.12035	-2.09004	-2.06784	-2.06032
28																																							-2.48755	-2.43068	-2.37387	-2.32044	-2.27083	-2.22674	-2.1855	-2.14885	-2.11448	-2.09306	-2.0832
29																																					-2.61795	-2.56979	-2.51773	-2.46464	-2.40966	-2.35452	-2.30441	-2.26008	-2.21834	-2.17869	-2.14559	-2.11944	-2.10614
30																																				-2.69297	-2.64591	-2.59702	-2.5494	-2.49805	-2.44237	-2.38862	-2.34	-2.29206	-2.24917	-2.21037	-2.17594	-2.14826	-2.12284
31																																		-2.79779	-2.75849	-2.71672	-2.66958	-2.62477	-2.57844	-2.52782	-2.47504	-2.42309	-2.37219	-2.32387	-2.2818	-2.24243	-2.20612	-2.17257	-2.1417
32																																-2.90135	-2.85996	-2.81959	-2.77859	-2.73682	-2.6943	-2.65171	-2.60614	-2.55695	-2.50762	-2.45639	-2.40505	-2.3583	-2.31545	-2.27217	-2.23255	-2.19566	-2.16087
33																														-2.9878	-2.95341	-2.91846	-2.88114	-2.83959	-2.79662	-2.75689	-2.71604	-2.67509	-2.63183	-2.58513	-2.53831	-2.48685	-2.43785	-2.39319	-2.34787	-2.30258	-2.2605	-2.22046	-2.18477
34																													-3.01327	-2.99033	-2.95959	-2.92779	-2.89599	-2.85501	-2.81513	-2.77577	-2.73506	-2.69702	-2.65345	-2.60959	-2.56268	-2.51699	-2.47162	-2.42663	-2.38103	-2.33369	-2.29029	-2.24862	-2.21003
35																											-3.04057	-3.02061	-3.00329	-2.98237	-2.9549	-2.93038	-2.90179	-2.86904	-2.83313	-2.79178	-2.75378	-2.71573	-2.67216	-2.62991	-2.58785	-2.54432	-2.49972	-2.45576	-2.41156	-2.36498	-2.31926	-2.27666	-2.23797
36																									-3.07289	-3.04729	-3.02319	-3.00198	-2.98685	-2.96908	-2.94941	-2.92791	-2.90734	-2.87909	-2.84519	-2.80902	-2.77274	-2.73237	-2.69008	-2.65012	-2.60941	-2.56589	-2.52246	-2.48337	-2.44017	-2.39511	-2.34964	-2.3072	-2.2659
37																								-3.08261	-3.05763	-3.03107	-3.00561	-2.98612	-2.97204	-2.95741	-2.94075	-2.92573	-2.90665	-2.88269	-2.85488	-2.82245	-2.78673	-2.74844	-2.70818	-2.66777	-2.62773	-2.58547	-2.54565	-2.50679	-2.46565	-2.42324	-2.37955	-2.33467	-2.29026
38																						-3.11828	-3.09264	-3.06732	-3.04047	-3.01391	-2.99058	-2.97019	-2.95607	-2.9442	-2.92959	-2.91483	-2.89874	-2.87812	-2.85592	-2.83011	-2.80001	-2.76326	-2.72179	-2.68325	-2.64396	-2.60378	-2.56518	-2.52745	-2.48901	-2.44705	-2.40756	-2.36146	-2.31546
39																				-3.16206	-3.13231	-3.10358	-3.07546	-3.04882	-3.02304	-2.99725	-2.97249	-2.95313	-2.94066	-2.92835	-2.91581	-2.90077	-2.88509	-2.86912	-2.85258	-2.83408	-2.80593	-2.76978	-2.73249	-2.69609	-2.65858	-2.62101	-2.5831	-2.54674	-2.508	-2.46981	-2.43016	-2.38518	-2.33941
40																		-3.20001	-3.1757	-3.14779	-3.11587	-3.08538	-3.05919	-3.03353	-3.00703	-2.98012	-2.95531	-2.93792	-2.92554	-2.91375	-2.89927	-2.88236	-2.86921	-2.85721	-2.84468	-2.82701	-2.80166	-2.77032	-2.73785	-2.70625	-2.67166	-2.63467	-2.59954	-2.5628	-2.52522	-2.48697	-2.45006	-2.40806	-2.36406
41																	-3.21151	-3.18997	-3.16248	-3.12988	-3.09798	-3.06967	-3.04328	-3.01637	-2.98944	-2.96264	-2.93999	-2.92293	-2.90852	-2.89322	-2.87812	-2.86449	-2.85218	-2.84114	-2.82916	-2.81274	-2.79027	-2.76322	-2.7398	-2.71132	-2.67894	-2.64502	-2.60995	-2.57322	-2.53501	-2.50092	-2.46526	-2.42684	-2.38562
42															-3.23448	-3.22101	-3.20316	-3.17493	-3.1439	-3.11261	-3.0811	-3.05168	-3.02454	-2.99769	-2.97181	-2.94753	-2.92543	-2.90653	-2.889	-2.87371	-2.85936	-2.8467	-2.83441	-2.82266	-2.80966	-2.79376	-2.77477	-2.7563	-2.73699	-2.71157	-2.68305	-2.6506	-2.6143	-2.5781	-2.54515	-2.51083	-2.47743	-2.44115	-2.40329
43													-3.25225	-3.23998	-3.22944	-3.21147	-3.18792	-3.15852	-3.12736	-3.09483	-3.06232	-3.03284	-3.00622	-2.98175	-2.95703	-2.93152	-2.90944	-2.8918	-2.87202	-2.8565	-2.84322	-2.8292	-2.81666	-2.80209	-2.78749	-2.77352	-2.75949	-2.74584	-2.72901	-2.70994	-2.6858	-2.65237	-2.61642	-2.58495	-2.55159	-2.51796	-2.48657	-2.4511	-2.41636
44													-3.24626	-3.23435	-3.21774	-3.19982	-3.17326	-3.14151	-3.10875	-3.07596	-3.0437	-3.01625	-2.99155	-2.96538	-2.93864	-2.91518	-2.89564	-2.87647	-2.85762	-2.84121	-2.82542	-2.80962	-2.79495	-2.78101	-2.76761	-2.75545	-2.74337	-2.73098	-2.72007	-2.70511	-2.67992	-2.64916	-2.61679	-2.58704	-2.55376	-2.52251	-2.49196	-2.46065	-2.42905
45													-3.23715	-3.22195	-3.20579	-3.18476	-3.1552	-3.12265	-3.08997	-3.05867	-3.02876	-3.00055	-2.97348	-2.94657	-2.92109	-2.8993	-2.88079	-2.8599	-2.84197	-2.82324	-2.80411	-2.78899	-2.77426	-2.76204	-2.75025	-2.73833	-2.72632	-2.71569	-2.70616	-2.68913	-2.66579	-2.63994	-2.61616	-2.58683	-2.55707	-2.52735	-2.49746	-2.46885	-2.44121
46													-3.22786	-3.2123	-3.19455	-3.16678	-3.1364	-3.10474	-3.07451	-3.04356	-3.01123	-2.98178	-2.95458	-2.92798	-2.9048	-2.88391	-2.86354	-2.84282	-2.82416	-2.8031	-2.78607	-2.76923	-2.75521	-2.74361	-2.7326	-2.72091	-2.70903	-2.6965	-2.68226	-2.66358	-2.64597	-2.62926	-2.60805	-2.58392	-2.55874	-2.52956	-2.50145	-2.47589	-2.44966
47													-3.22018	-3.20234	-3.17719	-3.14836	-3.12029	-3.09002	-3.05764	-3.02492	-2.99236	-2.96282	-2.93564	-2.91067	-2.88879	-2.86807	-2.84593	-2.82657	-2.80693	-2.78741	-2.76957	-2.75153	-2.73659	-2.7247	-2.71371	-2.70217	-2.68709	-2.67119	-2.65536	-2.63896	-2.62622	-2.61123	-2.59362	-2.57557	-2.55292	-2.52765	-2.50277	-2.48043	-2.45355
48													-3.211	-3.19067	-3.16089	-3.13365	-3.1041	-3.07161	-3.03881	-3.00598	-2.97341	-2.94386	-2.91745	-2.89464	-2.87293	-2.85043	-2.83056	-2.81178	-2.78925	-2.77033	-2.75103	-2.73233	-2.71804	-2.70511	-2.69105	-2.67673	-2.66156	-2.64604	-2.62901	-2.61517	-2.60209	-2.58829	-2.57433	-2.55948	-2.54235	-2.52109	-2.50142	-2.47954	-2.45461
49													-3.20204	-3.17622	-3.14539	-3.11572	-3.0853	-3.05269	-3.01986	-2.98702	-2.95445	-2.92497	-2.90051	-2.87876	-2.85676	-2.83605	-2.8158	-2.79454	-2.77293	-2.75239	-2.73278	-2.71434	-2.69811	-2.68024	-2.6653	-2.65085	-2.6353	-2.61918	-2.60302	-2.589	-2.57686	-2.56516	-2.55129	-2.53975	-2.52641	-2.51141	-2.49363	-2.47494	-2.44947
50													-3.18884	-3.15888	-3.12663	-3.09682	-3.06634	-3.03373	-3.0009	-2.96807	-2.93549	-2.90722	-2.88538	-2.86578	-2.84303	-2.82292	-2.80198	-2.77771	-2.75679	-2.73591	-2.71451	-2.69537	-2.67511	-2.65565	-2.6401	-2.62349	-2.60842	-2.59155	-2.57674	-2.56633	-2.55382	-2.53941	-2.52744	-2.52046	-2.51003	-2.49755	-2.4818	-2.46284	-2.44097
51													-3.17048	-3.14002	-3.10767	-3.07787	-3.04739	-3.01478	-2.98194	-2.94914	-2.91709	-2.89337	-2.87405	-2.85309	-2.83054	-2.81006	-2.78638	-2.76449	-2.74237	-2.71958	-2.69701	-2.67686	-2.65393	-2.63471	-2.61674	-2.60015	-2.58398	-2.56781	-2.55484	-2.53971	-2.52595	-2.51618	-2.50799	-2.50056	-2.48993	-2.47839	-2.46381	-2.44812	-2.43015
52													-3.15407	-3.12128	-3.08871	-3.05891	-3.02843	-2.99583	-2.9632	-2.93219	-2.90403	-2.88229	-2.86233	-2.83957	-2.81923	-2.7968	-2.77391	-2.75184	-2.72781	-2.70413	-2.68183	-2.65896	-2.63796	-2.61664	-2.59711	-2.57778	-2.55956	-2.54171	-2.52505	-2.51163	-2.50301	-2.49534	-2.48551	-2.47641	-2.46674	-2.45335	-2.44182	-2.43114	-2.41806
53													-3.13517	-3.10233	-3.06976	-3.03996	-3.00959	-2.97818	-2.94813	-2.91862	-2.89288	-2.87128	-2.84938	-2.82734	-2.8069	-2.78394	-2.76224	-2.73757	-2.71229	-2.69024	-2.6675	-2.64509	-2.62233	-2.59843	-2.5777	-2.55466	-2.53311	-2.51272	-2.49778	-2.48844	-2.4807	-2.46982	-2.45938	-2.45011	-2.43851	-2.42851	-2.42149	-2.41304	-2.40169
54													-3.11621	-3.08338	-3.05087	-3.02174	-2.99386	-2.96408	-2.9342	-2.90649	-2.88193	-2.85921	-2.83627	-2.81603	-2.79337	-2.77208	-2.74801	-2.72151	-2.69859	-2.67824	-2.65388	-2.63252	-2.60717	-2.58287	-2.55854	-2.5326	-2.50932	-2.48988	-2.47823	-2.46757	-2.4529	-2.4402	-2.43301	-2.42207	-2.41179	-2.40391	-2.39975	-2.39088	-2.38313
55													-3.09728	-3.0648	-3.03444	-3.00744	-2.97987	-2.9502	-2.92118	-2.89555	-2.87087	-2.84594	-2.8244	-2.80335	-2.77985	-2.75798	-2.73269	-2.70757	-2.68712	-2.66513	-2.64178	-2.61955	-2.59183	-2.56631	-2.54122	-2.5143	-2.49027	-2.4731	-2.45895	-2.44091	-2.42829	-2.41681	-2.40709	-2.39634	-2.38745	-2.38204	-2.37642	-2.36871	-2.36484
56													-3.07983	-3.05011	-3.02042	-2.99355	-2.966	-2.9364	-2.90943	-2.88462	-2.85885	-2.83583	-2.81494	-2.79044	-2.76697	-2.7442	-2.71873	-2.69525	-2.67489	-2.65209	-2.62914	-2.60368	-2.57779	-2.55205	-2.52534	-2.49688	-2.47376	-2.45475	-2.43537	-2.41952	-2.40786	-2.39739	-2.38667	-2.37386	-2.36314	-2.3557	-2.34854	-2.34214	-2.34013
57													-3.0648	-3.03602	-3.00654	-2.97967	-2.95212	-2.92374	-2.89848	-2.87358	-2.84893	-2.82651	-2.80274	-2.7774	-2.75455	-2.73029	-2.70552	-2.68396	-2.66068	-2.63834	-2.6147	-2.59007	-2.56388	-2.53604	-2.50903	-2.4813	-2.45738	-2.43343	-2.41403	-2.40185	-2.39026	-2.37867	-2.36314	-2.34476	-2.33233	-2.32584	-2.31932	-2.31784	-2.31684
58													-3.05081	-3.02151	-2.99266	-2.96579	-2.93842	-2.91252	-2.88895	-2.86502	-2.83846	-2.81539	-2.79155	-2.7664	-2.74212	-2.71767	-2.69334	-2.66973	-2.64607	-2.62566	-2.60061	-2.57576	-2.54776	-2.51969	-2.49287	-2.46579	-2.43898	-2.41542	-2.39777	-2.38484	-2.37347	-2.35615	-2.33603	-2.31831	-2.30725	-2.30228	-2.29839	-2.29663	-2.29605
59													-3.0362	-3.00711	-2.97846	-2.95192	-2.92609	-2.90341	-2.88151	-2.85557	-2.83135	-2.80566	-2.78025	-2.75713	-2.73232	-2.70618	-2.68106	-2.65651	-2.63431	-2.6111	-2.58526	-2.5601	-2.5315	-2.50373	-2.47688	-2.45037	-2.42318	-2.39978	-2.38294	-2.37034	-2.35314	-2.33555	-2.31629	-2.30027	-2.28976	-2.28331	-2.28006	-2.27557	-2.27095
60													-3.02159	-2.99296	-2.96395	-2.93862	-2.91546	-2.89485	-2.87158	-2.84663	-2.82288	-2.79649	-2.77344	-2.74858	-2.72199	-2.69767	-2.67185	-2.64603	-2.62261	-2.59673	-2.57004	-2.54418	-2.51539	-2.48725	-2.46246	-2.43511	-2.40748	-2.38747	-2.37189	-2.35376	-2.33406	-2.31865	-2.30155	-2.28699	-2.2743	-2.26594	-2.26058	-2.25648	-2.24965
61													-3.00764	-2.97839	-2.95033	-2.92881	-2.90866	-2.88475	-2.86176	-2.84102	-2.815	-2.79057	-2.76616	-2.73959	-2.71546	-2.69128	-2.6633	-2.6386	-2.6118	-2.58505	-2.55725	-2.52866	-2.49894	-2.47324	-2.448	-2.41892	-2.39549	-2.37683	-2.35852	-2.33736	-2.32034	-2.30458	-2.28924	-2.27484	-2.26123	-2.24996	-2.24224	-2.23756	-2.22841
62													-2.99286	-2.96676	-2.94476	-2.92466	-2.90247	-2.87763	-2.85611	-2.83438	-2.80892	-2.78445	-2.75888	-2.73417	-2.71126	-2.6845	-2.6573	-2.63254	-2.60354	-2.57664	-2.5459	-2.51522	-2.48658	-2.46285	-2.4363	-2.40887	-2.38787	-2.36939	-2.34844	-2.32606	-2.30782	-2.29182	-2.2795	-2.26305	-2.24818	-2.23323	-2.22532	-2.22024	-2.21241
63													-2.98191	-2.96297	-2.94296	-2.92227	-2.89864	-2.87449	-2.85303	-2.82996	-2.80613	-2.77992	-2.75605	-2.73241	-2.70901	-2.68208	-2.65476	-2.62749	-2.5991	-2.57033	-2.53832	-2.50644	-2.4796	-2.45694	-2.42951	-2.40407	-2.38458	-2.36445	-2.33951	-2.31798	-2.29911	-2.28394	-2.26865	-2.25234	-2.23447	-2.21927	-2.209	-2.20596	-2.20112
64													-2.97939	-2.96	-2.94021	-2.92038	-2.89711	-2.87275	-2.84915	-2.82795	-2.80381	-2.77882	-2.75584	-2.73309	-2.70952	-2.68261	-2.65377	-2.62503	-2.59653	-2.56775	-2.53452	-2.50318	-2.47832	-2.45341	-2.42565	-2.40333	-2.38327	-2.35935	-2.33422	-2.31315	-2.29405	-2.27723	-2.26037	-2.24319	-2.2227	-2.208	-2.2003	-2.2	-2.19967
65													-2.975	-2.95578	-2.93814	-2.91789	-2.89336	-2.86835	-2.84725	-2.82608	-2.80182	-2.77733	-2.7549	-2.73357	-2.71035	-2.68306	-2.65311	-2.6237	-2.59489	-2.56593	-2.53477	-2.50467	-2.48037	-2.45174	-2.42426	-2.40216	-2.38102	-2.35668	-2.33033	-2.30545	-2.28653	-2.26846	-2.25115	-2.2309	-2.21269	-2.20056	-2.19942	-2.19941	-2.19806
66													-2.96513	-2.94809	-2.93044	-2.9122	-2.88809	-2.86681	-2.84601	-2.82456	-2.80011	-2.77546	-2.75317	-2.73225	-2.71036	-2.68297	-2.65238	-2.6221	-2.59311	-2.56572	-2.53738	-2.50711	-2.4797	-2.45242	-2.4251	-2.40192	-2.38023	-2.35333	-2.32208	-2.29878	-2.27952	-2.2613	-2.24206	-2.22329	-2.20751	-2.19981	-2.19941	-2.19916	-2.19471
67													-2.9478	-2.93405	-2.92234	-2.90545	-2.88557	-2.86527	-2.84451	-2.82405	-2.79902	-2.77345	-2.75048	-2.73025	-2.70885	-2.68212	-2.65197	-2.6213	-2.59333	-2.56823	-2.53713	-2.50807	-2.48392	-2.4559	-2.42695	-2.40327	-2.38009	-2.34993	-2.32042	-2.29722	-2.27718	-2.25976	-2.24141	-2.22228	-2.20796	-2.20076	-2.19941	-2.19814	-2.19227
68													-2.92832	-2.91901	-2.9095	-2.89494	-2.87631	-2.8592	-2.8421	-2.82229	-2.79744	-2.77015	-2.74775	-2.72752	-2.70683	-2.68127	-2.65156	-2.62138	-2.59607	-2.56974	-2.53763	-2.51088	-2.48799	-2.46005	-2.43206	-2.40745	-2.37997	-2.35142	-2.32302	-2.29834	-2.27967	-2.26097	-2.24289	-2.22622	-2.21064	-2.20215	-2.19916	-2.19398	-2.18383
69													-2.90062	-2.89302	-2.8848	-2.87174	-2.86046	-2.84692	-2.83189	-2.81381	-2.78812	-2.76331	-2.74336	-2.72425	-2.70541	-2.68044	-2.65058	-2.62358	-2.59859	-2.56963	-2.5388	-2.51525	-2.49239	-2.46572	-2.44008	-2.40995	-2.3834	-2.35624	-2.32801	-2.30611	-2.28631	-2.26801	-2.2494	-2.23184	-2.21196	-2.20171	-2.1965	-2.1863	-2.17552
70													-2.86122	-2.85626	-2.84985	-2.842	-2.83416	-2.82392	-2.81111	-2.79498	-2.77235	-2.75364	-2.73669	-2.71975	-2.70116	-2.67388	-2.64749	-2.62447	-2.59781	-2.56899	-2.54217	-2.51955	-2.49558	-2.47141	-2.44335	-2.41361	-2.39096	-2.36556	-2.33892	-2.31425	-2.29503	-2.27568	-2.25378	-2.2314	-2.21112	-2.2011	-2.19466	-2.18223	-2.16618
71													-2.81829	-2.81538	-2.81009	-2.8049	-2.79846	-2.79055	-2.78037	-2.76588	-2.75059	-2.739	-2.72319	-2.70663	-2.6867	-2.6621	-2.63966	-2.61778	-2.59315	-2.56962	-2.5449	-2.52082	-2.49739	-2.4732	-2.44576	-2.42049	-2.39883	-2.37341	-2.34736	-2.32451	-2.3039	-2.28102	-2.25527	-2.23293	-2.21286	-2.2024	-2.19423	-2.17779	-2.15807
72													-2.77559	-2.77184	-2.76683	-2.76088	-2.75595	-2.74847	-2.74158	-2.73172	-2.72279	-2.71206	-2.69856	-2.68242	-2.66336	-2.64248	-2.62324	-2.60453	-2.58615	-2.56474	-2.54128	-2.51828	-2.49635	-2.47257	-2.44811	-2.42597	-2.40344	-2.37953	-2.35554	-2.33572	-2.31487	-2.29037	-2.26682	-2.24171	-2.22176	-2.20694	-2.19345	-2.17588	-2.15586
73													-2.72981	-2.72671	-2.72198	-2.71587	-2.71092	-2.70748	-2.70255	-2.69204	-2.68531	-2.67743	-2.66555	-2.65162	-2.63407	-2.61683	-2.60227	-2.58772	-2.56963	-2.55148	-2.53082	-2.51009	-2.49138	-2.46988	-2.44953	-2.42685	-2.40283	-2.38312	-2.36408	-2.34501	-2.32699	-2.30235	-2.27858	-2.25516	-2.23376	-2.21532	-2.19871	-2.18191	-2.16412
74													-2.67951	-2.67683	-2.67268	-2.67065	-2.66784	-2.66415	-2.65748	-2.65002	-2.64581	-2.6403	-2.63049	-2.61713	-2.60211	-2.58945	-2.57706	-2.56203	-2.54583	-2.53135	-2.51402	-2.49875	-2.48375	-2.46657	-2.4463	-2.42416	-2.4028	-2.38556	-2.36748	-2.34954	-2.33221	-2.31053	-2.2895	-2.26984	-2.24795	-2.23037	-2.21287	-2.19258	-2.17573
75													-2.62604	-2.62445	-2.62433	-2.62334	-2.621	-2.61685	-2.61212	-2.60756	-2.60351	-2.59982	-2.59347	-2.5819	-2.56995	-2.55803	-2.54732	-2.53134	-2.52026	-2.50968	-2.49732	-2.48461	-2.47126	-2.45602	-2.43555	-2.41677	-2.40006	-2.38348	-2.3649	-2.34931	-2.33332	-2.31457	-2.29705	-2.28209	-2.26417	-2.24656	-2.22756	-2.20701	-2.18993
76													-2.57207	-2.57262	-2.5732	-2.57313	-2.57199	-2.5685	-2.56584	-2.56251	-2.55951	-2.55838	-2.55313	-2.5444	-2.53422	-2.52571	-2.51484	-2.50486	-2.49857	-2.48718	-2.47352	-2.46487	-2.45126	-2.43288	-2.41606	-2.40197	-2.39116	-2.37465	-2.35907	-2.34636	-2.3297	-2.31399	-2.30232	-2.29064	-2.27617	-2.26235	-2.24347	-2.22423	-2.20578
77													-2.51652	-2.51635	-2.51737	-2.51726	-2.51653	-2.51821	-2.519	-2.51755	-2.51715	-2.51612	-2.51249	-2.50748	-2.49892	-2.4937	-2.48387	-2.47904	-2.47045	-2.45807	-2.44857	-2.43838	-2.42261	-2.40529	-2.39491	-2.38622	-2.37519	-2.36126	-2.34955	-2.33694	-2.32224	-2.31086	-2.30529	-2.29676	-2.28549	-2.2755	-2.25979	-2.23941	-2.22047
78													-2.45271	-2.45324	-2.456	-2.45738	-2.46024	-2.46713	-2.47002	-2.47068	-2.47275	-2.4727	-2.47212	-2.4695	-2.46376	-2.4556	-2.44868	-2.44456	-2.43619	-2.42797	-2.41938	-2.40851	-2.39329	-2.38403	-2.37598	-2.36741	-2.3531	-2.34039	-2.33385	-2.32388	-2.3139	-2.30957	-2.30818	-2.30129	-2.29623	-2.28662	-2.27487	-2.25631	-2.23419
79													-2.3862	-2.39065	-2.39463	-2.39812	-2.40582	-2.41369	-2.41567	-2.41944	-2.42194	-2.42567	-2.42701	-2.4252	-2.41883	-2.4116	-2.40995	-2.40602	-2.40094	-2.39219	-2.38549	-2.37666	-2.36831	-2.36043	-2.35171	-2.33953	-2.32613	-2.32185	-2.316	-2.31106	-2.30733	-2.3082	-2.30863	-2.30728	-2.30319	-2.29943	-2.28949	-2.27163	-2.2473
80													-2.325	-2.33081	-2.33721	-2.34379	-2.35213	-2.35702	-2.35911	-2.36417	-2.37035	-2.37564	-2.37729	-2.37241	-2.36819	-2.36682	-2.36634	-2.36412	-2.35968	-2.35631	-2.35297	-2.34698	-2.33877	-2.33038	-2.32192	-2.31083	-2.30574	-2.30253	-2.29861	-2.29628	-2.29763	-2.30137	-2.30764	-2.30987	-2.31259	-2.31176	-2.30345	-2.28769	-2.26197
81													-2.26686	-2.27485	-2.28461	-2.29169	-2.29815	-2.3021	-2.30538	-2.31204	-2.31957	-2.32221	-2.32152	-2.31938	-2.3187	-2.32083	-2.32169	-2.32177	-2.32252	-2.32129	-2.31869	-2.31596	-2.30721	-2.29981	-2.29208	-2.28902	-2.28514	-2.28309	-2.28219	-2.28213	-2.28546	-2.29401	-2.3018	-2.31344	-2.32219	-2.32496	-2.31833	-2.30012	-2.27007
82													-2.21366	-2.22323	-2.23361	-2.24027	-2.24711	-2.25129	-2.25557	-2.26214	-2.26586	-2.26919	-2.27007	-2.27077	-2.27226	-2.27497	-2.27765	-2.27988	-2.28115	-2.28181	-2.28113	-2.28131	-2.27514	-2.27181	-2.27	-2.26722	-2.26667	-2.26632	-2.26826	-2.27076	-2.27497	-2.28605	-2.29848	-2.31498	-2.32954	-2.33283	-2.32481	-2.30422	-2.27444
83													-2.16303	-2.17282	-2.18437	-2.19119	-2.19921	-2.20371	-2.20758	-2.21129	-2.21695	-2.22157	-2.22582	-2.22755	-2.22956	-2.23188	-2.23486	-2.23842	-2.23997	-2.24131	-2.24411	-2.24528	-2.24416	-2.24292	-2.24432	-2.24438	-2.24834	-2.25155	-2.25556	-2.26005	-2.27041	-2.2809	-2.2958	-2.31391	-2.33028	-2.33532	-2.32548	-2.30397	-2.28011
84													-2.11556	-2.12856	-2.1368	-2.1469	-2.15573	-2.16125	-2.1637	-2.16857	-2.17451	-2.18286	-2.18809	-2.18965	-2.19169	-2.19394	-2.1985	-2.20372	-2.20662	-2.2069	-2.21131	-2.21385	-2.21457	-2.21583	-2.21858	-2.22529	-2.23069	-2.23645	-2.24318	-2.25441	-2.26619	-2.27816	-2.29315	-2.31312	-2.32817	-2.3324	-2.32445	-2.30716	-2.28634
85													-2.0762	-2.08739	-2.09778	-2.11022	-2.12113	-2.12644	-2.13091	-2.13733	-2.14354	-2.15282	-2.15921	-2.16186	-2.16546	-2.16977	-2.17707	-2.17949	-2.18089	-2.1818	-2.18789	-2.19149	-2.19307	-2.19622	-2.20047	-2.20905	-2.21596	-2.22327	-2.23577	-2.24892	-2.26117	-2.27449	-2.29061	-2.30767	-2.32168	-2.3282	-2.32294	-2.30932	-2.29056
86													-2.04624	-2.06131	-2.07386	-2.08901	-2.09944	-2.10625	-2.11097	-2.11704	-2.12414	-2.13406	-2.14135	-2.14951	-2.15374	-2.16077	-2.16645	-2.16747	-2.16765	-2.16909	-2.17392	-2.17609	-2.17949	-2.18588	-2.19163	-2.19836	-2.20701	-2.21545	-2.22844	-2.24121	-2.25487	-2.26868	-2.28362	-2.30049	-2.31636	-2.3233	-2.31942	-2.30936	-2.29173
87													-2.02977	-2.04685	-2.06305	-2.07905	-2.08995	-2.09678	-2.10097	-2.10586	-2.11218	-2.12266	-2.13344	-2.1424	-2.15009	-2.15706	-2.16335	-2.16443	-2.16448	-2.16478	-2.16651	-2.168	-2.17456	-2.1806	-2.18668	-2.19278	-2.2014	-2.20988	-2.221	-2.2346	-2.24708	-2.26183	-2.27863	-2.29727	-2.31185	-2.31947	-2.31736	-2.30955	-2.29152
88													-2.02318	-2.04028	-2.05862	-2.07646	-2.08874	-2.09428	-2.09702	-2.09968	-2.10703	-2.11728	-2.12912	-2.13903	-2.14728	-2.15672	-2.16323	-2.16422	-2.16423	-2.16424	-2.16437	-2.16534	-2.1715	-2.17894	-2.18403	-2.19276	-2.19961	-2.20789	-2.21937	-2.23104	-2.24362	-2.26043	-2.27815	-2.29724	-2.31176	-2.31958	-2.3191	-2.31143	-2.29333
89													-2.02706	-2.04451	-2.0631	-2.08036	-2.09216	-2.09393	-2.09669	-2.10127	-2.10976	-2.11907	-2.13109	-2.14202	-2.14832	-2.15927	-2.16389	-2.16422	-2.16423	-2.16428	-2.16451	-2.16682	-2.17414	-2.18312	-2.18763	-2.19666	-2.20238	-2.21124	-2.22315	-2.23303	-2.24809	-2.26413	-2.28177	-2.3009	-2.31513	-2.32152	-2.3221	-2.31145	-2.29113
90													-2.04554	-2.06037	-2.07523	-2.08852	-2.09745	-2.1014	-2.10754	-2.11275	-2.12037	-2.12959	-2.14087	-2.14888	-2.1554	-2.1617	-2.16425	-2.16513	-2.1661	-2.16685	-2.17011	-2.17583	-2.18474	-2.18856	-2.19251	-2.20103	-2.20785	-2.21805	-2.22792	-2.24044	-2.25475	-2.27009	-2.28767	-2.30445	-2.31767	-2.32591	-2.32276	-2.3101	-2.28915
91													-2.07624	-2.08547	-2.09502	-2.11003	-2.11899	-2.12534	-2.12909	-2.13259	-2.13934	-2.14903	-2.1577	-2.16292	-2.16476	-2.16852	-2.17106	-2.17632	-2.17796	-2.17988	-2.18613	-2.19224	-2.19515	-2.19726	-2.20292	-2.21023	-2.21889	-2.22657	-2.23473	-2.24781	-2.26089	-2.27516	-2.29051	-2.30699	-2.32214	-2.32969	-2.32414	-2.3103	-2.28991
92													-2.11432	-2.11996	-2.1324	-2.14467	-2.15344	-2.15836	-2.16036	-2.16343	-2.17065	-2.1795	-2.18659	-2.18753	-2.18841	-2.19025	-2.19656	-2.19967	-2.20071	-2.20333	-2.20843	-2.21171	-2.21241	-2.21499	-2.22007	-2.22726	-2.23363	-2.23678	-2.24405	-2.25353	-2.26506	-2.27795	-2.29338	-2.31031	-2.32533	-2.33225	-2.32481	-2.31066	-2.28743
93													-2.15917	-2.16679	-2.17676	-2.18627	-2.19386	-2.1982	-2.2012	-2.2071	-2.21246	-2.21953	-2.22326	-2.22335	-2.2241	-2.22664	-2.23139	-2.23243	-2.23427	-2.23565	-2.23907	-2.24062	-2.24068	-2.2423	-2.24409	-2.24914	-2.24866	-2.24948	-2.25429	-2.26172	-2.26921	-2.28197	-2.29596	-2.31246	-2.32857	-2.33399	-2.32727	-2.3089	-2.28172
94													-2.21009	-2.21683	-2.22384	-2.23177	-2.23918	-2.24421	-2.24943	-2.25374	-2.25751	-2.26287	-2.26487	-2.26615	-2.26747	-2.27064	-2.27276	-2.27362	-2.27548	-2.27595	-2.27836	-2.27645	-2.27495	-2.27072	-2.26813	-2.26731	-2.26498	-2.26591	-2.26863	-2.27088	-2.27676	-2.28562	-2.29871	-2.31537	-2.32923	-2.33471	-2.326	-2.30418	-2.2767
95													-2.2625	-2.26952	-2.27621	-2.28287	-2.28894	-2.29544	-2.30018	-2.3041	-2.3087	-2.31252	-2.31535	-2.31537	-2.31515	-2.31591	-2.31667	-2.31729	-2.31651	-2.31628	-2.31518	-2.31195	-2.30592	-2.29744	-2.29399	-2.28823	-2.2845	-2.28365	-2.28327	-2.2822	-2.28608	-2.29361	-2.3054	-2.31588	-2.3248	-2.32476	-2.31507	-2.29638	-2.2695
96													-2.32101	-2.32616	-2.33107	-2.33709	-2.34303	-2.35092	-2.35558	-2.35909	-2.36329	-2.3666	-2.3675	-2.36821	-2.36533	-2.36504	-2.36362	-2.36056	-2.35725	-2.35357	-2.34949	-2.34562	-2.3362	-2.3274	-2.32139	-2.31301	-2.30584	-2.30076	-2.29744	-2.297	-2.29822	-2.30411	-2.30862	-2.313	-2.31483	-2.31033	-2.30283	-2.28621	-2.25792
97													-2.38306	-2.38698	-2.38938	-2.39455	-2.4005	-2.40672	-2.41192	-2.41547	-2.41812	-2.41878	-2.42135	-2.41918	-2.41652	-2.41413	-2.40795	-2.40092	-2.39486	-2.39017	-2.38559	-2.37883	-2.36656	-2.35819	-2.35046	-2.3392	-2.32724	-2.31937	-2.31481	-2.31092	-2.30905	-2.30908	-2.31006	-2.30975	-2.30637	-2.30104	-2.29235	-2.27282	-2.244
98													-2.44807	-2.4488	-2.4506	-2.45441	-2.45767	-2.46327	-2.46583	-2.46736	-2.46814	-2.46855	-2.46762	-2.46461	-2.46218	-2.45461	-2.44757	-2.43979	-2.43212	-2.42615	-2.4195	-2.40931	-2.39701	-2.38541	-2.37591	-2.36166	-2.34999	-2.34076	-2.33236	-2.32511	-2.31632	-2.31233	-2.30928	-2.30574	-2.29751	-2.29197	-2.27914	-2.25543	-2.22868
99													-2.51065	-2.51086	-2.51304	-2.51321	-2.51487	-2.51609	-2.51566	-2.5145	-2.51413	-2.51207	-2.51019	-2.50569	-2.49996	-2.4915	-2.48297	-2.47434	-2.46465	-2.45737	-2.45033	-2.43943	-2.42423	-2.41138	-2.39634	-2.3822	-2.3717	-2.36101	-2.34946	-2.33605	-2.32356	-2.31387	-2.30862	-2.29919	-2.28938	-2.27977	-2.26141	-2.23739	-2.21628
100													-2.5688	-2.56932	-2.57031	-2.56897	-2.56893	-2.5663	-2.56284	-2.56058	-2.55733	-2.55543	-2.55105	-2.5454	-2.53589	-2.52561	-2.51623	-2.50375	-2.49434	-2.48511	-2.47645	-2.46487	-2.45078	-2.43316	-2.4163	-2.40227	-2.38793	-2.37614	-2.36108	-2.34404	-2.32876	-2.31777	-2.3088	-2.29477	-2.27987	-2.26449	-2.24336	-2.22131	-2.20375
101													-2.62301	-2.6238	-2.62323	-2.62055	-2.61672	-2.61343	-2.60931	-2.60622	-2.60074	-2.59673	-2.59156	-2.58237	-2.57029	-2.55776	-2.54628	-2.53174	-2.52122	-2.50891	-2.49891	-2.4868	-2.47103	-2.45256	-2.43308	-2.41589	-2.4012	-2.38428	-2.36695	-2.34804	-2.33325	-2.32018	-2.30496	-2.2849	-2.26655	-2.24931	-2.22734	-2.20703	-2.19065
102													-2.67641	-2.67604	-2.6731	-2.66874	-2.66396	-2.65951	-2.65547	-2.64781	-2.64227	-2.63542	-2.62866	-2.6159	-2.60317	-2.58902	-2.57425	-2.56204	-2.54779	-2.53477	-2.51954	-2.50372	-2.48646	-2.4663	-2.44486	-2.4249	-2.4061	-2.38646	-2.36664	-2.35024	-2.33365	-2.31577	-2.29294	-2.27206	-2.25242	-2.23212	-2.21117	-2.19472	-2.17911
103													-2.72477	-2.72178	-2.71773	-2.71383	-2.70852	-2.70332	-2.69659	-2.68818	-2.68198	-2.6731	-2.66301	-2.64935	-2.6347	-2.61974	-2.60221	-2.58929	-2.57287	-2.55474	-2.53566	-2.51502	-2.49524	-2.47338	-2.44982	-2.42718	-2.40532	-2.38472	-2.36435	-2.347	-2.32672	-2.30545	-2.28127	-2.25845	-2.23471	-2.21527	-2.19946	-2.18436	-2.16701
104													-2.7676	-2.76327	-2.76061	-2.75484	-2.75113	-2.74583	-2.7376	-2.72831	-2.71888	-2.70746	-2.69436	-2.68069	-2.66455	-2.64622	-2.62772	-2.60876	-2.58861	-2.5661	-2.54288	-2.52064	-2.50001	-2.47643	-2.45025	-2.42496	-2.40227	-2.38086	-2.35957	-2.33554	-2.31616	-2.29233	-2.26707	-2.24254	-2.21839	-2.20291	-2.19299	-2.17883	-2.16056
105													-2.81331	-2.80742	-2.80341	-2.7996	-2.79484	-2.78682	-2.77796	-2.76461	-2.74932	-2.733	-2.7188	-2.70505	-2.68907	-2.66695	-2.64473	-2.61966	-2.59546	-2.57068	-2.54469	-2.52116	-2.5	-2.47441	-2.44559	-2.42182	-2.39781	-2.37467	-2.34826	-2.32214	-2.30317	-2.27923	-2.2577	-2.231	-2.20984	-2.19994	-2.1933	-2.17944	-2.15928
106													-2.85945	-2.85365	-2.84585	-2.83962	-2.83065	-2.82231	-2.80981	-2.79133	-2.77139	-2.75258	-2.73637	-2.7222	-2.70357	-2.68	-2.65075	-2.62392	-2.59726	-2.56936	-2.54292	-2.51895	-2.49609	-2.47005	-2.44275	-2.41628	-2.38968	-2.36575	-2.33676	-2.31473	-2.29455	-2.27369	-2.25303	-2.22916	-2.20979	-2.20128	-2.19515	-2.18182	-2.16485
107													-2.89872	-2.88929	-2.88039	-2.87007	-2.85746	-2.8464	-2.83054	-2.8107	-2.78747	-2.76604	-2.74655	-2.72924	-2.70927	-2.68143	-2.65217	-2.62427	-2.59574	-2.56804	-2.54105	-2.51615	-2.49238	-2.4672	-2.43779	-2.40913	-2.38409	-2.35845	-2.33073	-2.30572	-2.2863	-2.26751	-2.24877	-2.22737	-2.21155	-2.20281	-2.19603	-2.18546	-2.17271
108													-2.92654	-2.91611	-2.9045	-2.89171	-2.8761	-2.85969	-2.8416	-2.82082	-2.79547	-2.77202	-2.74996	-2.72959	-2.70873	-2.68226	-2.65217	-2.62444	-2.59405	-2.56733	-2.53927	-2.51393	-2.48847	-2.46175	-2.43245	-2.40398	-2.38106	-2.3514	-2.32012	-2.29779	-2.27951	-2.26217	-2.24352	-2.22606	-2.21073	-2.20105	-2.19658	-2.18981	-2.18263
109													-2.94818	-2.93428	-2.91996	-2.90342	-2.88318	-2.86466	-2.84575	-2.82353	-2.79874	-2.77332	-2.7504	-2.73018	-2.70997	-2.6835	-2.65355	-2.62433	-2.5932	-2.56594	-2.53815	-2.50924	-2.48437	-2.45645	-2.42728	-2.40227	-2.37739	-2.34624	-2.31641	-2.29554	-2.27746	-2.25893	-2.24084	-2.22441	-2.20754	-2.19984	-2.19895	-2.19488	-2.19093
110													-2.96457	-2.94678	-2.93008	-2.90923	-2.88927	-2.86758	-2.84632	-2.82415	-2.79921	-2.7748	-2.75307	-2.73282	-2.71117	-2.68474	-2.65478	-2.62375	-2.59336	-2.56464	-2.53478	-2.50598	-2.48054	-2.45156	-2.42313	-2.40134	-2.37702	-2.34819	-2.32064	-2.29741	-2.27828	-2.26048	-2.24319	-2.22329	-2.20677	-2.2003	-2.19939	-2.19816	-2.19466
111													-2.97369	-2.95437	-2.934	-2.91511	-2.89332	-2.86989	-2.84654	-2.82524	-2.80163	-2.77771	-2.75554	-2.73388	-2.71174	-2.68509	-2.65508	-2.62463	-2.59254	-2.56484	-2.53345	-2.50356	-2.47549	-2.45048	-2.42476	-2.40294	-2.38057	-2.3535	-2.32588	-2.30479	-2.28562	-2.26842	-2.24925	-2.23026	-2.21423	-2.2058	-2.19971	-2.19933	-2.1964
112													-2.97657	-2.95755	-2.93881	-2.92009	-2.89627	-2.87166	-2.84979	-2.82844	-2.80435	-2.77914	-2.75582	-2.73394	-2.71174	-2.68468	-2.6547	-2.62446	-2.5941	-2.56609	-2.53307	-2.50213	-2.478	-2.45314	-2.42763	-2.40277	-2.38125	-2.35803	-2.33384	-2.31193	-2.29377	-2.27568	-2.25864	-2.24034	-2.22413	-2.20824	-2.20099	-2.19968	-2.19838
113													-2.98377	-2.96273	-2.94165	-2.9218	-2.89846	-2.87445	-2.85174	-2.83058	-2.80502	-2.78	-2.75649	-2.73425	-2.71109	-2.68419	-2.65386	-2.62478	-2.59682	-2.56853	-2.53616	-2.5062	-2.48164	-2.45554	-2.42952	-2.40464	-2.38432	-2.36175	-2.33961	-2.31735	-2.29863	-2.28138	-2.26656	-2.25115	-2.23242	-2.2159	-2.21002	-2.20682	-2.20443
114													-2.99358	-2.96852	-2.94464	-2.92354	-2.90114	-2.87754	-2.85574	-2.83339	-2.80936	-2.7831	-2.76026	-2.73675	-2.71254	-2.68557	-2.65605	-2.62767	-2.60235	-2.57363	-2.54365	-2.51411	-2.48836	-2.46169	-2.43474	-2.40996	-2.38905	-2.3682	-2.34652	-2.32545	-2.30637	-2.2915	-2.27743	-2.26315	-2.24461	-2.2325	-2.22424	-2.2188	-2.21282
115													-3.00531	-2.97733	-2.95272	-2.92979	-2.90656	-2.8827	-2.86221	-2.83925	-2.81555	-2.78963	-2.76605	-2.74194	-2.71776	-2.68929	-2.66208	-2.63536	-2.609	-2.58256	-2.5555	-2.52637	-2.49919	-2.47339	-2.44609	-2.42042	-2.39654	-2.37628	-2.35623	-2.33659	-2.31811	-2.30354	-2.29076	-2.27335	-2.25774	-2.24694	-2.23997	-2.2357	-2.22863
116													-3.01902	-2.99098	-2.9637	-2.93906	-2.91466	-2.89214	-2.87097	-2.84929	-2.82117	-2.79719	-2.77354	-2.74834	-2.72347	-2.69726	-2.66936	-2.64488	-2.61968	-2.59538	-2.56708	-2.54168	-2.51537	-2.48841	-2.45987	-2.43287	-2.40779	-2.38725	-2.36676	-2.34975	-2.33416	-2.31812	-2.30219	-2.28427	-2.27286	-2.26386	-2.2581	-2.25481	-2.24699
117													-3.03307	-3.00609	-2.97759	-2.95122	-2.9266	-2.90352	-2.87966	-2.85609	-2.82848	-2.80703	-2.78263	-2.75614	-2.73082	-2.70562	-2.67987	-2.65709	-2.63106	-2.60803	-2.58348	-2.55695	-2.53036	-2.5032	-2.47559	-2.44839	-2.42353	-2.39895	-2.38098	-2.366	-2.35091	-2.33485	-2.31717	-2.30087	-2.28912	-2.28104	-2.27643	-2.27474	-2.26773
118													-3.04776	-3.02075	-2.99147	-2.96463	-2.93864	-2.91226	-2.88895	-2.86247	-2.84114	-2.8152	-2.79008	-2.76543	-2.74123	-2.71632	-2.69211	-2.66813	-2.64699	-2.62257	-2.59828	-2.57251	-2.54688	-2.51853	-2.49051	-2.46573	-2.43797	-2.41375	-2.39663	-2.38267	-2.36861	-2.3551	-2.33706	-2.32086	-2.30786	-2.29982	-2.29787	-2.29561	-2.28911
119													-3.06321	-3.03476	-3.00534	-2.97847	-2.95107	-2.924	-2.89796	-2.87379	-2.84848	-2.82468	-2.80169	-2.77736	-2.75228	-2.72941	-2.70562	-2.68142	-2.65999	-2.63747	-2.61334	-2.58831	-2.56168	-2.53515	-2.50687	-2.4801	-2.45257	-2.43164	-2.41384	-2.39957	-2.38921	-2.37541	-2.3598	-2.3461	-2.33241	-2.32545	-2.32157	-2.31691	-2.3161
120													-3.07853	-3.04865	-3.01922	-2.99235	-2.9648	-2.9363	-2.9092	-2.88374	-2.85898	-2.83537	-2.81159	-2.78836	-2.76508	-2.7427	-2.71814	-2.6955	-2.6725	-2.6514	-2.62662	-2.60373	-2.57792	-2.55032	-2.5222	-2.4959	-2.47083	-2.45015	-2.43405	-2.4201	-2.40734	-2.3947	-2.38342	-2.37118	-2.35969	-2.35347	-2.34686	-2.34239	-2.34202
121													-3.09491	-3.06463	-3.03383	-3.00623	-2.97868	-2.94909	-2.92139	-2.8946	-2.86882	-2.84548	-2.82338	-2.80032	-2.77952	-2.75623	-2.73174	-2.70797	-2.6853	-2.66383	-2.64115	-2.61641	-2.59264	-2.56619	-2.53886	-2.5118	-2.48875	-2.47041	-2.45357	-2.44088	-2.42518	-2.41453	-2.40571	-2.39466	-2.38546	-2.37923	-2.37436	-2.37044	-2.36435
122													-3.1133	-3.08168	-3.05016	-3.02183	-2.99294	-2.96288	-2.93376	-2.90658	-2.88087	-2.85692	-2.83639	-2.81362	-2.79266	-2.76998	-2.74583	-2.72112	-2.69875	-2.67568	-2.65398	-2.62972	-2.60657	-2.58072	-2.55483	-2.53064	-2.50706	-2.48886	-2.47468	-2.46168	-2.4507	-2.44051	-2.42915	-2.41988	-2.41166	-2.40684	-2.39894	-2.3915	-2.38378
123													-3.13223	-3.10047	-3.06819	-3.03852	-3.00922	-2.9781	-2.94705	-2.91881	-2.89204	-2.86933	-2.84807	-2.82724	-2.80456	-2.78425	-2.75921	-2.73556	-2.71235	-2.68925	-2.66546	-2.64341	-2.61943	-2.59741	-2.57368	-2.55133	-2.53009	-2.51274	-2.50067	-2.48903	-2.47693	-2.46615	-2.4579	-2.44906	-2.44042	-2.42868	-2.42111	-2.41152	-2.40039
124													-3.14991	-3.11943	-3.08708	-3.05728	-3.0269	-2.99458	-2.96313	-2.9322	-2.90425	-2.88127	-2.86004	-2.83975	-2.81722	-2.79624	-2.77322	-2.74939	-2.72577	-2.70315	-2.67888	-2.65716	-2.63603	-2.61519	-2.59536	-2.57567	-2.55673	-2.54102	-2.52684	-2.51292	-2.5008	-2.49134	-2.48439	-2.47499	-2.46265	-2.45285	-2.4423	-2.43039	-2.4179
125													-3.16865	-3.13839	-3.10604	-3.07624	-3.04575	-3.01316	-2.98044	-2.9482	-2.91854	-2.89337	-2.87243	-2.85106	-2.83069	-2.80795	-2.78608	-2.76254	-2.74019	-2.71707	-2.69534	-2.67311	-2.65485	-2.63453	-2.61623	-2.59839	-2.58252	-2.56752	-2.55264	-2.53791	-2.52681	-2.51492	-2.50539	-2.49754	-2.4871	-2.47472	-2.46245	-2.44924	-2.43466
126													-3.1848	-3.15704	-3.12499	-3.09519	-3.06471	-3.0321	-2.99927	-2.96648	-2.93414	-2.90803	-2.88562	-2.86366	-2.8429	-2.82094	-2.79869	-2.77862	-2.75507	-2.73321	-2.71237	-2.69217	-2.67352	-2.65475	-2.6376	-2.62276	-2.6084	-2.59102	-2.57722	-2.56451	-2.55063	-2.53857	-2.52841	-2.51855	-2.50734	-2.49306	-2.47895	-2.46409	-2.44481
127													-3.1997	-3.17335	-3.14271	-3.11406	-3.08366	-3.05106	-3.01822	-2.98539	-2.95282	-2.92442	-2.90014	-2.87844	-2.85549	-2.83517	-2.81436	-2.7928	-2.77011	-2.75032	-2.72994	-2.71103	-2.6919	-2.6766	-2.6613	-2.64656	-2.63055	-2.61477	-2.60136	-2.58912	-2.57575	-2.56331	-2.55086	-2.53979	-2.52556	-2.50807	-2.49143	-2.47449	-2.45034
128													-3.20941	-3.18492	-3.15956	-3.13081	-3.10173	-3.07001	-3.03718	-3.00435	-2.97177	-2.94231	-2.91721	-2.89336	-2.87048	-2.8508	-2.829	-2.80698	-2.78781	-2.76704	-2.74794	-2.72912	-2.71209	-2.69783	-2.68542	-2.67179	-2.65657	-2.64032	-2.62604	-2.61415	-2.60162	-2.58792	-2.57544	-2.56022	-2.54086	-2.52116	-2.49943	-2.47851	-2.45081
129													-3.21711	-3.19925	-3.17541	-3.14833	-3.11876	-3.08707	-3.05559	-3.0233	-2.99073	-2.96119	-2.93467	-2.91041	-2.88756	-2.86555	-2.84458	-2.8236	-2.80362	-2.78463	-2.76558	-2.74764	-2.73315	-2.72139	-2.70979	-2.6967	-2.68326	-2.6682	-2.6524	-2.6381	-2.62536	-2.61085	-2.59383	-2.57544	-2.55281	-2.52585	-2.50153	-2.4782	-2.44991
130													-3.22759	-3.21139	-3.18755	-3.16453	-3.13582	-3.10455	-3.07233	-3.04075	-3.00947	-2.98014	-2.953	-2.92774	-2.90364	-2.8816	-2.86023	-2.84137	-2.82055	-2.80319	-2.78394	-2.76737	-2.75303	-2.7419	-2.73091	-2.7197	-2.70587	-2.69147	-2.67678	-2.6626	-2.64661	-2.6273	-2.60755	-2.58379	-2.5571	-2.52696	-2.50206	-2.47646	-2.44634
131													-3.23706	-3.22038	-3.203	-3.1818	-3.15366	-3.1213	-3.08969	-3.05815	-3.0261	-2.99795	-2.97186	-2.94523	-2.92091	-2.89852	-2.87839	-2.86016	-2.83968	-2.82067	-2.80342	-2.78586	-2.77313	-2.76138	-2.7495	-2.73712	-2.72412	-2.7114	-2.69906	-2.68301	-2.66387	-2.64019	-2.61415	-2.58646	-2.55667	-2.52644	-2.49907	-2.47163	-2.4413
132															-3.21759	-3.19697	-3.17036	-3.13918	-3.10726	-3.07482	-3.0436	-3.0152	-2.98867	-2.96311	-2.93829	-2.91549	-2.89551	-2.87496	-2.85627	-2.83789	-2.82169	-2.80722	-2.79465	-2.78055	-2.76663	-2.7534	-2.74068	-2.72823	-2.71684	-2.69956	-2.6772	-2.64754	-2.61736	-2.58731	-2.55418	-2.52297	-2.49494	-2.46564	-2.43364
133																	-3.18488	-3.15623	-3.12558	-3.09329	-3.06084	-3.03203	-3.00618	-2.98004	-2.95419	-2.93142	-2.91014	-2.88894	-2.87175	-2.8546	-2.84034	-2.82776	-2.81347	-2.79957	-2.78579	-2.77229	-2.7583	-2.74389	-2.73023	-2.71136	-2.68429	-2.65153	-2.61705	-2.58384	-2.55042	-2.51867	-2.48996	-2.45696	-2.42242
134																		-3.17526	-3.14505	-3.11222	-3.07964	-3.05016	-3.0231	-2.99719	-2.97157	-2.94617	-2.92409	-2.9051	-2.88702	-2.87174	-2.85876	-2.84516	-2.83198	-2.81956	-2.80708	-2.79339	-2.77715	-2.75748	-2.73926	-2.71706	-2.68562	-2.64937	-2.61355	-2.5783	-2.54492	-2.50959	-2.47794	-2.4421	-2.40587
135																				-3.13117	-3.0986	-3.06906	-3.04187	-3.01499	-2.98828	-2.96264	-2.93963	-2.92026	-2.90457	-2.89181	-2.87759	-2.86302	-2.85071	-2.83965	-2.82836	-2.81357	-2.79361	-2.77053	-2.74621	-2.71817	-2.6833	-2.6462	-2.60953	-2.57201	-2.53506	-2.50074	-2.46501	-2.42842	-2.38828
136																						-3.08776	-3.0593	-3.03233	-3.00537	-2.97852	-2.9546	-2.93586	-2.92307	-2.91071	-2.89683	-2.88318	-2.86867	-2.85672	-2.84419	-2.82923	-2.80462	-2.77646	-2.74653	-2.71139	-2.67504	-2.63847	-2.60057	-2.5632	-2.52451	-2.48913	-2.45215	-2.41037	-2.36747
137																								-3.05	-3.02303	-2.99606	-2.97119	-2.95312	-2.94123	-2.92979	-2.9154	-2.89969	-2.8857	-2.87259	-2.8564	-2.83598	-2.80793	-2.77417	-2.7373	-2.70022	-2.66088	-2.62411	-2.58634	-2.54701	-2.50972	-2.47417	-2.43488	-2.38885	-2.34171
138																									-3.04174	-3.0149	-2.98992	-2.9723	-2.95823	-2.94464	-2.9319	-2.9168	-2.90213	-2.88487	-2.86192	-2.83577	-2.80404	-2.76548	-2.72547	-2.68547	-2.6464	-2.60659	-2.56688	-2.5285	-2.49237	-2.45559	-2.41181	-2.36486	-2.31924
139																											-3.00609	-2.98547	-2.97055	-2.95928	-2.94481	-2.92764	-2.91145	-2.8885	-2.86124	-2.82872	-2.79154	-2.75047	-2.71073	-2.67058	-2.62897	-2.58693	-2.54701	-2.50896	-2.47203	-2.42866	-2.3863	-2.34046	-2.29369
140																													-2.98674	-2.97241	-2.95169	-2.93251	-2.91232	-2.88514	-2.85191	-2.81418	-2.77532	-2.73263	-2.69399	-2.65235	-2.60994	-2.56792	-2.52691	-2.48828	-2.44328	-2.40012	-2.35815	-2.31271	-2.26659
141																														-2.98395	-2.95834	-2.93347	-2.90841	-2.87394	-2.83728	-2.79853	-2.7572	-2.71507	-2.67502	-2.6326	-2.5898	-2.54723	-2.50363	-2.46009	-2.41461	-2.36926	-2.32603	-2.2823	-2.24179
142																																-2.9313	-2.89829	-2.86077	-2.82005	-2.78034	-2.73908	-2.69754	-2.65455	-2.61175	-2.56829	-2.52133	-2.47531	-2.43053	-2.38352	-2.33684	-2.29416	-2.25284	-2.2142
143																																		-2.84206	-2.80147	-2.76151	-2.72176	-2.67646	-2.63118	-2.58786	-2.54087	-2.49073	-2.44243	-2.39662	-2.35107	-2.30581	-2.26457	-2.22483	-2.18607
144																																				-2.74279	-2.69883	-2.65077	-2.60584	-2.56067	-2.51044	-2.45831	-2.40948	-2.36381	-2.31893	-2.27646	-2.23618	-2.19624	-2.16145
145																																					-2.67296	-2.62502	-2.5807	-2.53182	-2.48016	-2.42672	-2.37662	-2.33	-2.28895	-2.24851	-2.20827	-2.17268	-2.14181
146																																							-2.5535	-2.50204	-2.44714	-2.39139	-2.34118	-2.29834	-2.25717	-2.21693	-2.18015	-2.14787	-2.11987
147																																									-2.41189	-2.35771	-2.30772	-2.26394	-2.2234	-2.18519	-2.15098	-2.11937	-2.09861
148																																											-2.27458	-2.22945	-2.1902	-2.15311	-2.11925	-2.09172	-2.08178
149																																												-2.19456	-2.15548	-2.12078	-2.08868	-2.06987	-2.06326
150																																														-2.08924	-2.06146	-2.04782	-2.04383
151																																																-2.0253	-2.02239
152
153
154
155
156
157
158
159
160
161
162
163
164
165
166
167
168
169
170
171
172
173
174
[truncated: 126 more columns]
