# Supplementary material for: A machine learning route between band mapping and band structure
Source: Nat Comput Sci. 2022 Dec 30;3(1):101–14. doi: 10.1038/s43588-022-00382-2 (PMC10766556; doi:10.1038/s43588-022-00382-2)
Supplement: Supplementary file 7 — Numerical data contained in Fig. 3. [file 43588_2022_382_MOESM7_ESM.zip › source_data_fig3/fig3b_2.xlsx]

## Sheet: major_coefs
	num_terms	avg_approx_error (meV)
0	5	93.1849
1	6	80.8765
2	7	74.5154
3	8	68.5591
4	9	63.6048
5	10	59.3736
6	11	54.8865
7	12	51.0905
8	13	47.6427
9	14	44.1059
10	15	42.2437
11	16	40.374
12	17	38.8439
13	18	37.3991
14	19	35.9465
15	20	34.4838
16	21	33.0945
17	22	31.7146
18	23	30.6161
19	24	29.5149
20	25	28.4741
21	26	27.66
22	27	26.9653
23	28	26.3106
24	29	25.6937
25	30	25.1083
26	31	24.5898
27	32	24.0626
28	33	23.527
29	34	23.0216
30	35	22.5333
31	36	22.0507
32	37	21.6238
33	38	21.1883
34	39	20.7779
35	40	20.3849
36	41	20.0049
37	42	19.6411
38	43	19.2844
39	44	18.9683
40	45	18.6863
41	46	18.4253
42	47	18.171
43	48	17.92
44	49	17.6709
45	50	17.4245
46	51	17.1876
47	52	16.9827
48	53	16.778
49	54	16.5711
50	55	16.3678
51	56	16.1756
52	57	15.9873
53	58	15.8022
54	59	15.621
55	60	15.4476
56	61	15.2737
57	62	15.104
58	63	14.9523
59	64	14.8002
60	65	14.6507
61	66	14.501
62	67	14.3661
63	68	14.2399
64	69	14.117
65	70	13.9943
66	71	13.8763
67	72	13.7594
68	73	13.6445
69	74	13.5291
70	75	13.4151
71	76	13.3134
72	77	13.212
73	78	13.1155
74	79	13.0233
75	80	12.9382
76	81	12.8569
77	82	12.7776
78	83	12.7003
79	84	12.6264
80	85	12.5535
81	86	12.4803
82	87	12.4166
83	88	12.3555
84	89	12.2987
85	90	12.2419
86	91	12.1857
87	92	12.1299
88	93	12.075
89	94	12.0231
90	95	11.9791
91	96	11.9378
92	97	11.8969
93	98	11.857
94	99	11.8183
95	100	11.7796
96	101	11.7415
97	102	11.7038
98	103	11.6665
99	104	11.6295
100	105	11.594
101	106	11.5584
102	107	11.5233
103	108	11.4891
104	109	11.4551
105	110	11.4213
106	111	11.3883
107	112	11.3567
108	113	11.3252
109	114	11.2942
110	115	11.2634
111	116	11.2344
112	117	11.206
113	118	11.1788
114	119	11.1515
115	120	11.1243
116	121	11.0974
117	122	11.0708
118	123	11.0443
119	124	11.018
120	125	10.9926
121	126	10.9677
122	127	10.9427
123	128	10.9187
124	129	10.895
125	130	10.8717
126	131	10.8486
127	132	10.8264
128	133	10.8072
129	134	10.7885
130	135	10.7701
131	136	10.7518
132	137	10.7339
133	138	10.7162
134	139	10.6987
135	140	10.6819
136	141	10.6651
137	142	10.6485
138	143	10.6329
139	144	10.6178
140	145	10.6031
141	146	10.5884
142	147	10.5741
143	148	10.5599
144	149	10.5461
145	150	10.5324
146	151	10.5187
147	152	10.5058
148	153	10.4939
149	154	10.4823
150	155	10.4707
151	156	10.46
152	157	10.4493
153	158	10.4389
154	159	10.4286
155	160	10.4184
156	161	10.4086
157	162	10.3989
158	163	10.3895
159	164	10.3801
160	165	10.3719
161	166	10.3637
162	167	10.3558
163	168	10.3481
164	169	10.3404
165	170	10.3328
166	171	10.3251
167	172	10.3177
168	173	10.3104
169	174	10.3031
170	175	10.2963
171	176	10.2896
172	177	10.2831
173	178	10.2769
174	179	10.2708
175	180	10.2648
176	181	10.2589
177	182	10.2532
178	183	10.2476
179	184	10.2422
180	185	10.237
181	186	10.2324
182	187	10.228
183	188	10.2236
184	189	10.2192
185	190	10.2149
186	191	10.2106
187	192	10.2063
188	193	10.2022
189	194	10.1981
190	195	10.1942
191	196	10.1904
192	197	10.1866
193	198	10.183
194	199	10.1795
195	200	10.176
196	201	10.1726
197	202	10.1694
198	203	10.1662
199	204	10.163
200	205	10.1599
201	206	10.1568
202	207	10.1538
203	208	10.1511
204	209	10.1485
205	210	10.1458
206	211	10.1432
207	212	10.1406
208	213	10.1381
209	214	10.1355
210	215	10.133
211	216	10.1306
212	217	10.1283
213	218	10.1261
214	219	10.1238
215	220	10.1216
216	221	10.1196
217	222	10.1176
218	223	10.1156
219	224	10.1136
220	225	10.1117
221	226	10.1098
222	227	10.1079
223	228	10.1061
224	229	10.1043
225	230	10.1025
226	231	10.1007
227	232	10.0991
228	233	10.0975
229	234	10.096
230	235	10.0945
231	236	10.0931
232	237	10.0917
233	238	10.0903
234	239	10.089
235	240	10.0877
236	241	10.0864
237	242	10.0852
238	243	10.0841
239	244	10.083
240	245	10.0818
241	246	10.0807
242	247	10.0796
243	248	10.0786
244	249	10.0776
245	250	10.0766
246	251	10.0756
247	252	10.0746
248	253	10.0738
249	254	10.073
250	255	10.0722
251	256	10.0714
252	257	10.0707
253	258	10.07
254	259	10.0692
255	260	10.0685
256	261	10.0678
257	262	10.0672
258	263	10.0665
259	264	10.0658
260	265	10.0652
261	266	10.0645
262	267	10.0639
263	268	10.0633
264	269	10.0627
265	270	10.0622
266	271	10.0616
267	272	10.0611
268	273	10.0606
269	274	10.0601
270	275	10.0596
271	276	10.0591
272	277	10.0587
273	278	10.0582
274	279	10.0578
275	280	10.0574
276	281	10.0571
277	282	10.0567
278	283	10.0564
279	284	10.056
280	285	10.0557
281	286	10.0554
282	287	10.055
283	288	10.0547
284	289	10.0544
285	290	10.0541
286	291	10.0538
287	292	10.0535
288	293	10.0533
289	294	10.053
290	295	10.0527
291	296	10.0525
292	297	10.0522
293	298	10.052
294	299	10.0518
295	300	10.0515
296	301	10.0513
297	302	10.0511
298	303	10.0509
299	304	10.0507
300	305	10.0505
301	306	10.0503
302	307	10.0501
303	308	10.0499
304	309	10.0497
305	310	10.0495
306	311	10.0494
307	312	10.0492
308	313	10.049
309	314	10.0489
310	315	10.0487
311	316	10.0485
312	317	10.0484
313	318	10.0483
314	319	10.0481
315	320	10.048
316	321	10.0479
317	322	10.0477
318	323	10.0476
319	324	10.0475
320	325	10.0474
321	326	10.0473
322	327	10.0471
323	328	10.047
324	329	10.0469
325	330	10.0468
326	331	10.0468
327	332	10.0467
328	333	10.0466
329	334	10.0465
330	335	10.0464
331	336	10.0464
332	337	10.0463
333	338	10.0462
334	339	10.0462
335	340	10.0461
336	341	10.0461
337	342	10.046
338	343	10.046
339	344	10.0459
340	345	10.0459
341	346	10.0458
342	347	10.0458
343	348	10.0457
344	349	10.0457
345	350	10.0456
346	351	10.0456
347	352	10.0456
348	353	10.0455
349	354	10.0455
350	355	10.0454
351	356	10.0454
352	357	10.0454
353	358	10.0453
354	359	10.0453
355	360	10.0453
356	361	10.0452
357	362	10.0452
358	363	10.0451
359	364	10.0451
360	365	10.0451
361	366	10.0451
362	367	10.045
363	368	10.045
364	369	10.045
365	370	10.045
366	371	10.0449
367	372	10.0449
368	373	10.0449
369	374	10.0449
370	375	10.0449
371	376	10.0449
372	377	10.0448
373	378	10.0448
374	379	10.0448
375	380	10.0448
376	381	10.0448
377	382	10.0448
378	383	10.0448
379	384	10.0448
380	385	10.0448
381	386	10.0448
382	387	10.0448
383	388	10.0448
384	389	10.0447
385	390	10.0447
386	391	10.0447
387	392	10.0447
388	393	10.0447
389	394	10.0447
390	395	10.0447
391	396	10.0447
392	397	10.0447
393	398	10.0447
394	399	10.0447

## Sheet: seq_coefs
	num_terms	avg_approx_error (meV)
0	5	174.828
1	6	174.827
2	7	174.822
3	8	174.82
4	9	174.82
5	10	174.82
6	11	167.299
7	12	167.298
8	13	167.298
9	14	167.285
10	15	167.282
11	16	167.281
12	17	167.28
13	18	167.28
14	19	167.28
15	20	166.999
16	21	165.976
17	22	163.389
18	23	163.388
19	24	163.386
20	25	163.384
21	26	163.382
22	27	163.382
23	28	104.532
24	29	104.485
25	30	104.472
26	31	104.472
27	32	104.472
28	33	104.183
29	34	104.105
30	35	104.084
31	36	104.077
32	37	101.547
33	38	101.546
34	39	101.546
35	40	101.539
36	41	101.539
37	42	96.5493
38	43	96.5493
39	44	96.5485
40	45	96.5481
41	46	96.5473
42	47	96.5446
43	48	96.5446
44	49	96.5446
45	50	96.5267
46	51	96.4641
47	52	96.4638
48	53	96.4623
49	54	96.4621
50	55	96.4618
51	56	96.4322
52	57	96.432
53	58	96.432
54	59	96.432
55	60	96.4312
56	61	96.4312
57	62	92.9742
58	63	92.9741
59	64	92.972
60	65	92.9645
61	66	92.9468
62	67	92.9448
63	68	92.9444
64	69	92.9444
65	70	92.9444
66	71	92.9405
67	72	92.9396
68	73	92.8908
69	74	92.8779
70	75	92.8776
71	76	92.8776
72	77	92.0079
73	78	91.7592
74	79	91.3977
75	80	91.3975
76	81	91.3975
77	82	91.3968
78	83	91.3968
79	84	91.275
80	85	91.275
81	86	91.275
82	87	91.2745
83	88	91.2745
84	89	91.2642
85	90	65.3845
86	91	65.3845
87	92	65.3547
88	93	65.2443
89	94	65.2442
90	95	65.2442
91	96	65.2436
92	97	65.243
93	98	65.2376
94	99	65.2136
95	100	65.2135
96	101	65.2132
97	102	64.9668
98	103	64.0272
99	104	63.8265
100	105	63.1221
101	106	61.8864
102	107	61.8833
103	108	61.8821
104	109	61.8821
105	110	61.8819
106	111	61.8819
107	112	61.8818
108	113	61.8812
109	114	61.8809
110	115	61.8742
111	116	61.8717
112	117	61.8715
113	118	41.0568
114	119	41.0474
115	120	41.0226
116	121	40.9383
117	122	40.9159
118	123	40.9159
119	124	40.9159
120	125	40.9156
121	126	40.9156
122	127	40.9107
123	128	40.9096
124	129	40.9096
125	130	40.9095
126	131	40.481
127	132	40.3796
128	133	39.5227
129	134	39.2861
130	135	39.2854
131	136	39.2853
132	137	39.1751
133	138	39.175
134	139	39.1749
135	140	39.1749
136	141	39.1748
137	142	39.0853
138	143	39.0853
139	144	39.0852
140	145	39.0849
141	146	39.0849
142	147	39.0774
143	148	31.8488
144	149	31.8487
145	150	31.8412
146	151	31.8273
147	152	31.8249
148	153	31.8215
149	154	31.8159
150	155	31.7946
151	156	31.7945
152	157	31.7945
153	158	31.7912
154	159	31.7782
155	160	31.7694
156	161	31.7384
157	162	31.7384
158	163	31.7383
159	164	31.6294
160	165	31.2193
161	166	31.119
162	167	30.7713
163	168	30.771
164	169	30.7709
165	170	30.7272
166	171	30.5754
167	172	30.269
168	173	30.2681
169	174	30.2674
170	175	30.2671
171	176	30.2671
172	177	30.2671
173	178	30.0911
174	179	30.0901
175	180	30.0901
176	181	30.0817
177	182	30.0817
178	183	30.0817
179	184	24.0917
180	185	24.0843
181	186	24.071
182	187	24.0681
183	188	24.0671
184	189	24.0671
185	190	21.7413
186	191	21.6687
187	192	21.6486
188	193	21.6486
189	194	21.6485
190	195	21.6427
191	196	21.6417
192	197	21.6256
193	198	21.623
194	199	21.623
195	200	21.6229
196	201	21.2994
197	202	21.2234
198	203	20.8587
199	204	20.7492
200	205	20.7492
201	206	20.7488
202	207	20.6433
203	208	20.6216
204	209	20.4917
205	210	20.4529
206	211	19.7125
207	212	19.711
208	213	19.709
209	214	19.7089
210	215	19.7088
211	216	19.7032
212	217	19.7031
213	218	19.7009
214	219	19.7009
215	220	19.7009
216	221	19.6959
217	222	16.8794
218	223	16.8794
219	224	16.8747
220	225	16.8697
221	226	16.8691
222	227	16.8668
223	228	15.7017
224	229	15.7016
225	230	15.6979
226	231	15.695
227	232	15.6506
228	233	15.485
229	234	15.485
230	235	15.4849
231	236	15.4836
232	237	15.4785
233	238	15.472
234	239	15.4523
235	240	15.4521
236	241	15.452
237	242	15.4326
238	243	15.3328
239	244	15.3005
240	245	15.1821
241	246	15.1821
242	247	15.1821
243	248	15.1648
244	249	15.0918
245	250	15.0725
246	251	15.0029
247	252	15.0025
248	253	15.0025
249	254	14.1275
250	255	14.1203
251	256	14.1159
252	257	14.1151
253	258	14.1151
254	259	14.1151
255	260	13.9051
256	261	13.9034
257	262	13.8988
258	263	13.8975
259	264	13.8974
260	265	13.8974
261	266	13.0235
262	267	13.0228
263	268	13.0213
264	269	13.0193
265	270	13.0188
266	271	13.0184
267	272	12.3391
268	273	12.337
269	274	12.3334
270	275	12.3334
271	276	12.3332
272	277	12.1912
273	278	12.1535
274	279	12.1535
275	280	12.1535
276	281	12.1373
277	282	12.1341
278	283	12.1007
279	284	12.0906
280	285	12.0906
281	286	12.0905
282	287	12.0549
283	288	12.0437
284	289	12.0043
285	290	11.9913
286	291	11.9912
287	292	11.991
288	293	11.9503
289	294	11.9382
290	295	11.8747
291	296	11.8597
292	297	11.8595
293	298	11.8594
294	299	11.8583
295	300	11.8579
296	301	11.5721
297	302	11.5716
298	303	11.5705
299	304	11.5704
300	305	11.5702
301	306	11.4598
302	307	11.4598
303	308	11.4591
304	309	11.4586
305	310	11.4586
306	311	11.4579
307	312	11.0642
308	313	11.0638
309	314	11.06
310	315	11.0584
311	316	11.0579
312	317	11.0572
313	318	10.8109
314	319	10.81
315	320	10.8087
316	321	10.8069
317	322	10.8068
318	323	10.8067
319	324	10.7706
320	325	10.7706
321	326	10.7692
322	327	10.7634
323	328	10.7634
324	329	10.7634
325	330	10.7629
326	331	10.7616
327	332	10.7609
328	333	10.7585
329	334	10.7584
330	335	10.7584
331	336	10.7508
332	337	10.7205
333	338	10.7055
334	339	10.647
335	340	10.647
336	341	10.6469
337	342	10.6444
338	343	10.6308
339	344	10.6259
340	345	10.602
341	346	10.6019
342	347	10.6019
343	348	10.6016
344	349	10.6003
345	350	10.5958
346	351	10.5821
347	352	10.5787
348	353	10.5786
349	354	10.5785
350	355	10.5784
351	356	10.5784
352	357	10.5784
353	358	10.5718
354	359	10.5717
355	360	10.5715
356	361	10.5692
357	362	10.569
358	363	10.5688
359	364	10.2782
360	365	10.2762
361	366	10.2731
362	367	10.272
363	368	10.272
364	369	10.2718
365	370	10.2432
366	371	10.2429
367	372	10.2429
368	373	10.2426
369	374	10.2426
370	375	10.2425
371	376	10.2158
372	377	10.2143
373	378	10.2132
374	379	10.1928
375	380	10.1872
376	381	10.1872
377	382	10.1872
378	383	10.1838
379	384	10.1834
380	385	10.1636
381	386	10.157
382	387	10.1568
383	388	10.1567
384	389	10.1179
385	390	10.1071
386	391	10.0619
387	392	10.0469
388	393	10.0469
389	394	10.0465
390	395	10.0458
391	396	10.0455
392	397	10.0451
393	398	10.0448
394	399	10.0448
