# Supplementary material for: A machine learning route between band mapping and band structure
Source: Nat Comput Sci. 2022 Dec 30;3(1):101–14. doi: 10.1038/s43588-022-00382-2 (PMC10766556; doi:10.1038/s43588-022-00382-2)
Supplement: Supplementary file 7 — Numerical data contained in Fig. 3. [file 43588_2022_382_MOESM7_ESM.zip › source_data_fig3/fig3c.xlsx]

## Sheet: Sheet1
	Band_1	Band_2	Band_3	Band_4	Band_5	Band_6	Band_7	Band_8	Band_9	Band_10	Band_11	Band_12	Band_13	Band_14
Band_1	1	0.801921	-0.186349	-0.388111	-0.369271	-0.301564	-0.0828323	-0.217003	0.304669	0.319766	0.164972	0.156748	-0.445959	-0.624653
Band_2	0.801921	1	0.233417	-0.0218154	-0.00125782	0.0645614	0.392823	0.288941	0.726102	0.720673	0.599812	0.609399	-0.0924353	-0.537284
Band_3	-0.186349	0.233417	1	0.958796	0.816901	0.843001	0.910791	0.920542	0.815102	0.769872	0.836906	0.842896	0.216973	-0.274354
Band_4	-0.388111	-0.0218154	0.958796	1	0.853221	0.856105	0.830833	0.861666	0.648281	0.618211	0.716619	0.714061	0.292518	-0.104918
Band_5	-0.369271	-0.00125782	0.816901	0.853221	1	0.988641	0.828949	0.856867	0.645695	0.657022	0.747389	0.722125	0.405837	-0.0196697
Band_6	-0.301564	0.0645614	0.843001	0.856105	0.988641	1	0.867437	0.886125	0.69271	0.694171	0.781052	0.757904	0.317251	-0.126519
Band_7	-0.0828323	0.392823	0.910791	0.830833	0.828949	0.867437	1	0.98821	0.889603	0.863745	0.928808	0.932151	0.255624	-0.28751
Band_8	-0.217003	0.288941	0.920542	0.861666	0.856867	0.886125	0.98821	1	0.838215	0.80547	0.890852	0.899611	0.321093	-0.194617
Band_9	0.304669	0.726102	0.815102	0.648281	0.645695	0.69271	0.889603	0.838215	1	0.980488	0.960443	0.963052	0.164627	-0.455879
Band_10	0.319766	0.720673	0.769872	0.618211	0.657022	0.694171	0.863745	0.80547	0.980488	1	0.964364	0.946728	0.243776	-0.374306
Band_11	0.164972	0.599812	0.836906	0.716619	0.747389	0.781052	0.928808	0.890852	0.960443	0.964364	1	0.992317	0.338003	-0.27371
Band_12	0.156748	0.609399	0.842896	0.714061	0.722125	0.757904	0.932151	0.899611	0.963052	0.946728	0.992317	1	0.323676	-0.289485
Band_13	-0.445959	-0.0924353	0.216973	0.292518	0.405837	0.317251	0.255624	0.321093	0.164627	0.243776	0.338003	0.323676	1	0.793405
Band_14	-0.624653	-0.537284	-0.274354	-0.104918	-0.0196697	-0.126519	-0.28751	-0.194617	-0.455879	-0.374306	-0.27371	-0.289485	0.793405	1
