# Supplementary material for: A machine learning route between band mapping and band structure
Source: Nat Comput Sci. 2022 Dec 30;3(1):101–14. doi: 10.1038/s43588-022-00382-2 (PMC10766556; doi:10.1038/s43588-022-00382-2)
Supplement: Supplementary file 7 — Numerical data contained in Fig. 3. [file 43588_2022_382_MOESM7_ESM.zip › source_data_fig3/fig3d.xlsx]

## Sheet: Distance
	LDA	PBE	PBEsol	HSE06	LDA recon.	PBE recon.	PBEsol recon.	HSE06 recon.
LDA	0	141.12	40.8316	125.195	175.539	184.15	174.039	187.504
PBE		0	105.19	208.32	149.817	150.215	149.201	149.955
PBEsol			0	137.46	158.833	165.307	156.722	167.405
HSE06				0	247.238	248.565	246.077	247.257
LDA recon.					0	59.568	39.6063	48.0522
PBE recon.						0	52.3995	58.5254
PBEsol recon.							0	51.9435
HSE06 recon.								0

## Sheet: Stderr
	LDA	PBE	PBEsol	HSE06	LDA recon.	PBE recon.	PBEsol recon.	HSE06 recon.
LDA
PBE	15.8527
PBEsol	4.05945	11.5293
HSE06	16.1662	27.9926	19.335
LDA recon.	15.1686	13.3555	12.4695	24.9807
PBE recon.	15.2702	10.4104	13.5824	20.9835	7.6709
PBEsol recon.	14.9585	11.7941	12.1151	24.2922	6.4144	7.50457
HSE06 recon.	17.1303	11.7417	14.1628	25.2957	6.40447	7.68506	7.96271
