# Supplementary material for: A machine learning route between band mapping and band structure
Source: Nat Comput Sci. 2022 Dec 30;3(1):101–14. doi: 10.1038/s43588-022-00382-2 (PMC10766556; doi:10.1038/s43588-022-00382-2)
Supplement: Supplementary file 8 — Numerical data contained in Fig. 4. [file 43588_2022_382_MOESM8_ESM.zip]

Archive with 4 entries (4 files):
- source_data_fig4/fig4a.xlsx
- source_data_fig4/fig4b.xlsx
- source_data_fig4/fig4c.xlsx
- source_data_fig4/fig4d.xlsx
