# Supplementary material for: A machine learning route between band mapping and band structure
Source: Nat Comput Sci. 2022 Dec 30;3(1):101–14. doi: 10.1038/s43588-022-00382-2 (PMC10766556; doi:10.1038/s43588-022-00382-2)
Supplement: Supplementary file 8 — Numerical data contained in Fig. 4. [file 43588_2022_382_MOESM8_ESM.zip › source_data_fig4/fig4a.xlsx]

## Sheet: data
	LF_K	MRF_K	LF_HSL	MRF_HSL
2	0.0233333	0.00036612	0.0349462	0.00105034
4	0.0466667	0.00028458	0.061828	0.00063378
8	0.0572222	0.00030156	0.258737	0.00058004
14	0.221587	0.00030497	0.334869	0.00060856
