# Supplementary material for: A machine learning route between band mapping and band structure
Source: Nat Comput Sci. 2022 Dec 30;3(1):101–14. doi: 10.1038/s43588-022-00382-2 (PMC10766556; doi:10.1038/s43588-022-00382-2)
Supplement: Supplementary file 8 — Numerical data contained in Fig. 4. [file 43588_2022_382_MOESM8_ESM.zip › source_data_fig4/fig4b.xlsx]

## Sheet: data
	LF_K	MRF_K	LF_HSL	MRF_HSL
2	0.00046	0.0058	0.36	0.011
4	0.36	0.011	0.62	0.019
8	0.15	0.06	0.55	0.03
14	0.36	0.078	3.3	0.041
