# Supplementary material for: A machine learning route between band mapping and band structure
Source: Nat Comput Sci. 2022 Dec 30;3(1):101–14. doi: 10.1038/s43588-022-00382-2 (PMC10766556; doi:10.1038/s43588-022-00382-2)
Supplement: Supplementary file 8 — Numerical data contained in Fig. 4. [file 43588_2022_382_MOESM8_ESM.zip › source_data_fig4/fig4c.xlsx]

## Sheet: data
	LF_K	MRF_K	LF_HSL	MRF_HSL
2	210.5	17.11	95.5	15.832
4	1259.5	48.227	346	15.589
8	2991	33.552	2214.5	13.876
14	13030.2	39.403	4648.17	18.216
