# Supplementary material for: A machine learning route between band mapping and band structure
Source: Nat Comput Sci. 2022 Dec 30;3(1):101–14. doi: 10.1038/s43588-022-00382-2 (PMC10766556; doi:10.1038/s43588-022-00382-2)
Supplement: Supplementary file 8 — Numerical data contained in Fig. 4. [file 43588_2022_382_MOESM8_ESM.zip › source_data_fig4/fig4d.xlsx]

## Sheet: data
	LF_K	MRF_K	LF_HSL	MRF_HSL
2	0.00032	0.0041	0.21	0.02
4	0.14	0.0055	0.29	0.018
8	0.053	0.021	0.17	0.014
14	0.096	0.021	0.87	0.011
