# Supplementary material for: A machine learning route between band mapping and band structure
Source: Nat Comput Sci. 2022 Dec 30;3(1):101–14. doi: 10.1038/s43588-022-00382-2 (PMC10766556; doi:10.1038/s43588-022-00382-2)
Supplement: Supplementary file 9 — Numerical data contained in Fig. 5c,e. [file 43588_2022_382_MOESM9_ESM.zip › source_data_fig5/fig5c.xlsx]

## Sheet: MRFRecon_M_1
	0	1	2	3	4	5	6	7	8	9	10	11	12	13	14	15	16	17	18	19	20	21	22	23	24	25	26	27	28	29	30	31	32	33	34	35	36	37	38	39	40	41	42	43	44	45	46	47	48
0	-1.25575	-1.24648	-1.23682	-1.22628	-1.21249	-1.19896	-1.1834	-1.16867	-1.15127	-1.13357	-1.11912	-1.10691	-1.09617	-1.08303	-1.06974	-1.05852	-1.04827	-1.03407	-1.01917	-1.01193	-1.00623	-1.00326	-1.0004	-0.995706	-0.994086	-0.9918	-0.992462	-0.998517	-1.00611	-1.01628	-1.02931	-1.04411	-1.05906	-1.07427	-1.09067	-1.11042	-1.12728	-1.14723	-1.16848	-1.18903	-1.20544	-1.22312	-1.23839	-1.25649	-1.27393	-1.29318	-1.31293	-1.33053	-1.34879
1	-1.25844	-1.25184	-1.24127	-1.23241	-1.2201	-1.20741	-1.19232	-1.17775	-1.16103	-1.14653	-1.13409	-1.12185	-1.1084	-1.09648	-1.08539	-1.07372	-1.06121	-1.04886	-1.0372	-1.0292	-1.02526	-1.02229	-1.0175	-1.01152	-1.00876	-1.01105	-1.01307	-1.01745	-1.02284	-1.03258	-1.04616	-1.06016	-1.07621	-1.09056	-1.1064	-1.12162	-1.13813	-1.15702	-1.17789	-1.19731	-1.21492	-1.23205	-1.24862	-1.26424	-1.28203	-1.30008	-1.31974	-1.3378	-1.35648
2	-1.26343	-1.25702	-1.2495	-1.23874	-1.22943	-1.21467	-1.20142	-1.18663	-1.17441	-1.16087	-1.14656	-1.13432	-1.12312	-1.1108	-1.09722	-1.08662	-1.07703	-1.06532	-1.05358	-1.04656	-1.04373	-1.03766	-1.03173	-1.0272	-1.02704	-1.02724	-1.02885	-1.03377	-1.04133	-1.04831	-1.06193	-1.07638	-1.09106	-1.10583	-1.12144	-1.13555	-1.15092	-1.16932	-1.18907	-1.20802	-1.22687	-1.24351	-1.26113	-1.27634	-1.29371	-1.31071	-1.32922	-1.34875	-1.36588
3	-1.27667	-1.26708	-1.25796	-1.24987	-1.23893	-1.22683	-1.2137	-1.2003	-1.18422	-1.1716	-1.16123	-1.14941	-1.13591	-1.12307	-1.11302	-1.10262	-1.0914	-1.08019	-1.07019	-1.06516	-1.0617	-1.05391	-1.04856	-1.04448	-1.04158	-1.04286	-1.04566	-1.05246	-1.05806	-1.06701	-1.07771	-1.09113	-1.1056	-1.12161	-1.13594	-1.14946	-1.16408	-1.18152	-1.19953	-1.21897	-1.23793	-1.25591	-1.2727	-1.28995	-1.30515	-1.32287	-1.33994	-1.35896	-1.3771
4	-1.29008	-1.28039	-1.26963	-1.26081	-1.25103	-1.24177	-1.22672	-1.21054	-1.1979	-1.18666	-1.17572	-1.16257	-1.151	-1.14089	-1.12789	-1.11428	-1.1032	-1.09477	-1.08852	-1.08509	-1.07744	-1.06909	-1.0652	-1.06055	-1.05955	-1.05983	-1.06385	-1.06975	-1.07563	-1.08357	-1.09442	-1.10723	-1.12222	-1.13665	-1.15125	-1.16506	-1.17789	-1.19319	-1.21032	-1.22892	-1.24856	-1.26775	-1.28476	-1.30239	-1.31785	-1.33461	-1.35184	-1.36983	-1.38873
5	-1.30339	-1.29175	-1.28087	-1.27074	-1.26067	-1.25055	-1.23797	-1.22661	-1.21229	-1.20101	-1.19028	-1.18051	-1.16773	-1.15411	-1.14013	-1.12562	-1.11727	-1.11119	-1.10595	-1.10055	-1.09307	-1.0857	-1.08194	-1.07744	-1.07503	-1.07675	-1.07864	-1.08376	-1.09131	-1.10002	-1.11151	-1.12333	-1.13768	-1.15224	-1.16636	-1.17987	-1.19377	-1.20648	-1.2217	-1.23913	-1.25842	-1.27797	-1.297	-1.3136	-1.33123	-1.34641	-1.36406	-1.38082	-1.39973
6	-1.31633	-1.30492	-1.29065	-1.27851	-1.27096	-1.26328	-1.25392	-1.24031	-1.22685	-1.21743	-1.20651	-1.19384	-1.18027	-1.16675	-1.15528	-1.14324	-1.13352	-1.12556	-1.12042	-1.1161	-1.11029	-1.10069	-1.10035	-1.09545	-1.09166	-1.09114	-1.09328	-1.0987	-1.10772	-1.11654	-1.12724	-1.13935	-1.15176	-1.16628	-1.18151	-1.19599	-1.20908	-1.22181	-1.23585	-1.25108	-1.26854	-1.28817	-1.3073	-1.32537	-1.34335	-1.35943	-1.37551	-1.39302	-1.41068
7	-1.33141	-1.31649	-1.3028	-1.29332	-1.28503	-1.27432	-1.26432	-1.254	-1.24463	-1.23146	-1.21929	-1.20656	-1.19379	-1.18373	-1.17332	-1.15968	-1.14791	-1.14138	-1.13534	-1.12802	-1.11955	-1.11922	-1.11766	-1.1121	-1.10809	-1.10856	-1.11188	-1.11809	-1.12505	-1.13411	-1.14404	-1.15525	-1.16624	-1.18055	-1.19508	-1.21038	-1.225	-1.23834	-1.25048	-1.26507	-1.28103	-1.29859	-1.31758	-1.33695	-1.35366	-1.37201	-1.38766	-1.40525	-1.42198
8	-1.34273	-1.33097	-1.31892	-1.30765	-1.29649	-1.28666	-1.27859	-1.27011	-1.25893	-1.24532	-1.23326	-1.22158	-1.2106	-1.19992	-1.18799	-1.17627	-1.1667	-1.15626	-1.14642	-1.14026	-1.13612	-1.1352	-1.13415	-1.12867	-1.12477	-1.12822	-1.13148	-1.13817	-1.14302	-1.1522	-1.16246	-1.17209	-1.18304	-1.19436	-1.209	-1.22407	-1.23911	-1.25358	-1.26711	-1.27972	-1.29464	-1.31121	-1.3278	-1.34577	-1.36383	-1.38132	-1.39854	-1.41466	-1.43246
9	-1.35507	-1.34746	-1.33553	-1.32327	-1.31284	-1.30193	-1.29237	-1.28388	-1.27146	-1.25944	-1.24834	-1.23572	-1.22397	-1.21441	-1.20447	-1.19333	-1.18163	-1.17191	-1.16427	-1.15808	-1.15446	-1.15215	-1.15017	-1.14185	-1.1429	-1.14512	-1.15059	-1.15598	-1.1609	-1.16882	-1.18083	-1.19112	-1.20096	-1.21094	-1.22345	-1.23744	-1.25275	-1.26509	-1.27896	-1.29249	-1.3067	-1.32048	-1.33748	-1.35594	-1.37351	-1.38959	-1.40778	-1.42332	-1.44118
10	-1.36534	-1.35805	-1.35063	-1.33959	-1.32654	-1.31483	-1.30615	-1.29759	-1.28763	-1.27581	-1.26225	-1.24971	-1.2399	-1.23096	-1.21979	-1.20851	-1.19924	-1.19069	-1.18383	-1.17753	-1.17282	-1.17075	-1.16524	-1.15966	-1.15877	-1.16385	-1.16798	-1.17233	-1.17885	-1.18654	-1.19819	-1.20923	-1.21905	-1.22979	-1.23947	-1.25215	-1.26129	-1.27597	-1.29088	-1.30452	-1.3178	-1.33366	-1.34976	-1.36683	-1.3846	-1.40211	-1.41723	-1.4331	-1.44895
11	-1.37535	-1.37174	-1.36263	-1.35167	-1.33905	-1.32875	-1.32293	-1.3154	-1.30241	-1.29022	-1.27902	-1.2677	-1.25569	-1.24561	-1.23673	-1.22717	-1.21811	-1.20978	-1.20402	-1.19676	-1.19299	-1.19083	-1.18289	-1.17807	-1.17817	-1.18109	-1.18399	-1.19053	-1.19712	-1.20514	-1.21497	-1.22723	-1.23753	-1.24735	-1.25517	-1.26329	-1.27365	-1.28762	-1.30161	-1.31593	-1.32959	-1.34377	-1.35981	-1.37743	-1.39505	-1.41197	-1.42686	-1.44233	-1.45677
12	-1.39076	-1.385	-1.37512	-1.36418	-1.35422	-1.34689	-1.33935	-1.3277	-1.31842	-1.30836	-1.29559	-1.28239	-1.27197	-1.26406	-1.25557	-1.24612	-1.23705	-1.22922	-1.22216	-1.21465	-1.21316	-1.20954	-1.19971	-1.19419	-1.19425	-1.19577	-1.19919	-1.20859	-1.21526	-1.22354	-1.23357	-1.24426	-1.25539	-1.26046	-1.26985	-1.27515	-1.28794	-1.30056	-1.31456	-1.3281	-1.34125	-1.35492	-1.37041	-1.38655	-1.40505	-1.42311	-1.43838	-1.45069	-1.46627
13	-1.4058	-1.39705	-1.38955	-1.38057	-1.37111	-1.3617	-1.35232	-1.3439	-1.33549	-1.32231	-1.31097	-1.30038	-1.29077	-1.28299	-1.27453	-1.26493	-1.25478	-1.24556	-1.23827	-1.23356	-1.2312	-1.22444	-1.2151	-1.21069	-1.21099	-1.21439	-1.21758	-1.22538	-1.23407	-1.24142	-1.25143	-1.26166	-1.27096	-1.278	-1.28425	-1.29306	-1.30356	-1.31717	-1.33093	-1.34378	-1.35715	-1.36971	-1.38303	-1.39949	-1.41669	-1.43447	-1.44864	-1.46154	-1.47548
14	-1.41972	-1.4142	-1.40658	-1.3959	-1.38614	-1.37747	-1.36889	-1.35938	-1.34917	-1.33969	-1.32973	-1.31927	-1.30973	-1.30185	-1.29252	-1.28051	-1.27078	-1.26362	-1.25707	-1.25304	-1.24783	-1.24206	-1.23392	-1.23001	-1.23216	-1.2336	-1.23772	-1.24406	-1.25185	-1.25956	-1.26974	-1.27982	-1.28746	-1.2956	-1.30248	-1.31101	-1.32109	-1.33365	-1.34658	-1.36098	-1.374	-1.3861	-1.39855	-1.41263	-1.42801	-1.44362	-1.45645	-1.47167	-1.48637
15	-1.43776	-1.43029	-1.42121	-1.41262	-1.40428	-1.39343	-1.38348	-1.37614	-1.36766	-1.35836	-1.34737	-1.33769	-1.32822	-1.31805	-1.30721	-1.29777	-1.29004	-1.28032	-1.27557	-1.27041	-1.26522	-1.26009	-1.25387	-1.25122	-1.25272	-1.2542	-1.25757	-1.26386	-1.2707	-1.27922	-1.28782	-1.29793	-1.305	-1.31251	-1.32096	-1.32945	-1.33955	-1.34959	-1.36331	-1.37657	-1.39041	-1.40381	-1.41562	-1.42703	-1.43904	-1.44935	-1.46377	-1.47956	-1.49392
16	-1.45248	-1.44639	-1.43932	-1.42936	-1.419	-1.40953	-1.40184	-1.39496	-1.38636	-1.37392	-1.36359	-1.35286	-1.34273	-1.33415	-1.32538	-1.31563	-1.30526	-1.29698	-1.29314	-1.28715	-1.28175	-1.27702	-1.2739	-1.27266	-1.27316	-1.27571	-1.27726	-1.28408	-1.2895	-1.2971	-1.30665	-1.31641	-1.32317	-1.32965	-1.33916	-1.347	-1.35666	-1.36561	-1.37807	-1.3926	-1.40662	-1.41715	-1.4296	-1.43887	-1.44556	-1.45494	-1.46904	-1.48508	-1.50098
17	-1.47021	-1.46381	-1.45442	-1.44477	-1.43686	-1.42832	-1.42063	-1.41254	-1.4015	-1.38918	-1.37889	-1.36917	-1.36045	-1.35156	-1.34118	-1.332	-1.32346	-1.31693	-1.31191	-1.30483	-1.29891	-1.29623	-1.29481	-1.29391	-1.29474	-1.29608	-1.29787	-1.30338	-1.30737	-1.31325	-1.32485	-1.33419	-1.34218	-1.34777	-1.35543	-1.36348	-1.37186	-1.38297	-1.39396	-1.4067	-1.41549	-1.42745	-1.43759	-1.44531	-1.4511	-1.46129	-1.47411	-1.49017	-1.50623
18	-1.4881	-1.48021	-1.47295	-1.46353	-1.45567	-1.44647	-1.43636	-1.42743	-1.41875	-1.40793	-1.39696	-1.38712	-1.37611	-1.36665	-1.35973	-1.35109	-1.34332	-1.33731	-1.33161	-1.32364	-1.31801	-1.31714	-1.31546	-1.31511	-1.31564	-1.3141	-1.31613	-1.32023	-1.32438	-1.33022	-1.34116	-1.35316	-1.3596	-1.36528	-1.37173	-1.38045	-1.38946	-1.3985	-1.40816	-1.41595	-1.42375	-1.43236	-1.44225	-1.45074	-1.45868	-1.46778	-1.48016	-1.49525	-1.51131
19	-1.50843	-1.50153	-1.49214	-1.48208	-1.47204	-1.46115	-1.45295	-1.44599	-1.43758	-1.42648	-1.41329	-1.40179	-1.39268	-1.38577	-1.37882	-1.37043	-1.36364	-1.35742	-1.35067	-1.34258	-1.33871	-1.3382	-1.33657	-1.33505	-1.33332	-1.33174	-1.33317	-1.33757	-1.34002	-1.34818	-1.35824	-1.36907	-1.37611	-1.38152	-1.38758	-1.39501	-1.40403	-1.41122	-1.41795	-1.42356	-1.42872	-1.4363	-1.44666	-1.45677	-1.46669	-1.47499	-1.48651	-1.50037	-1.51643
20	-1.53291	-1.52443	-1.51182	-1.49821	-1.48809	-1.47937	-1.47176	-1.46475	-1.45463	-1.44121	-1.42883	-1.41991	-1.41065	-1.40388	-1.39606	-1.38873	-1.38224	-1.3757	-1.36781	-1.36129	-1.35882	-1.35684	-1.35492	-1.35165	-1.35061	-1.34971	-1.34986	-1.35339	-1.35712	-1.36424	-1.37299	-1.38253	-1.38827	-1.39277	-1.39795	-1.40655	-1.41485	-1.4205	-1.42538	-1.43	-1.43316	-1.44061	-1.45118	-1.46409	-1.47453	-1.48294	-1.49305	-1.50671	-1.52296
21	-1.55705	-1.54464	-1.53088	-1.51852	-1.50912	-1.49913	-1.48949	-1.47994	-1.46907	-1.45721	-1.44556	-1.43623	-1.42711	-1.41892	-1.41107	-1.40334	-1.39687	-1.39007	-1.3825	-1.37661	-1.3717	-1.36982	-1.36553	-1.36269	-1.36229	-1.36221	-1.36215	-1.36491	-1.36977	-1.37484	-1.38364	-1.39013	-1.39543	-1.39992	-1.40604	-1.41426	-1.42048	-1.42583	-1.43117	-1.43499	-1.43818	-1.44498	-1.45715	-1.47143	-1.48191	-1.49095	-1.50062	-1.51312	-1.52855
22	-1.57506	-1.56617	-1.55456	-1.54204	-1.53084	-1.51746	-1.5057	-1.49574	-1.48513	-1.47193	-1.46051	-1.45002	-1.44128	-1.43209	-1.4232	-1.41467	-1.40771	-1.40017	-1.39467	-1.38717	-1.38238	-1.37808	-1.37223	-1.36943	-1.36919	-1.36919	-1.36942	-1.3728	-1.37752	-1.38305	-1.38792	-1.39548	-1.40189	-1.40508	-1.4107	-1.41698	-1.42416	-1.43198	-1.43714	-1.44007	-1.44326	-1.45061	-1.46439	-1.47804	-1.48929	-1.49862	-1.5086	-1.51971	-1.5349
23	-1.59559	-1.58763	-1.57665	-1.56335	-1.5501	-1.53563	-1.52187	-1.51014	-1.49842	-1.48579	-1.47324	-1.46305	-1.45383	-1.44541	-1.43478	-1.42528	-1.41728	-1.40957	-1.40439	-1.3975	-1.39239	-1.38728	-1.38096	-1.37537	-1.37359	-1.3736	-1.37413	-1.3794	-1.38223	-1.38671	-1.39375	-1.40277	-1.40668	-1.40775	-1.41149	-1.42127	-1.43173	-1.43874	-1.4421	-1.44515	-1.44844	-1.45795	-1.47166	-1.48517	-1.49639	-1.506	-1.51661	-1.52759	-1.54128
24	-1.61424	-1.60567	-1.59223	-1.57855	-1.56594	-1.55034	-1.53455	-1.52173	-1.51111	-1.49918	-1.48531	-1.47462	-1.46342	-1.45565	-1.445	-1.43433	-1.42531	-1.41759	-1.41051	-1.40579	-1.40154	-1.39535	-1.38722	-1.38132	-1.3778	-1.37689	-1.37879	-1.38304	-1.38798	-1.39183	-1.40084	-1.40722	-1.40759	-1.40857	-1.41553	-1.42856	-1.43937	-1.44276	-1.44472	-1.44792	-1.45351	-1.46526	-1.47938	-1.49242	-1.5031	-1.51335	-1.52412	-1.53561	-1.54695
25	-1.62725	-1.61555	-1.60187	-1.58907	-1.57568	-1.55956	-1.54348	-1.53057	-1.52086	-1.51022	-1.49606	-1.4829	-1.4709	-1.46202	-1.45307	-1.4428	-1.43199	-1.42205	-1.41577	-1.41205	-1.40578	-1.39919	-1.39298	-1.38548	-1.37932	-1.37876	-1.38265	-1.38789	-1.39146	-1.39573	-1.40426	-1.4074	-1.40792	-1.40984	-1.41916	-1.43366	-1.44163	-1.44283	-1.44486	-1.44811	-1.45665	-1.46973	-1.48429	-1.49767	-1.50908	-1.51962	-1.53066	-1.54233	-1.54972
26	-1.63281	-1.62054	-1.6067	-1.59299	-1.57868	-1.56408	-1.54687	-1.53393	-1.52559	-1.51569	-1.50142	-1.48587	-1.47415	-1.46596	-1.45655	-1.44676	-1.43475	-1.42413	-1.41921	-1.41373	-1.40624	-1.40082	-1.39519	-1.38552	-1.37942	-1.38059	-1.38455	-1.3887	-1.39187	-1.39743	-1.40445	-1.4074	-1.40768	-1.41058	-1.42129	-1.43447	-1.44118	-1.44257	-1.44352	-1.44823	-1.45748	-1.4709	-1.48636	-1.50043	-1.51166	-1.52239	-1.53391	-1.54279	-1.55075
27	-1.63059	-1.6184	-1.60415	-1.59026	-1.57724	-1.56241	-1.54452	-1.53186	-1.52221	-1.51182	-1.49667	-1.48067	-1.47107	-1.46335	-1.45274	-1.44365	-1.43139	-1.42165	-1.41718	-1.41077	-1.40433	-1.4008	-1.39387	-1.38398	-1.37958	-1.38051	-1.38322	-1.38696	-1.39112	-1.39728	-1.40298	-1.4074	-1.40774	-1.41171	-1.42145	-1.43252	-1.43953	-1.44193	-1.44365	-1.44952	-1.45758	-1.47051	-1.48574	-1.4988	-1.5097	-1.52122	-1.53372	-1.54166	-1.55097
28	-1.61832	-1.60867	-1.59536	-1.58166	-1.56947	-1.55346	-1.53655	-1.52324	-1.51301	-1.50048	-1.48535	-1.47276	-1.46423	-1.45562	-1.44624	-1.43635	-1.42418	-1.41653	-1.41232	-1.40647	-1.40129	-1.39727	-1.38873	-1.37966	-1.3769	-1.37741	-1.37983	-1.38404	-1.38771	-1.39317	-1.3998	-1.40534	-1.40826	-1.41075	-1.41719	-1.42777	-1.43517	-1.43992	-1.44458	-1.44936	-1.45574	-1.46633	-1.47988	-1.49242	-1.50545	-1.51851	-1.52956	-1.53965	-1.54972
29	-1.60145	-1.59188	-1.57827	-1.56567	-1.55298	-1.53831	-1.52474	-1.51152	-1.50063	-1.48688	-1.47302	-1.46273	-1.45419	-1.44545	-1.43613	-1.42469	-1.41592	-1.41149	-1.40518	-1.39875	-1.39439	-1.38773	-1.3787	-1.37439	-1.37409	-1.37435	-1.37597	-1.37822	-1.38396	-1.38733	-1.39539	-1.40155	-1.40549	-1.40764	-1.41361	-1.42206	-1.43	-1.43588	-1.44141	-1.44549	-1.45008	-1.45916	-1.47204	-1.48608	-1.50045	-1.51279	-1.52305	-1.53394	-1.54532
30	-1.58122	-1.5691	-1.55624	-1.54354	-1.53201	-1.52097	-1.50825	-1.49779	-1.4867	-1.47303	-1.46067	-1.45057	-1.44086	-1.43302	-1.42316	-1.41471	-1.4092	-1.40303	-1.39513	-1.38844	-1.38249	-1.37706	-1.37232	-1.36986	-1.36963	-1.36966	-1.37003	-1.37384	-1.37783	-1.38137	-1.39027	-1.3969	-1.40095	-1.40467	-1.40958	-1.41803	-1.42464	-1.42979	-1.43544	-1.43992	-1.44381	-1.45243	-1.46469	-1.48098	-1.49528	-1.50552	-1.51516	-1.52613	-1.53865
31	-1.5577	-1.54737	-1.53376	-1.52024	-1.50952	-1.5009	-1.49185	-1.48278	-1.47199	-1.45923	-1.44822	-1.43613	-1.42665	-1.41938	-1.4121	-1.40497	-1.39892	-1.39055	-1.38366	-1.37707	-1.37251	-1.36901	-1.36641	-1.36394	-1.36332	-1.36312	-1.36346	-1.36658	-1.37004	-1.37636	-1.38262	-1.3904	-1.39592	-1.40025	-1.40653	-1.414	-1.41955	-1.42521	-1.42993	-1.43427	-1.4385	-1.44587	-1.45948	-1.4759	-1.48891	-1.49751	-1.50715	-1.51812	-1.53081
32	-1.53431	-1.52361	-1.51145	-1.49988	-1.49052	-1.48253	-1.47422	-1.46576	-1.45634	-1.44444	-1.43237	-1.42031	-1.41149	-1.40425	-1.39803	-1.39082	-1.38373	-1.37589	-1.36997	-1.36343	-1.35858	-1.35839	-1.35557	-1.35278	-1.35209	-1.35144	-1.35078	-1.35355	-1.35839	-1.36447	-1.3732	-1.38181	-1.38925	-1.39337	-1.40005	-1.40717	-1.41336	-1.41944	-1.42425	-1.42882	-1.43282	-1.44092	-1.45567	-1.47056	-1.48126	-1.48949	-1.49913	-1.51011	-1.52399
33	-1.51032	-1.50184	-1.49291	-1.48213	-1.47331	-1.4657	-1.4562	-1.44776	-1.43878	-1.42733	-1.41584	-1.40391	-1.39459	-1.38851	-1.38051	-1.37279	-1.36502	-1.35854	-1.35213	-1.34492	-1.34119	-1.33989	-1.3375	-1.33535	-1.33529	-1.33347	-1.33312	-1.3379	-1.34465	-1.34935	-1.35969	-1.36982	-1.37734	-1.382	-1.38773	-1.39598	-1.40455	-1.41149	-1.41707	-1.42132	-1.42705	-1.43752	-1.45053	-1.46384	-1.47325	-1.48148	-1.49112	-1.50227	-1.51845
34	-1.48945	-1.48287	-1.47354	-1.46478	-1.45637	-1.4482	-1.43936	-1.43055	-1.4206	-1.40947	-1.39799	-1.38657	-1.37807	-1.37082	-1.36228	-1.35384	-1.3457	-1.33902	-1.33265	-1.32534	-1.321	-1.3184	-1.31709	-1.31644	-1.31617	-1.31516	-1.31728	-1.32381	-1.32704	-1.3319	-1.34255	-1.35348	-1.36169	-1.36677	-1.37313	-1.38147	-1.3921	-1.40089	-1.40582	-1.41234	-1.42011	-1.43193	-1.44459	-1.45566	-1.46424	-1.47347	-1.48311	-1.49578	-1.51329
35	-1.47078	-1.46397	-1.45685	-1.44728	-1.43846	-1.43138	-1.42211	-1.41307	-1.40395	-1.3919	-1.37979	-1.36925	-1.36036	-1.35288	-1.34523	-1.33505	-1.32704	-1.31907	-1.31306	-1.30596	-1.3006	-1.29856	-1.2967	-1.29632	-1.29642	-1.29607	-1.30008	-1.30512	-1.30717	-1.31465	-1.32557	-1.3383	-1.34332	-1.34858	-1.35562	-1.36606	-1.37714	-1.38416	-1.39295	-1.4029	-1.41352	-1.42627	-1.43822	-1.44805	-1.4575	-1.46546	-1.47566	-1.49061	-1.50825
36	-1.45519	-1.44813	-1.4394	-1.42996	-1.42181	-1.41356	-1.40441	-1.39642	-1.38651	-1.37458	-1.36381	-1.35262	-1.3444	-1.33603	-1.32677	-1.31769	-1.3082	-1.29983	-1.29327	-1.28725	-1.28304	-1.28065	-1.27737	-1.27495	-1.27472	-1.27621	-1.28024	-1.28454	-1.2897	-1.2984	-1.31029	-1.31876	-1.32314	-1.33033	-1.33912	-1.35066	-1.35957	-1.36869	-1.37965	-1.39102	-1.40555	-1.42039	-1.43067	-1.4406	-1.44979	-1.45762	-1.46947	-1.48553	-1.50255
37	-1.43777	-1.43146	-1.42399	-1.41379	-1.40429	-1.3965	-1.38752	-1.37845	-1.36914	-1.35788	-1.34735	-1.33619	-1.32693	-1.31925	-1.31013	-1.29999	-1.28948	-1.28204	-1.27619	-1.27134	-1.26667	-1.26248	-1.25707	-1.25306	-1.25323	-1.25695	-1.25902	-1.26464	-1.27219	-1.28082	-1.29069	-1.2976	-1.30475	-1.31444	-1.3245	-1.33346	-1.34144	-1.35084	-1.36297	-1.38021	-1.39689	-1.4086	-1.41819	-1.42911	-1.4387	-1.45019	-1.46439	-1.4803	-1.49577
38	-1.42229	-1.41472	-1.40664	-1.39771	-1.38881	-1.37974	-1.37003	-1.36169	-1.35189	-1.33982	-1.32865	-1.31793	-1.30989	-1.30225	-1.29268	-1.28297	-1.2737	-1.26428	-1.25889	-1.25245	-1.24794	-1.24363	-1.23659	-1.23194	-1.23302	-1.23658	-1.23818	-1.24569	-1.25346	-1.26276	-1.27105	-1.28017	-1.29007	-1.29807	-1.30561	-1.31333	-1.32182	-1.33418	-1.35036	-1.36718	-1.38148	-1.39157	-1.40282	-1.41586	-1.4293	-1.4431	-1.4587	-1.47184	-1.48545
39	-1.40644	-1.40034	-1.39137	-1.38114	-1.37189	-1.36412	-1.35485	-1.34674	-1.33467	-1.32321	-1.3109	-1.29909	-1.2911	-1.28432	-1.2759	-1.26528	-1.25583	-1.24749	-1.24042	-1.23324	-1.23011	-1.22639	-1.21781	-1.21219	-1.21368	-1.21513	-1.21868	-1.22732	-1.23645	-1.24551	-1.25331	-1.26424	-1.27203	-1.27947	-1.28705	-1.29452	-1.30619	-1.31962	-1.33524	-1.35095	-1.36331	-1.37568	-1.38943	-1.40325	-1.41816	-1.43398	-1.44703	-1.46009	-1.47375
40	-1.39126	-1.38371	-1.37631	-1.36667	-1.35673	-1.34695	-1.34023	-1.33151	-1.32007	-1.30714	-1.29502	-1.28371	-1.27424	-1.26566	-1.2572	-1.24764	-1.23846	-1.22993	-1.22284	-1.21707	-1.2135	-1.20841	-1.20022	-1.19572	-1.19588	-1.19847	-1.20227	-1.21119	-1.2201	-1.22591	-1.2347	-1.24547	-1.25385	-1.26434	-1.27067	-1.28053	-1.28896	-1.30325	-1.31936	-1.33432	-1.34795	-1.36174	-1.37555	-1.38904	-1.40496	-1.42127	-1.43553	-1.44872	-1.46569
41	-1.37522	-1.37049	-1.36408	-1.35225	-1.34106	-1.33206	-1.32417	-1.31545	-1.30492	-1.29311	-1.28013	-1.2676	-1.25731	-1.24856	-1.23875	-1.2288	-1.21973	-1.2119	-1.2051	-1.19842	-1.19401	-1.19032	-1.18299	-1.17951	-1.17973	-1.18164	-1.18566	-1.1946	-1.20044	-1.20543	-1.21587	-1.22727	-1.24011	-1.24918	-1.25744	-1.2643	-1.27456	-1.29068	-1.30838	-1.32305	-1.33687	-1.3504	-1.36293	-1.37723	-1.39471	-1.41169	-1.42694	-1.44193	-1.45895
42	-1.36605	-1.36153	-1.34959	-1.33795	-1.32667	-1.31683	-1.30847	-1.30008	-1.28816	-1.2759	-1.26431	-1.25223	-1.2404	-1.23108	-1.22202	-1.21131	-1.20098	-1.19238	-1.18606	-1.17853	-1.1743	-1.17013	-1.16411	-1.16125	-1.16195	-1.16269	-1.1692	-1.17702	-1.17892	-1.18642	-1.19908	-1.21257	-1.22361	-1.23191	-1.24053	-1.2492	-1.26555	-1.282	-1.29796	-1.31166	-1.32436	-1.33684	-1.34994	-1.3666	-1.38521	-1.40219	-1.41677	-1.43267	-1.45023
43	-1.35753	-1.34593	-1.33257	-1.32196	-1.31147	-1.30189	-1.2941	-1.28423	-1.27417	-1.26179	-1.24853	-1.23654	-1.2263	-1.21672	-1.20615	-1.19392	-1.18434	-1.17446	-1.1664	-1.15918	-1.15409	-1.15082	-1.14823	-1.14677	-1.14275	-1.14749	-1.15343	-1.15692	-1.16086	-1.17134	-1.18358	-1.19439	-1.20337	-1.21189	-1.22317	-1.23867	-1.25515	-1.27279	-1.28628	-1.29876	-1.31118	-1.32348	-1.33807	-1.35691	-1.37468	-1.38994	-1.40558	-1.42379	-1.44088
44	-1.3435	-1.33015	-1.31713	-1.30435	-1.2951	-1.28658	-1.27886	-1.27081	-1.26015	-1.24694	-1.23441	-1.22182	-1.21149	-1.20115	-1.19076	-1.17799	-1.16682	-1.15726	-1.14903	-1.14074	-1.13637	-1.13605	-1.13551	-1.12996	-1.12803	-1.1302	-1.13438	-1.13759	-1.14512	-1.154	-1.1648	-1.17469	-1.18382	-1.1955	-1.20998	-1.22805	-1.24611	-1.26019	-1.27264	-1.28511	-1.29785	-1.31166	-1.32969	-1.34727	-1.3632	-1.37953	-1.397	-1.41507	-1.43156
45	-1.32996	-1.31739	-1.3021	-1.28891	-1.28091	-1.27541	-1.26725	-1.25815	-1.24474	-1.23224	-1.2189	-1.2073	-1.19623	-1.1848	-1.17337	-1.16161	-1.15128	-1.14031	-1.13263	-1.1288	-1.12553	-1.12103	-1.11967	-1.11455	-1.10994	-1.11134	-1.11328	-1.11877	-1.12653	-1.13517	-1.14583	-1.15689	-1.16817	-1.18139	-1.1979	-1.21555	-1.23149	-1.24409	-1.25681	-1.27052	-1.28433	-1.30034	-1.31798	-1.33557	-1.35199	-1.36891	-1.38715	-1.40414	-1.42054
46	-1.31739	-1.30314	-1.28973	-1.2796	-1.27145	-1.26355	-1.25385	-1.24305	-1.22979	-1.21623	-1.20494	-1.1953	-1.182	-1.17039	-1.15787	-1.14435	-1.13269	-1.12671	-1.12213	-1.11831	-1.10934	-1.10638	-1.10193	-1.09591	-1.09192	-1.09317	-1.09525	-1.1009	-1.1078	-1.11817	-1.13018	-1.14135	-1.15345	-1.1675	-1.18462	-1.20165	-1.21538	-1.22891	-1.24265	-1.25582	-1.26986	-1.28782	-1.30635	-1.32327	-1.33979	-1.35766	-1.37545	-1.39264	-1.41103
47	-1.30282	-1.29201	-1.28007	-1.26996	-1.26181	-1.25367	-1.24296	-1.22688	-1.21328	-1.20264	-1.1934	-1.18043	-1.168	-1.15532	-1.14171	-1.12807	-1.11732	-1.11232	-1.10781	-1.10263	-1.09489	-1.08652	-1.08402	-1.07864	-1.07678	-1.07739	-1.07997	-1.08487	-1.09335	-1.10349	-1.11462	-1.12522	-1.1376	-1.15363	-1.17118	-1.18719	-1.20106	-1.21454	-1.22709	-1.24029	-1.25787	-1.27675	-1.29438	-1.31089	-1.32804	-1.34664	-1.36479	-1.38237	-1.40063
48	-1.28911	-1.28025	-1.27064	-1.26132	-1.25336	-1.2423	-1.22838	-1.21313	-1.19826	-1.18801	-1.1771	-1.16525	-1.15238	-1.13946	-1.12782	-1.11423	-1.10614	-1.10041	-1.09237	-1.08393	-1.07845	-1.07085	-1.06776	-1.06252	-1.06037	-1.06271	-1.06376	-1.07061	-1.07908	-1.08761	-1.09618	-1.10719	-1.12168	-1.13975	-1.15765	-1.17208	-1.1858	-1.19848	-1.21211	-1.22793	-1.24688	-1.26526	-1.28205	-1.29883	-1.31819	-1.33675	-1.35356	-1.37085	-1.38978
49	-1.27476	-1.26828	-1.25845	-1.24924	-1.24068	-1.22926	-1.21339	-1.19822	-1.18712	-1.17497	-1.16177	-1.14928	-1.13759	-1.12672	-1.11382	-1.10173	-1.09466	-1.08391	-1.07362	-1.06721	-1.06144	-1.05587	-1.05098	-1.04475	-1.04431	-1.04392	-1.04678	-1.05437	-1.06143	-1.06764	-1.0773	-1.09052	-1.10848	-1.12711	-1.14288	-1.15703	-1.17048	-1.18429	-1.19893	-1.21698	-1.23588	-1.25323	-1.27072	-1.28932	-1.30802	-1.32472	-1.34148	-1.36012	-1.38022
[truncated: 1 more columns]

## Sheet: MRFRecon_M_2
	0	1	2	3	4	5	6	7	8	9	10	11	12	13	14	15	16	17	18	19	20	21	22	23	24	25	26	27	28	29	30	31	32	33	34	35	36	37	38	39	40	41	42	43	44	45	46	47	48
0	-1.61409	-1.60369	-1.59462	-1.58522	-1.58035	-1.57742	-1.57491	-1.56849	-1.56113	-1.54714	-1.53602	-1.52763	-1.51611	-1.50437	-1.49335	-1.48242	-1.4705	-1.4589	-1.44775	-1.4354	-1.42219	-1.4144	-1.40906	-1.40936	-1.41044	-1.40819	-1.4093	-1.41268	-1.41762	-1.42376	-1.42799	-1.44098	-1.4555	-1.46491	-1.48327	-1.50161	-1.51871	-1.53625	-1.55842	-1.58285	-1.6032	-1.62069	-1.63831	-1.65362	-1.67187	-1.69425	-1.71722	-1.73673	-1.75423
1	-1.61894	-1.61439	-1.60336	-1.59284	-1.58648	-1.58152	-1.57792	-1.57517	-1.56458	-1.55207	-1.54371	-1.53549	-1.52546	-1.51667	-1.50449	-1.49246	-1.4778	-1.46683	-1.45502	-1.44396	-1.43589	-1.42936	-1.42845	-1.42839	-1.42829	-1.42725	-1.42728	-1.42965	-1.43364	-1.43594	-1.44401	-1.45518	-1.46583	-1.48239	-1.50147	-1.51745	-1.53354	-1.55406	-1.57579	-1.59541	-1.61328	-1.63132	-1.64812	-1.66669	-1.68662	-1.70741	-1.72534	-1.74335	-1.76385
2	-1.62491	-1.61928	-1.61026	-1.59968	-1.59035	-1.58561	-1.5815	-1.57871	-1.57111	-1.56315	-1.55437	-1.54374	-1.53545	-1.52561	-1.51656	-1.50185	-1.48784	-1.47441	-1.46606	-1.45763	-1.4491	-1.44332	-1.44287	-1.442	-1.44069	-1.43968	-1.43975	-1.44199	-1.44476	-1.44956	-1.45993	-1.47131	-1.48481	-1.50271	-1.51685	-1.53352	-1.55225	-1.57124	-1.58816	-1.60584	-1.62362	-1.64049	-1.65816	-1.68021	-1.70077	-1.71741	-1.73343	-1.75235	-1.77401
3	-1.63037	-1.62831	-1.6167	-1.60597	-1.59828	-1.59104	-1.58611	-1.58231	-1.5783	-1.57457	-1.56708	-1.55446	-1.54504	-1.53862	-1.52651	-1.51401	-1.50019	-1.48787	-1.47739	-1.46883	-1.4607	-1.45657	-1.45481	-1.45443	-1.45388	-1.45372	-1.45223	-1.4537	-1.45879	-1.46651	-1.47757	-1.48997	-1.50244	-1.51689	-1.53492	-1.55093	-1.56947	-1.5848	-1.60115	-1.61908	-1.634	-1.65022	-1.67028	-1.69328	-1.71009	-1.72766	-1.74238	-1.7619	-1.78253
4	-1.63547	-1.6305	-1.62358	-1.61752	-1.60722	-1.59877	-1.59359	-1.59061	-1.58522	-1.58236	-1.57617	-1.56756	-1.55881	-1.54882	-1.53929	-1.52971	-1.51465	-1.50106	-1.4906	-1.48086	-1.47584	-1.47255	-1.47059	-1.47098	-1.47171	-1.46965	-1.47032	-1.47087	-1.47459	-1.48302	-1.49447	-1.50484	-1.51725	-1.53356	-1.54974	-1.56708	-1.58296	-1.59639	-1.61505	-1.63153	-1.64606	-1.66207	-1.68217	-1.70162	-1.71933	-1.73583	-1.75199	-1.77116	-1.78917
5	-1.63796	-1.63301	-1.6299	-1.62373	-1.61882	-1.61197	-1.60804	-1.60016	-1.59387	-1.58793	-1.58312	-1.57545	-1.56654	-1.55726	-1.54953	-1.53885	-1.52623	-1.5124	-1.50305	-1.49582	-1.49265	-1.48964	-1.48946	-1.48971	-1.48963	-1.48974	-1.48896	-1.48853	-1.49251	-1.49941	-1.51018	-1.52044	-1.53205	-1.54701	-1.56176	-1.57669	-1.59226	-1.61038	-1.62859	-1.64381	-1.65923	-1.67472	-1.69181	-1.70989	-1.72875	-1.74589	-1.7636	-1.77966	-1.797
6	-1.64299	-1.63698	-1.63373	-1.63282	-1.63018	-1.62771	-1.62239	-1.6125	-1.6042	-1.5958	-1.5893	-1.58031	-1.57484	-1.56328	-1.55601	-1.54474	-1.53539	-1.52598	-1.51789	-1.51355	-1.51005	-1.50919	-1.5094	-1.5088	-1.50772	-1.50984	-1.50736	-1.50864	-1.51122	-1.51661	-1.52666	-1.53597	-1.5472	-1.55911	-1.57144	-1.58733	-1.60766	-1.62611	-1.64103	-1.65732	-1.67244	-1.68789	-1.70377	-1.72059	-1.73959	-1.75914	-1.77679	-1.79175	-1.80747
7	-1.64658	-1.64522	-1.64398	-1.6438	-1.6452	-1.63991	-1.63224	-1.62642	-1.61676	-1.60705	-1.59849	-1.59282	-1.58525	-1.57544	-1.565	-1.55844	-1.54964	-1.54194	-1.53487	-1.52779	-1.52642	-1.52534	-1.52387	-1.52407	-1.5256	-1.52577	-1.52576	-1.52694	-1.52889	-1.53439	-1.54208	-1.54942	-1.56044	-1.5693	-1.58491	-1.60451	-1.62502	-1.64101	-1.65627	-1.67008	-1.68253	-1.69845	-1.71344	-1.73024	-1.74818	-1.76894	-1.78798	-1.80352	-1.8132
8	-1.65319	-1.65216	-1.65167	-1.65261	-1.65162	-1.647	-1.64346	-1.63583	-1.62766	-1.61917	-1.61101	-1.60309	-1.59431	-1.58952	-1.58032	-1.57494	-1.56676	-1.55743	-1.54713	-1.54034	-1.53895	-1.53708	-1.53448	-1.53666	-1.54012	-1.53967	-1.54074	-1.54186	-1.54424	-1.54642	-1.55213	-1.56228	-1.56983	-1.58559	-1.60448	-1.62104	-1.64071	-1.65638	-1.67056	-1.68201	-1.69542	-1.71079	-1.72629	-1.74079	-1.7578	-1.77758	-1.7963	-1.81133	-1.82381
9	-1.65394	-1.65386	-1.65381	-1.65389	-1.65377	-1.65222	-1.64833	-1.64557	-1.63931	-1.62958	-1.62094	-1.61201	-1.6041	-1.59785	-1.59453	-1.59045	-1.58137	-1.57046	-1.55801	-1.55294	-1.5474	-1.54347	-1.54445	-1.54717	-1.54842	-1.54847	-1.54847	-1.54924	-1.55116	-1.55487	-1.56644	-1.57645	-1.58896	-1.60562	-1.62001	-1.63688	-1.65292	-1.67055	-1.6849	-1.69482	-1.71072	-1.72578	-1.7409	-1.75458	-1.76933	-1.78502	-1.8042	-1.81931	-1.82813
10	-1.65929	-1.65835	-1.65606	-1.65438	-1.65402	-1.65426	-1.65335	-1.65135	-1.64541	-1.63889	-1.62985	-1.62109	-1.61269	-1.60617	-1.60298	-1.5992	-1.5913	-1.58166	-1.571	-1.56314	-1.55722	-1.55456	-1.55691	-1.55884	-1.55985	-1.55751	-1.55814	-1.55892	-1.56192	-1.56956	-1.58327	-1.59638	-1.60743	-1.62053	-1.63442	-1.64974	-1.66278	-1.67946	-1.69342	-1.70836	-1.72251	-1.73843	-1.75334	-1.76758	-1.77803	-1.79276	-1.81074	-1.82583	-1.83906
11	-1.66661	-1.66418	-1.66273	-1.65891	-1.65711	-1.65595	-1.65555	-1.65442	-1.64795	-1.6437	-1.63973	-1.63125	-1.62408	-1.61653	-1.60979	-1.60594	-1.59985	-1.59217	-1.58723	-1.57948	-1.57272	-1.57191	-1.57436	-1.57519	-1.57281	-1.56922	-1.56992	-1.57194	-1.57555	-1.58575	-1.60006	-1.61082	-1.62361	-1.63638	-1.6486	-1.65958	-1.67326	-1.68587	-1.70306	-1.71691	-1.73297	-1.748	-1.7638	-1.77698	-1.79016	-1.8054	-1.82099	-1.83785	-1.85182
12	-1.67141	-1.67092	-1.66788	-1.6654	-1.6646	-1.66297	-1.66129	-1.65863	-1.65139	-1.64987	-1.648	-1.64548	-1.63898	-1.62862	-1.62106	-1.61541	-1.61142	-1.60759	-1.60338	-1.59393	-1.58979	-1.58984	-1.58924	-1.58568	-1.57968	-1.57991	-1.58075	-1.58299	-1.59106	-1.6014	-1.61476	-1.62676	-1.63815	-1.65146	-1.66325	-1.67005	-1.68006	-1.69453	-1.71087	-1.72757	-1.74275	-1.75816	-1.77396	-1.78897	-1.80397	-1.81684	-1.83083	-1.84785	-1.85877
13	-1.68018	-1.67953	-1.679	-1.67842	-1.67577	-1.67364	-1.67045	-1.66355	-1.65853	-1.65447	-1.65451	-1.65288	-1.64798	-1.64184	-1.63551	-1.6314	-1.627	-1.62469	-1.61779	-1.61058	-1.6062	-1.60311	-1.59891	-1.59377	-1.59276	-1.59153	-1.5919	-1.59779	-1.60421	-1.61697	-1.62971	-1.64104	-1.65229	-1.66486	-1.6697	-1.67621	-1.68868	-1.70647	-1.722	-1.73862	-1.7543	-1.77009	-1.78489	-1.80097	-1.81318	-1.82455	-1.83963	-1.85232	-1.86246
14	-1.69633	-1.69573	-1.69519	-1.69287	-1.69095	-1.68794	-1.68288	-1.67445	-1.66587	-1.66315	-1.66128	-1.66004	-1.65555	-1.6494	-1.64794	-1.64544	-1.64363	-1.64164	-1.63471	-1.62607	-1.62084	-1.61744	-1.61325	-1.60985	-1.60944	-1.60911	-1.60809	-1.61019	-1.61922	-1.63219	-1.64461	-1.6513	-1.66106	-1.6683	-1.67259	-1.68389	-1.70099	-1.71868	-1.73493	-1.75093	-1.76816	-1.78325	-1.79763	-1.80978	-1.82111	-1.8337	-1.84539	-1.85662	-1.86515
15	-1.71198	-1.71182	-1.71121	-1.70953	-1.70927	-1.70616	-1.69931	-1.6901	-1.68128	-1.67523	-1.67136	-1.66644	-1.66148	-1.65819	-1.65667	-1.65599	-1.65597	-1.65134	-1.64518	-1.64101	-1.63698	-1.6351	-1.63076	-1.62907	-1.62885	-1.62763	-1.62558	-1.62687	-1.63436	-1.64599	-1.65254	-1.65503	-1.66291	-1.67042	-1.67752	-1.69335	-1.71121	-1.72888	-1.74627	-1.76357	-1.78032	-1.79495	-1.80836	-1.8195	-1.83047	-1.84417	-1.85301	-1.86355	-1.87351
16	-1.72098	-1.72176	-1.72047	-1.72425	-1.72719	-1.72409	-1.71868	-1.70796	-1.69563	-1.68853	-1.68425	-1.67909	-1.673	-1.66991	-1.66832	-1.66806	-1.66394	-1.65994	-1.65641	-1.65368	-1.65263	-1.64888	-1.64537	-1.64546	-1.64601	-1.6446	-1.64268	-1.64437	-1.6496	-1.65497	-1.65581	-1.65826	-1.66693	-1.67519	-1.6887	-1.70499	-1.72222	-1.74024	-1.75913	-1.77681	-1.79228	-1.80702	-1.82008	-1.83145	-1.84376	-1.85475	-1.86378	-1.87455	-1.88827
17	-1.73054	-1.73201	-1.73423	-1.74069	-1.74159	-1.74172	-1.73877	-1.72885	-1.71703	-1.7066	-1.70175	-1.69665	-1.69108	-1.68717	-1.68662	-1.68518	-1.67964	-1.67232	-1.66582	-1.66404	-1.65953	-1.65805	-1.65839	-1.65812	-1.65954	-1.65888	-1.65983	-1.65985	-1.66213	-1.66382	-1.66465	-1.66813	-1.67631	-1.68852	-1.70386	-1.71922	-1.73526	-1.75348	-1.77191	-1.78978	-1.80589	-1.82002	-1.83375	-1.84499	-1.85712	-1.86674	-1.87426	-1.88709	-1.89904
18	-1.74552	-1.75035	-1.75253	-1.75447	-1.75877	-1.76169	-1.76157	-1.75384	-1.74085	-1.73244	-1.7268	-1.7213	-1.71469	-1.71076	-1.70859	-1.70535	-1.69753	-1.68614	-1.67907	-1.6752	-1.67124	-1.67039	-1.6713	-1.6723	-1.67372	-1.67393	-1.67335	-1.67536	-1.67716	-1.67874	-1.67974	-1.68231	-1.69056	-1.70428	-1.71833	-1.73299	-1.74826	-1.76502	-1.78349	-1.8022	-1.8185	-1.83383	-1.84769	-1.85938	-1.86932	-1.87708	-1.88709	-1.89758	-1.90654
19	-1.76259	-1.76808	-1.76976	-1.77325	-1.77828	-1.78183	-1.78294	-1.77684	-1.76622	-1.75894	-1.75478	-1.74881	-1.74355	-1.73792	-1.72997	-1.72444	-1.71277	-1.70451	-1.69576	-1.68935	-1.68574	-1.68632	-1.68855	-1.69024	-1.69046	-1.69014	-1.69139	-1.69222	-1.6936	-1.69405	-1.69381	-1.6952	-1.70353	-1.71649	-1.73064	-1.74568	-1.75952	-1.77583	-1.79307	-1.81202	-1.8296	-1.8455	-1.85876	-1.86875	-1.87995	-1.88828	-1.89491	-1.90303	-1.91185
20	-1.77568	-1.78421	-1.78631	-1.79233	-1.7935	-1.79834	-1.79758	-1.79144	-1.78319	-1.7813	-1.77936	-1.77515	-1.77093	-1.76137	-1.75202	-1.73764	-1.72825	-1.71768	-1.7094	-1.70171	-1.69937	-1.70291	-1.70568	-1.70769	-1.70874	-1.70883	-1.70911	-1.70823	-1.70891	-1.70763	-1.70726	-1.70988	-1.71623	-1.72924	-1.74428	-1.75752	-1.77164	-1.78577	-1.80187	-1.82005	-1.83851	-1.85347	-1.86593	-1.87732	-1.88548	-1.89163	-1.89735	-1.90553	-1.91253
21	-1.78469	-1.79395	-1.80087	-1.80457	-1.80902	-1.81087	-1.80923	-1.80267	-1.79817	-1.7941	-1.79106	-1.79052	-1.78709	-1.78047	-1.76721	-1.75362	-1.74463	-1.73444	-1.72329	-1.71894	-1.71965	-1.72013	-1.72329	-1.72496	-1.72792	-1.72758	-1.72618	-1.72528	-1.72427	-1.72428	-1.72448	-1.72434	-1.73245	-1.74361	-1.75615	-1.77025	-1.78397	-1.79721	-1.81158	-1.82814	-1.84586	-1.8598	-1.87174	-1.88012	-1.88791	-1.89501	-1.89954	-1.90736	-1.91621
22	-1.79217	-1.80518	-1.81142	-1.81254	-1.81687	-1.8228	-1.81957	-1.81272	-1.80438	-1.80267	-1.80078	-1.79724	-1.79595	-1.79074	-1.77856	-1.76924	-1.76037	-1.74926	-1.74199	-1.73926	-1.73691	-1.73568	-1.73704	-1.74033	-1.74182	-1.73981	-1.73816	-1.73606	-1.73607	-1.73709	-1.7367	-1.73952	-1.74618	-1.75707	-1.76941	-1.78255	-1.7958	-1.80838	-1.8216	-1.83564	-1.85015	-1.86406	-1.87564	-1.88537	-1.89426	-1.90021	-1.90607	-1.9172	-1.92323
23	-1.79816	-1.80989	-1.8123	-1.81375	-1.82179	-1.82848	-1.82377	-1.82016	-1.81638	-1.81026	-1.80586	-1.80357	-1.80271	-1.79644	-1.78664	-1.77708	-1.76832	-1.75947	-1.75342	-1.75039	-1.74528	-1.74153	-1.7434	-1.74663	-1.74597	-1.74471	-1.74242	-1.74092	-1.74115	-1.743	-1.746	-1.75057	-1.75966	-1.77034	-1.78081	-1.79185	-1.80509	-1.81671	-1.8297	-1.84256	-1.85598	-1.86975	-1.8827	-1.89156	-1.9001	-1.90683	-1.91594	-1.92175	-1.9288
24	-1.8015	-1.81148	-1.81232	-1.81441	-1.824	-1.82966	-1.82892	-1.82558	-1.82172	-1.81777	-1.81238	-1.80749	-1.80609	-1.79976	-1.79056	-1.78233	-1.77309	-1.76335	-1.75771	-1.75229	-1.74553	-1.74237	-1.7451	-1.74753	-1.74763	-1.74685	-1.74411	-1.74396	-1.7433	-1.74511	-1.74935	-1.75733	-1.7682	-1.77765	-1.78645	-1.79657	-1.80917	-1.82263	-1.83654	-1.84877	-1.86183	-1.87675	-1.88895	-1.89703	-1.90431	-1.91343	-1.92139	-1.92616	-1.93199
25	-1.80341	-1.81129	-1.81236	-1.8166	-1.82712	-1.8299	-1.82987	-1.82934	-1.82693	-1.82132	-1.81557	-1.8089	-1.80641	-1.80255	-1.79396	-1.78538	-1.77423	-1.76279	-1.75388	-1.74864	-1.74451	-1.74242	-1.74523	-1.74758	-1.7478	-1.74773	-1.74671	-1.7453	-1.74453	-1.74481	-1.74946	-1.76015	-1.76986	-1.77947	-1.78823	-1.79858	-1.81058	-1.82634	-1.83921	-1.85162	-1.86619	-1.88126	-1.89307	-1.90084	-1.9071	-1.91769	-1.92247	-1.92961	-1.93233
26	-1.80346	-1.81132	-1.81265	-1.81966	-1.82671	-1.82991	-1.82991	-1.82965	-1.82817	-1.82359	-1.81573	-1.80953	-1.80642	-1.80289	-1.79582	-1.78596	-1.7726	-1.7582	-1.75109	-1.74784	-1.74451	-1.74242	-1.74523	-1.74758	-1.7478	-1.7478	-1.74796	-1.74695	-1.74503	-1.74355	-1.74948	-1.75956	-1.7699	-1.77928	-1.78882	-1.79861	-1.81222	-1.82705	-1.8394	-1.85209	-1.86807	-1.88266	-1.89466	-1.90054	-1.90906	-1.91667	-1.92358	-1.92971	-1.9317
27	-1.80249	-1.81144	-1.81261	-1.81884	-1.82376	-1.82965	-1.82991	-1.82965	-1.82779	-1.82189	-1.81411	-1.80789	-1.80642	-1.8029	-1.7957	-1.78413	-1.771	-1.7596	-1.75403	-1.7505	-1.74551	-1.74242	-1.74523	-1.74758	-1.7478	-1.7478	-1.74801	-1.74726	-1.74386	-1.74416	-1.75015	-1.75802	-1.76849	-1.77937	-1.78875	-1.79923	-1.81329	-1.82619	-1.83865	-1.8512	-1.86677	-1.88192	-1.89365	-1.90002	-1.90944	-1.91552	-1.92445	-1.92778	-1.93085
28	-1.8016	-1.81022	-1.81234	-1.81572	-1.82296	-1.82923	-1.82986	-1.82892	-1.82321	-1.8144	-1.8107	-1.80723	-1.80638	-1.80244	-1.79166	-1.77924	-1.77039	-1.76268	-1.75625	-1.75213	-1.74679	-1.74249	-1.74523	-1.74758	-1.7478	-1.74771	-1.74646	-1.74457	-1.74367	-1.7452	-1.74888	-1.75593	-1.76572	-1.7777	-1.7877	-1.79897	-1.81068	-1.82333	-1.8344	-1.84665	-1.86157	-1.87864	-1.88896	-1.89727	-1.90514	-1.91431	-1.92071	-1.92571	-1.92922
29	-1.80012	-1.80851	-1.81231	-1.81419	-1.82244	-1.82871	-1.82872	-1.82113	-1.81303	-1.81145	-1.80796	-1.80358	-1.80268	-1.79671	-1.78477	-1.7761	-1.76962	-1.76015	-1.75453	-1.75155	-1.74605	-1.74198	-1.7445	-1.74615	-1.74711	-1.74542	-1.74318	-1.74206	-1.74268	-1.7437	-1.74609	-1.75139	-1.75859	-1.77051	-1.78145	-1.79191	-1.80394	-1.81695	-1.82755	-1.83986	-1.85613	-1.87112	-1.88316	-1.89089	-1.89885	-1.90872	-1.9154	-1.92173	-1.92614
30	-1.79292	-1.80331	-1.81009	-1.81374	-1.82142	-1.82522	-1.82071	-1.8127	-1.80871	-1.8023	-1.79775	-1.79736	-1.79695	-1.79084	-1.78101	-1.77165	-1.76194	-1.75134	-1.74552	-1.74138	-1.73539	-1.73432	-1.73717	-1.74023	-1.74094	-1.73949	-1.73822	-1.73838	-1.73892	-1.73841	-1.73975	-1.74144	-1.74752	-1.75765	-1.76875	-1.78199	-1.79486	-1.80699	-1.81858	-1.83154	-1.84878	-1.86532	-1.87769	-1.88547	-1.8933	-1.90025	-1.90648	-1.91321	-1.924
31	-1.78504	-1.79892	-1.80422	-1.8065	-1.81064	-1.81391	-1.80832	-1.8038	-1.79621	-1.79399	-1.79387	-1.7925	-1.79126	-1.78431	-1.77162	-1.75831	-1.74539	-1.73422	-1.72731	-1.71996	-1.71627	-1.7186	-1.72365	-1.72697	-1.72612	-1.72739	-1.72687	-1.72708	-1.72649	-1.72609	-1.72581	-1.72716	-1.73213	-1.74384	-1.75722	-1.76993	-1.78227	-1.79394	-1.80589	-1.82285	-1.84175	-1.8594	-1.87256	-1.88151	-1.88719	-1.89237	-1.89904	-1.90971	-1.91896
32	-1.77914	-1.78735	-1.79035	-1.78987	-1.79756	-1.79827	-1.79656	-1.79379	-1.78958	-1.78382	-1.78084	-1.77896	-1.77428	-1.76675	-1.75111	-1.73918	-1.7281	-1.7212	-1.70913	-1.70282	-1.7021	-1.70395	-1.70844	-1.70953	-1.70954	-1.71069	-1.70988	-1.71172	-1.70961	-1.71054	-1.70925	-1.70998	-1.71892	-1.73162	-1.74429	-1.75761	-1.76875	-1.78103	-1.79751	-1.81639	-1.83535	-1.85317	-1.86698	-1.87391	-1.88273	-1.88872	-1.89552	-1.90705	-1.91346
33	-1.76652	-1.77235	-1.7715	-1.77545	-1.77957	-1.7818	-1.7837	-1.78126	-1.77099	-1.76292	-1.75789	-1.75284	-1.74702	-1.73856	-1.72995	-1.72166	-1.71776	-1.7066	-1.69672	-1.69071	-1.68781	-1.68911	-1.6915	-1.69009	-1.69136	-1.69072	-1.69378	-1.69455	-1.69378	-1.69334	-1.69329	-1.69767	-1.70684	-1.71701	-1.72939	-1.74237	-1.75592	-1.77089	-1.78931	-1.80826	-1.82716	-1.84355	-1.85543	-1.86798	-1.87504	-1.88221	-1.89392	-1.90483	-1.91132
34	-1.75218	-1.75332	-1.75216	-1.75726	-1.76039	-1.76362	-1.76583	-1.7598	-1.7441	-1.73381	-1.72887	-1.722	-1.71795	-1.71131	-1.70863	-1.70615	-1.70068	-1.68986	-1.68037	-1.67497	-1.67238	-1.67245	-1.67252	-1.67131	-1.67283	-1.67471	-1.67729	-1.67531	-1.67755	-1.67776	-1.68078	-1.68421	-1.69042	-1.69953	-1.7133	-1.72833	-1.74231	-1.75965	-1.77861	-1.79757	-1.81574	-1.83167	-1.84511	-1.85526	-1.86367	-1.87737	-1.88684	-1.89838	-1.90693
35	-1.73444	-1.73495	-1.73598	-1.73986	-1.7448	-1.74656	-1.74335	-1.73081	-1.71571	-1.70922	-1.70368	-1.698	-1.69342	-1.6898	-1.68785	-1.68641	-1.68083	-1.6718	-1.66485	-1.66224	-1.66145	-1.65927	-1.65848	-1.65928	-1.65968	-1.66071	-1.659	-1.65987	-1.66158	-1.66532	-1.66608	-1.6688	-1.67501	-1.68558	-1.69965	-1.71443	-1.72991	-1.74871	-1.76767	-1.78641	-1.80338	-1.81822	-1.83181	-1.84257	-1.85389	-1.86571	-1.87799	-1.888	-1.89849
36	-1.72216	-1.72365	-1.72532	-1.72899	-1.72875	-1.72736	-1.72005	-1.70805	-1.69772	-1.68997	-1.68468	-1.68037	-1.67537	-1.67056	-1.66909	-1.66859	-1.66501	-1.65891	-1.65646	-1.65551	-1.65134	-1.6497	-1.64851	-1.64777	-1.64583	-1.64502	-1.64337	-1.64429	-1.64751	-1.65301	-1.6562	-1.65947	-1.66545	-1.67615	-1.6879	-1.70103	-1.71881	-1.73774	-1.75647	-1.77426	-1.79031	-1.80444	-1.81867	-1.82933	-1.84204	-1.85485	-1.86572	-1.87614	-1.88778
37	-1.71338	-1.71313	-1.71225	-1.71295	-1.71134	-1.70701	-1.70072	-1.69063	-1.6802	-1.67416	-1.67196	-1.66837	-1.66117	-1.65787	-1.65806	-1.65775	-1.65494	-1.6529	-1.65058	-1.64366	-1.63896	-1.63547	-1.63304	-1.63012	-1.62937	-1.62753	-1.62528	-1.62701	-1.63413	-1.6434	-1.65011	-1.65545	-1.66202	-1.66992	-1.6794	-1.69142	-1.70952	-1.72925	-1.74687	-1.76365	-1.77893	-1.79476	-1.80838	-1.81737	-1.82931	-1.84246	-1.85333	-1.86402	-1.8775
38	-1.69727	-1.69651	-1.69589	-1.69506	-1.69228	-1.68829	-1.68262	-1.67367	-1.66528	-1.66168	-1.66146	-1.657	-1.65465	-1.65371	-1.65048	-1.64709	-1.64417	-1.64173	-1.63471	-1.62765	-1.62202	-1.61775	-1.61423	-1.61298	-1.61202	-1.60836	-1.608	-1.6109	-1.61997	-1.63299	-1.64286	-1.64999	-1.65825	-1.66711	-1.67438	-1.68502	-1.70127	-1.71959	-1.73626	-1.75258	-1.76818	-1.78454	-1.79603	-1.80695	-1.81911	-1.83364	-1.84366	-1.85663	-1.8674
39	-1.68039	-1.68027	-1.68041	-1.6784	-1.67678	-1.67372	-1.66877	-1.66189	-1.65568	-1.65564	-1.65461	-1.65425	-1.65265	-1.64404	-1.63643	-1.63013	-1.62654	-1.62282	-1.61692	-1.61033	-1.60632	-1.6032	-1.60219	-1.5982	-1.59409	-1.59143	-1.5929	-1.59623	-1.60699	-1.61925	-1.63092	-1.63938	-1.65158	-1.66195	-1.66779	-1.67836	-1.69177	-1.7065	-1.72334	-1.7388	-1.75599	-1.77149	-1.78489	-1.79729	-1.81328	-1.82517	-1.83737	-1.85233	-1.86164
40	-1.67209	-1.67236	-1.67197	-1.66935	-1.66497	-1.66295	-1.66068	-1.65555	-1.65355	-1.65123	-1.6504	-1.64704	-1.63927	-1.62783	-1.61889	-1.61334	-1.60851	-1.60686	-1.60248	-1.59827	-1.59264	-1.59033	-1.58882	-1.58502	-1.5837	-1.57987	-1.58096	-1.58599	-1.59303	-1.60259	-1.61451	-1.62683	-1.64115	-1.65108	-1.65879	-1.66872	-1.68088	-1.69569	-1.71155	-1.72748	-1.74491	-1.75904	-1.77356	-1.79058	-1.8036	-1.81559	-1.83032	-1.84693	-1.85874
41	-1.66799	-1.66578	-1.66272	-1.6576	-1.65738	-1.65683	-1.65516	-1.65383	-1.65044	-1.64598	-1.64083	-1.63471	-1.62231	-1.61089	-1.60603	-1.60229	-1.60109	-1.5981	-1.58933	-1.58085	-1.57481	-1.57465	-1.57497	-1.57528	-1.57202	-1.57107	-1.57077	-1.57367	-1.57762	-1.58644	-1.60066	-1.61476	-1.62469	-1.63438	-1.64643	-1.65799	-1.67042	-1.6876	-1.70261	-1.71901	-1.73269	-1.74662	-1.76303	-1.77859	-1.79051	-1.80334	-1.82121	-1.8396	-1.85107
42	-1.65888	-1.65619	-1.65493	-1.65418	-1.6549	-1.65412	-1.65402	-1.65335	-1.64583	-1.63805	-1.63216	-1.61911	-1.60747	-1.60251	-1.60142	-1.60071	-1.59581	-1.58299	-1.57325	-1.56402	-1.55855	-1.55787	-1.55924	-1.55968	-1.55772	-1.55871	-1.55834	-1.55932	-1.56332	-1.57327	-1.58631	-1.59625	-1.60785	-1.62021	-1.63266	-1.64437	-1.66157	-1.67712	-1.692	-1.70681	-1.72046	-1.73542	-1.75307	-1.76593	-1.77813	-1.79295	-1.81185	-1.8287	-1.84003
43	-1.65431	-1.6541	-1.654	-1.65396	-1.65402	-1.65381	-1.65194	-1.64467	-1.63669	-1.63112	-1.61893	-1.6059	-1.60143	-1.60067	-1.59648	-1.59106	-1.58125	-1.56916	-1.56058	-1.55059	-1.54867	-1.5471	-1.54663	-1.54668	-1.54908	-1.54966	-1.54996	-1.55052	-1.55499	-1.55943	-1.56849	-1.57963	-1.59028	-1.60312	-1.61683	-1.63253	-1.65026	-1.66614	-1.68228	-1.69647	-1.70784	-1.72488	-1.74138	-1.75414	-1.76684	-1.78493	-1.80394	-1.81847	-1.83072
44	-1.65386	-1.65378	-1.65314	-1.65212	-1.65302	-1.6491	-1.64053	-1.63634	-1.63051	-1.61911	-1.60658	-1.60177	-1.59925	-1.59033	-1.58331	-1.57529	-1.56614	-1.5572	-1.5481	-1.54175	-1.53891	-1.53701	-1.53652	-1.5386	-1.54076	-1.54148	-1.54017	-1.54082	-1.5426	-1.54627	-1.55592	-1.56269	-1.57436	-1.58654	-1.60177	-1.62091	-1.63728	-1.65567	-1.67146	-1.68136	-1.69432	-1.71184	-1.72654	-1.73984	-1.75649	-1.77665	-1.79564	-1.81011	-1.82128
45	-1.65189	-1.64624	-1.64386	-1.6444	-1.64332	-1.63896	-1.63536	-1.62714	-1.61838	-1.60622	-1.59791	-1.59392	-1.58548	-1.57702	-1.56749	-1.55818	-1.55096	-1.54305	-1.534	-1.52796	-1.52491	-1.52413	-1.52417	-1.52519	-1.52598	-1.52532	-1.52403	-1.52529	-1.52758	-1.53335	-1.54146	-1.55143	-1.55924	-1.57362	-1.58856	-1.60411	-1.6234	-1.64229	-1.65565	-1.66686	-1.68457	-1.7004	-1.71432	-1.72961	-1.74946	-1.76893	-1.78665	-1.80211	-1.81506
46	-1.6405	-1.63709	-1.63529	-1.6352	-1.63435	-1.6292	-1.6216	-1.61613	-1.60408	-1.59283	-1.58674	-1.58305	-1.57298	-1.56628	-1.5536	-1.5484	-1.53842	-1.52866	-1.51881	-1.5107	-1.50836	-1.5078	-1.50648	-1.50707	-1.50821	-1.50533	-1.50589	-1.50515	-1.50942	-1.5165	-1.52744	-1.53715	-1.54709	-1.55868	-1.57162	-1.58946	-1.6092	-1.62651	-1.64155	-1.65719	-1.67467	-1.68882	-1.70337	-1.72129	-1.74083	-1.75926	-1.77644	-1.7922	-1.80374
47	-1.63685	-1.6347	-1.63089	-1.62919	-1.62215	-1.61453	-1.60832	-1.60107	-1.59011	-1.58456	-1.58277	-1.57677	-1.56911	-1.5583	-1.54902	-1.54168	-1.52836	-1.51618	-1.50288	-1.49482	-1.49073	-1.48871	-1.48815	-1.48839	-1.48816	-1.48647	-1.48554	-1.48645	-1.49145	-1.49987	-1.51161	-1.52045	-1.53098	-1.54431	-1.56062	-1.57869	-1.59766	-1.61276	-1.62772	-1.64612	-1.66116	-1.67432	-1.69092	-1.71059	-1.72894	-1.74664	-1.7634	-1.77909	-1.79603
48	-1.63604	-1.63246	-1.62676	-1.61898	-1.60979	-1.60195	-1.59538	-1.58772	-1.58422	-1.58335	-1.58068	-1.57078	-1.5599	-1.54879	-1.54177	-1.53196	-1.51609	-1.50027	-1.48844	-1.48185	-1.47511	-1.47074	-1.47038	-1.47013	-1.46859	-1.46922	-1.46681	-1.47025	-1.4741	-1.48286	-1.49347	-1.50323	-1.51701	-1.5336	-1.55121	-1.56774	-1.58437	-1.59869	-1.61399	-1.63107	-1.64413	-1.65898	-1.67896	-1.70226	-1.7196	-1.73636	-1.75284	-1.76939	-1.79039
49	-1.63064	-1.6253	-1.62029	-1.60972	-1.59856	-1.58966	-1.58571	-1.5837	-1.58154	-1.57747	-1.56986	-1.55692	-1.54655	-1.5371	-1.5316	-1.51739	-1.49934	-1.48574	-1.47916	-1.4692	-1.46009	-1.45502	-1.45348	-1.4532	-1.45284	-1.4514	-1.45151	-1.45345	-1.45593	-1.46438	-1.47741	-1.48973	-1.50412	-1.52047	-1.53521	-1.55301	-1.56847	-1.58307	-1.60098	-1.61651	-1.63084	-1.64905	-1.67257	-1.69221	-1.70978	-1.72615	-1.74351	-1.76227	-1.7828
[truncated: 1 more columns]

## Sheet: LineFit_M_1
	0	1	2	3	4	5	6	7	8	9	10	11	12	13	14	15	16	17	18	19	20	21	22	23	24	25	26	27	28	29	30	31	32	33	34	35	36	37	38	39	40	41	42	43	44	45	46	47	48
0	-1.26474	-1.25648	-1.24682	-1.23628	-1.22249	-1.20896	-1.1934	-1.17867	-1.16127	-1.14357	-1.12912	-1.11691	-1.10617	-1.09303	-1.07974	-1.04852	-1.05827	-1.04407	-1.02917	-1.02193	-1.01621	-1.01111	-1.00461	-1.00399	-1.00337	-1.00179	-1.00246	-1.00851	-1.0161	-1.02625	-1.03931	-1.05411	-1.06906	-1.08427	-1.10067	-1.12042	-1.13728	-1.15723	-1.17848	-1.19903	-1.21544	-1.23312	-1.24839	-1.26649	-1.28393	-1.30318	-1.32293	-1.34053	-1.35879
1	-1.26844	-1.26184	-1.25127	-1.24241	-1.2301	-1.21741	-1.20232	-1.18775	-1.17103	-1.15653	-1.14409	-1.13185	-1.11839	-1.10648	-1.09539	-1.08372	-1.07121	-1.05886	-1.04713	-1.03919	-1.0344	-1.02351	-1.02324	-1.02151	-1.01815	-1.02104	-1.02307	-1.02745	-1.03284	-1.04258	-1.05616	-1.07016	-1.08621	-1.10056	-1.1164	-1.13161	-1.14813	-1.16702	-1.18789	-1.20731	-1.22492	-1.24205	-1.25862	-1.27424	-1.29203	-1.31008	-1.32974	-1.3478	-1.36648
2	-1.27343	-1.26702	-1.25949	-1.24874	-1.23943	-1.22467	-1.21142	-1.19663	-1.18441	-1.17087	-1.15656	-1.14432	-1.13312	-1.1208	-1.10722	-1.09662	-1.08703	-1.07532	-1.06358	-1.05656	-1.05055	-1.04394	-1.0398	-1.03719	-1.03692	-1.03685	-1.03885	-1.04377	-1.05133	-1.05831	-1.07193	-1.08637	-1.10106	-1.11583	-1.13144	-1.14555	-1.16092	-1.17932	-1.19907	-1.21802	-1.23687	-1.25351	-1.27113	-1.28633	-1.30371	-1.32071	-1.33922	-1.35875	-1.37588
3	-1.28667	-1.27708	-1.26796	-1.25987	-1.24893	-1.23683	-1.2237	-1.2103	-1.19422	-1.1816	-1.17123	-1.15941	-1.14591	-1.13307	-1.12302	-1.11261	-1.1014	-1.09019	-1.08019	-1.07516	-1.06911	-1.06083	-1.05605	-1.0543	-1.05146	-1.05283	-1.05566	-1.06246	-1.06804	-1.07701	-1.08771	-1.10113	-1.1156	-1.13161	-1.14594	-1.15946	-1.17408	-1.19152	-1.20953	-1.22897	-1.24793	-1.26591	-1.2827	-1.29995	-1.31515	-1.33287	-1.34994	-1.36896	-1.3871
4	-1.2954	-1.2873	-1.27962	-1.27081	-1.26103	-1.25177	-1.23672	-1.22053	-1.2079	-1.19666	-1.18572	-1.17257	-1.161	-1.15089	-1.13789	-1.12428	-1.1132	-1.10476	-1.09852	-1.09492	-1.08302	-1.07877	-1.07471	-1.07053	-1.06947	-1.06983	-1.07385	-1.07975	-1.08563	-1.09357	-1.08442	-1.11723	-1.13222	-1.14665	-1.16125	-1.17506	-1.18789	-1.20319	-1.22032	-1.23892	-1.25856	-1.27775	-1.29476	-1.31239	-1.32785	-1.34461	-1.36184	-1.37983	-1.39873
5	-1.30347	-1.30174	-1.29087	-1.28074	-1.27067	-1.26055	-1.24797	-1.23661	-1.22229	-1.21101	-1.20028	-1.19051	-1.17773	-1.16411	-1.15013	-1.13562	-1.12727	-1.12119	-1.11595	-1.11055	-1.10025	-1.09524	-1.09177	-1.08744	-1.08503	-1.07645	-1.08864	-1.09376	-1.10131	-1.11001	-1.12151	-1.13333	-1.14768	-1.16224	-1.17636	-1.18987	-1.20377	-1.21648	-1.23169	-1.24913	-1.26842	-1.28797	-1.307	-1.3236	-1.34123	-1.35641	-1.37406	-1.39082	-1.40973
6	-1.31653	-1.3095	-1.30065	-1.28851	-1.28096	-1.27328	-1.26392	-1.25031	-1.23685	-1.22743	-1.21651	-1.20384	-1.19027	-1.17675	-1.16528	-1.15324	-1.14352	-1.13556	-1.13042	-1.12607	-1.11677	-1.11069	-1.10914	-1.10535	-1.10166	-1.10114	-1.10328	-1.1087	-1.11772	-1.12654	-1.13724	-1.14935	-1.16176	-1.17628	-1.19151	-1.20599	-1.21908	-1.23181	-1.24585	-1.26108	-1.27854	-1.29817	-1.3173	-1.33537	-1.35335	-1.36943	-1.38551	-1.40302	-1.42068
7	-1.32711	-1.31901	-1.3128	-1.30332	-1.29503	-1.28432	-1.27432	-1.264	-1.25463	-1.24146	-1.22929	-1.21656	-1.20379	-1.19373	-1.18332	-1.16968	-1.15791	-1.15138	-1.14534	-1.13802	-1.12955	-1.12922	-1.12729	-1.1221	-1.11809	-1.11855	-1.12188	-1.12809	-1.13505	-1.1441	-1.15404	-1.16525	-1.17624	-1.19055	-1.20508	-1.22038	-1.235	-1.24834	-1.26048	-1.27507	-1.29103	-1.30859	-1.32758	-1.34695	-1.36366	-1.38201	-1.39766	-1.41525	-1.43198
8	-1.33886	-1.33143	-1.32426	-1.31765	-1.30649	-1.29666	-1.28859	-1.28011	-1.26893	-1.25532	-1.24326	-1.23158	-1.2206	-1.20992	-1.19799	-1.18627	-1.1767	-1.16626	-1.15642	-1.15026	-1.14612	-1.1452	-1.14291	-1.13867	-1.13477	-1.13822	-1.14148	-1.14817	-1.15302	-1.1622	-1.17245	-1.18209	-1.19304	-1.20436	-1.219	-1.23407	-1.24911	-1.26358	-1.27711	-1.28972	-1.30464	-1.32121	-1.3378	-1.35577	-1.37383	-1.39132	-1.40854	-1.42466	-1.44246
9	-1.34507	-1.33747	-1.33201	-1.32778	-1.32104	-1.31193	-1.30237	-1.29388	-1.28146	-1.26944	-1.25834	-1.24572	-1.23397	-1.22441	-1.21447	-1.20332	-1.19162	-1.18191	-1.17427	-1.16808	-1.16446	-1.16215	-1.16017	-1.15185	-1.1529	-1.15512	-1.16059	-1.16598	-1.1709	-1.17882	-1.19083	-1.20112	-1.21096	-1.22094	-1.23345	-1.24744	-1.26275	-1.27509	-1.28896	-1.30249	-1.3167	-1.33048	-1.34748	-1.36594	-1.38351	-1.39959	-1.41778	-1.43332	-1.45118
10	-1.35534	-1.34805	-1.34063	-1.33218	-1.32766	-1.32475	-1.31614	-1.30759	-1.29763	-1.28581	-1.27225	-1.25971	-1.2499	-1.24096	-1.22979	-1.21851	-1.20924	-1.20069	-1.19383	-1.18753	-1.18282	-1.18075	-1.17524	-1.16966	-1.16877	-1.17384	-1.17798	-1.18233	-1.18885	-1.19654	-1.20819	-1.21923	-1.22905	-1.23979	-1.24947	-1.26215	-1.27129	-1.28597	-1.30088	-1.31452	-1.3278	-1.34366	-1.35976	-1.37683	-1.3946	-1.41211	-1.42723	-1.4431	-1.45895
11	-1.36535	-1.36174	-1.35263	-1.34167	-1.33546	-1.33158	-1.3258	-1.32259	-1.31171	-1.30022	-1.28902	-1.2777	-1.26569	-1.25561	-1.24673	-1.23717	-1.22811	-1.21978	-1.21402	-1.20676	-1.20299	-1.20034	-1.19289	-1.18807	-1.18817	-1.19109	-1.19398	-1.20053	-1.20711	-1.21514	-1.22497	-1.23723	-1.24753	-1.25735	-1.26517	-1.27329	-1.28365	-1.29762	-1.31161	-1.32592	-1.33959	-1.35377	-1.36981	-1.38743	-1.40505	-1.42197	-1.43686	-1.45233	-1.46677
12	-1.38076	-1.375	-1.36512	-1.35418	-1.351	-1.34706	-1.33928	-1.32874	-1.31906	-1.3145	-1.30559	-1.29238	-1.28197	-1.27406	-1.26557	-1.25612	-1.24705	-1.23922	-1.23216	-1.22465	-1.22095	-1.21811	-1.20971	-1.20419	-1.20425	-1.20577	-1.20918	-1.21855	-1.22526	-1.23354	-1.24357	-1.25426	-1.26539	-1.27046	-1.27985	-1.28515	-1.29794	-1.31056	-1.32456	-1.3381	-1.35125	-1.36492	-1.38041	-1.39655	-1.41505	-1.43311	-1.44838	-1.46068	-1.47627
13	-1.3958	-1.38705	-1.37955	-1.37057	-1.36274	-1.35477	-1.34862	-1.33745	-1.32882	-1.32419	-1.31816	-1.31038	-1.30077	-1.29299	-1.28271	-1.27472	-1.26478	-1.25556	-1.24827	-1.24356	-1.24029	-1.23444	-1.2251	-1.22069	-1.22099	-1.22439	-1.22758	-1.23494	-1.24407	-1.25142	-1.26143	-1.27166	-1.28096	-1.288	-1.29425	-1.30306	-1.31356	-1.32717	-1.34093	-1.35378	-1.36715	-1.37971	-1.39303	-1.40949	-1.42669	-1.44447	-1.45864	-1.47154	-1.48548
14	-1.40972	-1.4042	-1.39658	-1.39576	-1.38027	-1.37591	-1.37889	-1.35456	-1.34905	-1.33443	-1.3299	-1.32539	-1.31973	-1.30983	-1.30199	-1.29051	-1.28078	-1.27362	-1.26707	-1.26304	-1.25742	-1.25205	-1.24384	-1.24	-1.24216	-1.2436	-1.24772	-1.25406	-1.26185	-1.26956	-1.27974	-1.28982	-1.29746	-1.3056	-1.31248	-1.32101	-1.33109	-1.34365	-1.35658	-1.37098	-1.384	-1.3961	-1.40854	-1.42263	-1.43801	-1.45362	-1.46645	-1.48166	-1.49637
15	-1.42776	-1.42029	-1.416	-1.40765	-1.41428	-1.39575	-1.3891	-1.37472	-1.36224	-1.35165	-1.34753	-1.33768	-1.33449	-1.32384	-1.31592	-1.30766	-1.30004	-1.29032	-1.28557	-1.28032	-1.27475	-1.27009	-1.26387	-1.26122	-1.26272	-1.2642	-1.26757	-1.27386	-1.2807	-1.28922	-1.28795	-1.30793	-1.315	-1.31255	-1.33096	-1.33945	-1.34955	-1.35959	-1.37331	-1.38657	-1.40041	-1.41381	-1.42562	-1.43703	-1.44904	-1.45935	-1.47376	-1.48956	-1.50392
16	-1.44248	-1.44611	-1.42982	-1.42978	-1.42448	-1.41953	-1.41104	-1.3967	-1.38661	-1.37452	-1.3636	-1.35301	-1.34861	-1.34076	-1.33094	-1.32399	-1.31526	-1.30698	-1.30314	-1.29715	-1.29175	-1.28702	-1.2839	-1.28266	-1.28316	-1.2857	-1.28726	-1.28392	-1.29699	-1.30217	-1.30927	-1.31512	-1.32643	-1.33493	-1.34785	-1.357	-1.36666	-1.37561	-1.38807	-1.4026	-1.41662	-1.42715	-1.4396	-1.44887	-1.45556	-1.46494	-1.47904	-1.49508	-1.51098
17	-1.46021	-1.45381	-1.45127	-1.4526	-1.44686	-1.43832	-1.43063	-1.41895	-1.40868	-1.39668	-1.38448	-1.37502	-1.36775	-1.35931	-1.35118	-1.342	-1.33346	-1.32693	-1.32014	-1.31483	-1.30834	-1.30442	-1.30481	-1.30154	-1.302	-1.30116	-1.30493	-1.30894	-1.31144	-1.31579	-1.32084	-1.32775	-1.33218	-1.35182	-1.36406	-1.37348	-1.38186	-1.39297	-1.40396	-1.4167	-1.42549	-1.43745	-1.44759	-1.45531	-1.4611	-1.47129	-1.48411	-1.50017	-1.51623
18	-1.4781	-1.47604	-1.47261	-1.46831	-1.46389	-1.45647	-1.44636	-1.43743	-1.4271	-1.41793	-1.40696	-1.39711	-1.38611	-1.37665	-1.36973	-1.36109	-1.35332	-1.34269	-1.33378	-1.32361	-1.32391	-1.32372	-1.32036	-1.31745	-1.31565	-1.31886	-1.31582	-1.32603	-1.33438	-1.33535	-1.34127	-1.34411	-1.35384	-1.36516	-1.38173	-1.37045	-1.39946	-1.4085	-1.41816	-1.42595	-1.43375	-1.44236	-1.45225	-1.46074	-1.46868	-1.47778	-1.49016	-1.50525	-1.52131
19	-1.49843	-1.49153	-1.48319	-1.49208	-1.47858	-1.47115	-1.46295	-1.45575	-1.44579	-1.42647	-1.42329	-1.41179	-1.40268	-1.39577	-1.38882	-1.38043	-1.37364	-1.36549	-1.35263	-1.34775	-1.34534	-1.34282	-1.34101	-1.34121	-1.34177	-1.34173	-1.34317	-1.34757	-1.35002	-1.35812	-1.36045	-1.36882	-1.37638	-1.38832	-1.39758	-1.40501	-1.41403	-1.42122	-1.42795	-1.43356	-1.43872	-1.4463	-1.45666	-1.46677	-1.47669	-1.48499	-1.49651	-1.51037	-1.52643
20	-1.52291	-1.51443	-1.52182	-1.49325	-1.48773	-1.4849	-1.47989	-1.46454	-1.45584	-1.45121	-1.43883	-1.42991	-1.42065	-1.41388	-1.40606	-1.39873	-1.39224	-1.3857	-1.37781	-1.37129	-1.36881	-1.36684	-1.36492	-1.36165	-1.36061	-1.35971	-1.35986	-1.36339	-1.36712	-1.37424	-1.38299	-1.39253	-1.39827	-1.40277	-1.40795	-1.41655	-1.42485	-1.4305	-1.43538	-1.44	-1.44316	-1.45061	-1.46118	-1.47409	-1.48453	-1.49294	-1.50305	-1.51671	-1.53296
21	-1.54705	-1.53464	-1.52088	-1.50852	-1.49999	-1.49852	-1.49949	-1.4828	-1.47821	-1.46721	-1.45556	-1.44623	-1.43711	-1.42892	-1.42107	-1.41334	-1.40687	-1.40007	-1.3925	-1.38661	-1.3817	-1.37982	-1.37553	-1.37269	-1.37229	-1.37221	-1.37215	-1.37491	-1.37977	-1.38484	-1.39364	-1.40013	-1.40543	-1.40992	-1.41604	-1.42426	-1.43048	-1.43583	-1.44117	-1.44499	-1.44818	-1.45498	-1.46715	-1.48143	-1.49191	-1.50095	-1.51062	-1.52312	-1.53855
22	-1.56506	-1.55617	-1.54456	-1.53204	-1.52084	-1.50746	-1.5072	-1.50574	-1.49513	-1.48193	-1.47051	-1.46002	-1.45128	-1.44209	-1.4332	-1.42467	-1.41771	-1.41017	-1.40467	-1.39717	-1.39238	-1.38808	-1.38223	-1.37943	-1.37919	-1.37919	-1.37942	-1.3828	-1.37774	-1.39305	-1.39792	-1.40548	-1.41189	-1.41508	-1.4207	-1.42698	-1.43416	-1.44198	-1.44714	-1.45007	-1.45326	-1.46061	-1.47439	-1.48804	-1.47929	-1.50862	-1.5186	-1.52971	-1.5449
23	-1.58559	-1.57763	-1.56668	-1.55335	-1.55014	-1.54563	-1.53187	-1.52014	-1.50842	-1.49579	-1.48324	-1.47304	-1.46383	-1.45541	-1.44478	-1.43528	-1.42728	-1.41957	-1.41439	-1.4075	-1.40239	-1.39728	-1.39096	-1.38537	-1.38359	-1.3836	-1.38413	-1.3894	-1.39223	-1.39671	-1.40375	-1.41277	-1.41668	-1.41775	-1.42149	-1.43127	-1.44173	-1.44874	-1.4521	-1.45515	-1.45844	-1.46795	-1.48166	-1.49517	-1.50639	-1.516	-1.52661	-1.53759	-1.55128
24	-1.60424	-1.59567	-1.58223	-1.56855	-1.55594	-1.56034	-1.54455	-1.53173	-1.52111	-1.50918	-1.49531	-1.48462	-1.47342	-1.46565	-1.455	-1.44433	-1.43531	-1.42759	-1.42051	-1.41579	-1.41154	-1.40535	-1.39722	-1.39132	-1.3878	-1.38689	-1.38879	-1.39304	-1.39798	-1.40183	-1.41084	-1.41722	-1.41759	-1.41857	-1.42553	-1.43856	-1.44937	-1.45276	-1.45472	-1.45792	-1.46351	-1.47526	-1.48938	-1.50242	-1.5131	-1.52335	-1.53412	-1.54561	-1.55695
25	-1.61725	-1.60555	-1.59187	-1.57907	-1.57554	-1.54956	-1.54134	-1.53623	-1.53086	-1.52022	-1.50606	-1.4929	-1.4809	-1.47202	-1.46307	-1.4528	-1.44199	-1.43205	-1.42577	-1.42205	-1.41578	-1.40919	-1.40298	-1.39548	-1.38932	-1.38876	-1.39265	-1.37789	-1.40146	-1.40573	-1.41425	-1.4174	-1.41792	-1.41984	-1.42916	-1.44366	-1.45163	-1.43283	-1.45486	-1.45811	-1.46665	-1.47973	-1.49429	-1.50767	-1.51908	-1.52962	-1.54066	-1.55233	-1.55972
26	-1.62281	-1.61054	-1.5967	-1.58299	-1.56868	-1.57408	-1.54457	-1.53623	-1.53559	-1.52569	-1.51142	-1.49587	-1.48415	-1.47596	-1.46655	-1.45676	-1.44475	-1.43413	-1.42921	-1.42373	-1.41624	-1.41082	-1.40519	-1.39552	-1.38942	-1.39059	-1.39455	-1.3987	-1.40187	-1.40743	-1.41445	-1.4174	-1.41768	-1.42058	-1.43129	-1.44447	-1.45118	-1.45257	-1.45352	-1.45823	-1.46748	-1.4809	-1.49636	-1.51043	-1.52166	-1.53239	-1.54391	-1.55279	-1.56075
27	-1.62059	-1.6084	-1.59415	-1.58026	-1.56724	-1.57241	-1.53609	-1.54186	-1.53221	-1.52182	-1.50667	-1.49067	-1.48107	-1.47335	-1.46274	-1.45365	-1.44139	-1.43165	-1.42718	-1.42077	-1.41433	-1.4108	-1.40387	-1.39398	-1.38958	-1.39051	-1.39322	-1.39696	-1.40112	-1.40728	-1.41298	-1.4174	-1.41774	-1.4217	-1.43145	-1.44252	-1.44952	-1.45193	-1.45365	-1.45952	-1.46758	-1.48051	-1.49574	-1.5088	-1.5197	-1.53122	-1.54372	-1.55166	-1.56097
28	-1.60832	-1.59867	-1.58536	-1.57166	-1.55947	-1.56346	-1.54654	-1.53324	-1.51316	-1.51048	-1.49535	-1.48276	-1.47423	-1.46562	-1.45624	-1.44635	-1.43418	-1.42653	-1.42232	-1.41647	-1.41129	-1.40727	-1.39873	-1.38966	-1.3869	-1.38741	-1.38983	-1.39404	-1.39771	-1.40317	-1.4098	-1.4052	-1.41826	-1.42075	-1.42719	-1.43777	-1.44517	-1.44992	-1.45458	-1.43936	-1.46574	-1.47633	-1.48988	-1.50242	-1.51545	-1.52851	-1.53956	-1.54965	-1.55972
29	-1.59145	-1.58188	-1.56827	-1.55567	-1.54298	-1.52831	-1.53474	-1.52152	-1.51063	-1.49688	-1.48302	-1.47273	-1.46419	-1.45545	-1.44613	-1.43469	-1.42592	-1.42149	-1.41518	-1.40875	-1.40439	-1.39773	-1.3887	-1.38439	-1.38409	-1.38435	-1.38597	-1.38822	-1.39395	-1.39733	-1.40539	-1.41155	-1.41549	-1.41764	-1.42361	-1.43206	-1.44	-1.44588	-1.45141	-1.45549	-1.46008	-1.46916	-1.48204	-1.49608	-1.51045	-1.52279	-1.53305	-1.54394	-1.55532
30	-1.57122	-1.5591	-1.54624	-1.53354	-1.52201	-1.53097	-1.51825	-1.50779	-1.48659	-1.47995	-1.47067	-1.46057	-1.45086	-1.44302	-1.43316	-1.42471	-1.4192	-1.41303	-1.40512	-1.39844	-1.39249	-1.38706	-1.38232	-1.37986	-1.37963	-1.37965	-1.38003	-1.38384	-1.38783	-1.39137	-1.40027	-1.4069	-1.41095	-1.41467	-1.41958	-1.42803	-1.43464	-1.43979	-1.44544	-1.44992	-1.45381	-1.46243	-1.47469	-1.49098	-1.50528	-1.51552	-1.52516	-1.53613	-1.54865
31	-1.5477	-1.53737	-1.52376	-1.51202	-1.50082	-1.49636	-1.48774	-1.47278	-1.46473	-1.4624	-1.45822	-1.44613	-1.43665	-1.42938	-1.4221	-1.41273	-1.40174	-1.3947	-1.39366	-1.38609	-1.38251	-1.37776	-1.37638	-1.37158	-1.37332	-1.36306	-1.37346	-1.37658	-1.38004	-1.38636	-1.39262	-1.4004	-1.40592	-1.41025	-1.41653	-1.424	-1.42955	-1.43521	-1.43993	-1.44427	-1.4485	-1.45587	-1.46948	-1.47586	-1.49891	-1.50751	-1.51715	-1.52812	-1.54081
32	-1.54431	-1.51361	-1.50145	-1.50988	-1.50052	-1.47934	-1.47218	-1.46379	-1.4564	-1.44559	-1.4395	-1.43031	-1.42149	-1.41152	-1.40487	-1.39429	-1.38228	-1.37493	-1.36483	-1.36106	-1.36054	-1.35936	-1.35713	-1.35394	-1.35133	-1.35355	-1.35773	-1.36119	-1.36419	-1.36473	-1.37312	-1.38169	-1.39517	-1.40337	-1.41005	-1.41717	-1.42336	-1.42944	-1.43425	-1.42886	-1.44282	-1.45092	-1.46567	-1.46056	-1.49126	-1.49949	-1.48913	-1.52011	-1.53399
33	-1.50032	-1.49184	-1.48291	-1.47213	-1.46802	-1.45862	-1.45276	-1.44697	-1.43273	-1.42595	-1.41929	-1.40973	-1.39906	-1.39155	-1.38406	-1.37389	-1.36638	-1.35774	-1.36213	-1.33995	-1.34118	-1.33675	-1.33469	-1.33069	-1.33551	-1.33221	-1.33532	-1.3479	-1.34688	-1.34841	-1.35352	-1.35982	-1.36974	-1.38194	-1.39248	-1.40508	-1.40578	-1.42149	-1.42707	-1.43132	-1.43705	-1.44752	-1.46052	-1.47384	-1.48325	-1.49148	-1.50112	-1.51227	-1.52845
34	-1.47945	-1.47287	-1.46354	-1.45478	-1.44637	-1.4397	-1.43423	-1.42422	-1.41492	-1.40734	-1.39796	-1.38659	-1.3827	-1.37433	-1.35914	-1.35414	-1.34882	-1.33907	-1.328	-1.32155	-1.3149	-1.31196	-1.31271	-1.30814	-1.30899	-1.32516	-1.31743	-1.31808	-1.32041	-1.32397	-1.33255	-1.34348	-1.35169	-1.35898	-1.37337	-1.38592	-1.39202	-1.41088	-1.41582	-1.42234	-1.41011	-1.44193	-1.45459	-1.46566	-1.47424	-1.48347	-1.49311	-1.50578	-1.52329
35	-1.46078	-1.45398	-1.44685	-1.43728	-1.42846	-1.42528	-1.4161	-1.40736	-1.39718	-1.38927	-1.3758	-1.36478	-1.35987	-1.35286	-1.34003	-1.32991	-1.32517	-1.31888	-1.31298	-1.30281	-1.29712	-1.29551	-1.29428	-1.29407	-1.29333	-1.29252	-1.29602	-1.30495	-1.30269	-1.30638	-1.31557	-1.3283	-1.33332	-1.34031	-1.35425	-1.36585	-1.38476	-1.39416	-1.40295	-1.4129	-1.42352	-1.43627	-1.44822	-1.45805	-1.4675	-1.47546	-1.48566	-1.50061	-1.51825
36	-1.44519	-1.43813	-1.4294	-1.43002	-1.41738	-1.41094	-1.40428	-1.38752	-1.37651	-1.36459	-1.35381	-1.34443	-1.34004	-1.33046	-1.3206	-1.31321	-1.30493	-1.29985	-1.29676	-1.28582	-1.27906	-1.27705	-1.27494	-1.27497	-1.27579	-1.27683	-1.27829	-1.28373	-1.28935	-1.29554	-1.30029	-1.30947	-1.31631	-1.32823	-1.33957	-1.35378	-1.36957	-1.37869	-1.37958	-1.40102	-1.41555	-1.43039	-1.44067	-1.4506	-1.45979	-1.46762	-1.47947	-1.49553	-1.51255
37	-1.42778	-1.42146	-1.41399	-1.42379	-1.41429	-1.39285	-1.37809	-1.36845	-1.35914	-1.34788	-1.33735	-1.32999	-1.32695	-1.31439	-1.30439	-1.29548	-1.2858	-1.28044	-1.27628	-1.2712	-1.26258	-1.2578	-1.25631	-1.25433	-1.25447	-1.25723	-1.25814	-1.26534	-1.27468	-1.28104	-1.29063	-1.2978	-1.30474	-1.31738	-1.33103	-1.34216	-1.35144	-1.36084	-1.37297	-1.39021	-1.40689	-1.4186	-1.42819	-1.43911	-1.4487	-1.46019	-1.47439	-1.4903	-1.50577
38	-1.41229	-1.40472	-1.39664	-1.38771	-1.37881	-1.36974	-1.36019	-1.35169	-1.34189	-1.33981	-1.32317	-1.31352	-1.30751	-1.29803	-1.28705	-1.27538	-1.26803	-1.2643	-1.25606	-1.25056	-1.24282	-1.24081	-1.2364	-1.23215	-1.23629	-1.23752	-1.23806	-1.24421	-1.25463	-1.26683	-1.27569	-1.28622	-1.29536	-1.30421	-1.31561	-1.32333	-1.33182	-1.34418	-1.36036	-1.37718	-1.39148	-1.40157	-1.41282	-1.42586	-1.4393	-1.4531	-1.4687	-1.48184	-1.49545
39	-1.39644	-1.39034	-1.38137	-1.37114	-1.36189	-1.35412	-1.34485	-1.33674	-1.32467	-1.31696	-1.31133	-1.30068	-1.29107	-1.28121	-1.26956	-1.26215	-1.25005	-1.2454	-1.2383	-1.23069	-1.2242	-1.22067	-1.21791	-1.21792	-1.21649	-1.21704	-1.22099	-1.22762	-1.23644	-1.24919	-1.2583	-1.26662	-1.2769	-1.28947	-1.29705	-1.30452	-1.31619	-1.32962	-1.34524	-1.36095	-1.37331	-1.38568	-1.39943	-1.41325	-1.42816	-1.44398	-1.45703	-1.47009	-1.48375
40	-1.38126	-1.37371	-1.36631	-1.35667	-1.34673	-1.33758	-1.33038	-1.32322	-1.31665	-1.31058	-1.30187	-1.28653	-1.27397	-1.26413	-1.25703	-1.24562	-1.23477	-1.22978	-1.22381	-1.21432	-1.20533	-1.19841	-1.19758	-1.19627	-1.19685	-1.19727	-1.20213	-1.20977	-1.22008	-1.23084	-1.23942	-1.25016	-1.26261	-1.27434	-1.28067	-1.29053	-1.29896	-1.31325	-1.32936	-1.34432	-1.35795	-1.37174	-1.38555	-1.39904	-1.41496	-1.43127	-1.44553	-1.45872	-1.47569
41	-1.36522	-1.36049	-1.35408	-1.34225	-1.33108	-1.32622	-1.31909	-1.31228	-1.30217	-1.29818	-1.28958	-1.27102	-1.25891	-1.25114	-1.23871	-1.22879	-1.21645	-1.2118	-1.20603	-1.19655	-1.18851	-1.1857	-1.18274	-1.17869	-1.16973	-1.17869	-1.1894	-1.19515	-1.20497	-1.2124	-1.22048	-1.23602	-1.2497	-1.25918	-1.26744	-1.2743	-1.28456	-1.30068	-1.31838	-1.33305	-1.34687	-1.3604	-1.37293	-1.38723	-1.40471	-1.42169	-1.43694	-1.45193	-1.46895
42	-1.35605	-1.35153	-1.33959	-1.32795	-1.32195	-1.31547	-1.30831	-1.30038	-1.29213	-1.279	-1.27185	-1.25573	-1.24146	-1.23321	-1.22343	-1.21335	-1.2008	-1.1971	-1.18593	-1.17575	-1.17456	-1.16679	-1.16268	-1.16018	-1.16186	-1.16205	-1.1668	-1.1818	-1.18609	-1.19472	-1.20266	-1.21527	-1.23096	-1.24178	-1.25053	-1.2592	-1.27555	-1.292	-1.30796	-1.32166	-1.33436	-1.34684	-1.35994	-1.3766	-1.39521	-1.41219	-1.42677	-1.44267	-1.46023
43	-1.34753	-1.33593	-1.32591	-1.32192	-1.31368	-1.30634	-1.3041	-1.29031	-1.2767	-1.26602	-1.25592	-1.2456	-1.23265	-1.22188	-1.21205	-1.19968	-1.18838	-1.17451	-1.16643	-1.15887	-1.15411	-1.15036	-1.14462	-1.14289	-1.14298	-1.14748	-1.14984	-1.15874	-1.1672	-1.17549	-1.18791	-1.197	-1.2111	-1.22187	-1.23317	-1.24867	-1.26515	-1.28279	-1.29628	-1.30876	-1.32118	-1.33348	-1.34807	-1.36691	-1.38468	-1.39994	-1.41558	-1.43378	-1.45088
44	-1.3335	-1.32211	-1.31668	-1.30654	-1.30308	-1.29215	-1.28886	-1.27921	-1.26417	-1.25528	-1.24441	-1.23157	-1.2186	-1.20988	-1.19835	-1.18799	-1.17064	-1.1613	-1.15208	-1.1408	-1.13623	-1.13402	-1.12837	-1.12627	-1.12772	-1.13005	-1.13336	-1.1403	-1.14524	-1.15868	-1.16887	-1.18137	-1.19331	-1.20549	-1.21996	-1.23804	-1.2558	-1.27019	-1.28264	-1.29511	-1.30785	-1.32166	-1.33969	-1.35727	-1.3732	-1.38952	-1.407	-1.42507	-1.44156
45	-1.31996	-1.3177	-1.30729	-1.2974	-1.29091	-1.28077	-1.27517	-1.26813	-1.25258	-1.24224	-1.2289	-1.21665	-1.20491	-1.19457	-1.18006	-1.17063	-1.15735	-1.14494	-1.13613	-1.12819	-1.11887	-1.1149	-1.11166	-1.11019	-1.11279	-1.11257	-1.1135	-1.12172	-1.13018	-1.1388	-1.14906	-1.16151	-1.17712	-1.19028	-1.20637	-1.22417	-1.24141	-1.25409	-1.26681	-1.28052	-1.29433	-1.31034	-1.32798	-1.34557	-1.36199	-1.37891	-1.39715	-1.41414	-1.43054
46	-1.30739	-1.30314	-1.29472	-1.28256	-1.28055	-1.27271	-1.2605	-1.2523	-1.23979	-1.22623	-1.21494	-1.20311	-1.19026	-1.17817	-1.16461	-1.15408	-1.14268	-1.13011	-1.12062	-1.11099	-1.10154	-1.09704	-1.09466	-1.09204	-1.09356	-1.09315	-1.09808	-1.10435	-1.11254	-1.11808	-1.13097	-1.146	-1.16037	-1.17467	-1.19143	-1.2088	-1.22538	-1.23891	-1.25265	-1.26582	-1.27986	-1.29782	-1.31635	-1.33327	-1.34979	-1.36766	-1.38545	-1.40264	-1.42103
47	-1.29548	-1.28905	-1.28163	-1.27527	-1.26606	-1.25732	-1.24886	-1.23633	-1.22328	-1.21264	-1.20278	-1.18898	-1.17799	-1.16532	-1.15171	-1.13807	-1.12704	-1.11718	-1.10716	-1.09376	-1.08489	-1.08042	-1.07723	-1.0743	-1.07234	-1.07738	-1.08134	-1.08495	-1.09552	-1.1047	-1.11449	-1.13113	-1.14575	-1.16052	-1.17532	-1.19441	-1.21106	-1.22454	-1.23708	-1.25029	-1.26787	-1.28675	-1.30438	-1.32089	-1.33804	-1.35664	-1.37479	-1.39237	-1.41063
48	-1.28975	-1.28243	-1.27294	-1.2658	-1.25659	-1.24751	-1.23665	-1.22313	-1.20824	-1.19801	-1.1871	-1.17523	-1.16238	-1.14946	-1.13782	-1.12423	-1.11545	-1.10052	-1.0906	-1.07705	-1.0695	-1.06153	-1.05872	-1.05705	-1.0573	-1.05835	-1.06352	-1.07035	-1.075	-1.08613	-1.10129	-1.11525	-1.12993	-1.1463	-1.16164	-1.17923	-1.19579	-1.20848	-1.22211	-1.23793	-1.25688	-1.27526	-1.29205	-1.30883	-1.32819	-1.34675	-1.36356	-1.38085	-1.39978
49	-1.28005	-1.27413	-1.2628	-1.25632	-1.24534	-1.23579	-1.22339	-1.20822	-1.19712	-1.18497	-1.17177	-1.15928	-1.14759	-1.13672	-1.12382	-1.1115	-1.09839	-1.08502	-1.07136	-1.06136	-1.05144	-1.04587	-1.04098	-1.04114	-1.04186	-1.04265	-1.04459	-1.05134	-1.05913	-1.06773	-1.08103	-1.09604	-1.11271	-1.12952	-1.14759	-1.16389	-1.18045	-1.19429	-1.20893	-1.22698	-1.24588	-1.26323	-1.28072	-1.29932	-1.31802	-1.33472	-1.35148	-1.37012	-1.39022
[truncated: 1 more columns]

## Sheet: LineFit_M_2
	0	1	2	3	4	5	6	7	8	9	10	11	12	13	14	15	16	17	18	19	20	21	22	23	24	25	26	27	28	29	30	31	32	33	34	35	36	37	38	39	40	41	42	43	44	45	46	47	48
0	-1.61476	-1.61011	-1.60432	-1.59522	-1.58489	-1.57707	-1.56648	-1.55852	-1.55113	-1.53714	-1.52603	-1.51763	-1.50611	-1.49437	-1.48335	-1.47242	-1.4605	-1.4489	-1.43799	-1.42582	-1.41352	-1.414	-1.407	-1.40924	-1.40767	-1.40748	-1.40972	-1.41574	-1.42046	-1.43208	-1.43764	-1.45097	-1.4655	-1.47447	-1.49327	-1.51131	-1.52866	-1.54593	-1.56812	-1.58614	-1.60237	-1.61955	-1.6343	-1.6504	-1.66532	-1.6872	-1.70831	-1.72683	-1.74425
1	-1.61745	-1.61445	-1.60642	-1.60236	-1.58652	-1.59152	-1.57307	-1.57492	-1.55458	-1.5522	-1.53372	-1.52549	-1.51546	-1.50667	-1.4945	-1.48252	-1.47054	-1.45995	-1.44869	-1.43925	-1.43413	-1.42821	-1.42492	-1.4259	-1.4247	-1.42507	-1.42662	-1.43469	-1.44233	-1.4453	-1.45401	-1.46518	-1.47583	-1.49237	-1.50992	-1.52511	-1.54325	-1.55891	-1.57911	-1.59505	-1.61057	-1.63209	-1.64606	-1.65891	-1.67897	-1.70757	-1.71534	-1.73339	-1.75385
2	-1.62253	-1.61934	-1.61181	-1.60836	-1.60035	-1.592	-1.5915	-1.573	-1.56346	-1.56333	-1.54447	-1.54379	-1.52547	-1.51561	-1.50656	-1.49198	-1.48058	-1.46998	-1.46635	-1.45475	-1.44898	-1.44584	-1.44281	-1.44126	-1.43926	-1.44328	-1.44371	-1.45022	-1.45476	-1.45917	-1.46992	-1.48131	-1.49439	-1.51267	-1.52683	-1.54048	-1.56225	-1.57122	-1.58859	-1.60481	-1.62057	-1.63865	-1.65948	-1.67094	-1.69397	-1.70763	-1.72387	-1.74254	-1.76401
3	-1.63097	-1.62387	-1.61861	-1.61462	-1.60819	-1.60015	-1.59212	-1.58043	-1.57265	-1.56457	-1.56705	-1.54578	-1.53754	-1.52863	-1.51651	-1.50479	-1.50033	-1.47787	-1.4742	-1.46888	-1.46755	-1.45908	-1.45484	-1.45449	-1.45607	-1.4536	-1.46213	-1.46344	-1.46862	-1.47651	-1.48747	-1.49992	-1.51239	-1.52689	-1.54066	-1.55229	-1.56516	-1.58581	-1.61115	-1.61553	-1.63297	-1.65063	-1.67059	-1.68704	-1.7017	-1.71801	-1.73258	-1.76191	-1.77253
4	-1.63658	-1.63042	-1.6283	-1.62238	-1.61722	-1.60877	-1.59847	-1.58832	-1.58109	-1.58237	-1.57632	-1.55826	-1.54912	-1.5407	-1.52937	-1.51973	-1.50563	-1.50074	-1.49056	-1.49086	-1.48083	-1.4731	-1.47225	-1.47071	-1.47144	-1.47116	-1.47398	-1.47915	-1.48459	-1.49246	-1.49502	-1.51483	-1.52693	-1.54066	-1.55464	-1.5653	-1.58724	-1.59589	-1.60874	-1.62822	-1.64505	-1.66054	-1.69217	-1.69912	-1.71716	-1.73578	-1.75225	-1.76116	-1.77917
5	-1.64264	-1.64301	-1.63842	-1.63373	-1.62689	-1.61982	-1.60966	-1.61016	-1.59121	-1.58809	-1.58334	-1.57541	-1.56674	-1.55737	-1.53995	-1.52885	-1.52124	-1.51234	-1.51055	-1.50582	-1.49688	-1.49366	-1.48864	-1.48808	-1.48436	-1.48333	-1.48957	-1.49279	-1.50251	-1.50941	-1.51994	-1.52981	-1.542	-1.55701	-1.56952	-1.58281	-1.59512	-1.60734	-1.62431	-1.63638	-1.65798	-1.67491	-1.69165	-1.70778	-1.727	-1.74157	-1.76375	-1.7796	-1.78751
6	-1.6513	-1.64698	-1.64373	-1.63831	-1.64018	-1.6313	-1.62526	-1.6225	-1.60439	-1.59799	-1.59503	-1.58345	-1.57319	-1.56309	-1.55602	-1.54449	-1.5345	-1.52875	-1.52401	-1.51873	-1.51018	-1.50734	-1.50674	-1.50605	-1.5023	-1.50453	-1.50758	-1.50841	-1.51581	-1.52181	-1.53657	-1.54378	-1.55657	-1.56911	-1.58135	-1.59673	-1.61253	-1.62142	-1.63409	-1.65268	-1.67259	-1.68408	-1.70465	-1.71938	-1.73468	-1.74969	-1.76686	-1.79169	-1.79747
7	-1.65658	-1.65522	-1.65398	-1.6538	-1.64566	-1.64014	-1.63242	-1.62657	-1.61894	-1.60784	-1.60316	-1.60282	-1.58382	-1.57488	-1.575	-1.55821	-1.54967	-1.54332	-1.53519	-1.52806	-1.52146	-1.52303	-1.52376	-1.52053	-1.51972	-1.52054	-1.51887	-1.52588	-1.53889	-1.5383	-1.54979	-1.5575	-1.57041	-1.57924	-1.5947	-1.61177	-1.62452	-1.64049	-1.65359	-1.67019	-1.67556	-1.69198	-1.71367	-1.72875	-1.74404	-1.76262	-1.77798	-1.79352	-1.8032
8	-1.66319	-1.66216	-1.66167	-1.66148	-1.65356	-1.64769	-1.64357	-1.63569	-1.62911	-1.61906	-1.61092	-1.6048	-1.59561	-1.59184	-1.5805	-1.57511	-1.56233	-1.55757	-1.54896	-1.54294	-1.53811	-1.53713	-1.53445	-1.53464	-1.53201	-1.53335	-1.53448	-1.54339	-1.54713	-1.5551	-1.56195	-1.57228	-1.57983	-1.59534	-1.60875	-1.62727	-1.63783	-1.65531	-1.66521	-1.67532	-1.69029	-1.71086	-1.72016	-1.74096	-1.7581	-1.77136	-1.78631	-1.80133	-1.81381
9	-1.66394	-1.66386	-1.66381	-1.66389	-1.66377	-1.659	-1.65285	-1.64741	-1.63649	-1.62988	-1.62303	-1.62201	-1.60796	-1.60207	-1.59473	-1.58983	-1.58156	-1.57075	-1.56515	-1.56049	-1.55709	-1.55347	-1.55167	-1.54735	-1.54974	-1.54872	-1.55065	-1.55889	-1.5611	-1.56487	-1.57644	-1.58645	-1.59896	-1.61048	-1.62433	-1.63688	-1.64934	-1.66765	-1.67664	-1.69472	-1.71075	-1.71872	-1.73192	-1.75455	-1.76763	-1.7805	-1.80414	-1.80931	-1.82396
10	-1.66929	-1.66835	-1.66606	-1.66438	-1.66402	-1.66426	-1.66335	-1.65946	-1.64778	-1.64223	-1.63543	-1.62806	-1.61816	-1.61551	-1.60925	-1.59972	-1.59146	-1.59145	-1.57845	-1.57313	-1.56722	-1.56456	-1.56598	-1.56576	-1.56277	-1.56619	-1.56812	-1.56892	-1.57192	-1.57956	-1.59327	-1.60622	-1.61736	-1.6269	-1.63654	-1.6476	-1.65846	-1.67951	-1.6935	-1.69951	-1.71282	-1.72845	-1.74628	-1.75784	-1.7781	-1.78922	-1.80074	-1.81583	-1.83011
11	-1.67661	-1.67418	-1.67273	-1.66891	-1.66711	-1.66595	-1.66555	-1.66442	-1.65795	-1.6537	-1.64973	-1.63778	-1.62915	-1.62498	-1.61979	-1.6151	-1.60597	-1.60196	-1.59505	-1.58939	-1.58272	-1.58191	-1.57967	-1.57865	-1.57806	-1.57922	-1.57992	-1.58194	-1.58555	-1.59569	-1.61006	-1.62082	-1.6336	-1.64089	-1.6507	-1.65999	-1.67158	-1.68678	-1.70302	-1.71074	-1.73319	-1.74792	-1.7538	-1.76698	-1.78016	-1.79692	-1.83099	-1.82785	-1.84182
12	-1.68141	-1.68092	-1.67788	-1.6754	-1.6746	-1.67297	-1.67129	-1.66863	-1.66139	-1.65987	-1.658	-1.65058	-1.64278	-1.63862	-1.63105	-1.62525	-1.62126	-1.61759	-1.61136	-1.60393	-1.59979	-1.59984	-1.59435	-1.58896	-1.58968	-1.58991	-1.59075	-1.59299	-1.60106	-1.61139	-1.62476	-1.63675	-1.64794	-1.65424	-1.66693	-1.67062	-1.68434	-1.69542	-1.72087	-1.7199	-1.735	-1.74955	-1.76396	-1.77945	-1.79397	-1.80684	-1.82083	-1.83785	-1.86877
13	-1.69018	-1.68953	-1.689	-1.68842	-1.68577	-1.68364	-1.68045	-1.67355	-1.66853	-1.66447	-1.66451	-1.66288	-1.65688	-1.65184	-1.64551	-1.6414	-1.6338	-1.63016	-1.62691	-1.62058	-1.6162	-1.61311	-1.60891	-1.60377	-1.60275	-1.60152	-1.6019	-1.59767	-1.61421	-1.62697	-1.63969	-1.65104	-1.66229	-1.67301	-1.6797	-1.68618	-1.69868	-1.71647	-1.72083	-1.73171	-1.75413	-1.7627	-1.77489	-1.79097	-1.80318	-1.81455	-1.82963	-1.84232	-1.85246
14	-1.70633	-1.70573	-1.70519	-1.70287	-1.70095	-1.69794	-1.69288	-1.68445	-1.67587	-1.67315	-1.67128	-1.67004	-1.66555	-1.65939	-1.65794	-1.6497	-1.64661	-1.64458	-1.64471	-1.63607	-1.63084	-1.62744	-1.6231	-1.61985	-1.61944	-1.61911	-1.61809	-1.62019	-1.62922	-1.64219	-1.65461	-1.6613	-1.67106	-1.6783	-1.68259	-1.69389	-1.71099	-1.72731	-1.73443	-1.74512	-1.75816	-1.78321	-1.78763	-1.79978	-1.81111	-1.8237	-1.83539	-1.84662	-1.85515
15	-1.72198	-1.72182	-1.72121	-1.71953	-1.71927	-1.71616	-1.70931	-1.7001	-1.69128	-1.68523	-1.68136	-1.67644	-1.67148	-1.66819	-1.66667	-1.66598	-1.66524	-1.65746	-1.65518	-1.65101	-1.64698	-1.6451	-1.64076	-1.63907	-1.63884	-1.63763	-1.63558	-1.63687	-1.64436	-1.65599	-1.66254	-1.66503	-1.67291	-1.68042	-1.68752	-1.70335	-1.72121	-1.73888	-1.75024	-1.76365	-1.77036	-1.78502	-1.79836	-1.8095	-1.82047	-1.83422	-1.85291	-1.85355	-1.86351
16	-1.73098	-1.73176	-1.73047	-1.73425	-1.73719	-1.73409	-1.72868	-1.71796	-1.70563	-1.69853	-1.69425	-1.68909	-1.683	-1.67991	-1.67832	-1.67806	-1.67394	-1.66994	-1.66641	-1.66368	-1.66263	-1.65888	-1.65537	-1.65546	-1.65601	-1.6546	-1.65268	-1.65437	-1.6596	-1.66497	-1.66581	-1.66826	-1.67693	-1.68519	-1.6987	-1.71499	-1.72202	-1.75024	-1.76561	-1.77666	-1.78661	-1.79702	-1.81008	-1.82145	-1.83376	-1.84475	-1.85378	-1.86455	-1.87827
17	-1.74054	-1.74201	-1.74423	-1.75069	-1.75088	-1.75108	-1.74877	-1.73885	-1.72703	-1.7166	-1.71175	-1.70665	-1.70108	-1.69717	-1.69662	-1.69518	-1.68964	-1.68232	-1.67582	-1.67404	-1.66953	-1.66805	-1.66839	-1.66812	-1.66954	-1.66888	-1.66983	-1.66985	-1.67213	-1.67382	-1.67465	-1.67813	-1.68631	-1.69852	-1.71386	-1.72922	-1.74526	-1.76348	-1.77791	-1.78777	-1.79596	-1.81003	-1.82375	-1.83499	-1.84712	-1.85674	-1.86426	-1.87709	-1.88904
18	-1.75397	-1.75918	-1.76253	-1.76447	-1.76221	-1.77169	-1.76324	-1.75538	-1.74942	-1.74244	-1.7368	-1.7313	-1.72469	-1.72076	-1.71859	-1.71535	-1.70753	-1.69613	-1.68907	-1.6852	-1.68124	-1.68039	-1.6813	-1.6823	-1.68372	-1.68393	-1.68335	-1.68536	-1.68716	-1.68874	-1.68974	-1.69231	-1.70056	-1.71428	-1.72833	-1.73313	-1.75826	-1.77501	-1.78539	-1.79354	-1.8085	-1.82383	-1.83769	-1.84938	-1.85932	-1.86708	-1.87709	-1.88758	-1.89654
19	-1.76717	-1.76944	-1.77057	-1.77815	-1.77839	-1.77654	-1.77565	-1.77199	-1.76415	-1.75517	-1.7545	-1.74893	-1.74453	-1.74463	-1.71997	-1.73444	-1.72277	-1.71451	-1.70576	-1.69935	-1.69574	-1.69632	-1.69855	-1.70024	-1.70046	-1.70013	-1.70139	-1.70222	-1.7036	-1.70405	-1.70381	-1.7052	-1.71353	-1.72649	-1.74064	-1.75568	-1.76952	-1.77111	-1.78307	-1.80202	-1.8196	-1.8355	-1.84876	-1.85875	-1.86995	-1.87828	-1.88491	-1.89303	-1.90185
20	-1.77746	-1.78143	-1.79291	-1.78576	-1.78542	-1.78835	-1.78758	-1.78144	-1.77404	-1.77255	-1.76936	-1.76515	-1.76093	-1.76151	-1.74995	-1.74341	-1.73493	-1.72768	-1.7194	-1.71171	-1.70937	-1.71291	-1.71368	-1.70366	-1.69938	-1.69883	-1.69911	-1.69823	-1.69891	-1.70009	-1.70523	-1.71079	-1.72623	-1.71924	-1.73428	-1.74752	-1.76164	-1.77577	-1.79187	-1.81005	-1.82851	-1.84347	-1.85593	-1.86732	-1.87548	-1.88163	-1.88735	-1.89553	-1.90253
21	-1.78678	-1.79287	-1.79402	-1.79457	-1.79903	-1.80087	-1.81923	-1.79267	-1.78817	-1.7841	-1.78106	-1.78052	-1.77709	-1.77047	-1.75721	-1.75374	-1.74444	-1.73732	-1.72352	-1.71383	-1.70965	-1.71013	-1.71329	-1.71496	-1.71792	-1.71758	-1.71618	-1.71528	-1.71427	-1.71428	-1.71448	-1.71434	-1.72245	-1.73361	-1.74615	-1.76025	-1.77397	-1.78721	-1.80158	-1.81814	-1.83586	-1.8498	-1.86174	-1.87012	-1.87791	-1.88501	-1.88954	-1.89736	-1.90621
22	-1.79487	-1.80052	-1.81153	-1.80254	-1.80687	-1.8128	-1.80957	-1.80272	-1.79438	-1.79267	-1.79078	-1.78724	-1.78595	-1.78074	-1.76856	-1.75924	-1.75037	-1.73926	-1.73199	-1.72926	-1.72691	-1.72568	-1.72704	-1.73033	-1.73182	-1.72981	-1.72816	-1.72606	-1.73604	-1.72709	-1.7267	-1.72952	-1.73618	-1.74707	-1.75941	-1.77255	-1.7858	-1.79838	-1.8116	-1.82564	-1.84015	-1.85406	-1.86564	-1.87537	-1.88426	-1.89021	-1.89607	-1.9072	-1.91323
23	-1.79603	-1.80557	-1.80474	-1.81116	-1.81179	-1.81848	-1.81377	-1.81016	-1.80638	-1.80026	-1.79586	-1.79357	-1.79271	-1.78644	-1.77664	-1.76708	-1.75832	-1.74947	-1.74342	-1.74039	-1.73528	-1.73153	-1.7334	-1.73663	-1.73597	-1.73471	-1.73242	-1.73092	-1.73115	-1.733	-1.736	-1.74057	-1.74966	-1.76034	-1.77081	-1.78185	-1.79509	-1.80671	-1.8197	-1.83256	-1.84598	-1.85975	-1.8727	-1.88156	-1.8901	-1.89683	-1.90594	-1.91175	-1.9188
24	-1.79725	-1.80347	-1.81457	-1.81435	-1.814	-1.81966	-1.81892	-1.81558	-1.81172	-1.80777	-1.80238	-1.79749	-1.79609	-1.78976	-1.78056	-1.77233	-1.76309	-1.75335	-1.74771	-1.74229	-1.73553	-1.73237	-1.7351	-1.73753	-1.73763	-1.73685	-1.73411	-1.73396	-1.7333	-1.73511	-1.73935	-1.74733	-1.7582	-1.76765	-1.77645	-1.78657	-1.79917	-1.81263	-1.82654	-1.83877	-1.85183	-1.86675	-1.87895	-1.88703	-1.89431	-1.90343	-1.91139	-1.91616	-1.92199
25	-1.79613	-1.80507	-1.81758	-1.82227	-1.81712	-1.8199	-1.81987	-1.81934	-1.81693	-1.81132	-1.80557	-1.7989	-1.79641	-1.79255	-1.78396	-1.77538	-1.76423	-1.75279	-1.74388	-1.73864	-1.73451	-1.73242	-1.73523	-1.73758	-1.7378	-1.73773	-1.73671	-1.7353	-1.73453	-1.73481	-1.73946	-1.75015	-1.75986	-1.76947	-1.77823	-1.78858	-1.80058	-1.81634	-1.82921	-1.84162	-1.85619	-1.87126	-1.88307	-1.89084	-1.8971	-1.90769	-1.91247	-1.91961	-1.92233
26	-1.80879	-1.80819	-1.81887	-1.82328	-1.81671	-1.81991	-1.81991	-1.81965	-1.81817	-1.81359	-1.80573	-1.79953	-1.79642	-1.79289	-1.78582	-1.77596	-1.7626	-1.7482	-1.74109	-1.73784	-1.73451	-1.73242	-1.73523	-1.73758	-1.7378	-1.7378	-1.73796	-1.73695	-1.73503	-1.73355	-1.73948	-1.74956	-1.7599	-1.76928	-1.77882	-1.78861	-1.80222	-1.81705	-1.8294	-1.84209	-1.85807	-1.87266	-1.88466	-1.89054	-1.89906	-1.90667	-1.91358	-1.91971	-1.9217
27	-1.81249	-1.81218	-1.80784	-1.80885	-1.81663	-1.81965	-1.81991	-1.81965	-1.81779	-1.81189	-1.80411	-1.79789	-1.79642	-1.7929	-1.7857	-1.77413	-1.761	-1.7496	-1.74403	-1.7405	-1.73551	-1.73242	-1.73523	-1.73758	-1.7378	-1.7378	-1.73801	-1.73726	-1.73386	-1.73416	-1.74015	-1.74802	-1.75849	-1.76937	-1.77875	-1.78923	-1.80329	-1.81619	-1.82865	-1.8412	-1.85677	-1.87192	-1.88365	-1.89003	-1.89944	-1.90552	-1.91445	-1.92777	-1.92085
28	-1.8116	-1.81845	-1.80275	-1.81655	-1.81296	-1.81923	-1.81986	-1.81892	-1.81321	-1.8044	-1.8007	-1.79723	-1.79638	-1.79244	-1.78166	-1.76924	-1.76039	-1.75268	-1.74625	-1.74213	-1.7368	-1.73249	-1.73523	-1.73758	-1.7378	-1.73772	-1.73646	-1.73457	-1.73367	-1.7352	-1.73888	-1.74593	-1.75572	-1.7677	-1.7777	-1.78897	-1.80068	-1.81333	-1.8244	-1.83665	-1.85157	-1.86864	-1.87896	-1.88727	-1.89514	-1.90431	-1.91071	-1.91571	-1.91922
29	-1.81012	-1.81533	-1.8105	-1.81326	-1.81244	-1.81871	-1.81872	-1.81113	-1.80303	-1.80145	-1.79796	-1.79358	-1.79268	-1.78671	-1.77477	-1.7661	-1.75962	-1.75015	-1.74453	-1.74155	-1.73605	-1.73198	-1.7345	-1.73615	-1.73711	-1.73542	-1.73318	-1.73206	-1.73268	-1.7337	-1.73609	-1.74139	-1.74859	-1.76051	-1.77145	-1.78191	-1.79394	-1.80695	-1.81755	-1.82986	-1.84613	-1.86112	-1.87316	-1.88089	-1.88885	-1.89872	-1.9054	-1.91173	-1.91614
30	-1.79658	-1.80256	-1.80373	-1.80374	-1.81142	-1.81522	-1.81071	-1.8027	-1.79871	-1.7923	-1.78775	-1.78737	-1.78695	-1.78084	-1.77101	-1.76165	-1.75194	-1.74134	-1.73552	-1.73138	-1.72539	-1.72432	-1.72717	-1.73023	-1.73094	-1.72949	-1.72822	-1.72838	-1.72892	-1.72841	-1.72975	-1.73144	-1.73752	-1.74765	-1.75875	-1.77199	-1.78486	-1.79699	-1.80858	-1.82154	-1.83878	-1.85532	-1.86769	-1.87547	-1.8833	-1.89025	-1.89648	-1.90321	-1.914
31	-1.79325	-1.79168	-1.79422	-1.80638	-1.80064	-1.80391	-1.79832	-1.7938	-1.78621	-1.78399	-1.78387	-1.7825	-1.78126	-1.77431	-1.76162	-1.74832	-1.73539	-1.73597	-1.7373	-1.72995	-1.72215	-1.7145	-1.71365	-1.71697	-1.71612	-1.71739	-1.71687	-1.71708	-1.71649	-1.71609	-1.71581	-1.71716	-1.72213	-1.73384	-1.74722	-1.75993	-1.77228	-1.78394	-1.79589	-1.81285	-1.83175	-1.8494	-1.86256	-1.87151	-1.87719	-1.88237	-1.88904	-1.89971	-1.90896
32	-1.78914	-1.78081	-1.78035	-1.78985	-1.78792	-1.78827	-1.78656	-1.78379	-1.77958	-1.77382	-1.77084	-1.76896	-1.76428	-1.75675	-1.75112	-1.73682	-1.72774	-1.72299	-1.71913	-1.71282	-1.7121	-1.71395	-1.71539	-1.71283	-1.70731	-1.70505	-1.70485	-1.7083	-1.70253	-1.707	-1.71449	-1.71998	-1.72892	-1.73612	-1.74727	-1.74819	-1.75875	-1.77103	-1.78751	-1.80639	-1.82535	-1.84317	-1.85698	-1.86391	-1.87273	-1.87872	-1.88552	-1.89705	-1.90346
33	-1.76698	-1.76945	-1.76548	-1.76545	-1.76957	-1.7718	-1.7737	-1.77126	-1.76099	-1.75292	-1.74789	-1.74284	-1.73872	-1.73256	-1.7325	-1.72778	-1.72262	-1.7166	-1.69668	-1.70071	-1.69781	-1.69911	-1.7015	-1.70009	-1.70136	-1.70072	-1.70378	-1.70455	-1.70378	-1.70334	-1.70329	-1.70767	-1.71684	-1.72701	-1.73939	-1.75237	-1.74592	-1.78089	-1.78446	-1.79826	-1.81716	-1.83355	-1.84543	-1.85798	-1.86504	-1.87221	-1.88392	-1.89483	-1.90132
34	-1.75428	-1.76332	-1.7557	-1.75233	-1.75115	-1.75362	-1.75583	-1.7498	-1.73745	-1.73328	-1.73222	-1.72777	-1.72396	-1.71998	-1.71428	-1.71308	-1.7087	-1.69986	-1.69037	-1.68497	-1.68238	-1.68245	-1.68252	-1.68131	-1.68283	-1.6847	-1.68729	-1.68531	-1.68755	-1.68776	-1.69078	-1.69421	-1.70042	-1.70953	-1.7233	-1.73833	-1.75231	-1.76965	-1.78597	-1.79271	-1.80574	-1.82167	-1.83511	-1.84526	-1.85367	-1.86737	-1.87684	-1.88838	-1.89693
35	-1.7432	-1.74495	-1.74598	-1.74396	-1.74036	-1.74148	-1.73819	-1.73473	-1.72571	-1.71922	-1.71368	-1.708	-1.70342	-1.6998	-1.69392	-1.68828	-1.68723	-1.6818	-1.67485	-1.67224	-1.67145	-1.66927	-1.66848	-1.66928	-1.66968	-1.67071	-1.669	-1.66987	-1.67158	-1.67532	-1.67608	-1.6788	-1.68501	-1.69558	-1.70965	-1.72443	-1.73991	-1.75871	-1.77642	-1.78308	-1.79338	-1.80822	-1.82181	-1.83257	-1.84389	-1.85571	-1.86799	-1.878	-1.88849
36	-1.73216	-1.73365	-1.73532	-1.73862	-1.73186	-1.72952	-1.72928	-1.71805	-1.70772	-1.69997	-1.69468	-1.69037	-1.68537	-1.68056	-1.67523	-1.66996	-1.67003	-1.66543	-1.66646	-1.66339	-1.65609	-1.65184	-1.65133	-1.65618	-1.65583	-1.65502	-1.65337	-1.65429	-1.65751	-1.66301	-1.6662	-1.66947	-1.67545	-1.68615	-1.6979	-1.71103	-1.72881	-1.74774	-1.75639	-1.77439	-1.78337	-1.79851	-1.80867	-1.81933	-1.83204	-1.84485	-1.85572	-1.86614	-1.87778
37	-1.72338	-1.72312	-1.72225	-1.72295	-1.72134	-1.71701	-1.70847	-1.70063	-1.6902	-1.68416	-1.68196	-1.67837	-1.67117	-1.66787	-1.66225	-1.65368	-1.65187	-1.65264	-1.6507	-1.64482	-1.64108	-1.63566	-1.63309	-1.63361	-1.63608	-1.63753	-1.63528	-1.63701	-1.64413	-1.6534	-1.66011	-1.66545	-1.67202	-1.67992	-1.6894	-1.70142	-1.71952	-1.73925	-1.74852	-1.76005	-1.77588	-1.79465	-1.80829	-1.80738	-1.81931	-1.83246	-1.84334	-1.85402	-1.86751
38	-1.70727	-1.70651	-1.70589	-1.70506	-1.70228	-1.69829	-1.69262	-1.68367	-1.67528	-1.67168	-1.67146	-1.667	-1.6623	-1.65781	-1.65134	-1.64296	-1.63679	-1.6414	-1.63413	-1.62767	-1.62219	-1.61971	-1.61704	-1.61316	-1.61651	-1.61836	-1.61799	-1.62089	-1.62997	-1.64299	-1.65286	-1.65999	-1.66825	-1.67711	-1.68438	-1.69502	-1.71082	-1.7243	-1.73464	-1.74903	-1.76846	-1.77814	-1.78641	-1.79695	-1.80911	-1.82364	-1.83366	-1.84663	-1.8574
39	-1.69039	-1.69027	-1.69041	-1.6884	-1.68678	-1.68372	-1.67877	-1.67189	-1.66568	-1.66564	-1.66461	-1.65636	-1.65286	-1.64533	-1.63801	-1.63084	-1.6264	-1.62301	-1.61721	-1.61028	-1.60684	-1.60639	-1.60095	-1.59962	-1.60066	-1.60135	-1.6029	-1.60623	-1.61691	-1.62707	-1.63844	-1.64809	-1.65596	-1.66825	-1.67779	-1.68836	-1.697	-1.70869	-1.72092	-1.73654	-1.751	-1.77145	-1.7749	-1.78729	-1.80328	-1.81517	-1.82737	-1.84233	-1.85164
40	-1.68209	-1.68236	-1.68197	-1.67935	-1.65497	-1.67295	-1.67068	-1.66555	-1.66355	-1.66123	-1.66008	-1.64347	-1.6391	-1.63147	-1.62887	-1.61966	-1.61114	-1.60925	-1.60251	-1.5947	-1.58842	-1.58586	-1.58299	-1.58532	-1.58365	-1.58469	-1.58916	-1.59599	-1.60295	-1.61066	-1.62299	-1.63453	-1.64292	-1.65332	-1.66362	-1.67106	-1.68243	-1.69748	-1.70975	-1.72329	-1.73652	-1.74904	-1.76356	-1.7905	-1.7936	-1.80559	-1.82032	-1.83693	-1.84874
41	-1.67799	-1.67578	-1.67272	-1.6676	-1.66738	-1.66683	-1.66516	-1.66271	-1.65099	-1.65194	-1.64893	-1.63577	-1.62524	-1.62089	-1.61526	-1.60634	-1.59619	-1.59369	-1.58722	-1.5811	-1.57731	-1.57093	-1.57087	-1.57168	-1.56218	-1.56744	-1.58077	-1.58079	-1.58759	-1.59525	-1.60427	-1.62048	-1.63469	-1.64138	-1.64887	-1.65558	-1.66798	-1.68507	-1.70256	-1.70968	-1.7234	-1.73757	-1.75303	-1.76859	-1.78051	-1.79363	-1.82106	-1.8296	-1.84107
42	-1.66888	-1.66619	-1.66493	-1.66418	-1.6649	-1.66129	-1.65668	-1.65361	-1.64563	-1.63807	-1.63245	-1.6244	-1.61378	-1.60738	-1.60039	-1.59441	-1.58588	-1.58078	-1.57304	-1.56593	-1.56855	-1.55613	-1.55302	-1.55313	-1.55472	-1.555	-1.55491	-1.56822	-1.57132	-1.57874	-1.588	-1.60162	-1.61465	-1.62475	-1.64266	-1.64435	-1.66156	-1.67726	-1.69039	-1.70131	-1.71078	-1.73557	-1.74307	-1.75593	-1.77339	-1.78651	-1.81206	-1.8187	-1.83003
43	-1.66431	-1.6641	-1.664	-1.66396	-1.65836	-1.65436	-1.65353	-1.64105	-1.63461	-1.62538	-1.62101	-1.61498	-1.60311	-1.59589	-1.59	-1.58107	-1.57125	-1.56381	-1.55589	-1.54873	-1.54289	-1.54044	-1.53968	-1.53838	-1.53908	-1.53967	-1.54044	-1.54819	-1.55613	-1.56454	-1.57283	-1.58557	-1.59693	-1.60623	-1.62062	-1.63515	-1.65002	-1.66618	-1.68224	-1.69624	-1.70045	-1.71489	-1.73145	-1.75402	-1.76336	-1.785	-1.79394	-1.80847	-1.82072
44	-1.66122	-1.65872	-1.65742	-1.6526	-1.65209	-1.64518	-1.64147	-1.63647	-1.62447	-1.61931	-1.61388	-1.60195	-1.59278	-1.58674	-1.5759	-1.56821	-1.55617	-1.54939	-1.53931	-1.53175	-1.52891	-1.52876	-1.52652	-1.5286	-1.53078	-1.53148	-1.53017	-1.5334	-1.53861	-1.5483	-1.55865	-1.56888	-1.57971	-1.59225	-1.61177	-1.62378	-1.6372	-1.65599	-1.66661	-1.68144	-1.68749	-1.70265	-1.71959	-1.73502	-1.75659	-1.76665	-1.78564	-1.80011	-1.81128
45	-1.65191	-1.65624	-1.65034	-1.64456	-1.64319	-1.63624	-1.63339	-1.62706	-1.61559	-1.60872	-1.60137	-1.5942	-1.58069	-1.57252	-1.56306	-1.55277	-1.54305	-1.53316	-1.52683	-1.52124	-1.51508	-1.51413	-1.51417	-1.51519	-1.51598	-1.51538	-1.51411	-1.51539	-1.52303	-1.52859	-1.54161	-1.55368	-1.56917	-1.57812	-1.5943	-1.60988	-1.62637	-1.63674	-1.64794	-1.66501	-1.67515	-1.7104	-1.70894	-1.72454	-1.73969	-1.75893	-1.78662	-1.79211	-1.81525
46	-1.64496	-1.64403	-1.6408	-1.63537	-1.63443	-1.62901	-1.6186	-1.61309	-1.60412	-1.59718	-1.58789	-1.58076	-1.56783	-1.55909	-1.54909	-1.5384	-1.53027	-1.51925	-1.51487	-1.50613	-1.49942	-1.4978	-1.49648	-1.49707	-1.49821	-1.4955	-1.4959	-1.49697	-1.50585	-1.51457	-1.52522	-1.53734	-1.55141	-1.56355	-1.57835	-1.59517	-1.61063	-1.62662	-1.64139	-1.65743	-1.66467	-1.69882	-1.71337	-1.71404	-1.73139	-1.74926	-1.7765	-1.7822	-1.79374
47	-1.63674	-1.63239	-1.62938	-1.62554	-1.6221	-1.61603	-1.60814	-1.60116	-1.59208	-1.58442	-1.57851	-1.56677	-1.55913	-1.54834	-1.53902	-1.53168	-1.51836	-1.50898	-1.49978	-1.49263	-1.48231	-1.47871	-1.47815	-1.47839	-1.47817	-1.47763	-1.47808	-1.48149	-1.49079	-1.49985	-1.51315	-1.52779	-1.5372	-1.54987	-1.56333	-1.57894	-1.59718	-1.61287	-1.62776	-1.64607	-1.66113	-1.66543	-1.68865	-1.70358	-1.72229	-1.73706	-1.7534	-1.76909	-1.78603
48	-1.63293	-1.62732	-1.62187	-1.61888	-1.61339	-1.60659	-1.6007	-1.59041	-1.58447	-1.57344	-1.5707	-1.56079	-1.5499	-1.53879	-1.53177	-1.52196	-1.50609	-1.49144	-1.48215	-1.47528	-1.46891	-1.46088	-1.46085	-1.46042	-1.45929	-1.45944	-1.46404	-1.46932	-1.47416	-1.48656	-1.49819	-1.50939	-1.52171	-1.53722	-1.54836	-1.56468	-1.58219	-1.5986	-1.60728	-1.62417	-1.64415	-1.65906	-1.68896	-1.69232	-1.7096	-1.73654	-1.74305	-1.76959	-1.78039
49	-1.62693	-1.62159	-1.61397	-1.61371	-1.60578	-1.59963	-1.58844	-1.57912	-1.57234	-1.56747	-1.55986	-1.54692	-1.53655	-1.5271	-1.5216	-1.50739	-1.48934	-1.47574	-1.46916	-1.4592	-1.45009	-1.44769	-1.44397	-1.4432	-1.44291	-1.44534	-1.44785	-1.45261	-1.46153	-1.46974	-1.47837	-1.48894	-1.50607	-1.5195	-1.53596	-1.54983	-1.56651	-1.583	-1.59645	-1.61068	-1.63089	-1.64385	-1.66399	-1.68223	-1.6998	-1.71615	-1.73351	-1.76228	-1.78288
[truncated: 1 more columns]

## Sheet: kx
	kx (AA-1)
0	0.768933
1	0.783514
2	0.798094
3	0.812674
4	0.827255
5	0.841835
6	0.856416
7	0.870996
8	0.885576
9	0.900157
10	0.914737
11	0.929318
12	0.943898
13	0.958478
14	0.973059
15	0.987639
16	1.00222
17	1.0168
18	1.03138
19	1.04596
20	1.06054
21	1.07512
22	1.0897
23	1.10428
24	1.11886
25	1.13344
26	1.14802
27	1.1626
28	1.17718
29	1.19176
30	1.20635
31	1.22093
32	1.23551
33	1.25009
34	1.26467
35	1.27925
36	1.29383
37	1.30841
38	1.32299
39	1.33757
40	1.35215
41	1.36673
42	1.38131
43	1.39589
44	1.41047
45	1.42505
46	1.43963
47	1.45421
48	1.46879
49	1.48337

## Sheet: ky
	ky (AA-1)
0	-0.38374
1	-0.36916
2	-0.354579
3	-0.339999
4	-0.325419
5	-0.310838
6	-0.296258
7	-0.281677
8	-0.267097
9	-0.252517
10	-0.237936
11	-0.223356
12	-0.208775
13	-0.194195
14	-0.179615
15	-0.165034
16	-0.150454
17	-0.135873
18	-0.121293
19	-0.106713
20	-0.0921321
21	-0.0775517
22	-0.0629713
23	-0.0483909
24	-0.0338105
25	-0.0192301
26	-0.00464972
27	0.00993068
28	0.0245111
29	0.0390915
30	0.0536719
31	0.0682523
32	0.0828327
33	0.0974131
34	0.111993
35	0.126574
36	0.141154
37	0.155735
38	0.170315
39	0.184895
40	0.199476
41	0.214056
42	0.228637
43	0.243217
44	0.257798
45	0.272378
46	0.286958
47	0.301539
48	0.316119
49	0.3307
