# Supplementary material for: A machine learning route between band mapping and band structure
Source: Nat Comput Sci. 2022 Dec 30;3(1):101–14. doi: 10.1038/s43588-022-00382-2 (PMC10766556; doi:10.1038/s43588-022-00382-2)
Supplement: Supplementary file 9 — Numerical data contained in Fig. 5c,e. [file 43588_2022_382_MOESM9_ESM.zip › source_data_fig5/fig5e.xlsx]

## Sheet: MRFRecon_K_1
	0	1	2	3	4	5	6	7	8	9	10	11	12	13	14	15	16	17
0	-0.946298	-0.924915	-0.898587	-0.878818	-0.861688	-0.847483	-0.832565	-0.823306	-0.81662	-0.81567	-0.819082	-0.823783	-0.838261	-0.848956	-0.863391	-0.881058	-0.903736	-0.924972
1	-0.92661	-0.901613	-0.878056	-0.856789	-0.837995	-0.824392	-0.812759	-0.800149	-0.796512	-0.795655	-0.797453	-0.805041	-0.814678	-0.826195	-0.840829	-0.858231	-0.879111	-0.905502
2	-0.908512	-0.884688	-0.858814	-0.837442	-0.82108	-0.804961	-0.790445	-0.782361	-0.779062	-0.777202	-0.77936	-0.784955	-0.794335	-0.806221	-0.821835	-0.841079	-0.862563	-0.887533
3	-0.892734	-0.868128	-0.841953	-0.823557	-0.803929	-0.787257	-0.773991	-0.765184	-0.761567	-0.760742	-0.763404	-0.766754	-0.77473	-0.789421	-0.807234	-0.825805	-0.847341	-0.870426
4	-0.877685	-0.850595	-0.828045	-0.809217	-0.788417	-0.771992	-0.758799	-0.752282	-0.747236	-0.746538	-0.747826	-0.750361	-0.760092	-0.774759	-0.792599	-0.810844	-0.83115	-0.855544
5	-0.864014	-0.836213	-0.816452	-0.794935	-0.774754	-0.759248	-0.747516	-0.740191	-0.738802	-0.737719	-0.738682	-0.74286	-0.749339	-0.761933	-0.777827	-0.79695	-0.817299	-0.843467
6	-0.849832	-0.825385	-0.80414	-0.781437	-0.764423	-0.749603	-0.740136	-0.736156	-0.730932	-0.728766	-0.730191	-0.733223	-0.742773	-0.751742	-0.765277	-0.785938	-0.807391	-0.829068
7	-0.839656	-0.816735	-0.79615	-0.775845	-0.755726	-0.742406	-0.736374	-0.727469	-0.722703	-0.722314	-0.724543	-0.729309	-0.735279	-0.745739	-0.758663	-0.776532	-0.798411	-0.820794
8	-0.834063	-0.812709	-0.791433	-0.767688	-0.75146	-0.741574	-0.732761	-0.723579	-0.72144	-0.721438	-0.721946	-0.725956	-0.732289	-0.742437	-0.75543	-0.77278	-0.794804	-0.814519
9	-0.82682	-0.806523	-0.78495	-0.766658	-0.751965	-0.74	-0.726783	-0.722763	-0.721552	-0.721407	-0.721436	-0.724088	-0.732435	-0.740208	-0.753483	-0.770934	-0.790171	-0.809652
10	-0.821609	-0.803401	-0.785678	-0.76797	-0.750917	-0.737319	-0.728368	-0.723312	-0.721897	-0.721407	-0.72164	-0.724877	-0.730478	-0.740405	-0.753884	-0.769382	-0.7892	-0.807236
11	-0.822651	-0.80434	-0.785014	-0.766736	-0.752575	-0.738708	-0.732273	-0.726153	-0.723686	-0.721631	-0.722334	-0.725514	-0.733873	-0.743313	-0.753349	-0.770662	-0.787815	-0.804963
12	-0.824746	-0.80472	-0.787347	-0.770965	-0.756485	-0.746793	-0.736625	-0.732636	-0.729832	-0.726293	-0.727921	-0.73423	-0.74031	-0.746417	-0.759773	-0.774383	-0.788863	-0.806251
13	-0.82844	-0.81176	-0.794659	-0.779176	-0.764445	-0.753438	-0.746762	-0.741186	-0.734716	-0.734449	-0.738	-0.739995	-0.745852	-0.757282	-0.769729	-0.779421	-0.796708	-0.813135
14	-0.838444	-0.821961	-0.80586	-0.790193	-0.776799	-0.76842	-0.757695	-0.750232	-0.746962	-0.745085	-0.746045	-0.750155	-0.758848	-0.770476	-0.781394	-0.792691	-0.808722	-0.825665
15	-0.849224	-0.833465	-0.81887	-0.804771	-0.79401	-0.783651	-0.774146	-0.771525	-0.767169	-0.763802	-0.765169	-0.77082	-0.779697	-0.787762	-0.795721	-0.808187	-0.823081	-0.839309
16	-0.858811	-0.847224	-0.834536	-0.820019	-0.808711	-0.801722	-0.798504	-0.794621	-0.789399	-0.789343	-0.79284	-0.795153	-0.7983	-0.805468	-0.810612	-0.823592	-0.837736	-0.853
17	-0.872874	-0.863008	-0.847984	-0.83969	-0.830143	-0.822999	-0.818795	-0.81496	-0.814309	-0.814093	-0.814441	-0.816428	-0.818571	-0.821948	-0.828828	-0.84154	-0.856487	-0.863678

## Sheet: MRFRecon_K_2
	0	1	2	3	4	5	6	7	8	9	10	11	12	13	14	15	16	17
0	-1.32591	-1.30411	-1.28112	-1.26048	-1.24063	-1.22747	-1.21497	-1.20778	-1.20384	-1.20464	-1.20568	-1.20667	-1.21549	-1.22961	-1.24819	-1.26354	-1.28262	-1.3051
1	-1.30616	-1.28193	-1.25561	-1.23369	-1.21957	-1.20907	-1.19732	-1.18894	-1.1873	-1.18578	-1.18588	-1.18981	-1.19952	-1.21253	-1.22428	-1.23716	-1.25698	-1.28316
2	-1.28455	-1.25832	-1.23196	-1.21276	-1.20203	-1.19175	-1.18179	-1.17588	-1.17041	-1.16862	-1.17059	-1.1747	-1.18585	-1.19458	-1.20184	-1.21507	-1.23655	-1.26368
3	-1.26698	-1.24258	-1.22037	-1.20249	-1.19064	-1.17866	-1.17004	-1.16053	-1.15476	-1.15393	-1.15626	-1.16227	-1.17054	-1.17914	-1.18929	-1.20473	-1.22451	-1.24888
4	-1.25725	-1.23374	-1.21389	-1.1972	-1.18002	-1.16671	-1.15945	-1.14705	-1.14536	-1.14598	-1.14711	-1.15297	-1.15965	-1.17153	-1.18404	-1.19756	-1.21691	-1.23607
5	-1.24436	-1.2255	-1.20848	-1.18973	-1.1734	-1.16217	-1.15102	-1.14405	-1.14378	-1.14384	-1.14438	-1.14703	-1.15464	-1.16466	-1.1749	-1.19016	-1.20869	-1.22808
6	-1.23658	-1.21943	-1.20292	-1.18561	-1.16874	-1.15789	-1.14729	-1.14392	-1.1437	-1.1437	-1.14374	-1.14419	-1.15097	-1.15778	-1.16932	-1.18669	-1.2051	-1.22165
7	-1.23153	-1.21524	-1.198	-1.18049	-1.16437	-1.15308	-1.14627	-1.14392	-1.1437	-1.1437	-1.1437	-1.14396	-1.14823	-1.15548	-1.1659	-1.18263	-1.20001	-1.21651
8	-1.22979	-1.21286	-1.19379	-1.17577	-1.16038	-1.15198	-1.14627	-1.14392	-1.1437	-1.1437	-1.1437	-1.14396	-1.14707	-1.15316	-1.16345	-1.17866	-1.19591	-1.21395
9	-1.22971	-1.21051	-1.19079	-1.17477	-1.15999	-1.15245	-1.14715	-1.14392	-1.1437	-1.1437	-1.1437	-1.14396	-1.14706	-1.1533	-1.16273	-1.17654	-1.19476	-1.21262
10	-1.22781	-1.20893	-1.19213	-1.17604	-1.16371	-1.15366	-1.14842	-1.14392	-1.1437	-1.1437	-1.1437	-1.14396	-1.14825	-1.15502	-1.16328	-1.17904	-1.19516	-1.21299
11	-1.22879	-1.21219	-1.19664	-1.18108	-1.16603	-1.15731	-1.14992	-1.14514	-1.1437	-1.1437	-1.1437	-1.14412	-1.15074	-1.15724	-1.16814	-1.18274	-1.19836	-1.21474
12	-1.23297	-1.2184	-1.20215	-1.18578	-1.17169	-1.16536	-1.15496	-1.15086	-1.14599	-1.14518	-1.14519	-1.14789	-1.15806	-1.16295	-1.17645	-1.18841	-1.20379	-1.22007
13	-1.24009	-1.22439	-1.21022	-1.196	-1.18469	-1.17367	-1.16759	-1.15965	-1.15382	-1.15108	-1.15226	-1.15992	-1.1676	-1.17642	-1.18427	-1.19769	-1.21391	-1.22851
14	-1.24599	-1.23444	-1.22027	-1.20686	-1.19646	-1.18861	-1.18193	-1.17286	-1.16639	-1.16457	-1.16697	-1.17446	-1.18192	-1.1888	-1.19885	-1.21119	-1.22305	-1.23489
15	-1.2563	-1.24285	-1.23147	-1.22071	-1.20913	-1.20337	-1.19684	-1.19003	-1.18705	-1.18636	-1.18698	-1.19326	-1.19816	-1.20431	-1.21316	-1.21985	-1.23337	-1.24643
16	-1.26745	-1.25603	-1.24297	-1.23326	-1.22494	-1.21808	-1.21253	-1.20928	-1.20894	-1.20754	-1.20839	-1.2112	-1.21378	-1.21897	-1.22442	-1.23378	-1.24631	-1.25546
17	-1.28106	-1.2688	-1.25903	-1.24886	-1.24044	-1.23459	-1.22993	-1.22802	-1.22659	-1.22669	-1.2283	-1.22781	-1.23044	-1.23558	-1.24064	-1.24985	-1.25921	-1.26925

## Sheet: LineFit_K_1
	0	1	2	3	4	5	6	7	8	9	10	11	12	13	14	15	16	17
0	-0.906961	-0.88185	-0.856623	-0.836072	-0.816696	-0.803595	-0.791599	-0.784187	-0.778875	-0.778875	-0.784187	-0.791598	-0.803595	-0.816697	-0.836071	-0.856622	-0.88185	-0.90696
1	-0.888176	-0.861564	-0.83721	-0.814911	-0.795276	-0.782508	-0.770939	-0.764035	-0.760738	-0.760738	-0.764034	-0.770938	-0.782507	-0.795274	-0.814911	-0.837212	-0.861563	-0.888174
2	-0.868217	-0.841962	-0.817092	-0.796721	-0.779662	-0.763651	-0.754228	-0.746502	-0.74337	-0.743371	-0.746501	-0.754229	-0.76365	-0.779663	-0.79672	-0.817093	-0.841961	-0.868219
3	-0.850382	-0.822998	-0.800903	-0.780741	-0.764385	-0.750222	-0.739056	-0.732866	-0.729491	-0.729492	-0.732864	-0.739055	-0.750222	-0.764385	-0.780741	-0.800904	-0.823	-0.850383
4	-0.834131	-0.80836	-0.786747	-0.767653	-0.750835	-0.738734	-0.72791	-0.72162	-0.71694	-0.716944	-0.721619	-0.727911	-0.738736	-0.750835	-0.767653	-0.786747	-0.80836	-0.834132
5	-0.824063	-0.797447	-0.775394	-0.756764	-0.741365	-0.7279	-0.718681	-0.712042	-0.707958	-0.707961	-0.712044	-0.718681	-0.727896	-0.741366	-0.756763	-0.775394	-0.797447	-0.824063
6	-0.81233	-0.789493	-0.767768	-0.748259	-0.734521	-0.722061	-0.711895	-0.705525	-0.702369	-0.702369	-0.705524	-0.711895	-0.722062	-0.734522	-0.74826	-0.767768	-0.789492	-0.812331
7	-0.807039	-0.784349	-0.763021	-0.743236	-0.728434	-0.718188	-0.709029	-0.701558	-0.699248	-0.699255	-0.701558	-0.709022	-0.71819	-0.728434	-0.743236	-0.763019	-0.784348	-0.807038
8	-0.801431	-0.779681	-0.758156	-0.741492	-0.726985	-0.71576	-0.706874	-0.700479	-0.698782	-0.698786	-0.700477	-0.706872	-0.715763	-0.726983	-0.741493	-0.758155	-0.779681	-0.801432
9	-0.798005	-0.776243	-0.75791	-0.742277	-0.727825	-0.716053	-0.707673	-0.702469	-0.699976	-0.699977	-0.702467	-0.707671	-0.716051	-0.727825	-0.742277	-0.75791	-0.776241	-0.798006
10	-0.79761	-0.777342	-0.758904	-0.743338	-0.730565	-0.718867	-0.711683	-0.706999	-0.703846	-0.703845	-0.707002	-0.711683	-0.718869	-0.730568	-0.743336	-0.758904	-0.777341	-0.79761
11	-0.801314	-0.781836	-0.763876	-0.748569	-0.735932	-0.726029	-0.718553	-0.713914	-0.710381	-0.710384	-0.713912	-0.718553	-0.726031	-0.735931	-0.748569	-0.763878	-0.781836	-0.801315
12	-0.805491	-0.788739	-0.772678	-0.756993	-0.745428	-0.736161	-0.72822	-0.723878	-0.720618	-0.720618	-0.723876	-0.72822	-0.736163	-0.745425	-0.756992	-0.772679	-0.788739	-0.805491
13	-0.813689	-0.797815	-0.782371	-0.768561	-0.757101	-0.746703	-0.740308	-0.736415	-0.73568	-0.735681	-0.736414	-0.74031	-0.746698	-0.757101	-0.768561	-0.78237	-0.797814	-0.81369
14	-0.824124	-0.809078	-0.79356	-0.782211	-0.770465	-0.761493	-0.756575	-0.752772	-0.751104	-0.751104	-0.752773	-0.756577	-0.761494	-0.770465	-0.782212	-0.793558	-0.809078	-0.824124
15	-0.835525	-0.821234	-0.808491	-0.797496	-0.786958	-0.779359	-0.773837	-0.77123	-0.768352	-0.768352	-0.77123	-0.773836	-0.779359	-0.786958	-0.797498	-0.808491	-0.821235	-0.835525
16	-0.851883	-0.836837	-0.825494	-0.814392	-0.80677	-0.799559	-0.794356	-0.792319	-0.788841	-0.788843	-0.792318	-0.794355	-0.799559	-0.80677	-0.814392	-0.825495	-0.836837	-0.851884
17	-0.867296	-0.856077	-0.845433	-0.837373	-0.828442	-0.821062	-0.818388	-0.815073	-0.813271	-0.813271	-0.815074	-0.818388	-0.821061	-0.828442	-0.837373	-0.845434	-0.856077	-0.867298

## Sheet: LineFit_K_2
	0	1	2	3	4	5	6	7	8	9	10	11	12	13	14	15	16	17
0	-1.30106	-1.28134	-1.25856	-1.23962	-1.22667	-1.21716	-1.2055	-1.19851	-1.19545	-1.19545	-1.19851	-1.2055	-1.21716	-1.22667	-1.23961	-1.25856	-1.28134	-1.30106
1	-1.28823	-1.26506	-1.24013	-1.22449	-1.21019	-1.20004	-1.19037	-1.18462	-1.18126	-1.18126	-1.18462	-1.19037	-1.20004	-1.21018	-1.22449	-1.24014	-1.26505	-1.28822
2	-1.26817	-1.24963	-1.22516	-1.21043	-1.19776	-1.18668	-1.17997	-1.1741	-1.17033	-1.17033	-1.17411	-1.17997	-1.18668	-1.19776	-1.21043	-1.22516	-1.24963	-1.26818
3	-1.25342	-1.23145	-1.21301	-1.19764	-1.18649	-1.17618	-1.16968	-1.16483	-1.16025	-1.16025	-1.16483	-1.16968	-1.17618	-1.18649	-1.19764	-1.21301	-1.23145	-1.25342
4	-1.24369	-1.21923	-1.20386	-1.18938	-1.17724	-1.16702	-1.1607	-1.15498	-1.15248	-1.15248	-1.15498	-1.1607	-1.16702	-1.17724	-1.18938	-1.20386	-1.21923	-1.24369
5	-1.23617	-1.21455	-1.19625	-1.18344	-1.17098	-1.16095	-1.15299	-1.14806	-1.14843	-1.14842	-1.14806	-1.15299	-1.16095	-1.17098	-1.18345	-1.19625	-1.21455	-1.23617
6	-1.22809	-1.20961	-1.19001	-1.17664	-1.16823	-1.15828	-1.14803	-1.14188	-1.143	-1.143	-1.14188	-1.14803	-1.15827	-1.16823	-1.17664	-1.19001	-1.20961	-1.22809
7	-1.22287	-1.20508	-1.18944	-1.17494	-1.16346	-1.15438	-1.14595	-1.14128	-1.13917	-1.13917	-1.14129	-1.14595	-1.15437	-1.16346	-1.17493	-1.18944	-1.20508	-1.22287
8	-1.22022	-1.20426	-1.18946	-1.17711	-1.16337	-1.15334	-1.147	-1.14229	-1.14029	-1.14029	-1.14229	-1.147	-1.15334	-1.16337	-1.17711	-1.18946	-1.20426	-1.22022
9	-1.22322	-1.2058	-1.19186	-1.17755	-1.16628	-1.15659	-1.15057	-1.14571	-1.14306	-1.14306	-1.14572	-1.15057	-1.15659	-1.16628	-1.17755	-1.19185	-1.2058	-1.22322
10	-1.22279	-1.20575	-1.19428	-1.18185	-1.17033	-1.16098	-1.15549	-1.15104	-1.14893	-1.14893	-1.15104	-1.15549	-1.16098	-1.17033	-1.18185	-1.19428	-1.20575	-1.22278
11	-1.22613	-1.21174	-1.19936	-1.1883	-1.17752	-1.16902	-1.16265	-1.15828	-1.15613	-1.15612	-1.15828	-1.16265	-1.16902	-1.17752	-1.1883	-1.19935	-1.21174	-1.22613
12	-1.23168	-1.2202	-1.20689	-1.19598	-1.18801	-1.1793	-1.17183	-1.1666	-1.16626	-1.16627	-1.1666	-1.17183	-1.1793	-1.18801	-1.19598	-1.20689	-1.2202	-1.23168
13	-1.23567	-1.22747	-1.21562	-1.20521	-1.19755	-1.18876	-1.18183	-1.17954	-1.17614	-1.17614	-1.17954	-1.18183	-1.18876	-1.19755	-1.20521	-1.21562	-1.22747	-1.23567
14	-1.24527	-1.2336	-1.22309	-1.21709	-1.20656	-1.19973	-1.19449	-1.19016	-1.18963	-1.18963	-1.19016	-1.19449	-1.19973	-1.20656	-1.21709	-1.22309	-1.2336	-1.24527
15	-1.25598	-1.24344	-1.2347	-1.22644	-1.2186	-1.2103	-1.20568	-1.20548	-1.20419	-1.20419	-1.20548	-1.20568	-1.2103	-1.2186	-1.22644	-1.2347	-1.24344	-1.25598
16	-1.26901	-1.25756	-1.24798	-1.2406	-1.23529	-1.2246	-1.22062	-1.21909	-1.21698	-1.21698	-1.21909	-1.22062	-1.2246	-1.23529	-1.2406	-1.24799	-1.25756	-1.26901
17	-1.28386	-1.27361	-1.26695	-1.25876	-1.25159	-1.24567	-1.23874	-1.23571	-1.23326	-1.23326	-1.23571	-1.23874	-1.24567	-1.25159	-1.25876	-1.26696	-1.27361	-1.28387

## Sheet: TrigWarp_K_1
	0	1	2	3	4	5	6	7	8	9	10	11	12	13	14	15	16	17
0	-0.908217	-0.879661	-0.854674	-0.833256	-0.815408	-0.80113	-0.790421	-0.783282	-0.779712	-0.779712	-0.783282	-0.790421	-0.80113	-0.815408	-0.833256	-0.854674	-0.879661	-0.908218
1	-0.886908	-0.859222	-0.834996	-0.814232	-0.796928	-0.783084	-0.772702	-0.76578	-0.76232	-0.76232	-0.76578	-0.772702	-0.783085	-0.796928	-0.814232	-0.834997	-0.859222	-0.886909
2	-0.867496	-0.840679	-0.817215	-0.797103	-0.780343	-0.766935	-0.756879	-0.750175	-0.746823	-0.746823	-0.750175	-0.756879	-0.766935	-0.780344	-0.797104	-0.817216	-0.84068	-0.867496
3	-0.850088	-0.824142	-0.801439	-0.78198	-0.765764	-0.752791	-0.743061	-0.736575	-0.733332	-0.733332	-0.736575	-0.743062	-0.752791	-0.765764	-0.781981	-0.80144	-0.824143	-0.850089
4	-0.834794	-0.809718	-0.787777	-0.768971	-0.753298	-0.740761	-0.731357	-0.725088	-0.721954	-0.721954	-0.725089	-0.731358	-0.740761	-0.753299	-0.768971	-0.787778	-0.809719	-0.834795
5	-0.821722	-0.797517	-0.776338	-0.758184	-0.743055	-0.730953	-0.721876	-0.715824	-0.712799	-0.712799	-0.715825	-0.721876	-0.730953	-0.743056	-0.758184	-0.776338	-0.797518	-0.821724
6	-0.810982	-0.787647	-0.767229	-0.749728	-0.735144	-0.723476	-0.714726	-0.708892	-0.705975	-0.705975	-0.708892	-0.714726	-0.723477	-0.735144	-0.749729	-0.76723	-0.787648	-0.810984
7	-0.802682	-0.780218	-0.760561	-0.743713	-0.729672	-0.71844	-0.710016	-0.704399	-0.701591	-0.701591	-0.7044	-0.710016	-0.71844	-0.729673	-0.743713	-0.760562	-0.780219	-0.802684
8	-0.796931	-0.775337	-0.756442	-0.740246	-0.726749	-0.715952	-0.707854	-0.702456	-0.699757	-0.699757	-0.702456	-0.707855	-0.715953	-0.72675	-0.740247	-0.756443	-0.775338	-0.796933
9	-0.793838	-0.773114	-0.75498	-0.739437	-0.726485	-0.716122	-0.708351	-0.70317	-0.700579	-0.70058	-0.70317	-0.708351	-0.716123	-0.726485	-0.739438	-0.754981	-0.773115	-0.793839
10	-0.793511	-0.773657	-0.756285	-0.741395	-0.728986	-0.719059	-0.711614	-0.706651	-0.704169	-0.704169	-0.706651	-0.711614	-0.71906	-0.728987	-0.741395	-0.756286	-0.773658	-0.793512
11	-0.79606	-0.777076	-0.760465	-0.746228	-0.734363	-0.724871	-0.717752	-0.713006	-0.710633	-0.710634	-0.713007	-0.717752	-0.724871	-0.734363	-0.746228	-0.760466	-0.777077	-0.796061
12	-0.801592	-0.783479	-0.76763	-0.754045	-0.742724	-0.733667	-0.726875	-0.722346	-0.720082	-0.720082	-0.722346	-0.726875	-0.733667	-0.742724	-0.754045	-0.76763	-0.78348	-0.801593
13	-0.810217	-0.792974	-0.777887	-0.764954	-0.754177	-0.745556	-0.73909	-0.734779	-0.732624	-0.732624	-0.734779	-0.73909	-0.745556	-0.754178	-0.764955	-0.777887	-0.792975	-0.810218
14	-0.822044	-0.805672	-0.791345	-0.779066	-0.768833	-0.760646	-0.754507	-0.750413	-0.748367	-0.748367	-0.750413	-0.754507	-0.760646	-0.768833	-0.779066	-0.791346	-0.805672	-0.822045
15	-0.837182	-0.821679	-0.808115	-0.796488	-0.786799	-0.779047	-0.773234	-0.769358	-0.76742	-0.76742	-0.769358	-0.773234	-0.779047	-0.786799	-0.796488	-0.808115	-0.821679	-0.837182
16	-0.855738	-0.841106	-0.828303	-0.817329	-0.808183	-0.800867	-0.79538	-0.791722	-0.789893	-0.789893	-0.791722	-0.79538	-0.800867	-0.808183	-0.817328	-0.828303	-0.841106	-0.855738
17	-0.877823	-0.864061	-0.852019	-0.841698	-0.833096	-0.826215	-0.821054	-0.817614	-0.815894	-0.815894	-0.817614	-0.821054	-0.826215	-0.833096	-0.841697	-0.852019	-0.864061	-0.877823

## Sheet: TrigWarp_K_2
	0	1	2	3	4	5	6	7	8	9	10	11	12	13	14	15	16	17
0	-1.29503	-1.27386	-1.25533	-1.23946	-1.22622	-1.21564	-1.2077	-1.20241	-1.19976	-1.19976	-1.20241	-1.2077	-1.21564	-1.22622	-1.23946	-1.25533	-1.27386	-1.29503
1	-1.27921	-1.25861	-1.2406	-1.22515	-1.21228	-1.20198	-1.19426	-1.18911	-1.18654	-1.18654	-1.18911	-1.19426	-1.20198	-1.21228	-1.22515	-1.24059	-1.25861	-1.27921
2	-1.26499	-1.24497	-1.22746	-1.21245	-1.19994	-1.18993	-1.18242	-1.17742	-1.17492	-1.17492	-1.17742	-1.18242	-1.18993	-1.19994	-1.21245	-1.22746	-1.24497	-1.26499
3	-1.25245	-1.23301	-1.216	-1.20142	-1.18927	-1.17955	-1.17226	-1.1674	-1.16497	-1.16497	-1.1674	-1.17226	-1.17955	-1.18927	-1.20142	-1.216	-1.23301	-1.25245
4	-1.24165	-1.22279	-1.20628	-1.19214	-1.18035	-1.17092	-1.16385	-1.15913	-1.15677	-1.15677	-1.15913	-1.16385	-1.17092	-1.18035	-1.19214	-1.20628	-1.22279	-1.24165
5	-1.23267	-1.21439	-1.19839	-1.18468	-1.17325	-1.16411	-1.15725	-1.15268	-1.15039	-1.15039	-1.15268	-1.15725	-1.16411	-1.17325	-1.18468	-1.19839	-1.21439	-1.23267
6	-1.22559	-1.20788	-1.19239	-1.17911	-1.16804	-1.15919	-1.15254	-1.14812	-1.1459	-1.1459	-1.14812	-1.15254	-1.15918	-1.16804	-1.17911	-1.19239	-1.20788	-1.22559
7	-1.22047	-1.20334	-1.18835	-1.1755	-1.16479	-1.15623	-1.1498	-1.14552	-1.14338	-1.14338	-1.14552	-1.1498	-1.15623	-1.16479	-1.1755	-1.18835	-1.20334	-1.22047
8	-1.21738	-1.20083	-1.18634	-1.17393	-1.16358	-1.15531	-1.1491	-1.14496	-1.14289	-1.14289	-1.14496	-1.1491	-1.1553	-1.16358	-1.17393	-1.18634	-1.20083	-1.21738
9	-1.2164	-1.20043	-1.18645	-1.17446	-1.16448	-1.15649	-1.1505	-1.14651	-1.14451	-1.14451	-1.14651	-1.1505	-1.15649	-1.16448	-1.17446	-1.18645	-1.20042	-1.2164
10	-1.2176	-1.2022	-1.18873	-1.17718	-1.16756	-1.15986	-1.15408	-1.15023	-1.14831	-1.14831	-1.15023	-1.15408	-1.15986	-1.16756	-1.17718	-1.18873	-1.2022	-1.2176
11	-1.22106	-1.20624	-1.19327	-1.18215	-1.17289	-1.16547	-1.15992	-1.15621	-1.15436	-1.15436	-1.15621	-1.15992	-1.16547	-1.17289	-1.18215	-1.19327	-1.20623	-1.22106
12	-1.22683	-1.21259	-1.20013	-1.18944	-1.18054	-1.17342	-1.16807	-1.16451	-1.16273	-1.16273	-1.16451	-1.16807	-1.17342	-1.18054	-1.18944	-1.20013	-1.21259	-1.22683
13	-1.23501	-1.22134	-1.20938	-1.19913	-1.19059	-1.18375	-1.17863	-1.17521	-1.1735	-1.1735	-1.17521	-1.17863	-1.18375	-1.19059	-1.19913	-1.20938	-1.22134	-1.23501
14	-1.24565	-1.23256	-1.22111	-1.21129	-1.20311	-1.19656	-1.19165	-1.18838	-1.18674	-1.18674	-1.18838	-1.19165	-1.19656	-1.20311	-1.21129	-1.22111	-1.23256	-1.24565
15	-1.25883	-1.24632	-1.23537	-1.22599	-1.21817	-1.21191	-1.20722	-1.20409	-1.20252	-1.20252	-1.20409	-1.20722	-1.21191	-1.21817	-1.22599	-1.23537	-1.24632	-1.25883
16	-1.27463	-1.26269	-1.25225	-1.2433	-1.23584	-1.22987	-1.22539	-1.22241	-1.22092	-1.22092	-1.22241	-1.22539	-1.22987	-1.23584	-1.2433	-1.25225	-1.26269	-1.27463
17	-1.29311	-1.28175	-1.27181	-1.26329	-1.25619	-1.25051	-1.24625	-1.24341	-1.24199	-1.24199	-1.24341	-1.24625	-1.25051	-1.25619	-1.26329	-1.27181	-1.28175	-1.29311

## Sheet: kx
	kx (AA-1)
0	-0.120471
1	-0.105891
2	-0.0913105
3	-0.0767301
4	-0.0621497
5	-0.0475693
6	-0.0329889
7	-0.0184085
8	-0.00382809
9	0.0107523
10	0.0253327
11	0.0399131
12	0.0544935
13	0.0690739
14	0.0836543
15	0.0982347
16	0.112815
17	0.127396

## Sheet: ky
	ky (AA-1)
0	-1.39811
1	-1.38353
2	-1.36895
3	-1.35437
4	-1.33979
5	-1.32521
6	-1.31063
7	-1.29605
8	-1.28147
9	-1.26689
10	-1.25231
11	-1.23773
12	-1.22314
13	-1.20856
14	-1.19398
15	-1.1794
16	-1.16482
17	-1.15024
