# Supplementary material for: A machine learning route between band mapping and band structure
Source: Nat Comput Sci. 2022 Dec 30;3(1):101–14. doi: 10.1038/s43588-022-00382-2 (PMC10766556; doi:10.1038/s43588-022-00382-2)
Supplement: Supplementary file 10 — Numerical data contained in Fig. 6b–d,f,g. [file 43588_2022_382_MOESM10_ESM.zip › source_data_fig6/fig6b.xlsx]

## Sheet: data
	0	1	2	3	4	5	6	7	8	9	10	11	12	13	14	15	16	17	18	19	20	21	22	23	24	25	26	27	28	29	30	31	32	33	34	35	36	37	38	39	40	41	42	43	44	45	46	47	48
0	0.0417473	0.00808458	0.161388	0.191431	0.125684	0	0	0.0153358	0.24196	0.111111	0	0.111111	0.190053	0.0288534	0	0	0.0417158	0.0339727	0.178304	0.0549522	0.102148	0.203779	0.130294	0.107018	0.10825	0.193601	0.0794441	0.075045	0.176259	0.1828	0.154465	0.0934877	0.0154025	0.185777	0.142728	0.0719174	0.15224	0.108423	0	0.0128171	0.134048	0	0.208397	0.0614596	0.113468	0.193059	0.111253	0	0.0283947
1	0	0	0.111111	0.113265	0.0086013	0.111111	0.228257	0.518972	0.16618	0.1004	0.124293	0.00686889	0	0.0396084	0.0399017	0.224768	0.128965	0	0.0319015	0.00184032	0.150015	0	0.0173781	0.090957	0.0235392	0.225453	0.0688011	0.155878	0.0210385	0.0762887	0.145363	0.0369998	0.042485	0.0746663	0.0404335	0.103234	0.0975869	0.0642372	0.151767	0.176227	0.194114	0	0.0765175	0.154058	0.238782	0.193059	6.76526e-05	0.0028806	0.101232
2	0	0	0.0379217	0.023605	0	0.04992	0.177183	0.0269008	0.18733	0.166912	0.0616582	0.176359	0.22075	0.127524	0	0.111111	0	0	0	0.122769	0.354262	0.136349	0.0981115	0.190077	0.0401533	0.181114	0.480525	0.110936	0.110839	0	0.189836	0.134915	0.101865	0.00270876	0.0480306	0.0329137	0	0.0284175	0.254021	0.270204	0.0447719	0.222454	0	0	0	0	0.111111	0.138737	0.185788
3	0.0159701	0.101437	0.103453	0.00318691	0.0879876	0.0791518	0.00983748	0.0355484	0.0226099	0.233902	0.241005	0.013547	0.0612305	0.0548274	0.000820345	0.102402	0.031173	0.188597	0.266178	0.136215	0.0408499	0.046459	0.0424587	0.090957	0.00372775	0.0476965	0.175326	0.226103	0.0915472	0	0.111111	0	0.0371049	0.245046	0.194147	0.0254437	0.0251843	0	0	0	0	0	0.0019588	0.115022	0.0535108	0.111894	0.0448021	0	0.111111
4	0	0.0025608	0.0347256	0	0	0	0.0594733	0.36017	0.125045	0.0690314	0.00758545	0.0999899	0.241321	0	0.223043	0.128765	0.156952	0.10368	0.0156234	0.17776	0.270965	0.0477134	0.0916899	0.0182881	0.0401533	0.213331	0.265667	0	0.014999	0.0195112	0.286418	0.0250398	0	0.111186	0.0167306	0.00152626	0.0298219	0.216776	0.141112	0.297349	0.176961	0.146798	0.0438848	0.0428859	0.221034	0.0421304	0.240301	0.101157	0.0272965
5	0.0484446	0.177463	0.122137	0.116084	0.120245	0.133506	0	0.223205	0.0820043	0.0989889	0.0163952	0.0722829	0.124629	0.146183	0.0938434	0.22833	0.138875	0.266411	0.160341	0.0363036	0	0.1467	0.108868	0.152914	0.0126396	0	0	0.111189	0.302529	0.0600393	0.201268	0.382707	0.0537855	0.0513309	0.184136	0.161636	0.111111	0.204022	0.170339	0.296569	0.0475308	0.153295	0.218427	0.160848	0.150099	0.196823	0.000119457	0.121778	0.246464
6	0.133454	0.0917495	0.13365	0.00315414	0.023093	0.123279	0.0334795	0.123253	0.192504	0.344216	0.17158	0.137531	0.136364	0.128935	0.151395	0.017374	0.206231	0.00152547	0.0345275	0.125132	0.0406036	0.0642147	0.0237389	0.190856	0.0727027	0.200448	0.0822893	0	0	0.00569677	0.139028	0.246234	0.0598715	0.0764431	0.0296969	0.0998035	0.0828444	0.0192679	0.0620525	0.155365	0.0181654	0	0.0973602	0.333559	0.245902	0.278123	0.226256	0.143821	0.123657
7	0	0.0204748	0.14436	0.046381	0.0491414	0.130658	0.17831	0.0404254	0	0.00179092	0.0301431	0.244163	0.165368	0.153865	0.0613593	0	0.133951	0.073707	0.278544	0.0172729	0.111111	0.0453914	0.29104	0.216147	0.0680681	0.0834158	0.0369537	0.0688623	0.375393	0.116801	0.105171	0	0.00235378	0	0.222222	0	0.111111	0.152705	0.392184	0.626124	0.197733	0.321266	0.0629012	0.0029697	0.129468	0.0258333	0.0388126	0.0028806	0.212343
8	0	0.111111	0	0	0	0.00156834	0.0240734	0	0	0.222222	0	0.0680441	0.200051	0.322026	0.0940971	0.275034	0.111111	0.350647	0.199601	0.21539	0.136739	0.111111	0.144571	0.227119	0.16904	0.124278	0.0221231	0.0559554	0.149248	0.245255	0.159396	0.111111	0.0913416	0.226501	0.292834	0.0719174	0.305067	0	0.0769836	0.0815931	0.090185	0.0463318	0.201317	0.266452	0.0917738	0.183204	0.0904448	0.0249609	0.277897
9	0.0850677	0.0232307	0	0	0	0	0.111111	0	0	0.111111	0	0.118166	0.311627	0.266446	0.147254	0.00218716	0.197782	0.106144	0.250412	0.278246	0.37686	0.157092	0.189823	0.431278	0.0381982	0.17243	0.0471469	0.357024	0.133369	0.0418884	0.0701418	0.0667932	0	7.48496e-05	0	0.0889054	0.291845	0.0451261	0.111111	0.0651158	0.051817	0.066975	0.330721	0.0304182	0	0.224806	0.0547915	0.0822713	0.135769
10	0	0	0.0104134	0.0779658	0.00351488	0	0	0.0231777	0.215382	0.0952191	0.145984	0.0309774	0.0922748	0.281389	0.17247	0.00082526	0.0501136	0.000239212	0.196576	0.31796	0.336744	0.190078	0.246566	0.118092	0.100439	0.162019	0.0402186	0.0550089	0.0555429	0.35721	0.308741	0.224674	0.100866	0.417032	0.0367171	0.121245	0.00870982	0.0192679	0.112478	0.120822	0.129276	0	0.0618181	0.0407341	0.0934467	0.132757	0.0249685	0.0996968	0.35264
11	0.00626327	0	0	0	0.111111	0.0914729	0.0222497	0.150272	0.353486	0.100644	0.0777176	0.0295234	0.311959	0.214597	0.148415	0.0492862	0.215448	0.206029	0.140829	0.00524155	0.0893526	0.0261349	0.333333	0.0498844	0.175766	0.0902148	0.233085	0.230461	0.0737328	0.223319	0.0729464	0.112265	0.520525	0.0324445	0.112497	0.0579785	0.165848	0	0.0444816	0.0753283	0.0561285	0.0118488	0.168575	0.048368	0.111111	0.055058	0.0810586	0.0791518	0.0235963
12	0.0775013	0.205793	0.0146621	0.111111	0.0518894	0.159158	0.0542268	0.0436034	0.117561	0.0902164	0.138042	0.272904	0.293449	0	0.0957973	0.295231	0.476085	0.235138	0.190221	0.344767	0.127855	0.246041	0.40115	0.145584	0.0598539	0.112726	0.227367	0.27269	0.469976	0.0735748	0.184132	0.111111	0.111111	0.296106	0.0270521	0.112637	0.136295	0	0.114086	0.157874	0.0994593	0.0327596	0.0434479	0.0611209	0.0983122	0.0416885	0.134707	0.0816195	0.0219362
13	0.0850677	0.0232307	0.0379217	0.0257594	0.146257	0.272106	0.00603486	0.106859	0.00711374	0.00300184	0.261433	0.124658	0.109733	0.304139	0.195278	0.120261	0.39588	0.112637	0.265675	0.170157	0.183783	0.24024	0.263166	0.222222	0.280151	0.122329	0.210696	0.37837	0.133792	0.543355	0.154381	0.208291	0.184028	0.027966	0.0257281	0.059674	0.0928729	0.0384	0.0979268	0.444444	0.0732211	0.0707602	0.221846	0.184721	0.0405155	0.126607	0.324815	0.00177743	0.0783411
14	0.0770277	0.00971846	0.100922	0.149969	0.0525822	0.0996641	0.225879	0.132196	0.0536056	0.160341	0.125997	0.140634	0	0.0685664	0.173753	0.314845	0.112779	0.230874	0.279139	0.152449	0.0166931	0.0795382	0.173531	0.290374	0.246306	0.155237	0.31548	0.0741521	0.029998	0.124882	0.278937	0.0880116	0	0.0743129	0.40216	0.0593396	0.0384891	0.0929112	0.0711591	0.362903	0.0475308	0.060377	0.0404193	0.167755	0.276587	0.152818	0.418615	0.0145937	0.155326
15	0.0813786	0.0404095	0.237108	0.0493707	0.0930866	0.0643805	0.00983748	0.222222	0.262145	0.0871419	0.0484956	0.173877	0.131246	0.347524	0.255452	0.311515	0.260064	0.39306	0.153214	0.0608382	0.200799	0.112044	0.0763328	0.275906	0.192838	0.536385	0.324342	0.00647893	0.111111	0.026048	0.0799105	0.0669246	0.194337	0.0246348	0	0.00152626	0.0384891	0	0.0404739	0.168087	0.0697143	0.0117799	0.0207682	0.416445	0.169952	0.23471	0.149924	0.000651797	0.12267
16	0	0.0420433	0.0746904	0	0.0518894	0.0480472	0.126279	0.078813	0.0745614	0.0664414	0.190609	0.191267	0.391343	0.241307	0.190312	0.174103	0.275989	0.216152	0.155919	0.28122	0.426513	0.256402	0.462829	0.280064	0.288142	0.0923927	0.157257	0.320276	0.113796	0.143069	0.163141	0.0936191	0.18997	0.352244	0.0306411	0.0897059	0.251494	0.218737	0.149123	0.406932	0.288974	0.190098	0.20782	0.253415	0.445483	0.300469	0.102593	0.0947614	0.0410766
17	0	0	0	0	0	0.053626	0.189588	0.0781361	0.11848	0.128971	0.419793	0.0579531	0	0.0466024	0.253355	0.170759	0.504093	0.207296	0.0852963	0.371013	0.187522	0.549132	0.152793	0.261591	0.0833933	0.412097	0.0409501	0.00510724	0.217664	0.222015	0.161389	0	0	0.0826186	0.330031	0.0239174	0.111111	0.0171409	0.190068	0.0349755	0.120217	0.143639	0	0.0786261	0.213775	0.138973	0.101563	0.190678	0.151423
18	0.00626327	0.111111	0.111111	0	0.127025	0	0.0736841	0.135371	0.0220821	0.111111	0.333333	0.297321	0.161272	0.202825	0.216154	0.175283	0.10395	0.184588	0.112424	0.222222	0.333333	0.0335425	0.386637	0.1052	0.262103	0.363571	0.465141	0.0242096	0.329628	0.441942	0.123726	0.199123	0.0301713	0.173563	0.0275285	0	0.124253	0.204022	0.026091	0.105575	0.136142	0.198362	0.0438848	0.0814955	0.300167	0.150235	0.0824279	0.119406	0.00233974
19	0	0	0	0	0.103779	0.0976627	0.051364	0.203136	0.31085	0.124674	0.0544917	0.286448	0.0715487	0.196755	0.0778588	0.307949	0.217103	0.373864	0.0569026	0.142005	0.360392	0.29066	0.402667	0.337964	0.237498	0.191878	0.25118	0.278739	0.193031	0.315353	0.0706354	0.0606519	0.227982	0.114317	0.0150524	0.232356	0.07997	0.168698	0.189019	0.164359	0.114131	0.248656	0.087192	0.0318593	0.0826292	0.122555	0.0957674	0.00199002	0.414206
20	0.0125265	0	0.00453705	0	0.160253	0.122291	0.163697	0.268086	0.139924	0.103604	0.0992168	0.0166973	0.115451	0.24474	0.360852	0.100248	0.264813	0.260702	0.161059	0.00582918	0.35196	0.363542	0.424244	0.355871	0.276643	0.48679	0.260686	0.172173	0.125997	0.187656	0.395904	0.25484	0.122823	0.335322	0.209943	0.215703	0.0974708	0.111111	0.00297452	0.0927584	0.0135858	0.0297538	0.240574	0.079895	0.220827	0.0283429	0.206911	0.366869	0.0486771
21	0.00435084	0.122797	0.197038	0.00434018	0.136607	0.193779	0.0409722	0.1537	0.0974652	0.00421939	0	0.0649124	0.128475	0.194885	0.461521	0.307708	0.211563	0.373203	0.229629	0.434228	0.193439	0.323892	0.181517	0.195889	0.148601	0.316738	0.424529	0.231873	0.025059	5.72326e-05	0.211833	0.346565	0.101865	0.0796371	0.51815	0.338523	0.10129	0	0.0480427	0.362903	0.00769411	0	0.160822	0.276625	0.505625	0.319523	0.156589	0.00713422	0.223592
22	0.144974	0.0591292	0.00280772	0.0716926	0.0937225	0.171327	0.00767547	0	0	0	0.264681	0.175696	0.337583	0.390227	0.107917	0.377661	0.430407	0.137577	0.281294	0.44667	0.152352	0.0524425	0.344335	0.638652	0.671033	0.119663	0.139737	0.379276	0.318264	0.219943	0.368054	0.255869	0.584911	0.604725	0.0179528	0.159061	0.287455	0.255573	0.0593819	0.00595543	0.354702	0.156377	0.0627688	0.175706	0.194428	0.0827313	0.0449436	0	0
23	0.00913032	0.111111	0	0	0	0.00819122	0.107686	0.282682	0.244304	0.0657067	0.0535232	0.183394	0.11632	0.111887	0.111111	0.031415	0.564993	0.145263	0.515835	0.34506	0.0166931	0.653995	0.611211	0.38805	0.313101	0.234702	0.307661	0.0820206	0.12611	0.163207	0.266895	0.248497	0.148539	0.286015	0.209847	0.0718669	0.208183	0.351918	0.132903	0.111111	0.142957	0.281266	0.282267	0	0.104981	0.248783	0.215569	0.232358	0.108453
24	0.00683974	0.0962026	0.0831794	0.194637	0.0646116	0.111111	0	0.0210846	0.164717	0.20656	0.130178	0.179444	0.302689	0.197657	0.196454	0.205096	0.296811	0.0974592	0.32236	0.339028	0.43943	0.384562	0.48609	0.393106	0.245178	0.571519	0.0923594	0.273574	0.0737914	0.310422	0.147152	0.000744052	0.261554	0.0755249	0.354013	0.193531	0.195007	0.105481	0.209977	0.0713806	0.165375	0.138336	0.112885	0.406745	0.0942399	0.213723	0.010617	0.165348	0.0918713
25	0.0470829	0	0	0	0	0.111111	0	0	0.0256334	0.271452	0.145538	0.132577	0.130073	0	0.17691	0.271325	0.298641	0.502835	0.539036	0.703108	0.566846	0.460702	0.393894	0.392206	0.279648	0.341044	0.487631	0.391303	0.562403	0.151622	0.0149199	0.204599	0.0264861	0.0785554	0.0735987	0.0445719	0.0257385	0	0.224932	0.10712	0.242079	0.0428881	0.0438848	0.262956	0.165784	0.0508089	0	0.000394272	0.249928
26	0.121646	0.0591292	0	0	0.00717917	0.123279	0.0228436	0.0803489	0.215026	0.100226	0.222499	0.00686889	0.245719	0.0570492	0.216592	0.282955	0.316566	0.278207	0.212735	0.121121	0.186441	0.407538	0.460545	0.524382	0.644817	0.442138	0.197609	0.23885	0.24118	0.294758	0.121156	0.162865	0.176929	0.203534	0.226691	0.159111	0.203404	0.173141	0.0690136	0.129103	0.239433	0.00869243	0.299465	0.0550412	0.30903	0.0515698	0.271521	0.399673	0.548498
27	0.00683974	0.0962026	0.118447	0	0.0159138	0.0998399	0.104626	0.0210846	0.0629881	0.175923	0.0319341	0.179937	0.0306604	0.0396084	0.0484001	0.22247	0.0178542	0.214879	0.424864	0.373388	0.357454	0.397244	0.435969	0.723235	0.0836389	0.253947	0.216333	0.324926	0.301449	0.522562	0.457328	0.0969214	0.475714	0.215883	0.286767	0.365734	0.318227	0.063297	0.222222	0	0.185291	0.0950375	0.323275	0.493565	0.180662	0.201233	0.203197	0.164131	0.312397
28	0.0106141	0	0	0.0825915	0.2968	0.0867753	0.0250056	0.187737	0.00379134	0.160316	0.176899	0.0726182	0.181313	0.312026	0.273398	0.416462	0.180936	0.64503	0.610466	0.248434	0.175463	0.371951	0.694176	0.397838	0.545626	0.291411	0.390079	0.481014	0.332223	0.534641	0.25094	0.203777	0.38441	0.242961	0.0813143	0.276639	0.194292	0.00753421	0.3392	0.208018	0.276697	0.142451	0.151724	0.211733	0.0866968	0.186919	0.140076	0.274287	0.308681
29	0	0	0.111111	0.0716926	0.063714	0.0308182	0	0	0.00644983	0.161713	0.237385	0.111491	0.331043	0.161515	0.125733	0.493032	0.120543	0.181029	0.259194	0.241469	0.40144	0.409869	0.293805	0.319961	0.549111	0.276633	0.304559	0.610768	0.523559	0.574804	0.156087	0.265762	0.141083	0.0764431	0.217374	0.116489	0.198832	0.55795	0.0736755	0.0927584	0.119645	0.409669	0.350297	0.209001	0.137914	0.155351	0.0833315	0.349128	0.328809
30	0.111111	0.111111	0.111111	0	0.0265449	0.160995	0.025804	0.0733512	0	0.0143398	0.133594	0.0968583	0.165812	0.149539	0.234342	0.194903	0.126523	0.335485	0.353813	0.722596	0.458519	0.143842	0.414171	0.617706	0.861026	0.599554	0.475519	0.231873	0.143366	0.295151	0.414865	0.272499	0.208032	0.228778	0.227131	0.383966	0.338222	0.0654507	0.332615	0.493174	0.146736	0.230174	0.131364	0.273926	0.164971	0.17785	0.336203	0.497512	0.21102
31	0.032617	0.111111	0	0.111144	0.0491414	0.0308182	0.0272906	0.00372308	0.0974652	0.00421939	0	0	0.222222	0.190629	0.26271	0.381977	0.361128	0.317288	0.238407	0.214213	0.350865	0.634018	0.649491	0.353912	0.664305	0.540083	0.200546	0.343385	0.494432	0.350957	0.140507	0.409198	0.0308049	0.144542	0.14304	0.122595	0.38842	0.226191	0.242864	0.483008	0.0974553	0.387755	0.456068	0.161737	0.119998	0.225556	0.151339	0.345702	0.288219
32	0	0.00360098	0.0961165	0.114265	0.0265449	0.0498836	0	0.22041	0.113386	0.19195	0.293022	0.0879211	0.205729	0.1578	0.16122	0.300866	0.184444	0.551324	0.541964	0.782161	0.633379	0.571514	0.747497	0.825497	0.286649	0.626388	0.727388	0.284348	0.851266	0.243238	0.0624366	0.268812	0.114885	0.0798492	0.00396882	0.0513775	0.281711	0.114139	0.202988	0.342159	0.252548	0.300745	0.108499	0.0704346	0.103499	0.333447	0.437723	0.320791	0.114078
33	0.160081	0.104848	0.0746904	0	0	0.00819122	0.134976	0.223285	0.0161601	0	0.00413013	0.141444	0.239255	0.118561	0.0230632	0.0193561	0.620513	0.457684	0.250803	0.144022	0.724407	0.966117	0.748287	0.960315	0.973113	0.775721	0.921182	0.554786	0.425232	0.510177	0.480186	0.27676	0.296254	0.223215	0.314898	0.311111	0.331156	0.214934	0.186285	0.392701	0.158356	0.352639	0.184626	0.490484	0.107101	0.0255362	0.232221	0.383627	0.703475
34	0.407751	0.157572	0	0	0.111111	0.04992	0.0523131	0	0.114583	0	0.145984	0.062588	0.130147	0.159333	0.202098	0.165247	0.0992756	0.275081	0.474865	0.40492	0.623218	0.674154	1.11595	1.40415	0.626184	0.637975	0.427884	0.375926	0.367276	0.708938	0.269507	0.643301	0.123571	0.553542	0.2778	0.162915	0.0606659	0.0642372	0.262879	0.111111	0.142297	0.126191	0.0777877	0.354604	0.0760744	0.437875	0.10083	0.218656	0.316316
35	0.035619	0.0742037	0.044884	0.111111	0	0	0.125001	0.0949455	0.212686	0.0303785	0.166129	0.00945255	0.153954	0.0650774	0.269659	0.138078	0.340754	0.211113	0.456369	0.450381	0.42514	0.535763	0.545849	0.583646	0.836948	0.358693	0.435086	0.846607	0.364777	0.446622	0.262887	0.462944	0.0904966	0.346945	0.242745	0.116676	0.184756	0	0.0763214	0.0317914	0.111111	0.000300831	0.0920572	0.0522629	0.0942399	0.26558	0.228312	0.215967	0.593223
36	0	0.0106454	0.246758	0.112297	0.0424587	0.101404	0.164288	0	0.0424587	0.0989889	0.126101	0.177534	0.103833	0.0386386	0.102883	0.417398	0.100798	0.406307	0.243884	0.696732	0.380899	0.681705	0.860261	0.691359	0.996087	0.569459	0.51428	0.844754	0.348079	0.428846	0.182337	0.463188	0.414513	0.227054	0.166253	0.351948	0.393133	0.0808187	0.516082	0.343641	0.16422	0.457908	0.317855	0.475967	0.435292	0.24731	0.269217	0.715167	0.490207
37	0.111111	0.222674	0.108195	0.228802	0.127025	0	0.111111	0	0	0.0902249	0.0185386	0	0.245565	0.289764	0.276426	0.139292	0.293088	0.379349	0.442373	0.4085	0.260251	0.312545	0.464578	1.06456	0.754385	1.07117	0.465628	0.573565	0.680903	0.383515	0.164163	0.263431	0.113821	0.338192	0.235903	0.111772	0.0143513	0.0785459	0.00698225	0	0.00840226	0.00672653	0.139712	0.283733	0.145334	0.409748	0.682743	0.22875	0.244378
38	0.0338629	0.0591292	0.0581776	0.164991	0.0079497	0.000618821	0.0875738	0.0404254	0	0.0910396	0.189334	0.236183	0.100201	0.340327	0.228172	0.125283	0.441536	0.319676	0.387422	0.234141	0.264431	0.938418	0.853294	0.387465	1.30077	1.14661	0.296841	0.794804	0.708891	0.632456	0.7554	0.310821	0.549802	0.3071	0.37572	0.459337	0.0558349	0.126937	0.172024	0.123641	0.253408	0.00391056	0.0942803	0.20548	0.334261	0.275196	0.398032	0.459716	0.172003
39	0	0.0200226	0.0235963	0	0.0879876	0.113868	0.0222497	0	0.117561	0.0902164	0.0602469	0.133696	0.0449957	0.0386386	0.115595	0.18795	0.159236	0.311106	0.381368	0.258792	0.148403	1.11038	0.58697	0.701645	0.691071	0.862642	0.553136	0.607388	0.775784	0.537376	0.772042	0.403412	0.20176	0.137073	0.323058	0.0874641	0.0538459	0.0349963	0.180745	0.000837121	0.0106761	0.218834	0.031692	0.172764	0.0926188	0.143063	0.312478	0.238218	0.581568
40	0	0.0946819	0.163695	0.0993398	0.0257314	0.0914729	0.055919	0.175707	0.100937	0.11533	0	0.000335253	0.0922748	0.1283	0.261005	0.289672	0.373309	0.201652	0.662395	0.661272	0.664892	0.865755	0.527342	1.19699	1.37958	0.752072	0.61923	0.493084	1.19361	0.713847	0.397828	0.435862	0.31953	0.275676	0.166431	0.112969	0.377189	0.0473132	0.151767	0.222222	0.107813	0.169376	0.326234	0.250608	0.267724	0.696331	0.644961	0.682596	1.06772
41	0.207251	0	0	0	0	0.0567571	0.00983748	0	0.333333	0.131413	0.0987862	0	0.0373495	0.261831	0.040667	0.149011	0.566029	0.42937	0.53704	0.48568	0.684083	0.232465	1.04979	0.602141	0.949837	0.92856	0.581768	0.980484	0.778053	0.7231	0.507512	0.342717	0.347211	0.416087	0.140348	0.048	0.230956	0.0870641	0.170133	0.213037	0.122491	0.066975	0.21961	0.190298	0.386223	0.500688	0.406994	0.723965	1.03779
42	0.0353998	0	0.111111	0.040992	0.133176	0.171327	0.123818	0.117051	0.00743619	0	0.00758545	0	0.157016	0.414397	0.242365	0.219849	0.123164	0.00699086	0.217946	0.164943	0.56636	0.605667	0.703183	1.12638	0.934617	0.927843	0.595252	0.768803	1.00307	0.741975	0.549739	0.887909	0.793908	0.414335	0.627974	0.0856995	0.235527	0.146205	0.248629	0.391864	0.0997527	0.224931	0.177021	0.387063	0.329864	0.199744	0.508798	0.86862	0.588311
43	0.111111	0	0	0	0	0.161031	0.0674812	0.100786	0.236731	0.0662919	0.355805	0.0295234	0.0233432	0.368261	0.299288	0.283307	0.192152	0.174391	0.209753	0.284123	0.604404	0.56764	0.340542	0.675906	0.643926	1.26935	0.887203	1.01307	1.02295	0.736667	0.645993	0.388924	0.328816	0.269154	0.367525	0.327928	0.240442	0.113505	0.118965	0.111111	0.050861	0.317846	0.018112	0.396084	0.600786	0.143941	0.26891	0.980007	0.495815
44	0.0961395	0.0746558	0.130534	0.0227432	0	0	0.107353	0.21241	0	0	0.111111	0.111111	0.134608	0.261989	0.24381	0.280749	0.0771428	0.0883872	0.165774	0.358929	0.603364	0.85699	1.01691	1.16594	1.82033	1.43266	1.08931	1.00403	0.885653	1.13055	0.864351	1.00808	0.690467	0.594981	0.310511	0.191512	0.205764	0.348689	0.321955	0.111948	0.212345	0.48006	0.182451	0.250867	0.301987	0.564675	0.414993	0.936583	0.888104
45	0.207251	0.000553274	0.161983	0.00163216	0.0734491	0.153827	0.2239	0.176769	0.111111	0	0	0.222222	0.0215162	0.111111	0.0206181	0.0994946	0.243344	0.269829	0.178134	0.125879	0.240738	0.323287	0.521366	0.663487	0.985471	1.5728	1.28397	1.36269	1.3973	1.88363	1.13168	0.988079	0.614902	0.542348	0.481751	0.199303	0.269411	0.157385	0.00785406	0	0.00244652	0.292982	0.266362	0.457878	0.521114	0.429516	0.630472	0.729077	0.91259
46	0	0.0742037	0.18938	0.0240687	0.292185	0.0770256	0.136102	0	0.138691	0.064812	0.0422606	0.20101	0.296703	0.0851267	0.222222	0.127123	0.0951201	0.168219	0.239916	0.274159	0.228914	0.824344	0.467499	1.32482	1.25894	1.70099	1.20431	1.43159	1.23708	0.940425	1.3038	1.01138	0.350784	0.504486	0.521087	0.46676	0.608303	0.378977	0.268071	0.19615	0.345614	0.835537	0.223347	0.592794	0.112296	0.610984	0.712787	0.798299	0.831835
47	0.180087	0.0591292	0.0513068	0.160051	0	0	0.222222	0.0222895	0.14652	0.111507	0.0550176	0.00945255	0	0.15877	0.274459	0.324249	0.126426	0.331149	0.125644	0.175279	0.450771	0.496758	0.933868	1.35533	1.17893	1.48393	1.29585	1.29337	1.14701	0.815948	1.10601	0.38078	0.597257	0.755005	0.731645	0.474961	0.329854	0.475853	0.320835	0.187751	0.442293	0.360237	0.538589	0.649953	0.548359	0.432229	0.402778	0.730603	1.22975
48	0.240444	0	0.0892285	0.072512	0.111111	0.04992	0.0859824	0.125997	0.0499757	0.111111	0.00758545	0.0652477	0.152098	0.0734619	0.0121197	0.127078	0.185271	0.226439	0.35941	0.319139	0.518968	0.721751	0.893618	1.12237	1.90219	1.34564	1.13113	1.18435	0.816401	1.17119	0.744188	0.870656	0.43526	0.377151	0.692342	0.24864	0.331967	0.589892	0.287375	0.540469	0.604724	0.307779	0.502354	0.285096	0.351838	0.533068	0.709115	0.883497	1.49165
49	0.196123	0.318092	0.0128464	0.147427	0.0901073	0.0826678	0.0272906	0.0949455	0.0255539	0	0.165285	0.102925	0.0480522	0.0548274	0.0451806	0.0492862	0	0.177115	0.190258	0.304123	0.682573	0.308609	0.847878	1.46538	1.36105	1.46393	0.61952	1.23204	1.62085	1.25741	1.33932	1.60861	0.748299	0.727518	0.618012	0.942939	0.29366	0.341346	0.36322	0.130815	0.124697	0.382647	0.657911	0.456964	0.700538	1.34078	0.908323	1.10246	1.03538
50	0.0388802	0.0420433	0.0746904	0	0.00717917	0.123279	0.00767547	0	0.0386674	0.0105655	0.15946	0.127768	0.110662	0.0609816	0.357702	0.103204	0.303249	0.252211	0.110116	0.176167	0.288137	0.965759	1.0816	0.665034	1.00173	1.412	1.74619	1.90826	1.91034	1.5588	1.32063	0.90299	0.571556	1.24529	0.612152	0.404555	0.354965	0.246797	0.38851	0.489266	0.150643	0.364538	0.606064	0.626258	0.693874	0.666057	0.679717	1.87381	2.09055
51	0.0946231	0.190884	0.133109	0.040992	0.0900216	0.111111	0.0548723	0.359192	0.104579	0.00503407	0.0953046	0.0044297	0.115771	0.0734619	0	0.143135	0.19024	0.00305095	0.357338	0.335689	0.474747	0.956503	0.665853	1.0485	0.670399	1.26059	1.22791	1.33613	2.51692	1.05196	1.59841	1.4595	1.14651	0.697669	0.484114	0.778074	0.405521	0.188704	0.665905	0.546724	0.630581	0.190275	0.556497	0.763888	1.05033	1.10576	1.72621	1.48205	2.28863
52	0.00626327	0	0.111111	0	0.0265449	0.378783	0.187151	0.00372308	0.319687	0.00421939	0	0	0	0	0.000820345	0.380702	0.208467	0.265982	0.193813	0.390079	0.445253	0.459223	0.175012	0.3855	0.620164	1.88847	2.35971	2.22309	2.2329	1.04089	1.59952	1.29085	1.42511	1.21296	0.903256	0.548887	0.358936	0.685859	0.745477	0.776825	0.625197	0.49911	0.372402	0.845373	1.17722	1.50854	1.48518	1.40764	1.012
53	0.0409295	0	0	0	0.00717917	0.123898	0.00767547	0.0243826	0.0925237	0.37873	0.0574528	0	0	0	0.0110983	0.113587	0.273062	0.0815942	0.275744	0.51645	0.434613	0.333005	0.843808	0.966138	0.713964	1.67305	1.44571	1.14746	1.18438	1.46024	1.68876	1.62629	1.55873	0.729903	1.17847	1.05248	0.766041	0.909473	0.40094	0.397858	0.481966	0.901294	0.917346	1.17054	0.854114	1.36408	0.970316	2.04438	2.12117
54	0.0850677	0.134342	0.111111	0	0	0.268611	0.0586598	0.0608731	0	0	0	0.13687	0.120559	0.0548274	0.0451806	0.0790006	0.318583	0.0259114	0.504547	0.273512	0.334416	0.555049	0.493175	1.03905	0.723979	1.05986	1.42181	1.51012	1.53346	2.24886	1.96755	2.00968	1.05741	1.48439	0.86754	1.11648	0.491777	1.10269	1.03634	0.934682	0.866894	0.819071	1.04606	0.893474	1.12225	1.54712	2.41842	2.41604	2.07295
55	0.256085	0.0595814	0.0856502	0.133854	0	0	0	0.130494	0.044692	0.201328	0.261102	0	0.153954	0.245155	0.17874	0.224828	0.27082	0.374261	0.643113	0.143138	0.0753106	0.256982	0.303084	0.746322	1.29656	1.39047	2.40324	1.40192	2.40202	2.20084	2.04704	1.97048	1.52815	2.16658	1.30318	1.88677	1.12857	1.17823	1.13078	0.891295	1.28096	1.02869	1.24708	1.73412	1.82613	2.41224	1.48228	1.90296	2.04483
56	0	0.00898894	0.282636	0.235749	0.0554043	0.0480472	0	0.0355484	0.127271	0	0	0.111111	0.111111	0.273296	0.232461	0.209612	0	0.00218716	0.192858	0.201198	0.261762	0.33583	0.516445	0.535075	1.72168	1.18025	1.32793	2.08307	1.75481	1.95728	1.54523	2.7509	2.73995	2.54117	1.73986	1.01891	1.07265	0.74627	0.90072	1.38765	0.749656	0.883853	1.08223	1.45392	1.49216	1.46028	1.29364	1.82847	1.19969
57	0.112427	0.111111	0.38464	0.0489069	0.0159138	0.119302	0.106407	0.199413	0.547974	0.0843713	0.20086	0.0109633	0.111111	0.00699399	0.277697	0.111111	0	0	0.0609675	0.403103	0.18646	0.482295	0.830459	0.448874	0.845483	1.21188	1.705	2.82392	2.70019	2.79504	2.23403	2.61491	2.655	1.60499	1.93371	1.79736	1.70898	0.90142	0.786881	1.19467	1.08213	0.877637	1.33391	1.56487	1.41298	2.19568	2.26517	2.82059	2.71861
58	0.233858	0.205547	0.0901871	0.125997	0.0380096	0.11173	0.0272906	0	0	0	0.0422606	0.0579531	0	0.118105	0.18882	0.160326	0	0	0.139732	0.431318	0.509318	0.625641	0.543765	0.838379	1.0949	1.70375	1.39505	1.92693	1.47371	2.17822	2.85309	2.50821	2.34589	2.82476	1.33734	1.7268	1.54076	1.35817	0.928427	1.36957	1.12353	1.15192	1.64769	2.33621	2.69885	2.67202	2.78778	2.44947	2.21594
59	0.14509	0.177463	0.00696238	0	0.111111	0.04992	0.0523131	0.0367533	0.0199514	0.0954243	0.185817	0.203801	0.156632	0.176628	0.15097	0.262517	0.251888	0.329951	0.389783	0.268502	0.391146	0.369437	0.276182	0.725751	0.713501	1.40053	1.46034	1.35411	2.27488	2.98514	2.49082	2.85143	2.88922	3.74024	2.179	1.57018	1.58255	1.18574	1.42427	1.57097	1.1503	1.29762	1.66267	1.42554	1.97297	2.35187	2.98747	2.74877	2.71343
60	0.226573	0.111111	0	0.0716926	0.10256	0.118703	0.0773036	0.0959278	0.0616276	0.000396243	0.250486	0.126452	0.0265585	0.172736	0.0236004	0.0703823	0.0992286	0.171376	0.125712	0.118917	0.237251	0.293485	0.324943	0.779439	0.715665	0.901326	1.54681	2.00503	1.88135	1.90307	2.09078	2.97553	2.40641	2.71266	2.06551	2.88644	2.1456	2.66436	1.64928	1.31155	1.90702	2.34959	2.66919	3.3485	2.53869	2.91057	3.13209	3.44683	1.84361
61	0	0.000553274	0.0612853	0.190709	0.00351488	0.0433294	0.0838401	0.278842	0.0679945	0.316832	0.0122651	0.0968583	0.312087	0.0280776	0.111111	0	0	0.111797	0.140628	0.165879	0.345234	0.751214	0.526372	0.557855	0.768907	1.01052	1.86763	2.45616	2.73503	2.72241	2.31103	3.35182	2.87109	3.42526	2.89918	3.0672	3.06164	2.6069	2.31308	2.57062	2.21455	2.50692	3.11797	3.4153	3.446	2.88124	3.60657	2.67025	3.45538
62	0.287593	0.0962026	0.00733604	0	0	0.111111	0	0.0375312	0.177378	0.000585165	0	0	0.0215162	0.0855088	0.134838	0.0837914	0.0212964	0.0704949	0.0494183	0.351394	0.246735	0.230247	0.256337	0.879123	1.38075	0.958547	2.33481	2.48252	2.94665	3.19159	2.96529	4.42541	2.89594	3.28892	3.89936	2.64299	3.36144	2.63173	3.28048	3.87455	3.46844	2.77838	2.99545	2.96836	3.85555	2.92111	4.0337	3.39852	3.26341
63	0.0850677	0.0232307	0	0	0	0.0439482	0.145455	0.135371	0.0981036	0.110029	0.0718758	0	0.0829201	0.081393	0.17247	0.0586038	0.411655	0.179609	0.268559	0	0.122059	0.355876	0.239256	0.776235	0.701624	0.921026	1.55817	2.3504	1.69996	2.77955	3.72532	2.81614	3.96763	3.61358	3.83526	3.05691	3.1942	3.73208	3.04868	4.06504	3.42525	2.89717	3.50327	4.44009	4.17488	4.49004	4.31706	3.38355	2.82167
64	0	0.111563	0.0856502	0.0998334	0.0380096	0	0.235981	0.038736	0.3996	0.000981409	0.115904	0.211975	0.109602	0.105115	0.253287	0	0.0521735	0.237171	0.0335555	0.00184032	0.0910474	0.504752	0.400944	0.231051	0.650675	1.27581	1.75625	2.07581	3.46486	2.44568	2.71414	3.08535	4.16443	4.36049	3.32719	3.91179	4.4637	4.01149	3.53035	4.5109	3.70717	4.05869	4.1149	3.73521	4.35512	4.73772	4.62496	3.69115	3.31382
65	0.00626327	0	0	0.111111	0.0243077	0	0	0	0	0.116901	0.104442	0.11798	0	0	0.0903611	0.11711	0.193911	0.012525	0.113693	0.309324	0.204114	0.0355888	0.146549	0.216049	0.636016	1.03248	1.75849	2.48006	2.1958	2.15459	3.1463	4.40631	3.93455	5.00417	5.55892	4.7101	5.37256	3.56672	3.76178	4.2697	3.96428	4.03485	4.54023	3.59422	4.3498	5.39639	3.83292	3.43593	3.10132
66	0	0.00808458	0.212033	0.112297	0.163001	0.0480472	0.117146	0.106859	0.229336	0.111507	0.0550176	0.153378	0.607422	0.0851267	0	0.00388775	0.105797	0.151096	0.170262	0.45132	0.26435	0.100349	0.27827	0.555035	0.944999	1.88464	1.42458	1.70558	2.47106	3.46887	3.92065	3.33015	4.915	5.46595	5.05389	6.26423	5.06588	4.52726	5.55728	6.55702	4.91696	4.86444	6.12241	5.30582	6.10602	4.12795	3.48695	3.1548	2.6696
67	0.0850677	0.0232307	0.0104134	0.0801202	0.0121162	0.222222	0	0	0.00379134	0.22585	0.13919	0.075695	0.109602	0.067686	0.151013	0.0837914	0	0.222222	0.0461352	0.154875	0.297691	0.292106	0.223331	0.846336	1.31956	1.50706	1.37927	1.71747	2.87079	3.95255	4.21806	3.97972	4.44695	4.82566	5.9682	5.85098	5.32567	5.57641	5.48431	3.92802	4.97282	6.20349	5.60897	6.58362	5.54749	4.83921	4.46501	3.78988	3.06706
68	0.365238	0.360864	0.0472178	0.338306	0.0771725	0.0844442	0.150026	0.00478491	0	0.111111	0.111111	0	0	0	0.0406218	0.173285	0.345812	0.168398	0.0646365	0.17811	0.326944	0.506498	0.53112	0.619029	0.962478	1.29562	1.45134	1.57837	3.30739	3.10736	3.70306	3.58178	4.8614	4.54225	5.42626	7.58434	8.01584	5.97315	6.19009	7.36615	5.70462	7.15919	7.18638	6.70624	6.12521	6.23389	4.54016	3.98356	4.48459
69	0	0.00808458	0.138843	0.326987	0.107124	0	0.0336693	0.0655784	0.137011	0.00461563	0.0550176	0.00945255	0.111111	0	0.0206181	0.0921903	0.0948242	0.111111	0	0.175489	0.451431	0.371193	0.314895	0.765723	0.811561	0.917622	1.05463	2.83115	2.96914	3.17581	3.77761	4.98154	5.35673	6.3723	5.77781	6.70865	8.27668	8.39703	6.5653	6.41071	6.09757	8.34061	8.27702	6.89152	6.45925	6.52004	5.37257	5.18141	4.75139
70	0.00683974	0.0962026	0.00733604	0.111111	0	0	0	0.111111	0.107118	0.305049	0.125003	0.111111	0.0215162	0.0848783	0.23333	0.244416	0.0987909	0.0109996	0.222222	0.222222	0.145897	0.175227	0.318858	0.53516	1.07137	1.01307	0.839068	1.99159	3.12742	3.80846	3.51003	5.65423	5.49341	4.78204	5.90691	8.00518	9.01449	8.46643	9.1411	8.17747	8.61359	8.85504	8.10454	7.93441	7.22752	6.26931	4.86603	4.03872	3.24105
71	0.0694819	0.133333	0.0403469	0.00828078	0.255552	0.0480472	0	0.00372308	0.0974652	0.121121	0.293271	0.147503	0.0612305	0.27705	0	0.0159549	0.131325	0	0.121745	0.0228997	0.131071	0.220211	0.413395	0.491272	0.91418	0.728116	0.953848	1.81832	3.32843	3.42631	4.32931	3.5418	5.07749	6.19734	7.01	7.41739	7.07107	9.82464	8.58079	8.65212	8.21849	8.3083	9.42158	8.00882	6.98556	5.76975	5.08041	4.60495	4.04525
72	0.0338629	0.0595814	0.0988714	0.102863	0.0121162	0.0581112	0.144831	0.0143535	0.202415	0	0.0068552	0.181773	0.246946	0.139965	0	0.0160121	0.229071	0.0855982	0.0387467	0.183589	0.568102	0.142443	0.403568	0.554814	0.448609	1.17816	1.02354	1.99279	3.07877	2.79093	3.45121	4.58362	4.75037	5.47755	6.49296	8.19896	9.77003	9.43612	9.77058	9.41293	10.5074	7.9261	10.7452	8.68653	6.80729	4.9974	5.91222	3.29376	4.3091
73	0.0261017	0.100513	0.37817	0.1993	0.241672	0.00370602	0.208824	0.00478491	0.0034718	0	0.111111	0.222222	0.00612399	0.382094	0.14583	0.0492147	0.0140514	0.259425	0.210769	0.268022	0.24335	0.550528	0.422656	0.559372	0.877811	0.559348	1.3326	1.80938	2.0569	2.73591	3.79343	4.80492	3.73922	6.32108	7.56017	7.17758	8.88061	9.8238	11.1673	10.5399	10.9311	9.64045	9.1072	8.18369	8.42887	5.30563	4.84452	4.23802	3.78453
74	0.181207	0.0232307	0	0.111111	0.0678032	0.0979672	0.163424	0.223427	0.00743619	0	0	0	0.0428432	0.0548274	0.140635	0.326988	0.184498	0.0993867	0.400261	0.567029	0.184852	0.181393	0.409118	0.776203	0.695071	0.697874	1.08754	1.74435	2.88265	2.23406	4.8628	5.84935	5.60468	6.37985	7.35002	10.5233	11.5289	10.1488	11.1694	10.0488	11.5916	10.6802	9.74059	7.80113	7.83034	6.59583	5.98743	3.57023	3.36331
75	0.100886	0.0962026	0.0586429	0.0489069	0.0518894	0.0480472	0	0.225945	0.319687	0.160151	0.120119	0.244807	0.0202812	0.245579	0.332085	0.332711	0.110361	0.393689	0.250468	0.236569	0.346273	0.20473	0.182088	0.671332	0.437522	0.910651	1.64851	1.78506	2.58921	4.32512	4.51455	4.98406	3.9908	6.94678	7.28842	8.56209	9.58632	10.5148	10.7881	13.8247	10.9086	9.30819	10.948	9.85384	8.17756	7.27642	5.44723	3.49146	4.29057
76	0	0.206245	0.100312	0.0227432	0.00717917	0.238096	0.179072	0.0489334	0.0974652	0.0413727	0.29929	0.0758849	0.263556	0.167783	0.259402	0.0560779	0.0590219	0.135638	0.30253	0.105232	0.222474	0.391109	0.300256	0.408183	0.444758	0.883616	1.55331	1.53642	1.92077	3.03459	3.57024	4.73127	4.8564	6.05892	6.76477	8.34436	10.3425	11.0394	10.9943	13.1203	11.409	10.9373	10.1389	7.81436	7.71831	5.55858	5.40782	4.59203	3.44687
77	0.209306	0.133333	0.0403469	0.0757348	0.0572182	0.23439	0.192471	0.0547789	0.0913038	0	0	0.176213	0.128475	0.00141131	0.0282192	0.04417	0.0567971	0.0896489	0.0477574	0.0621243	0.237108	0.214533	0.294727	0.485956	0.533388	0.280846	1.18253	1.27747	2.93067	2.95349	4.38962	5.07122	5.21609	6.43253	7.36297	8.39409	9.33859	10.6809	10.2321	9.87922	11.4671	9.91326	9.20379	9.02229	7.39798	6.38164	6.31518	3.61254	3.68374
78	0.0850677	0.0257915	0.0572702	0.0949478	0	0	0.025804	0.174024	0.177247	0	0.0348733	0.0378869	0.247889	0.0588593	0.210207	0.152513	0.0848295	0.148531	0.234747	0.0669523	0.160052	0.300728	0.294657	0.338459	0.668172	0.794311	0.882296	1.50974	2.59866	3.26691	4.40974	4.96307	5.58803	6.63637	6.66087	7.1255	10.0508	9.60156	11.7726	11.8553	13.4951	8.93066	8.70724	9.20121	7.07435	4.66639	5.09487	4.44191	2.92216
79	0.105034	0.290423	0.0966885	0.077123	0.0380096	0.111111	0.138402	0.111111	0.0102412	0.184826	0.0267966	0.00705498	0.112322	0.156053	0.110196	0.413465	0.106219	0.255055	0.307559	0.116146	0.222222	0.0984847	0.132955	0.33169	0.467411	0.503646	0.955162	1.8668	2.40865	2.23351	4.55157	4.67919	4.81431	6.81117	6.88548	7.35342	9.92636	10.4884	9.97292	9.42171	9.68639	11.3331	9.17776	7.16231	5.90323	6.50353	5.82043	5.30384	2.77558
80	0.0353998	0.0404095	0.0851038	0.189077	0.135892	0.141697	0.0925177	0.0883018	0.13605	0.000585165	0.153372	0.0579531	0.0437777	0.344753	0.137193	0.111936	0.0877073	0.232425	0.192644	0.252095	0.264061	0.160332	0.412387	0.102311	0.281095	0.464694	0.994175	1.42767	2.07951	2.6419	2.99516	4.38052	6.0783	6.49751	7.44689	6.59476	9.89371	10.328	9.80749	10.4746	10.2782	10.8976	8.78884	7.45299	6.19643	5.7135	5.15461	5.0905	5.3857
81	0.0632724	0.0855877	0.00561545	0	0	0.111111	0	0.139818	0.40483	0.111111	0.0348733	0.0306421	0.0428432	0.0891106	0.0928813	0.017374	0.12674	0.411648	0.234159	0.222271	0.132549	0.109606	0.0849	0.746543	0.564164	0.415725	0.793771	1.47804	2.31479	3.34833	3.95712	5.63952	6.25219	5.34078	6.3048	6.4153	8.38172	8.62064	9.04553	10.5298	9.08317	8.80105	7.44908	7.90272	8.43189	4.96688	5.24671	4.86534	5.26576
82	0.0770277	0.0127314	0.238582	0.259435	0.332229	0.057507	0.0736841	0.0404254	0.135758	0.186641	0.0418194	0.141943	0.102285	0.235479	0.239005	0.152802	0.334782	0.437717	0.238898	0.339053	0.117648	0.0802194	0.0154321	0.198691	0.144208	0.423483	1.08163	0.658257	1.55151	2.74195	3.6089	4.03717	5.38061	4.75225	6.24115	5.5102	7.05676	7.36172	8.41014	8.42332	9.50698	7.49833	6.3052	6.59039	4.96315	5.08859	5.68996	4.40667	3.81794
83	0.13184	0.0025608	0.137339	0.0978139	0.0254957	0.0826678	0.205042	0.211335	0.175089	0.288099	0.306154	0.0599505	0.012747	0.0792168	0.216817	0.192426	0.271124	0.295205	0.243993	0.187141	0.270868	0.113301	0.297079	0.197853	0.18528	0.358176	0.681951	1.48182	1.77756	2.5016	3.93479	3.68041	3.54663	5.28767	6.44742	6.11618	8.3778	6.93123	8.46613	7.06842	8.34412	8.33016	7.10812	6.59513	5.67112	5.7881	4.61538	3.10147	3.14579
84	0.0223429	0.0953062	0.100922	0.112297	0	0	0.0272906	0.116039	0.230565	0.350277	0.119598	0.111446	0.203386	0.0164127	0.0606829	0.186906	0.204235	0.102435	0.320108	0.0677107	0.200464	0.0562357	0.227909	0.324961	0.272537	0.474932	0.99651	1.12805	1.73481	2.51637	3.07491	4.93216	5.86453	6.02628	5.93893	6.98062	7.54058	7.04342	8.32788	8.79587	9.00251	6.68845	6.83371	7.78221	4.8006	4.97663	4.72393	4.44519	3.34507
85	0.278256	0.146798	0.00734477	0	0.180334	0.0875754	0.00983748	0.00120487	0.00379134	0.271427	0.0616582	0.000189804	0.0428432	0.27705	0.102426	0.221742	0.101309	0.32079	0.459973	0.497265	0.216339	0.17587	0.25781	0.208468	0.390792	0.638951	0.909052	1.48377	1.68488	2.24047	2.89624	3.71134	5.79922	5.84014	6.10508	7.58722	7.06461	5.99082	5.70673	7.07518	5.28016	6.05102	7.18006	6.95824	5.88427	5.20371	5.50118	3.76514	2.65134
86	0.160081	0.307236	0.122967	0.0505391	0.290177	0.243553	0.20127	0.0403334	0.0196319	0.0317595	0.218083	0.148466	0.234004	0.256505	0.104946	0.12317	0.0948242	0.167772	0.280662	0.0457993	0.291554	0.0858073	0.395557	0.368336	0.848138	0.133098	0.803713	1.3634	1.47355	2.763	3.87962	4.07639	4.09185	5.49091	5.79733	5.92346	6.68391	4.83376	6.33862	7.34191	6.61483	5.98428	5.19368	6.39198	6.26224	4.38406	5.44524	3.46724	2.7349
87	0.14673	0	0.166955	0.0489397	0.0359952	0	0.0669948	0.314281	0.133826	0.00179092	0.160794	0.177213	0.205046	0.127633	0.181602	0.175212	0.0590219	0.000239212	0.0881469	0.100958	0.355845	0.399178	0.144443	0.358762	0.63132	0.849693	0.761082	1.02522	1.80256	2.80246	3.05476	3.86427	5.59365	5.25305	6.60487	6.18907	5.96155	5.79957	5.47277	6.69834	6.23463	5.45719	6.12344	6.74397	5.95354	5.86842	5.37175	4.78325	2.86513
88	0.200391	0	0.124332	0.149691	0.0381689	0.00370602	0.125361	0.00478491	0.0760215	0.095689	0.0916538	0.127115	0.162839	0.194418	0.479676	0.0791518	0.225888	0.365237	0.189027	0.0717564	0.203044	0.399329	0.233129	0.111779	0.0600482	0.383121	0.386749	0.991664	1.46809	2.28076	3.3392	3.6216	5.70714	5.68157	6.0772	5.06778	5.25547	4.30149	5.69717	6.07699	5.57077	4.22494	5.2513	6.02246	5.43781	6.16549	4.26298	3.28337	3.06392
89	0.14673	0.0822882	0.414798	0.134109	0.26539	0.24769	0.195854	0.0651241	0.053767	0.0946096	0.0888691	0.205737	0.0388802	0.0853575	0.104468	0.334622	0.15869	0.334961	0.0323183	0.173235	0.449874	0.160977	0.262661	0.713566	0.742996	0.420822	0.764705	0.694824	1.34003	1.81146	2.63194	3.70903	4.8328	6.58061	5.02505	6.10946	5.33328	4.52289	4.89164	3.66991	4.65834	4.49431	5.06867	5.54851	5.20611	4.69328	4.64809	3.33146	2.22606
90	0.198895	0.0946819	0.0553916	0.218732	0.282468	0.253388	0.0975941	0.213169	0.409663	0.109389	0.421969	0.0129607	0.0330282	0.177999	0.159642	0.330519	0.231027	0.291111	0.0829881	0.408023	0.251023	0.146556	0.317556	0.255752	0.149601	0.357287	0.793485	1.55499	1.73987	1.64741	2.13313	3.23463	4.97882	4.15947	5.28274	5.29357	6.97961	4.99336	4.52424	4.80864	4.78431	5.06934	6.29844	7.09378	5.28642	5.16832	4.73202	3.11314	2.30699
91	0.128348	0.0855877	0	0.111111	0.0773851	0.241826	0.235981	0	0.0463731	0.163019	0.229168	0.212073	0.293418	0.470041	0.0863402	0.341896	0.133467	0.265042	0.160684	0.529565	0.218197	0.174089	0.134816	0.314578	0.415177	0.802851	0.941341	0.767688	0.956984	1.52873	2.77533	3.22424	4.25219	4.74315	6.39065	6.44075	6.29307	5.03089	5.46152	4.60276	5.77159	5.43747	5.64154	5.25507	5.57087	4.73154	4.02024	3.21842	3.32213
92	0.0417473	0.0404095	0.133342	0.0489397	0.119844	0.182786	0.0378322	0.111111	0.149779	0.119072	0.226061	0.143433	0.379437	0.34602	0.384696	0.274858	0.26074	0.410992	0.366402	0.395994	0.378135	0.675717	0.38223	0.281865	0.67997	0.67699	0.729234	0.718933	0.851199	1.96097	2.82519	4.64749	6.03362	5.64824	6.62933	7.17954	6.06766	3.89052	5.16145	5.10077	4.60051	4.84091	5.39719	6.3438	5.58374	4.66909	4.35257	2.66573	1.82693
93	0.152774	0	0	0	0.0314868	0.294854	0.129115	0.143779	0.334196	0.0950294	0.0445516	0.178153	0.249214	0.435717	0.327432	0.196261	0.451369	0.485072	0.417109	0.289271	0.108196	0.233819	0.400136	0.267704	0.702536	0.582755	0.687026	0.873946	1.14994	1.35032	2.10586	3.20771	3.93369	5.43041	5.69049	6.83126	6.7472	4.41922	4.71406	4.12628	4.22764	5.81231	6.65459	6.88656	6.88393	6.03834	4.72733	3.26123	2.40487
94	0.21388	0.182344	0.169981	0.351896	0.0145726	0.0476542	0.169483	0.196912	0.306874	0.169812	0	0.136088	0.139107	0.0456326	0.288795	0.111936	0.534437	0.333092	0.305444	0.363659	0.566563	0.27481	0.305413	0.318909	0.595687	0.37721	0.352821	0.810603	1.35689	1.55758	2.59071	4.01579	5.78352	6.01564	6.0395	6.23719	6.87438	4.14052	4.37132	5.11551	4.77098	5.03186	5.75027	6.82252	7.23863	6.00833	4.22181	2.80501	2.11905
95	0.267276	0.229535	0.0637118	0.230069	0.24478	0.313542	0.0584851	0.30036	0.187578	0.433782	0.163947	0.48954	0.211629	0.21595	0.591371	0.203124	0.411466	0.789045	0.433051	0.406176	0.277953	0.581765	0.466626	0.340031	0.565593	0.715386	0.688654	1.06885	1.44352	1.66038	2.52638	3.97339	4.83708	6.64664	4.81917	7.14366	7.40578	5.48328	6.1389	4.71111	4.61633	7.25536	6.92046	7.88133	7.4324	7.17708	4.32769	2.78636	2.36716
96	0.0213057	0.233498	0.289565	0.0894335	0.214357	0.406014	0.0795495	0.236576	0.109501	0.142128	0.273356	0.49072	0.427464	0.429815	0.358706	0.226908	0.369241	0.276597	0.414093	0.464716	0.438867	0.140722	0.350265	0.496237	0.341098	0.598427	0.625886	1.10854	1.15956	2.04018	2.81448	2.64173	4.2093	4.4126	4.6436	6.48097	7.45195	5.53609	4.31993	3.2075	4.56114	6.17648	7.47711	7.73359	7.90094	6.55198	4.11033	3.68662	2.06757
97	0.263885	0.151521	0.0792274	0.000496488	0.328638	0.204396	0.373037	0.168714	0.263761	0.361168	0.335731	0.206121	0.125811	0.570956	0.276609	0.2795	0.529842	0.504518	0.443396	0.646733	0.454	0.924223	0.536815	0.785027	0.879011	1.01789	0.904835	0.392136	1.25634	2.04727	2.19095	3.48956	4.1071	5.91046	5.97681	8.85508	8.23592	6.4562	5.71671	4.06064	5.45572	8.06085	6.92744	7.7672	5.84972	5.35067	5.30566	3.53217	2.14874
98	0.262128	0.119892	0.0483351	0.181743	0.236299	0.174012	0.323053	0.170917	0.680771	0.238572	0.454561	0.491309	0.500984	0.428303	0.131058	0.506281	0.499015	0.325451	0.334277	0.347834	0.689551	0.551887	0.468894	0.564371	0.25561	0.697586	0.859213	1.54422	1.18482	1.75218	2.68369	2.65084	6.09075	6.07017	7.42556	7.68289	8.51224	5.85566	6.11215	7.14887	6.10719	6.99802	7.40554	7.98199	7.52077	7.17156	4.03507	3.59989	2.52768
99	0.262348	0.08494	0.445843	0.201121	0.279502	0.310998	0.512654	0.450434	0.227056	0.221476	0.396411	0.133066	0.0975568	0.143299	0.477423	0.526352	0.33089	0.040977	0.678254	0.52125	0.303721	0.732629	1.06117	0.939151	0.557983	1.01595	1.1289	1.52334	1.97705	1.69679	2.83699	5.24234	5.31923	6.18224	7.90528	7.70576	8.6989	8.50033	6.80664	7.39319	6.26463	9.02737	8.67219	9.25492	7.69233	6.59222	4.47991	3.41768	2.30619
100	0.141008	0.480741	0.431235	0.541305	0.504401	0.280522	0.539008	0.418026	0.630363	0.591733	0.391205	0.178671	0.45298	0.390612	0.568993	0.646248	0.611573	0.349392	0.552065	0.544094	0.587551	0.11032	0.80708	0.620711	0.760205	0.780479	1.26397	1.51536	1.63411	2.60685	3.41053	4.39438	5.47274	7.20466	10.5364	10.8636	7.89032	8.63999	7.87284	7.53105	7.97216	7.41736	9.67285	9.73292	8.64154	6.83693	5.3892	4.05459	3.28415
101	0.67961	0.475718	0.545248	0.281894	0.340653	0.298398	0.544737	0.460238	0.336972	0.443393	0.856517	0.603632	0.326563	0.361535	0.291076	0.544871	0.530078	0.585927	0.372295	0.350844	0.304581	0.658645	0.641653	0.605452	0.584978	1.32421	0.9954	0.97748	1.51873	2.11564	3.65873	5.20424	4.59248	5.67084	6.84432	9.65183	9.17074	9.49175	8.05043	9.03453	7.26545	9.28839	11.0606	8.36819	8.64975	7.68216	6.21716	4.11293	3.18592
102	0.365174	0.737107	0.246748	0.805915	0.650382	0.594443	0.132679	0.376071	0.502819	0.343837	0.543183	0.869225	0.536753	0.922701	0.83181	0.397001	0.448421	0.120693	0.59407	0.878817	0.834468	1.06779	0.696861	0.980629	0.705315	0.7943	1.28435	1.57626	2.10527	3.31148	3.60095	5.22024	5.81116	7.21011	8.69787	9.80565	9.87882	7.88759	9.21588	6.59725	7.39679	10.1173	9.64126	10.2306	8.26452	7.67367	5.39582	3.87007	3.66467
103	0.207815	0.376634	0.561688	0.28765	0.379988	0.40047	0.180655	0.480116	1.09688	0.327052	0.488613	0.674616	0.316026	0.586921	0.591263	0.378664	0.630733	0.836907	0.515463	0.478755	0.940551	1.11615	1.11713	0.846933	1.19777	1.11913	0.879288	1.65907	1.92952	3.19397	4.07397	4.47317	6.63094	9.27386	9.23255	11.3473	9.81714	9.76011	8.79057	8.04531	8.46083	9.72844	10.5473	11.4097	7.9613	7.8867	6.81811	5.15128	4.45683
104	0.406064	0.428437	0.191739	0.90288	0.187398	0.152547	0.29127	0.406629	0.574518	0.418968	0.143838	0.563332	0.515982	0.534226	0.337469	1.12809	0.450435	0.559185	0.847039	0.524078	0.889105	0.584744	0.833181	0.884064	1.72554	0.952644	1.52293	1.6458	2.71677	3.14083	3.8737	7.84004	7.45773	9.18072	9.13954	10.6103	11.5061	9.41373	9.56735	8.49913	9.36289	9.77992	10.7218	9.88687	10.8568	8.46857	6.24374	5.14253	4.66315
105	0.45776	0.810466	0.322041	0.554363	0.393513	0.811295	0.965323	0.523324	0.529657	0.451783	0.771061	0.28929	0.915686	0.546375	0.590526	0.886675	0.776113	1.21264	0.428517	0.553167	0.668975	1.23865	1.27769	1.10994	1.84111	1.47534	1.77192	1.87341	2.57322	4.67497	5.88241	6.11693	7.37082	8.97808	9.96164	10.7455	11.6714	10.8206	8.01469	7.15027	8.9869	11.1574	11.3561	11.3166	11.0442	9.69692	8.30164	7.15032	4.93507
106	0.691946	0.421041	0.776411	0.420158	0.367746	0.331122	0.684355	0.974031	0.875427	0.138845	0.815872	0.962788	1.26515	0.83295	0.625989	0.662271	0.547878	0.846894	0.540186	0.743396	1.15967	0.84449	0.972394	1.41232	1.51835	1.39382	2.50151	2.51085	3.65138	4.74243	4.86	6.16497	9.70573	10.251	9.72773	10.1047	11.9663	10.9216	9.32712	10.1987	9.49482	10.7636	12.1783	11.5432	11.5837	9.52166	9.52738	6.88806	5.1608
107	0.589544	0.691338	0.616787	0.973251	0.980322	0.943466	0.669481	0.368859	0.689399	0.632182	1.27457	0.825627	0.684892	0.525731	1.1395	0.702135	0.832245	0.775929	0.902366	0.923677	1.40012	1.37272	1.51964	1.12066	1.76678	1.22628	1.83412	3.30552	3.5826	4.1358	6.10784	8.44481	8.92165	10.3223	10.7086	10.743	11.4888	12.424	11.095	10.8613	12.0895	10.5033	12.6456	10.5466	11.278	10.4901	7.20828	7.16276	6.05079
108	0.868602	0.955815	0.453168	1.06597	0.681457	0.554426	0.576841	0.973476	1.11221	0.790525	0.87928	0.995034	1.08748	1.01303	1.1931	1.09336	1.11677	1.68028	0.758876	1.2032	1.20196	0.746608	1.39475	2.40184	1.42361	1.89655	2.32772	3.51242	4.50033	4.7682	7.75341	8.96728	9.39054	8.96536	9.97924	12.0085	11.8954	8.12221	9.75804	11.1694	9.21115	9.69714	11.3721	10.3251	10.2836	9.54324	10.4926	7.71683	7.44771
109	0.304723	0.511803	0.892496	0.271982	0.847079	0.553938	0.821978	0.664667	0.918467	0.757722	0.888768	0.768979	0.742016	0.707007	0.706244	1.08082	1.22641	0.686952	1.0734	1.10019	1.2556	1.54869	1.9403	2.06549	1.6091	1.9835	3.48711	3.42197	4.19523	6.48625	8.02754	9.88416	12.2362	12.1019	12.1534	12.7249	12.804	11.3079	12.9234	12.2221	12.3767	12.3179	13.1022	13.249	11.2474	10.2855	8.07676	7.92557	7.52778
110	0.804312	0.718895	0.820956	1.10575	1.03716	0.898048	0.973082	0.637041	1.08017	0.742753	0.870191	0.832694	0.930747	0.718942	0.649147	1.30029	1.42296	0.521241	1.24991	0.85209	1.51952	2.17908	1.61475	1.62282	2.84165	2.85584	3.19757	4.29237	5.81622	7.13939	8.46377	9.48104	10.1115	12.2821	14.4184	12.8618	13.0163	9.83114	11.4983	9.87887	10.1446	12.4181	11.8851	12.6604	13.615	13.8738	11.071	10.4932	9.24647
111	0.957384	0.783409	0.666677	0.823052	0.927093	1.17174	0.740472	0.945005	1.21536	0.946994	1.13394	0.867949	1.04874	1.48596	1.21351	1.11911	0.940508	1.64422	1.03715	1.33858	2.30109	2.66592	1.70366	1.81579	2.81247	2.39619	3.22872	4.41122	6.00117	6.67654	10.4788	9.427	11.2562	11.094	13.8245	12.0324	11.0578	11.2989	12.3499	11.3481	10.8899	11.566	12.1438	12.3126	11.0315	11.7461	12.6656	10.0289	7.70999
112	1.2709	0.971564	0.992389	0.946922	1.52551	1.22518	0.456635	0.512308	1.04705	1.15906	1.59458	1.24145	1.25454	1.41473	1.17884	1.00869	0.892694	2.91805	1.47276	2.58809	1.55215	1.90689	2.20869	2.33627	2.86271	3.04066	3.34361	3.23857	6.15882	8.25222	11.131	13.0098	13.7116	14.4945	12.8352	15.8503	13.0857	10.267	10.7491	12.7676	10.2876	10.9085	13.104	14.5256	14.6217	14.9015	11.4794	12.4401	10.3278
113	1.10906	0.628375	0.922084	0.926982	0.806802	1.34384	1.11823	1.22304	1.49664	1.0129	1.3585	1.29869	1.1815	1.35894	2.1812	1.53519	2.06916	1.98299	2.4687	1.76789	2.20671	1.93844	2.92135	3.35265	2.76074	2.68448	3.38519	6.21491	6.9724	9.60989	9.96438	12.6323	13.7939	14.0443	12.2389	13.6754	14.7805	12.2556	11.999	11.8452	10.7739	12.6956	15.7599	13.5982	12.8984	13.2409	14.5184	10.6677	11.2233
114	0.602667	1.99251	1.47559	1.46977	0.740663	1.15085	1.22443	1.11676	0.788982	0.951362	1.40924	1.27887	1.35025	2.40348	1.11976	2.23876	2.17169	2.22339	1.51746	1.46597	1.20468	2.23053	3.07354	3.40499	4.04086	4.73047	5.3188	5.56291	8.26251	11.0821	12.0236	13.6492	14.149	15.4732	13.7755	13.8375	11.6057	12.5648	12.7388	13.4205	11.9458	12.4608	13.268	12.6754	14.7594	14.593	12.2961	12.4601	11.4189
115	1.3375	1.17766	1.25346	1.16507	0.822967	1.67156	1.54358	1.0462	0.984367	0.927358	1.56522	2.03704	1.61327	2.16295	1.61049	1.46311	2.05878	1.72765	2.18419	1.60806	2.61545	2.62427	2.53852	2.2674	4.46142	5.3945	5.73535	6.45609	9.46649	10.4679	13.4603	14.9278	13.5999	14.596	14.3133	15.7458	15.2388	13.6089	13.4388	14.8591	14.6803	12.955	14.31	13.715	15.7531	15.4313	15.0491	12.4904	12.5656
116	1.51642	1.41101	1.66897	1.59318	1.08527	1.74111	1.3532	1.41824	1.28385	1.84036	1.89177	2.22279	1.81217	1.96295	1.38129	1.69722	1.32741	2.05142	2.19976	2.32128	3.32691	2.90059	3.42184	3.43049	4.43134	5.48015	6.87071	7.64775	10.7339	13.7842	14.2533	16.4315	16.0315	16.0455	14.6416	13.2749	14.2385	12.7263	12.9512	11.3309	12.4835	13.8864	14.1463	13.6885	14.173	12.3129	14.7781	13.4986	11.5235
117	1.40035	1.75291	1.23572	1.51184	1.51464	1.46239	1.57765	2.16652	1.87896	1.55329	1.75851	1.5045	1.86987	1.37425	1.47983	2.10251	2.71736	2.18512	2.71148	2.81044	2.5035	2.69631	3.46433	3.68213	4.76518	6.19379	6.70559	9.39743	11.23	14.529	16.1548	16.1101	16.088	14.0606	14.2057	13.8397	12.4807	13.564	11.4523	12.88	12.2251	12.0892	14.619	16.4375	14.6715	15.9468	14.6879	15.1019	13.8957
118	1.48175	1.49672	1.55683	1.43397	1.94319	1.23155	2.53475	1.67069	1.96463	1.81922	2.76373	2.07759	1.91956	2.67919	2.89378	1.93638	2.23548	2.69855	3.30717	3.11901	2.6145	4.0312	3.81389	4.4377	4.99839	6.65695	7.87867	7.46834	11.8329	14.4993	14.2131	16.1928	17.7803	14.9171	13.8778	14.0084	12.56	12.4469	11.157	10.2923	12.4051	11.8942	11.6158	14.1157	15.7565	15.8402	16.7888	15.8328	13.233
119	1.85674	1.43353	1.82224	2.17768	2.0553	2.16957	2.00242	1.89398	2.50462	2.71988	2.27873	1.87496	1.55777	2.93293	2.53937	2.03354	2.52433	2.6688	4.89986	2.67239	3.79867	3.44489	4.59612	5.0407	6.12561	7.16291	7.13648	10.2232	13.1583	14.6589	15.9268	16.6157	15.8726	14.0278	13.9712	15.9174	13.1621	12.866	11.6861	10.1852	12.1803	11.7435	13.5154	14.0327	15.9502	15.8614	17.6655	14.7736	14.7493
120	1.47718	2.05358	2.76516	2.29173	1.85755	1.59856	1.22135	2.10609	1.56326	2.31248	3.02412	2.29353	2.35632	1.90209	2.65041	2.8589	2.51817	3.63337	4.01731	3.27161	3.49137	4.27454	4.24624	4.51509	6.64857	7.68818	9.48324	11.3647	15.5222	16.3232	16.1125	15.9345	15.9881	16.7306	15.4135	14.1127	13.027	12.8565	13.1556	12.1742	11.7405	13.3206	13.7953	13.0187	14.0008	15.0724	17.089	16.8732	16.0443
121	1.14045	1.50509	2.37834	2.07796	2.21304	2.59232	2.12761	2.57319	1.82476	3.17325	2.87568	3.0908	2.74001	2.43643	2.28152	3.21453	2.95661	2.0397	4.32214	4.5347	4.20457	3.96984	5.01462	6.05898	8.08359	7.47264	10.4084	12.5299	14.2603	18.4089	17.7113	19.05	15.2046	16.2258	15.4488	12.3004	13.5116	12.2884	13.3639	11.3356	13.151	12.5385	12.9848	16.2616	16.3043	16.6794	17.3526	15.8299	14.8556
122	2.54538	1.92562	2.08725	2.20495	1.88346	1.91762	3.55278	2.41412	2.39823	2.08513	2.92355	2.54609	3.01766	2.63221	3.19943	3.67442	2.95895	3.40283	3.47828	3.95438	5.13036	4.85725	6.45479	5.7353	7.05876	9.86536	10.8332	14.3193	13.6594	14.3778	14.9828	19.7052	17.4179	16.4522	14.2883	13.2919	10.8161	10.6106	11.2136	10.4871	10.9079	10.1174	12.4652	13.8037	16.5516	16.2739	15.8688	15.6159	15.7983
123	3.16008	1.94573	2.17296	2.8848	3.11406	2.737	2.97446	2.76054	3.03573	4.00264	2.9352	3.10905	3.53277	3.15576	3.17506	3.29179	4.27715	2.82751	3.67458	5.29705	4.51701	4.15578	6.0645	7.55359	9.56533	9.28847	13.821	13.4457	15.895	18.4362	17.3538	18.5221	16.5	14.551	15.1489	11.9815	11.9808	9.82647	10.0854	10.6082	10.1649	10.7808	12.1069	14.2434	15.9467	14.3621	15.8978	17.66	17.643
124	2.37245	3.14977	2.90101	3.05189	2.78523	3.33191	3.20359	3.34655	2.94836	3.04657	3.40689	2.93037	3.51197	3.50795	4.63448	4.55307	3.99104	4.35332	4.60184	4.87732	4.81406	6.69993	6.58103	6.81752	9.62537	8.41647	12.0604	16.1415	16.4616	19.5209	19.1771	19.7102	19.4125	14.1783	12.8736	14.4234	14.0545	10.7904	12.0457	9.04558	10.1171	12.1059	13.9402	14.6871	14.8427	17.4684	16.9836	16.098	19.5551
125	2.82481	2.39142	2.00617	1.99589	3.78347	3.21746	3.52799	2.68815	3.21479	3.64405	3.36864	3.67875	4.4628	4.28439	4.02698	4.13901	4.36391	5.77179	7.71333	5.8434	6.3548	5.46321	7.60185	8.59466	9.99019	10.4905	14.8799	15.0193	17.6869	18.5894	17.668	19.3723	16.4792	15.6642	14.3009	12.3243	10.8918	10.7279	10.5953	9.85849	9.9474	10.7809	11.7737	11.2068	13.6301	17.5997	18.1206	19.1608	18.1591
126	3.38437	3.24395	3.34573	3.08718	2.6728	2.60001	3.1352	3.25363	2.87933	3.41053	3.52476	4.34747	4.25025	4.48526	5.05179	5.91503	4.67063	5.53066	5.83799	7.36141	6.21262	7.52949	8.14165	8.23298	10.3172	12.6509	14.3933	16.5599	17.9707	19.9829	20.0412	18.1571	16.2651	16.4659	15.1987	11.2648	9.77576	10.7998	11.1115	9.52206	9.84047	11.0623	10.2995	11.227	13.7135	14.3804	15.2956	18.3825	18.1433
127	4.10687	2.76318	2.69367	3.26509	3.62182	3.04594	3.54551	4.33582	4.7957	3.80127	4.11607	4.5047	5.19774	6.21109	5.61499	7.008	6.32026	5.77266	5.59227	5.99329	8.47089	8.52013	8.91472	6.61644	10.4385	12.9969	13.4553	18.5148	17.808	20.0328	20.4789	17.7305	16.339	18.732	13.737	12.8549	12.2093	11.0207	9.67374	9.48365	10.7477	10.2499	12.7382	14.5824	11.4241	15.2057	14.7362	17.3891	17.1997
128	2.59697	3.79254	3.50312	3.11437	4.25917	4.74385	4.64007	4.39196	5.02228	5.30057	6.01737	5.62934	5.99713	4.58192	4.87589	6.46824	6.24722	6.51039	6.75078	6.17775	9.31853	9.72997	9.94036	11.3648	12.9656	15.6413	15.6129	18.8806	19.8514	21.6428	20.3692	18.1937	18.6986	16.2785	14.4739	11.2706	9.17928	8.76058	9.58276	8.32368	8.72267	9.54832	9.83461	12.3116	14.0217	15.2508	19.1683	18.4515	19.7058
129	3.21182	3.96565	4.38386	5.10717	4.51541	4.45006	4.73396	5.25209	4.48145	6.01726	5.08034	4.95832	6.11107	5.92181	4.50467	6.41653	7.34408	7.41417	8.75703	7.79182	7.91332	9.5102	9.44895	12.0892	13.0256	14.1905	19.7313	20.2883	21.5975	22.5679	18.6326	18.0676	16.9394	15.3063	12.6524	10.5791	10.3653	7.74554	8.86978	8.89828	8.00172	9.30926	10.5137	11.6567	14.8882	15.3607	16.3021	16.8502	21.3619
130	3.82317	3.8939	3.82546	4.04463	4.89097	4.91847	5.48808	5.39849	5.95052	5.48405	5.77865	6.12938	5.4792	5.9778	6.19704	7.14576	7.05878	8.41006	7.55961	8.41754	12.6344	10.4723	11.7525	13.4112	16.3781	17.16	19.2904	20.6697	20.7056	21.0542	20.5853	16.6336	16.9214	15.3453	12.0233	11.5266	10.2088	9.18269	8.82398	8.29322	7.11909	10.3086	10.3264	10.4097	11.3349	14.7189	17.1512	19.1035	19.4658
131	5.21726	4.03982	4.17309	3.98027	5.12551	5.77172	5.71216	6.32519	7.76824	6.55276	7.5624	6.5395	7.7751	7.73227	8.04967	7.14062	7.37973	8.74053	10.1764	10.4626	9.39385	11.0199	11.9058	14.5196	14.9723	17.066	20.0673	22.562	24.4789	22.4538	22.4324	19.6069	16.8525	14.0087	14.3145	13.1348	11.5687	9.15414	7.90926	9.89225	8.63103	9.8646	11.3636	13.2718	13.5675	14.9801	17.8535	20.2484	19.2907
132	3.82709	4.55175	3.99184	5.3169	4.8473	6.73202	5.21647	5.65048	6.81496	6.28712	6.74529	7.69145	7.90696	8.95267	9.29517	10.136	10.0718	10.2405	11.2278	10.6892	10.5551	10.5252	12.4474	16.4039	17.5446	18.1588	19.6617	23.328	20.5141	20.9085	21.7342	16.7945	16.2941	15.3763	14.479	9.91214	10.6906	7.63487	8.78064	9.02072	8.7064	8.38449	9.36406	10.9448	12.5034	14.8008	17.8333	19.8648	23.1021
133	5.36277	5.3597	6.14822	7.03835	4.97744	6.61817	6.3064	6.58983	6.18015	6.70898	8.64159	7.69334	9.17369	7.69992	9.86563	10.0436	11.1604	11.8402	13.4409	13.2925	14.5197	14.1075	13.7661	15.1297	19.7754	20.2838	23.4564	22.4145	24.1326	23.0254	22.4459	18.4154	18.3545	13.62	12.6619	12.2184	9.62109	9.2575	9.35846	10.0318	7.84879	9.98839	10.5426	11.2666	13.4621	13.3377	18.8039	20.0562	19.7791
134	4.85926	6.12316	7.48698	6.22206	6.85169	6.77966	7.95725	8.24296	8.41717	9.45774	9.72427	8.53494	7.93638	7.85331	9.77795	10.5867	12.2465	12.5322	15.1489	13.8359	13.8173	15.0755	14.2111	18.961	20.8303	20.7352	22.9143	26.8889	27.2223	25.5377	22.2425	20.5239	16.6995	15.1603	12.532	10.4885	9.53633	8.34284	9.12558	8.26518	9.08263	8.89462	9.14182	10.1514	12.4866	14.451	17.7153	23.2162	21.9177
135	6.22331	5.53004	7.29317	9.40236	9.51282	7.19383	8.08265	8.95923	9.49952	10.112	9.58731	10.9438	10.3574	11.1473	11.9764	12.5304	13.5505	13.273	13.6785	15.0233	14.3735	16.43	16.5639	16.2549	21.2372	22.6375	22.5482	25.7218	24.4757	24.2914	23.193	21.3003	20.8587	15.0093	14.5373	13.049	10.9368	9.38209	8.54371	8.75588	8.51388	9.4369	11.7009	11.7926	14.6029	16.8352	19.0534	21.5644	22.8625
136	7.34366	8.41922	7.19008	8.39134	9.72723	7.46727	8.90853	9.21671	11.3791	8.94475	8.87711	8.18955	12.7637	12.3313	12.5723	12.8001	15.0726	14.8084	15.1485	18.7295	15.9029	14.9257	18.4136	19.0299	21.9374	24.7421	24.2812	25.3374	26.331	25.279	23.6016	20.964	19.4589	16.5872	13.565	10.9588	11.3264	9.17821	9.20489	8.71795	8.25915	10.7452	11.5578	14.147	15.9665	18.4214	18.6214	23.6088	26.424
137	5.79326	10.0893	8.50078	7.59374	7.86586	8.8888	10.5314	9.46219	11.3063	11.4812	11.734	13.2091	10.8768	13.3593	13.982	12.7631	14.7046	15.9867	16.1369	16.5494	17.9755	17.8002	19.6368	21.2447	24.0834	27.2989	29.5443	28.8008	26.1384	26.0886	23.1041	22.8425	19.5528	17.2849	14.566	11.8832	10.8516	10.3336	8.83966	10.7678	8.29535	10.9747	10.4983	11.7268	14.0033	18.6805	21.0587	24.074	25.3824
138	7.26606	8.68836	8.4189	8.95013	9.13239	11.5138	9.74853	11.0628	11.9481	10.243	11.9319	11.4538	13.7436	12.6702	13.3139	15.4295	15.377	16.9278	18.2633	19.2781	20.6537	20.9168	21.9444	23.4368	26.3451	24.8843	26.1021	28.8163	27.082	27.0723	26.8878	24.728	22.4693	18.0625	15.6497	12.7783	11.4462	12.1408	9.78421	10.306	10.2942	12.0397	11.9664	16.221	15.3739	18.0501	22.785	21.8331	27.5456
139	9.66272	10.5285	11.1039	10.6196	10.432	12.5317	11.8855	12.3299	12.4997	11.0845	11.5538	13.7062	14.1673	15.3729	14.514	15.648	16.9198	16.6713	20.5462	22.5145	20.5516	20.7558	25.6687	25.3507	26.5913	30.2936	30.4583	30.0743	32.5148	29.1346	27.3683	24.4733	22.0755	20.5259	15.1794	12.8305	11.891	9.3325	8.68841	10.2006	8.25875	10.2969	11.3121	14.5963	17.8697	19.2192	22.351	26.7036	29.5699
140	8.95794	8.96736	11.5817	13.4334	11.0748	14.2123	12.8286	14.5051	15.079	12.1029	15.319	16.9191	15.1605	18.3266	18.3867	21.1638	18.8229	21.5842	23.4111	20.7827	19.6549	25.765	24.508	27.4999	26.9824	27.6704	29.6395	30.0695	29.122	32.4239	30.3486	25.9567	25.3159	23.1585	17.9652	14.2296	11.0608	9.60886	11.3462	10.6152	9.94133	10.8649	11.6179	17.79	15.8375	21.2	23.3888	28.7219	28.1351
141	10.3583	11.3129	13.3935	12.5204	14.8953	12.996	14.4361	18.4051	16.3618	15.1599	16.2079	18.2102	16.4342	17.4556	17.0986	22.8852	20.8042	23.1574	22.4872	23.6375	23.2171	25.8134	26.308	26.8568	34.3892	35.2015	34.6707	35.7548	34.9751	34.4686	32.7506	30.043	26.2163	21.7483	19.333	14.7818	11.9432	11.3938	10.5707	11.0299	11.5165	10.6231	11.9621	15.2787	16.9716	24.5005	28.714	28.5464	31.2792
142	11.4098	13.1602	13.0633	13.0672	11.8925	15.2294	13.6381	16.2922	19.6942	16.996	17.3216	18.2882	17.7127	18.4302	18.6049	19.5215	22.3262	22.5481	23.302	21.9073	24.5613	25.382	27.9745	30.1547	33.1648	33.2162	36.4824	37.1028	38.4849	35.0316	34.3691	31.5871	27.1749	23.3913	18.9525	18.8206	15.7519	12.6035	11.5527	11.7046	10.311	13.7864	16.501	18.7449	18.4753	23.5221	28.2711	33.6899	35.5716
143	12.3868	15.1742	13.6176	13.9651	17.2192	16.8618	16.7407	17.2272	15.8812	17.4858	16.9844	17.5938	18.1931	21.346	20.5822	21.815	21.3503	24.7371	25.4421	25.599	25.2889	26.8049	30.3386	35.8636	35.4607	37.893	39.0565	40.1691	41.0568	41.0024	35.3564	32.1195	30.179	25.6573	19.7506	17.1312	13.4914	13.5575	12.2945	10.7661	10.9764	13.6617	15.26	17.459	21.1853	25.9705	30.5203	37.8098	44.3129
144	14.2621	13.4213	16.0348	14.2391	15.4843	15.454	16.7461	18.7774	19.3389	18.5442	20.7667	20.1676	22.3232	22.2236	23.7301	24.2595	24.3009	27.5269	30.2508	28.0169	30.2654	31.3046	31.5371	35.2036	38.5144	35.5039	39.6848	43.0294	42.8022	39.9301	38.9268	37.2925	35.4078	27.4111	22.1283	16.2511	16.0793	12.0203	12.5178	14.2555	12.3056	13.6589	14.0121	18.9327	22.0354	28.2305	32.9259	34.9284	42.7313
145	13.0293	15.3263	16.0093	16.7494	17.3106	17.3115	20.3393	19.044	21.7981	20.9086	22.4023	22.9107	22.4533	22.0982	23.9328	25.2992	26.5757	26.5721	26.5539	27.7172	29.4887	33.4429	35.6122	38.3636	38.5681	39.7468	42.438	43.4775	44.2559	43.5797	41.3595	42.8428	34.985	30.576	26.9045	20.479	16.7531	15.7824	13.4029	12.1168	13.4772	15.8007	18.2304	22.1159	25.0293	28.8757	38.4898	39.9027	40.4796
146	18.4768	17.0772	17.5125	19.1122	19.7275	20.8374	21.0029	22.7946	21.5734	20.6819	21.5401	22.1795	25.0076	24.2537	27.3661	27.2578	26.5884	32.1978	32.1188	32.0941	33.3069	35.3552	34.8963	35.2083	41.1709	46.3045	43.8344	47.4471	44.7502	44.7717	51.9921	45.9634	35.8158	33.6682	28.5849	21.9974	16.4273	14.4497	13.8836	14.6969	13.8789	14.7453	16.0271	21.4373	28.2765	32.5508	36.961	45.5242	50.0292
147	17.8176	21.9981	19.6553	18.9058	20.7517	20.8053	20.6562	22.2336	21.7876	21.5884	23.2285	21.6268	23.7095	24.876	31.4571	28.8397	29.6284	29.5026	29.0655	33.9012	32.5963	36.5917	41.5297	41.7311	45.971	48.5885	52.8226	49.4492	53.3147	53.2523	47.9271	48.4902	42.5612	34.5218	29.2875	20.3884	18.6515	17.6581	15.8735	16.416	16.1067	16.2037	19.9647	23.3393	27.0477	35.3991	43.698	46.5646	52.819
148	18.3618	19.7331	22.6607	22.109	24.1168	24.406	24.1187	25.8917	23.7252	27.0358	26.9523	27.7626	26.3465	27.5619	27.7639	30.1205	31.8463	35.1828	34.9222	36.9058	37.4834	36.0678	40.8122	40.8124	45.4094	47.8265	53.1444	52.6347	55.8438	53.3979	54.1147	48.8874	44.2018	36.9666	28.7694	26.0115	21.5114	17.142	17.3829	16.5277	16.2335	19.6752	21.3834	26.179	34.6052	38.5412	43.3585	51.7754	54.9687
149	19.0048	24.5061	23.1769	22.4604	22.6992	24.7546	26.6258	27.0912	26.671	25.5493	29.0184	28.7828	27.6521	30.3063	32.4252	30.922	31.0919	33.9342	34.836	36.8062	38.5255	41.2739	43.693	44.1104	49.5906	53.2055	52.2429	57.541	60.1078	61.6033	59.1028	56.4034	45.8613	36.4275	32.4752	26.7196	20.6388	17.8399	17.23	17.8057	17.9053	17.1539	21.5652	27.5665	34.7817	44.1383	48.5757	54.0004	61.6248
150	22.1361	21.9961	24.5022	22.3347	25.4336	25.1524	28.0214	27.1126	29.3405	28.8226	27.0675	29.3501	30.8404	34.1289	33.9665	30.7887	34.2602	38.2235	40.1712	39.9807	38.8348	42.732	44.4081	45.1392	53.4138	55.6197	56.5852	58.8016	63.3743	64.7985	64.1393	55.6414	54.4959	44.9247	35.2036	29.0207	25.325	16.8758	16.7259	17.5663	16.7587	19.6108	23.66	31.1892	36.9044	43.6991	55.7626	62.0564	63.3349
151	22.9541	24.0702	25.4205	26.6615	25.0892	27.9277	26.7926	28.9526	30.3545	31.1498	31.906	31.6371	31.676	33.5636	32.7047	35.3532	36.0297	40.2924	39.3038	38.2128	40.7926	42.7162	48.1154	53.7438	56.544	56.3535	66.0813	66.1702	70.5706	66.2727	68.9429	63.5514	56.6974	50.7064	37.9104	32.2294	24.2688	21.846	19.2651	19.8936	19.0739	20.6368	27.174	33.9281	43.7954	49.1123	59.0256	66.2689	71.2827
152	23.7145	24.9144	29.4202	31.3616	29.4522	31.0005	33.0441	32.841	35.1141	33.7223	32.0653	34.9299	34.5827	34.1955	35.883	40.2804	34.9456	40.8196	40.06	39.8312	45.2556	49.7446	49.9129	51.6441	55.8247	61.1607	66.136	67.9782	68.2321	67.4277	71.2327	67.7866	58.5054	55.6946	45.5922	36.8978	27.5341	21.8114	22.7153	23.6674	20.1455	24.8236	29.9399	37.5893	44.1574	55.3706	63.2819	75.6605	71.2127
153	25.5667	29.1347	29.4402	31.4395	29.0711	32.8052	32.5351	33.9695	33.2647	36.6231	35.8707	34.6247	33.4951	38.433	38.1246	36.4923	40.3048	41.1867	43.7682	43.6332	46.4228	46.7143	50.758	58.4552	56.9541	60.7317	67.7448	73.6206	73.6986	75.9485	81.0848	73.5245	65.5718	50.6655	47.5104	40.5941	30.4415	22.4369	24.4665	20.4702	21.1752	25.3748	32.3696	41.2953	49.0765	59.6826	64.5956	74.7335	75.1794
154	28.7226	28.1977	33.2921	31.3866	31.5482	36.2861	33.483	34.4548	34.9113	33.0204	33.4444	35.8112	35.6448	35.2248	35.6761	38.9345	41.5062	40.8576	45.2593	50.0469	47.3626	50.6922	51.817	58.0296	61.4981	68.2059	68.4102	75.0964	79.3149	80.2344	75.0479	76.4603	65.7039	54.6254	49.1857	41.1569	31.7021	24.9391	24.3636	20.0204	23.0894	27.6078	32.1108	39.7807	49.8488	56.5734	69.1565	80.0764	82.9742
155	28.4729	31.3611	34.5117	35.3157	33.8066	38.7794	36.5024	35.4165	37.024	37.9677	37.4648	38.809	37.6086	40.7635	40.6577	40.7182	40.2645	44.4359	44.7833	47.5004	47.7443	52.7657	58.502	62.0711	67.464	70.9955	71.8514	77.0858	84.2888	86.948	85.3635	81.1849	72.8323	66.762	54.4901	42.6074	35.3568	26.4806	22.5168	22.7731	23.91	27.9869	34.2304	44.8515	53.5816	65.3558	73.9092	75.135	86.6379
156	30.6406	33.5829	34.2184	34.3829	34.5307	35.6224	36.2249	37.0133	40.6969	38.4643	36.7813	40.7156	39.6464	40.2679	41.7674	43.8811	46.1957	48.2166	44.1993	46.4347	49.7602	50.1118	60.3923	63.8231	72.6977	74.0273	73.8773	84.9665	88.2056	88.4243	90.2372	86.6665	77.3517	69.5206	58.6977	42.6422	35.4509	30.6255	27.2498	27.4291	28.3085	30.1164	34.492	43.8765	56.647	66.5915	77.9107	85.7238	91.4004
157	32.5114	34.8465	36.8104	37.3968	39.9018	34.897	38.3661	39.5069	40.9371	37.6489	36.6366	39.2281	39.1211	38.28	40.8515	40.2854	45.309	47.2427	49.282	48.7111	55.4493	60.463	60.0975	70.6351	69.2002	73.8724	80.8199	86.0697	90.8329	93.1026	89.4785	84.7654	78.6075	70.9477	56.7066	50.9582	35.6953	33.817	26.1521	26.9678	25.3925	32.5852	41.2269	52.0692	60.3293	76.8055	88.5236	89.7588	96.6003
158	34.0649	39.5643	37.889	42.6108	43.1842	43.0744	41.5347	38.9476	40.4636	44.3694	42.8823	42.9168	45.1643	44.1463	45.9501	42.5792	48.955	46.3263	46.742	49.9031	53.919	56.3619	63.2083	70.364	73.9451	79.2973	82.5751	88.567	91.5942	92.7534	95.7262	89.6229	84.3599	76.1209	62.2217	49.6452	40.8021	37.3495	29.0824	29.7488	33.3521	34.3464	42.625	53.7913	66.9908	78.6729	91.6834	96.3109	97.2752
159	37.0937	38.1034	40.4044	38.3822	39.2419	41.0789	39.5246	39.4974	43.3573	38.68	44.9799	40.0858	45.6211	44.0151	49.6904	48.5159	42.9845	50.1826	49.3725	52.3289	55.5097	58.0449	64.7744	71.3087	75.36	84.5233	85.3046	91.4562	96.8126	96.6566	94.4179	97.4485	84.6971	79.0499	70.4131	53.5195	43.8278	38.294	32.4547	29.3008	33.3034	39.3512	43.7327	58.0539	68.7652	78.7976	89.7383	94.621	98.7144
160	38.231	38.4527	42.7547	41.6039	42.1976	39.3473	40.9491	45.9586	43.8624	44.7442	42.8473	47.0867	42.6431	45.0732	44.7094	46.7272	50.4272	50.9069	55.147	59.5155	59.4186	64.1867	66.1585	67.95	74.9813	83.4057	84.0831	89.0219	94.8307	98.831	94.4523	93.3565	90.1769	78.9277	71.2345	62.526	48.2163	42.4353	36.3957	35.5846	38.0303	41.8105	48.6399	66.6046	71.2089	82.3423	89.3731	103.142	102.465
161	37.9511	39.8104	40.2041	41.6583	44.4406	42.5374	43.8685	44.4415	45.137	45.0493	46.5657	46.7815	46.3272	50.1976	49.9023	48.8271	49.2827	51.4342	56.9822	56.6707	58.609	64.0809	63.6235	70.2507	79.1759	81.719	85.4425	97.8498	96.7131	101.241	103.678	96.626	92.4211	85.5569	73.0433	60.3208	52.1106	41.4476	37.7187	38.0706	37.2328	43.468	52.1155	60.1143	76.2674	88.7384	96.3518	96.4556	100.378
162	40.657	40.1706	41.2954	50.393	43.7573	46.0661	44.7716	44.4715	44.3734	47.8352	48.0094	49.8296	48.7639	50.5189	49.6022	51.3427	52.9863	55.2939	55.8744	57.9348	62.2799	67.6382	69.5149	73.872	83.1062	86.566	89.284	93.2463	101.169	104.927	105.395	109.398	98.0805	89.902	73.6046	68.5554	54.6761	44.6121	38.2957	38.786	39.0223	45.7093	54.1762	69.7607	78.5517	89.851	96.9509	106.323	105.137
163	40.9348	46.6804	43.6361	41.2519	46.1351	45.6067	47.1218	47.5005	49.6171	46.1028	48.4803	52.0318	49.0376	50.6121	52.5986	54.7378	48.7362	55.3881	56.4839	56.9122	60.0641	69.2545	65.3211	73.8411	80.6589	88.6085	90.3621	96.799	96.275	104.296	109.308	107.084	101.929	91.855	81.031	75.455	56.14	50.069	42.2887	39.8958	43.3629	48.3724	60.8461	70.9919	81.954	95.0046	106.869	104.602	109.008
164	45.8594	41.4392	43.1225	50.2109	50.2356	45.8713	48.6376	48.0521	47.6851	49.6146	52.3774	49.1882	51.7335	50.4494	47.8756	51.9919	57.1486	54.2248	59.1119	60.4693	59.8569	62.5888	68.4965	71.9611	81.9876	86.7741	95.8951	98.4978	101.11	101.972	107.462	100.25	98.7604	93.4253	81.4023	76.5952	63.0873	48.6886	40.0486	42.5829	40.9611	46.8462	65.6376	74.7606	88.5434	101.864	108.3	110.219	108.302
165	47.1531	46.0549	46.7171	48.575	51.7188	51.7659	49.9048	49.2086	51.2316	53.271	52.2401	53.0785	52.7527	54.5814	50.635	54.0128	54.6587	55.5912	63.8534	65.382	62.1645	68.8491	71.8587	76.1024	86.0286	88.2582	88.6489	98.3922	98.7632	104.12	106.771	105.373	106.434	93.7829	82.0296	78.1499	63.5541	55.7985	47.4229	48.8152	47.5597	56.5132	66.2373	77.968	90.5054	102.683	108.579	107.05	105.355
166	46.0493	47.2711	45.0938	50.409	47.5484	52.1039	47.9907	48.5738	53.4976	56.4254	52.9088	48.0562	50.2854	53.425	51.6291	55.101	55.3039	55.6917	60.8648	62.2084	63.0395	66.5676	73.082	79.6872	87.4309	91.9356	97.5626	99.0498	104.255	105.884	111.442	110.771	103.788	93.8433	91.3429	79.7498	68.5211	56.6514	49.9815	44.7267	48.688	60.6674	69.3548	84.0778	97.4486	107.577	114.923	106.493	108.89
167	43.6255	51.2802	50.5756	48.3783	52.3742	51.6734	53.1818	50.7573	54.796	51.0619	56.1538	54.3233	53.932	53.1743	53.8891	53.8857	51.2943	58.3739	59.7191	63.3302	63.2362	71.8528	73.6083	77.5109	84.4328	89.5738	93.3969	96.9429	105.304	106.542	105.129	109.511	106.407	97.8489	91.8987	88.2882	73.2107	61.2407	56.3207	51.8052	57.6876	61.7661	75.9378	90.208	98.9772	106.05	106.347	101.643	106.837
168	48.4486	50.7469	48.0405	49.794	51.2387	49.537	52.4822	52.0826	54.3791	50.0391	53.1425	53.39	49.5252	51.2443	57.0878	55.3815	58.1665	55.7679	65.7299	60.9798	69.5655	73.0409	77.3208	80.4146	82.7122	96.9453	92.9232	93.8863	102.925	108.321	108.53	104.929	101.344	98.5254	97.3395	87.418	76.5327	62.9247	57.3474	50.0539	57.8716	63.9038	80.3877	90.0147	99.8631	105.75	108.215	109.583	108.57
169	45.8749	49.7583	50.801	52.6202	52.6352	54.8519	55.4427	54.4394	53.6857	57.2797	55.3727	54.3591	56.7137	54.6315	55.8561	58.1052	61.3619	62.7239	65.1113	63.6613	72.5249	72.8179	78.2093	79.2537	85.372	89.4165	100.116	94.0418	106.549	102.299	107.256	111.671	105.454	102.923	96.8721	96.8562	82.0646	65.7647	58.8451	59.9587	63.8547	66.7582	80.7908	91.7486	103.473	109.933	107.851	108.656	104.27
170	49.5275	50.3979	49.6273	53.9869	53.6366	52.4889	53.5267	51.6062	56.8006	58.6716	56.3153	55.9634	54.2497	55.0162	54.832	58.1408	57.1312	61.4686	62.0466	66.293	69.9696	67.5586	75.4831	78.0343	84.4075	92.6675	91.1849	100.525	99.3237	102.168	102.994	102.273	106.038	102.056	101.804	90.391	84.7678	71.3852	66.5016	62.2881	65.9664	73.912	84.4395	93.9721	100.089	103.372	108.068	103.786	105.382
171	49.3253	50.3373	53.0409	52.9572	53.602	54.6743	57.5489	57.8479	56.8922	58.8296	54.9213	55.5456	54.1245	55.847	50.4156	55.6832	59.8808	62.8782	63.5438	67.8963	69.8971	73.8762	78.4612	77.1632	85.6961	91.2186	95.2439	102.246	100.653	106.682	105.959	111.692	109.321	102.792	102.636	94.0792	83.7167	75.1177	65.1319	65.6835	66.7507	73.791	83.4472	102.708	103.532	113.054	111.413	108.487	102.717
172	52.3044	54.8475	55.3355	55.7648	59.7201	55.0116	58.303	55.9651	58.5879	56.1221	54.9168	57.065	59.5585	53.178	60.8739	60.6723	63.2638	61.9552	63.3658	64.7195	71.4895	76.1332	77.1272	81.3474	90.1317	93.9074	89.1081	99.2012	97.2276	105.647	106.781	108.752	108.221	107.974	104.664	97.4282	91.5824	80.1764	71.7607	71.766	71.5568	82.1702	92.4257	100.107	109.014	108.196	115.741	108.454	105.089
173	46.934	52.7695	52.0951	55.5791	59.7853	57.501	56.9509	57.9443	53.0363	59.0107	57.7746	53.4694	57.5359	58.5356	57.6512	61.4124	56.4358	62.6314	60.2637	67.7039	71.4454	69.3815	73.6533	77.5666	85.9681	96.2443	91.579	90.2615	97.4419	97.2311	105.675	110.043	108.632	104.328	105.574	97.4462	91.1668	81.1728	73.6887	74.3884	73.0311	80.2068	95.8874	99.7563	110.429	107.343	108.335	105.87	101.169
174	51.0649	54.1959	55.1282	54.5845	61.6992	54.7038	56.8144	59.576	54.3093	52.3105	57.7252	53.8318	60.1781	59.6455	56.6827	60.6806	65.0144	63.9096	66.0308	63.4584	70.9973	69.3615	73.9148	77.2221	82.7733	89.9188	92.3135	92.8217	100.152	97.8875	105.515	106.824	108.598	105.796	107.476	101.249	94.4223	86.6939	77.9553	76.5798	80.8978	81.0048	99.2358	103.728	108.549	110.227	110.137	106.069	100.336
175	50.4424	51.8627	51.9602	58.5379	56.6237	57.9612	61.0343	55.2492	61.5501	61.7286	58.9523	54.1787	55.646	55.053	56.8711	61.9272	62.5641	65.843	66.6333	71.6374	70.4546	74.079	75.4167	82.0045	82.7178	89.3463	91.322	89.7257	95.0326	100.005	103.028	99.5591	111.63	114.031	108.934	107.735	102.608	94.1444	82.2241	82.7526	87.7393	94.4104	101.064	102.347	107.58	119.557	111.077	107.218	99.7009
176	54.3226	55.4825	52.5962	59.8585	59.6473	61.4461	61.5459	56.575	55.9795	56.0852	61.0209	60.2129	57.1714	65.6942	57.6344	60.1367	64.2322	67.7314	69.7741	68.4833	73.1233	74.1706	70.6234	79.5884	83.2797	85.9294	86.5577	86.4333	91.4076	102.088	109.515	109.075	110.663	103.607	106.044	105.33	101.047	97.5286	85.1338	83.3791	87.3414	95.4795	99.2578	113.475	113.876	117.84	107.731	99.0598	98.9759
177	52.5576	54.5597	58.5401	62.5952	59.7308	58.3178	53.4973	54.7556	61.3922	60.5759	61.4658	58.5556	58.8464	60.2018	61.4309	61.6962	64.0711	62.612	65.9511	69.7153	67.3218	71.5651	76.4515	78.7087	81.5704	84.3048	84.8608	89.3714	95.1827	96.4213	93.8793	101.171	113.517	115.074	106.678	111.257	107.025	98.0074	90.2384	86.4805	92.7741	97.8566	106.618	115.625	118.272	110.903	108.187	102.751	98.7368
178	53.5676	52.5418	57.5433	55.2422	58.1169	57.628	58.8737	60.5856	60.2327	59.8509	58.3267	59.4133	57.6441	59.4615	58.6461	58.805	56.9935	65.2795	67.3139	70.0084	75.1128	77.7799	76.4476	80.8286	80.0383	85.1833	88.1511	85.303	88.7591	92.4899	95.7131	100.296	104.96	111.844	110.765	106.653	106.852	100.55	96.4161	94.9741	91.6907	104.759	108.259	115.4	111.952	110.462	101.669	99.8658	89.8877
179	51.0711	59.7425	56.4038	50.9096	60.2045	52.6645	56.4906	60.3845	59.1609	59.8065	60.907	54.5123	61.9656	65.171	65.4687	68.2794	64.4589	68.5386	69.7741	72.6508	68.5661	76.2785	73.6739	77.547	76.904	81.4223	84.6958	80.6961	82.9087	92.0941	95.9602	100.866	108.253	111.551	107.855	109.86	107.768	104.757	93.2981	91.0911	94.1329	102.024	111.957	117.214	120.156	114.861	106.078	100.315	90.3079
180	55.7303	57.4802	57.4773	55.9739	59.4993	62.6952	57.4465	62.4684	59.0367	60.6895	63.6442	63.3745	63.605	67.9201	63.7552	61.1597	63.9702	66.4571	68.0537	66.9242	70.8468	72.8638	74.6131	69.782	76.5015	77.2253	76.8891	80.0629	88.6103	87.1196	95.3791	94.4561	105.144	109.611	110.096	115.187	110.282	112.774	101.791	102.342	102.62	108.023	115.939	116.922	108.999	108.586	103.392	96.4668	88.42
181	58.2959	53.4177	55.5049	55.7165	61.4629	59.6839	64.4207	60.9733	61.8509	59.9674	61.1785	60.0253	60.8419	59.2095	61.2349	65.4893	64.7399	66.6779	67.6914	67.4694	68.5778	70.9149	69.1593	75.4584	74.9825	80.2426	77.5574	78.7549	85.1165	88.3404	92.7257	104.62	103.679	108.296	110.892	112.082	118.295	108.148	105.978	105.225	104.714	112.947	114.554	119.586	113.085	109.026	102.632	93.4813	92.4004
182	55.2739	52.3701	57.1402	56.2012	61.0836	58.6981	63.8366	54.7303	63.6241	58.7933	59.5591	61.5441	58.8747	62.3538	65.0473	62.241	69.8342	63.2934	64.9669	63.0318	70.8273	72.133	73.5157	75.4465	80.9622	77.2826	76.4062	81.711	82.4548	84.6999	87.2011	100.081	105.105	108.012	115.104	115.198	120.184	109.914	106.72	107.674	106.546	114.596	111.456	119.326	111.727	108.796	100.292	98.8134	85.8678
183	53.8015	56.6123	57.8594	58.1975	58.8608	61.1439	59.2595	64.7321	61.9481	64.574	63.4548	62.8937	60.931	67.5508	65.4689	66.2842	63.5507	64.0665	68.5857	70.5821	69.7426	68.9092	70.9502	74.9634	76.3166	76.5976	81.9477	79.5342	80.7239	83.9643	89.1575	96.9837	100.691	110.829	114.023	114.778	120.768	117.558	117.506	111.968	116.956	118.747	120.411	117.19	113.717	107.758	98.8761	89.3405	86.139
184	51.2355	56.8707	58.9025	59.8764	58.167	61.1202	60.3445	61.6002	62.9227	59.9754	64.0024	58.8726	64.0518	63.437	65.4527	66.7193	66.8276	65.2376	68.1773	67.6543	71.0665	74.7692	72.0129	70.7627	69.8248	74.216	74.4271	78.1444	78.8435	85.5191	87.0934	92.7723	97.5763	109.669	111.479	121.369	119.68	117.507	114.703	109.914	115.912	118.332	119.816	120.126	108.307	106.963	95.2737	85.9763	82.5952
185	52.0759	54.5673	55.4377	57.5868	55.0173	61.8144	56.9898	60.5736	65.5755	61.0161	62.8209	59.2131	63.4664	62.2942	60.689	65.1763	68.9262	65.9997	68.9161	68.1448	72.1285	70.8015	70.4947	74.9637	71.8649	76.9403	78.042	74.7927	80.6838	79.6234	87.4062	92.4475	95.8715	108.356	110.658	115.919	120.455	124.953	125.832	124.728	123.98	123.784	123.434	122.528	115.351	102.294	92.3939	88.171	82.9222
186	55.9797	53.6015	54.5663	58.0773	62.6558	61.2066	63.986	62.6538	66.8068	62.6268	62.1698	61.4614	62.3176	65.2073	64.1507	66.6437	68.494	66.0319	72.2345	70.0657	75.8455	70.0484	71.302	71.6905	76.4095	72.6181	75.9461	76.6663	77.7446	83.8783	86.2098	92.0224	100.751	107.86	109.074	112.8	122.021	123.075	124.907	121.04	119.218	123.24	127.068	120.235	113.071	104.804	100.087	85.1386	80.5408
187	57.7111	52.7111	53.4016	61.6525	55.2561	60.2406	61.3396	64.7988	55.6526	58.4388	63.0265	64.4961	59.6686	62.4048	62.1749	70.1679	66.4503	67.6567	66.3345	69.9599	67.2006	69.9142	73.1041	72.7559	77.0758	77.1097	71.4986	78.0735	76.3221	80.953	91.6972	87.3553	95.5093	102.82	112.527	120.278	121.725	126.293	130.686	137.975	130.9	121.48	124.841	115.953	106.078	107.182	95.4112	85.5564	78.1532
188	53.0303	52.8004	55.7323	58.2969	54.8809	58.4552	59.4362	63.5755	65.2614	60.573	62.3187	63.0964	60.998	63.4657	64.9321	65.4671	68.8057	68.7004	65.8022	69.4604	69.7099	66.9765	70.3174	69.65	71.062	69.66	67.8653	69.5296	74.2467	77.7359	78.0728	93.301	99.5552	102.684	118.81	126.159	130.177	130.282	130.663	130.009	129.282	132.191	128.811	120.683	104.937	102.185	92.8492	86.4145	79.0033
189	52.2701	54.5212	52.3412	58.0345	57.3006	64.0208	61.5253	61.2435	63.8605	62.6904	63.3307	65.2666	60.2871	59.2312	65.6635	64.7543	63.1211	67.1823	70.1099	69.9772	72.0585	66.2414	69.3819	66.1952	70.5294	69.0751	66.0956	70.4759	74.5512	77.4784	82.8319	83.9657	95.6275	95.535	104.281	125.261	127.999	130.563	138.222	149.87	130.314	134.803	129.066	128.07	109.465	102.091	89.9869	86.3814	77.1527
190	50.4314	50.3458	59.3027	58.8982	58.0628	61.9134	58.3261	64.914	64.7657	62.3706	60.2129	58.3755	65.2898	63.6817	67.0882	65.0274	67.1922	73.1308	69.4219	66.5263	69.3854	73.9624	69.0639	71.5735	71.4581	67.859	70.7077	74.5737	74.5646	71.1802	79.4345	85.4281	95.7579	104.321	110.292	119.487	131.445	138.688	133.012	131.897	139.762	129.404	132.866	122.148	110.622	102.313	94.6596	82.5617	74.2316
191	52.1997	56.7067	53.3751	54.944	60.0389	59.0886	58.6538	65.8126	61.6247	60.1326	63.2702	59.0515	63.2047	66.9329	67.7145	65.6271	63.4245	66.9516	75.0578	67.9741	65.5563	67.7682	69.9036	66.3655	66.082	68.2021	70.7785	67.9062	71.3839	74.5012	79.7631	81.4567	95.3236	100.906	111.058	121.827	133.047	143.615	140.222	146.576	141.375	138.525	133.262	123.224	106.008	95.9138	84.1017	85.8724	76.6044
192	54.2052	55.6477	56.5623	57.1715	59.3439	60.7129	61.4198	61.8241	65.4883	64.6422	60.6763	62.0665	64.6699	66.2423	63.7075	64.3655	69.8321	67.0257	69.0272	65.8161	68.7764	64.7531	69.6653	66.8751	72.0175	67.8574	66.4146	73.0271	67.1295	73.1748	75.4316	75.8194	94.8362	99.2002	109.769	123.484	131.193	139.63	145.689	149.295	138.795	143.896	133.199	123.59	112.12	101.015	84.1123	80.6036	76.3187
193	52.6131	56.2928	55.5727	57.3549	58.4471	60.3071	63.047	61.4854	63.548	61.5514	64.2417	58.705	63.3857	63.7432	61.8998	72.0202	69.0274	71.2761	69.9283	66.5628	65.2675	70.9022	64.7965	67.8492	68.0386	66.7186	64.2306	69.0132	69.2478	76.2609	73.9816	84.2606	94.1804	101.51	106.873	120.176	132.275	138.735	150.151	144.746	149.761	140.463	128.156	117.563	108.561	93.9327	88.5272	76.1233	74.2783
194	54.2099	53.0068	52.442	53.8078	59.0538	57.992	59.4928	65.1256	57.8855	62.72	62.954	64.8213	65.6069	68.5821	66.2738	70.4522	71.5274	67.0616	65.016	68.8792	67.8186	64.7053	68.9325	67.2591	67.9258	63.1652	63.8728	64.1672	69.4697	68.9934	76.8562	80.7564	91.8657	100.705	106.552	118.51	141.372	138.857	148.935	156.157	143.995	140.825	137.482	118.926	106.136	100.643	87.8871	79.3658	71.1528
195	51.702	51.3756	54.6852	52.6938	55.5657	58.5214	61.7197	57.9971	58.1157	60.4396	59.6853	62.0664	64.6746	61.2813	65.9738	64.6586	68.4871	66.6665	71.8935	71.8001	67.6023	66.6285	66.684	74.357	69.1078	68.644	67.4244	69.7136	65.7856	70.038	77.0548	80.0022	90.1111	104.875	114.478	124.108	133.804	146.324	149.036	151.946	151.338	142.474	133.035	118.815	106.508	91.4667	86.929	76.9869	76.3683
196	49.004	50.7219	51.153	56.978	53.0951	57.1774	54.6767	62.3297	60.2814	64.7086	59.2187	63.3774	66.7202	64.9851	65.0182	68.2221	62.4151	71.9141	68.7522	73.3729	66.0145	67.6055	66.8215	66.1126	64.8281	64.9315	67.3399	71.836	70.2056	73.7693	77.8418	83.5729	85.3876	102.363	107.868	119.943	134.796	147.802	151.899	153.124	151.126	149.126	131.045	118.657	108.004	99.411	88.6326	81.2024	70.5455
197	48.9647	52.0012	54.6802	51.2681	57.4377	54.073	57.9293	60.7856	67.4883	58.6599	65.4327	62.3723	66.1623	59.5784	64.8366	63.2831	65.7412	63.746	68.7732	66.6457	64.5165	68.9007	63.6775	66.5227	59.3964	59.4298	61.1744	63.4567	65.6811	66.6424	72.1412	77.8433	94.2044	99.4436	101.973	125.622	135.584	142.769	154.763	150.559	151.765	144.363	133.362	122.012	107.924	89.8233	83.6482	73.962	71.2257
198	48.0304	54.6608	54.0662	60.2914	56.1681	58.1501	61.2447	55.7124	60.5509	60.5383	59.3209	60.2316	59.2253	63.9901	65.102	63.3651	70.5118	73.9296	68.6293	68.3827	66.5738	64.2092	64.2909	68.3706	69.6416	63.7788	62.8609	65.123	72.0781	73.3404	73.2833	77.7297	83.8613	94.8767	103.144	118.158	131.024	148.04	148.86	156.533	151.348	144.052	130.942	114.621	100.252	96.1195	81.8377	73.1322	70.6595
199	51.0748	54.4847	54.7285	49.3369	54.5347	57.9704	53.8406	62.4413	59.2714	56.4488	62.037	66.703	64.2215	64.0047	67.6889	65.8337	65.7401	65.9113	68.8837	67.1931	67.9166	64.7327	66.0211	60.6051	66.4493	67.8004	60.6254	61.8295	65.4919	69.9594	76.3214	76.1738	85.6204	92.0949	110.816	122.489	134.903	143.59	149.675	159.625	149.755	138.001	138.322	118.931	104.324	94.5333	78.3804	76.2922	69.4705
200	51.2072	52.4317	50.8673	53.8129	52.6112	57.2674	58.6766	58.1174	58.6292	60.9915	61.1221	61.8126	62.2762	63.423	66.236	65.1261	64.305	66.206	65.5863	67.2402	71.4029	65.7066	64.7478	62.8138	61.2456	63.9762	64.1641	69.0079	68.3162	68.8662	71.9255	78.0446	85.511	99.7232	106.816	121.261	133.21	149.178	156.106	153.637	156.179	144.697	136.749	119.24	108.43	94.0794	76.9699	76.1622	71.7408
201	53.3635	51.7722	53.9071	51.545	56.9865	52.6928	55.0076	59.3099	59.8309	58.8924	61.1933	58.2585	62.4188	65.1459	64.2253	64.9471	66.2631	65.4201	65.7531	67.6107	60.6762	66.8727	64.1715	63.7791	66.2672	62.1722	61.6802	64.8066	66.1429	68.7489	69.936	76.794	91.9472	95.8172	110.911	122.401	136.829	149.41	160.652	164.962	163.61	144.246	136.403	120.511	102.001	89.715	81.1445	74.3707	69.2344
202	47.247	53.5845	49.6539	54.4236	58.7956	56.9954	59.5371	56.5479	56.5462	58.5143	59.5066	59.7988	64.538	62.0816	63.3157	64.1443	64.9188	66.3568	68.4451	68.863	60.816	61.7392	67.2541	63.6316	64.8823	60.1494	61.7633	62.7366	62.7318	71.2456	71.3793	75.3759	80.0157	93.5309	108.927	121.253	135.578	149.003	158.994	154.412	156.344	146.998	139.927	120.098	102.526	94.4102	83.7001	70.9943	71.4547
203	46.6014	50.4901	52.7824	54.1896	53.6595	56.9066	60.2788	58.9607	57.4837	58.3129	61.9003	64.7451	60.5544	62.7163	63.6246	64.5278	67.2479	65.0844	71.0012	65.8418	68.5739	65.7094	66.5088	67.1469	65.2914	65.6131	63.7086	60.9189	66.4152	66.6316	71.1915	79.5576	87.3402	93.9606	109.416	119.842	132.467	147.868	152.967	154.295	153.365	146.273	131.024	114.313	94.36	91.846	83.6283	73.358	69.4128
204	48.838	48.9402	48.6694	49.8968	55.1311	58.053	54.8459	55.5372	58.432	57.6353	65.7425	63.1653	67.1681	61.6984	63.8589	64.7479	63.2661	73.5945	70.2935	67.1892	65.4742	65.188	64.1242	61.8539	62.5947	61.3951	61.5418	63.6838	66.6998	68.2341	70.2185	78.2179	83.6791	97.0541	102.089	118.475	133.743	145.901	158.467	157.066	154.461	149.272	130.025	117.786	105.938	91.2247	82.6261	74.6534	73.7628
205	48.6477	50.286	49.6676	54.5064	50.4424	52.9152	52.9839	59.2494	59.6478	60.2179	59.8238	63.7291	65.5112	67.2628	60.1967	60.8209	65.2839	66.3774	64.4997	64.5131	65.6672	66.8986	61.5511	65.0264	59.496	68.109	64.9788	64.3225	68.1645	70.6519	71.9218	78.0691	85.4377	90.6001	103.907	121.257	135.325	144.961	158.594	168.045	155.954	148.919	128.569	115.907	107.1	86.4149	82.4644	76.5505	68.0612
206	46.928	49.36	51.7045	55.5348	50.2435	51.6547	54.2092	52.8795	58.3781	59.9604	59.2372	62.7519	61.9325	64.4463	65.8567	66.2868	66.6819	65.0765	70.1871	66.3149	65.7391	66.8852	66.3521	63.7513	58.2803	61.3979	61.8118	60.3854	62.5642	68.6922	74.1546	76.7855	82.4574	98.3598	101.708	119.139	135.62	147.546	152.246	153.973	153.168	145.743	132.476	113.81	99.488	93.9135	84.1859	76.5244	69.8706
207	50.7708	53.9748	49.3319	51.3377	54.4322	57.5879	53.2475	54.0279	58.9564	58.6545	63.6388	61.7792	60.525	62.004	65.0212	63.5198	69.9126	70.9228	66.0998	65.6127	69.5401	65.4996	61.9247	62.4387	64.6851	56.3952	58.5612	61.7261	70.0839	72.1882	77.9544	78.3407	86.6109	90.5318	103.086	117.143	133.051	147.03	152.319	160.179	155.907	143.344	129.883	122.264	101.135	88.7389	83.817	73.9831	63.8571
208	47.9014	48.108	49.8065	53.5085	50.2027	51.0647	54.9352	55.8505	55.4216	58.9028	57.9538	60.9857	61.1382	65.0704	63.688	64.4108	64.9643	64.094	65.5191	65.7599	68.8402	67.3825	64.0003	61.1922	66.2029	65.2613	62.8656	64.1585	63.9277	75.6983	71.5254	76.5544	87.206	92.6732	105.049	124.476	133.175	146.661	156.446	158.554	156	144.527	137.612	117.408	103.969	91.4317	81.7332	75.0206	68.5069
209	51.1875	49.9751	53.8802	50.3487	54.309	55.1144	54.2354	53.3928	56.2336	54.0558	58.6787	56.0962	62.3938	62.1643	65.5587	66.2618	71.214	66.146	64.9192	66.2128	66.5105	61.9964	63.6471	65.6218	64.4932	65.4694	65.0412	63.6069	63.186	69.5027	73.2449	74.0327	85.0414	89.9388	101.039	115.162	133.291	140.913	150.916	158.143	143.536	145.218	130.103	118.957	99.9115	94.8057	82.3329	75.8696	70.7583
210	49.2723	48.9866	48.667	48.8586	53.5345	52.612	50.6062	54.1678	55.7257	58.5371	57.3292	56.7843	57.8328	61.4079	63.4644	65.8365	62.4776	65.2136	67.0781	63.9034	63.4069	62.688	64.0727	67.2331	62.6244	62.8836	62.2837	65.5122	68.3498	69.6426	75.4637	75.537	86.1932	88.4084	95.2288	113.293	126.841	139.661	154.315	152.597	152.343	139.145	127.231	122.845	104.739	91.3048	80.9944	77.6632	74.897
211	47.0155	44.9166	47.7368	53.0182	49.3356	48.8166	51.1815	54.9063	53.1593	54.5974	52.9642	58.2658	59.3141	62.3295	62.8914	66.3091	62.688	61.3251	67.6489	64.8859	63.5585	65.2127	62.9473	60.3186	61.6576	59.9709	64.2697	69.9472	70.8072	72.7767	71.8973	79.3642	81.3199	97.0818	104.436	120.558	129.33	144.874	145.103	144.579	152.323	136.291	130.981	116.932	106.911	85.6862	85.4363	75.4564	72.1907
212	48.9928	52.203	48.0887	49.2952	48.4478	49.3017	54.0124	54.4239	50.0561	57.4905	56.065	61.1503	59.7946	62.9286	66.1781	65.9207	63.0884	65.1136	64.8285	65.6504	64.1486	61.12	60.8966	58.7302	62.0504	61.6403	64.0886	64.873	65.7682	70.1852	75.9246	77.1766	85.4272	93.8811	103.643	113.48	128.116	148.859	152.884	154.774	155.392	142.811	131.51	112.616	98.605	97.8688	82.9495	75.1389	75.507
213	46.3662	47.5493	48.3291	46.1372	50.5615	49.562	48.0012	49.9928	49.3226	57.2186	57.3415	58.1972	60.5541	61.7265	59.0181	65.4422	63.828	65.0908	67.0881	66.8469	68.7748	66.4446	60.9742	62.91	66.1618	69.0213	61.509	68.9499	73.1772	73.1687	74.3535	80.0116	91.7724	96.3681	104.936	110.998	130.059	142.831	151.211	154.846	147.997	139.314	133.445	115.553	102.406	86.1742	84.3892	80.6858	75.7102
214	49.5154	48.938	45.3726	48.2154	46.4841	48.0561	52.203	50.1987	51.7903	60.8368	55.9263	56.4844	58.4967	62.1145	62.9823	66.6082	63.0734	63.3714	65.3689	63.3475	61.5685	62.7896	66.2374	63.7154	64.6741	58.668	63.479	67.4254	68.9009	69.4638	79.5453	79.1716	82.422	90.34	103.36	115.794	130.05	142.137	147.533	152.373	141.76	143.301	131.835	115.039	97.5019	88.436	86.1795	77.5885	72.6154
215	51.8376	45.9508	45.1287	50.4664	49.5658	47.7008	50.4612	49.4586	50.8569	50.1167	56.1612	53.4798	61.0225	57.703	60.8142	63.4101	63.6303	65.4239	68.3804	62.0575	64.5444	63.4069	62.0421	61.0446	63.489	64.2518	63.3694	66.0083	70.796	74.1372	77.6018	81.5899	85.9449	93.8894	107.518	122.865	128.25	136.8	143.906	148.511	147.705	133.056	130.837	116.612	100.639	93.1138	84.3562	73.7215	74.8983
216	45.6803	45.9218	44.4584	48.2024	50.4052	48.6315	47.4994	49.3343	51.5912	55.0233	55.4543	53.5527	57.0114	61.7037	59.3142	59.9447	65.159	63.7582	68.2366	65.6573	62.1381	63.8335	65.9809	65.7336	68.2032	67.9335	66.2109	69.0381	72.6579	74.4812	77.034	82.7473	82.3333	94.2062	102.481	114.704	129.514	139.555	146.907	149.263	146.389	139.01	129.022	110.223	96.2548	93.4715	82.251	79.5505	76.8086
217	47.4748	46.3765	46.2864	43.6428	45.7943	47.1923	46.8527	53.8305	50.9887	56.0108	51.9973	55.1195	56.0698	56.7834	61.4332	59.2554	64.3529	62.012	64.913	64.1016	64.1518	62.9431	63.2338	64.904	68.4132	66.6772	70.6458	67.7343	70.1404	74.1474	78.9044	83.7451	87.231	99.0569	104.423	115.644	132.577	133.486	142.685	141.625	139.025	137.202	130.841	117.63	103.933	90.4668	87.9072	85.7956	79.2441
218	43.1879	46.6321	42.933	46.7831	48.1284	48.7224	47.5437	49.9	51.6691	52.6723	56.3158	55.5753	57.5225	55.3771	58.5254	60.7728	62.6942	66.1078	67.0111	63.2869	67.4188	67.3449	60.5324	63.3738	63.9727	70.9126	66.0627	68.6242	69.4016	70.0822	80.5834	84.3448	89.0616	100.116	106.388	114.575	129.672	139.661	142.067	142.321	145.132	136.341	129.108	115.544	107.369	99.8542	88.6005	79.2414	75.827
219	44.3906	47.9983	44.1645	43.3903	43.61	43.1415	46.8678	48.8733	51.2983	57.3345	50.7676	60.5914	60.0763	62.1722	59.019	60.553	57.2976	59.9958	63.5483	65.9685	67.2377	60.5482	62.0224	66.0925	67.019	63.0181	67.6934	67.8729	72.3472	73.9996	79.099	78.1937	89.1895	97.1614	108.342	115.285	125.835	132.386	144.869	144.548	139.522	133.702	128.873	117.928	104.748	97.7491	82.0447	81.2018	76.8846
220	47.6512	48.8455	45.9915	46.5106	46.8911	45.2059	47.974	50.3713	49.4706	54.1501	55.0361	55.642	57.2493	56.1362	60.3099	67.5779	65.3125	63.0202	63.6867	59.0248	61.5774	62.0778	63.266	64.8257	65.5287	69.6808	69.2157	68.4707	68.3284	76.4003	77.3401	88.1165	91.2793	101.87	102.022	116.601	127.397	131.99	142.175	145.78	137.84	134.562	124.491	115.298	106.092	93.124	87.8569	85.1019	80.953
221	45.9313	46.9315	45.438	39.986	43.7187	45.4756	43.1402	47.6239	46.6663	49.3693	58.083	51.3755	54.3342	61.5653	58.6516	61.7454	61.8399	60.8569	65.4731	65.6859	65.4112	64.8079	70.2211	64.0121	68.4586	67.5335	67.7609	70.013	73.0881	79.2399	79.4596	85.8216	96.4266	94.0497	103.868	109.688	125.488	135.39	137.096	143.267	136.084	133.217	123.919	117.302	106.483	99.1379	87.4673	79.4535	79.1988
222	42.9829	44.0583	45.1479	44.6023	46.6655	43.6048	44.4981	47.6111	46.2054	51.03	51.4544	56.7781	57.4236	63.7222	60.8018	62.3645	57.3111	58.3676	65.5977	64.6528	64.5006	62.898	64.5997	60.9444	66.8186	69.1175	64.8965	69.9925	68.9331	78.7307	77.4345	84.8583	93.1009	95.5647	108.759	112.537	124.332	133.373	133.301	133.451	137.103	130.145	124.419	115.74	109.076	98.4583	94.3568	84.1966	80.9571
223	43.2081	44.2684	44.8237	43.4866	41.8815	43.3563	47.5627	48.1107	47.5374	51.2103	51.1944	53.933	54.7035	60.4743	60.3494	60.8395	63.7498	64.9312	63.9537	66.6856	64.1719	66.0164	66.1664	62.187	64.5872	67.6829	67.3391	73.4923	75.0683	76.9271	84.0321	85.3773	91.012	102.792	105.553	117.575	126.151	131.983	134.769	142.587	134.739	132.389	124.07	115.072	112.692	101.697	93.2487	88.9269	84.2801
224	47.1274	45.4812	43.5804	43.0947	43.3745	44.5966	43.9882	45.3726	48.0187	53.1152	53.9301	50.4088	56.5883	58.3732	55.7162	58.7616	65.733	58.6387	59.2526	63.3888	60.5419	64.3018	64.3814	63.4181	65.9057	70.1486	68.7519	72.2566	70.1549	74.216	81.4387	89.3719	96.2734	95.4725	111.087	112.832	125.513	134.902	133.067	130.518	135.96	130.479	123.862	114.946	103.495	95.2807	93.9041	90.1597	83.3162
225	44.4586	43.5549	41.3899	42.3677	44.9808	43.4439	46.6549	46.2591	49.0817	49.6187	50.8309	52.358	54.2644	57.6657	57.2375	62.1973	60.4565	58.6382	64.5386	61.9162	62.1861	64.2612	67.9104	65.9704	68.1217	65.2157	69.2983	70.7923	72.7352	74.1661	87.1635	88.5064	87.4384	101.417	108.546	117.619	122.624	133.727	126.729	137.05	125.306	127.489	133.895	115.965	107.449	104.247	102.672	81.2523	83.8731
226	43.7871	40.9074	42.6889	41.3762	42.7256	41.9871	45.2429	46.3285	47.0092	51.9866	49.733	48.1306	55.8018	58.2437	56.7184	62.8741	60.15	60.2287	59.1846	62.3615	63.5063	59.3619	63.6442	63.8819	67.1949	65.5665	66.4505	74.1958	74.7204	81.2992	77.6738	88.9716	95.5939	98.7042	112.348	118.708	126.567	134.966	132.808	130.664	133.005	131.163	127.899	120.163	109.233	103.419	100.379	87.0076	85.5523
227	44.3425	42.1671	41.0955	41.6596	45.8022	43.3694	43.8017	44.3815	48.1127	47.3787	52.7779	53.9038	56.1174	54.4879	56.9369	57.7207	60.4841	59.5586	63.0307	61.3142	56.6207	58.3355	61.0187	63.266	70.5489	69.7106	71.4892	67.9932	80.8723	79.8786	88.3034	86.3094	90.2745	106.22	113.396	116.164	121.506	125.978	131.107	136.118	130.465	122.351	123.408	116.819	108.114	103.577	97.6384	92.5099	83.3236
228	46.7631	38.4585	44.8398	43.9615	45.001	45.3225	45.1397	44.1169	45.6153	49.7685	53.3164	52.3678	53.9552	53.5564	55.2339	55.2286	60.2586	57.1031	61.2869	56.294	61.949	59.978	59.5483	71.4184	66.8105	71.268	72.4871	77.6247	76.8101	77.3307	89.8771	93.7092	102.512	104.839	105.657	114.174	120.54	126.14	123.831	123.189	128.842	118.91	125.174	116.772	106.525	105.546	96.7499	87.0294	84.9606
229	41.3281	44.6788	43.1345	40.7842	42.8691	44.822	43.6433	44.9836	48.5206	48.2882	52.3201	52.7533	51.8868	51.8616	60.9709	56.1399	60.2026	60.4433	61.8995	60.291	59.3416	63.3728	65.3919	72.1481	61.8532	70.8154	71.4522	74.542	76.858	81.0308	85.5613	91.3048	95.6668	105.817	104.79	109.633	121.654	126.11	124.965	128.023	126.238	121.366	124.847	120.622	116.985	103.645	100.363	93.3888	88.0907
[truncated: 31 more columns]

## Sheet: E
	E (eV)
0	-2.14649
1	-2.13144
2	-2.11639
3	-2.10134
4	-2.08629
5	-2.07124
6	-2.05619
7	-2.04114
8	-2.02609
9	-2.01104
10	-1.99599
11	-1.98094
12	-1.96589
13	-1.95084
14	-1.93579
15	-1.92074
16	-1.90569
17	-1.89064
18	-1.87559
19	-1.86054
20	-1.84548
21	-1.83043
22	-1.81538
23	-1.80033
24	-1.78528
25	-1.77023
26	-1.75518
27	-1.74013
28	-1.72508
29	-1.71003
30	-1.69498
31	-1.67993
32	-1.66488
33	-1.64983
34	-1.63478
35	-1.61973
36	-1.60468
37	-1.58963
38	-1.57458
39	-1.55953
40	-1.54448
41	-1.52943
42	-1.51438
43	-1.49933
44	-1.48428
45	-1.46923
46	-1.45418
47	-1.43913
48	-1.42408
49	-1.40903
50	-1.39398
51	-1.37893
52	-1.36388
53	-1.34883
54	-1.33378
55	-1.31873
56	-1.30368
57	-1.28863
58	-1.27358
59	-1.25853
60	-1.24348
61	-1.22843
62	-1.21338
63	-1.19833
64	-1.18328
65	-1.16823
66	-1.15318
67	-1.13813
68	-1.12308
69	-1.10803
70	-1.09298
71	-1.07793
72	-1.06288
73	-1.04783
74	-1.03278
75	-1.01773
76	-1.00268
77	-0.987625
78	-0.972575
79	-0.957525
80	-0.942475
81	-0.927425
82	-0.912375
83	-0.897324
84	-0.882274
85	-0.867224
86	-0.852174
87	-0.837124
88	-0.822074
89	-0.807023
90	-0.791973
91	-0.776923
92	-0.761873
93	-0.746823
94	-0.731773
95	-0.716722
96	-0.701672
97	-0.686622
98	-0.671572
99	-0.656522
100	-0.641472
101	-0.626421
102	-0.611371
103	-0.596321
104	-0.581271
105	-0.566221
106	-0.551171
107	-0.53612
108	-0.52107
109	-0.50602
110	-0.49097
111	-0.47592
112	-0.46087
113	-0.445819
114	-0.430769
115	-0.415719
116	-0.400669
117	-0.385619
118	-0.370569
119	-0.355518
120	-0.340468
121	-0.325418
122	-0.310368
123	-0.295318
124	-0.280268
125	-0.265217
126	-0.250167
127	-0.235117
128	-0.220067
129	-0.205017
130	-0.189967
131	-0.174916
132	-0.159866
133	-0.144816
134	-0.129766
135	-0.114716
136	-0.0996656
137	-0.0846154
138	-0.0695652
139	-0.0545151
140	-0.0394649
141	-0.0244147
142	-0.00936455
143	0.00568562
144	0.0207358
145	0.035786
146	0.0508361
147	0.0658863
148	0.0809365
149	0.0959866
150	0.111037
151	0.126087
152	0.141137
153	0.156187
154	0.171237
155	0.186288
156	0.201338
157	0.216388
158	0.231438
159	0.246488
160	0.261538
161	0.276589
162	0.291639
163	0.306689
164	0.321739
165	0.336789
166	0.351839
167	0.36689
168	0.38194
169	0.39699
170	0.41204
171	0.42709
172	0.44214
173	0.457191
174	0.472241
175	0.487291
176	0.502341
177	0.517391
178	0.532441
179	0.547492
180	0.562542
181	0.577592
182	0.592642
183	0.607692
184	0.622742
185	0.637793
186	0.652843
187	0.667893
188	0.682943
189	0.697993
190	0.713043
191	0.728094
192	0.743144
193	0.758194
194	0.773244
195	0.788294
196	0.803344
197	0.818395
198	0.833445
199	0.848495
200	0.863545
201	0.878595
202	0.893645
203	0.908696
204	0.923746
205	0.938796
206	0.953846
207	0.968896
208	0.983946
209	0.998997
210	1.01405
211	1.0291
212	1.04415
213	1.0592
214	1.07425
215	1.0893
216	1.10435
217	1.1194
218	1.13445
219	1.1495
220	1.16455
221	1.1796
222	1.19465
223	1.2097
224	1.22475
225	1.2398
226	1.25485
227	1.2699
228	1.28495
229	1.3

## Sheet: k
	k (AA-1)
0	-0.36
1	-0.350886
2	-0.341772
3	-0.332658
4	-0.323544
5	-0.31443
6	-0.305316
7	-0.296203
8	-0.287089
9	-0.277975
10	-0.268861
11	-0.259747
12	-0.250633
13	-0.241519
14	-0.232405
15	-0.223291
16	-0.214177
17	-0.205063
18	-0.195949
19	-0.186835
20	-0.177722
21	-0.168608
22	-0.159494
23	-0.15038
24	-0.141266
25	-0.132152
26	-0.123038
27	-0.113924
28	-0.10481
29	-0.0956962
30	-0.0865823
31	-0.0774684
32	-0.0683544
33	-0.0592405
34	-0.0501266
35	-0.0410127
36	-0.0318987
37	-0.0227848
38	-0.0136709
39	-0.00455696
40	0.00455696
41	0.0136709
42	0.0227848
43	0.0318987
44	0.0410127
45	0.0501266
46	0.0592405
47	0.0683544
48	0.0774684
49	0.0865823
50	0.0956962
51	0.10481
52	0.113924
53	0.123038
54	0.132152
55	0.141266
56	0.15038
57	0.159494
58	0.168608
59	0.177722
60	0.186835
61	0.195949
62	0.205063
63	0.214177
64	0.223291
65	0.232405
66	0.241519
67	0.250633
68	0.259747
69	0.268861
70	0.277975
71	0.287089
72	0.296203
73	0.305316
74	0.31443
75	0.323544
76	0.332658
77	0.341772
78	0.350886
79	0.36
