# Supplementary material for: A machine learning route between band mapping and band structure
Source: Nat Comput Sci. 2022 Dec 30;3(1):101–14. doi: 10.1038/s43588-022-00382-2 (PMC10766556; doi:10.1038/s43588-022-00382-2)
Supplement: Supplementary file 10 — Numerical data contained in Fig. 6b–d,f,g. [file 43588_2022_382_MOESM10_ESM.zip › source_data_fig6/fig6c.xlsx]

## Sheet: proc_data
	0	1	2	3	4	5	6	7	8	9	10	11	12	13	14	15	16	17	18	19	20	21	22	23	24	25	26	27	28	29	30	31	32	33	34	35	36	37	38	39	40	41	42	43	44	45	46	47	48
0	0.0480282	0.0082871	0.179641	0.2075	0.129623	6.73229e-07	6.73229e-07	0.0135783	0.22464	0.102516	6.73229e-07	0.0964364	0.15893	0.0220694	6.73229e-07	6.73229e-07	0.0300884	0.0219974	0.119831	0.0345098	0.0648014	0.12855	0.0822371	0.0684353	0.0682281	0.124518	0.0505579	0.046863	0.115086	0.120192	0.1006	0.0609	0.00966613	0.123177	0.0939034	0.0465673	0.101203	0.0714158	6.73229e-07	0.00717511	0.0912809	6.73229e-07	0.141088	0.0414642	0.0760376	0.133685	0.0768962	6.73229e-07	0.0196762
1	6.73229e-07	6.73229e-07	0.122788	0.119874	0.00880799	0.112523	0.203963	0.434703	0.155045	0.0915795	0.110036	0.00462518	6.73229e-07	0.0318607	0.030302	0.168506	0.0929321	6.73229e-07	0.0211188	4.02163e-05	0.0940034	6.73229e-07	0.00941216	0.0567552	0.0136883	0.143645	0.0427426	0.101246	0.0125987	0.0482566	0.0945144	0.0237357	0.0267506	0.0481599	0.0243531	0.0670874	0.0628347	0.0417508	0.101087	0.116804	0.129024	6.73229e-07	0.0500137	0.10426	0.161942	0.131643	6.73229e-07	0.00120238	0.0686593
2	6.73229e-07	6.73229e-07	0.0417659	0.0250177	6.73229e-07	0.0516001	0.167949	0.0235198	0.177641	0.153548	0.053438	0.151598	0.181235	0.101565	6.73229e-07	0.0830634	6.73229e-07	6.73229e-07	6.73229e-07	0.0772691	0.221559	0.0834526	0.0588704	0.118537	0.0245182	0.113087	0.291673	0.0701498	0.0696627	6.73229e-07	0.121382	0.0858054	0.0643278	0.00117108	0.0312114	0.0209143	6.73229e-07	0.0170799	0.165069	0.178015	0.0287765	0.144419	6.73229e-07	6.73229e-07	6.73229e-07	6.73229e-07	0.0748079	0.0928982	0.124398
3	0.0185775	0.115132	0.115239	0.00302239	0.0939622	0.0827811	0.00991663	0.0346213	0.0197828	0.211383	0.212827	0.00938262	0.0493727	0.0433524	6.73229e-07	0.0760255	0.0211144	0.126893	0.173515	0.0856769	0.0252547	0.0282833	0.0252207	0.0553549	0.00114685	0.0283764	0.109328	0.140944	0.0561312	6.73229e-07	0.0701083	6.73229e-07	0.0231545	0.155872	0.123193	0.0149008	0.0152708	6.73229e-07	6.73229e-07	6.73229e-07	6.73229e-07	6.73229e-07	4.18772e-06	0.0737259	0.0324588	0.0745977	0.0292397	6.73229e-07	0.0740698
4	6.73229e-07	0.00166562	0.0375975	6.73229e-07	6.73229e-07	6.73229e-07	0.0589541	0.316769	0.11639	0.0634124	0.00610751	0.0842053	0.196725	6.73229e-07	0.169896	0.0937671	0.110259	0.0693683	0.00806216	0.109546	0.164714	0.0279341	0.0545238	0.0103052	0.0239408	0.131046	0.164324	6.73229e-07	0.00837556	0.0103337	0.178574	0.0148545	6.73229e-07	0.0696295	0.00933523	6.73229e-07	0.0176247	0.136734	0.0896827	0.177458	0.112033	0.0929192	0.0281514	0.0266862	0.14243	0.0251621	0.156457	0.0643368	0.0150792
5	0.0564244	0.18591	0.13341	0.122625	0.126426	0.13383	6.73229e-07	0.194063	0.0768169	0.0885646	0.0136319	0.0619677	0.100422	0.113066	0.0706954	0.162174	0.0968191	0.176275	0.103173	0.0223766	6.73229e-07	0.088055	0.0644409	0.0918985	0.00706452	6.73229e-07	6.73229e-07	0.0677726	0.185647	0.0347633	0.123915	0.23519	0.0320244	0.0304609	0.114157	0.0999905	0.0690866	0.126371	0.105782	0.173985	0.0284897	0.0958187	0.137184	0.101437	0.0956962	0.126239	6.73229e-07	0.0781917	0.159105
6	0.153514	0.101295	0.147641	0.00300037	0.0237511	0.124098	0.0318937	0.118622	0.178601	0.292103	0.149334	0.116645	0.11024	0.0995385	0.113505	0.010152	0.142834	0.000214359	0.0213201	0.0747203	0.0232695	0.0374807	0.0136059	0.113589	0.0414512	0.118995	0.0475712	6.73229e-07	6.73229e-07	0.00272679	0.0830091	0.145155	0.0355662	0.0461187	0.0171511	0.0596545	0.0500019	0.0108517	0.0370423	0.0953317	0.0107928	6.73229e-07	0.0598218	0.20869	0.153679	0.175353	0.144188	0.0910907	0.0778524
7	6.73229e-07	0.0229986	0.159735	0.049145	0.0504067	0.131673	0.176304	0.0380412	6.73229e-07	0.000831052	0.0248799	0.201261	0.133089	0.11979	0.0452494	6.73229e-07	0.0915117	0.0480972	0.175344	0.0101273	0.0660026	0.0256857	0.171445	0.127638	0.0394334	0.0467613	0.0195174	0.0390759	0.2152	0.068901	0.0610091	6.73229e-07	0.000606878	6.73229e-07	0.133803	6.73229e-07	0.066939	0.0910605	0.236773	0.364569	0.120757	0.196841	0.0375252	0.000952284	0.0790267	0.0147536	0.0237972	0.000949386	0.132915
8	6.73229e-07	0.126389	6.73229e-07	6.73229e-07	6.73229e-07	0.00114738	0.0236829	6.73229e-07	6.73229e-07	0.198645	6.73229e-07	0.0560797	0.15887	0.216502	0.0689606	0.192006	0.0762803	0.229254	0.124513	0.125946	0.0769449	0.0645845	0.0832488	0.131821	0.0990195	0.07209	0.0124889	0.0318871	0.0877866	0.143981	0.0921642	0.065852	0.0520279	0.133106	0.173732	0.0414361	0.181776	6.73229e-07	0.0451895	0.0469337	0.0526217	0.0271551	0.121422	0.16167	0.0541601	0.110658	0.0545361	0.0129765	0.171814
9	0.0984902	0.0260197	6.73229e-07	6.73229e-07	6.73229e-07	6.73229e-07	0.108747	6.73229e-07	6.73229e-07	0.0980833	6.73229e-07	0.0967765	0.243228	0.196166	0.107985	0.000437063	0.131923	0.0679536	0.152895	0.163755	0.217007	0.0884546	0.107951	0.248005	0.0208379	0.0986495	0.0249642	0.203567	0.0773591	0.0231574	0.0395403	0.0379072	6.73229e-07	6.73229e-07	6.73229e-07	0.0504551	0.171245	0.026365	0.0651715	0.0369173	0.0291995	0.0388038	0.19558	0.0167227	6.73229e-07	0.13459	0.0309491	0.0498556	0.0813255
10	6.73229e-07	6.73229e-07	0.0110875	0.0850525	0.0028429	6.73229e-07	6.73229e-07	0.0204759	0.195013	0.0829671	0.12378	0.0245328	0.0728146	0.21071	0.125552	6.73229e-07	0.0329411	6.73229e-07	0.120217	0.184464	0.191122	0.106847	0.139127	0.0657189	0.0561248	0.0911713	0.0217996	0.0299394	0.0299829	0.204999	0.175843	0.128229	0.0569966	0.234823	0.0198408	0.0686206	0.00421147	0.0101633	0.063957	0.0690298	0.0743998	6.73229e-07	0.0357555	0.0232895	0.053972	0.077788	0.0139707	0.0572733	0.207849
11	0.00661143	6.73229e-07	6.73229e-07	6.73229e-07	0.113779	0.0914019	0.020762	0.140921	0.302419	0.0875282	0.0652026	0.0241476	0.224298	0.162523	0.107474	0.0342101	0.142276	0.129347	0.0832092	0.00255458	0.0486853	0.0125384	0.186746	0.0268817	0.0975099	0.0489551	0.130843	0.128593	0.03997	0.123592	0.0405176	0.0634879	0.285659	0.0175747	0.0626943	0.0322142	0.0931607	6.73229e-07	0.0239043	0.0405181	0.0315564	0.00574929	0.0961437	0.0268192	0.0641009	0.0308237	0.0457054	0.0460486	0.0127039
12	0.0909167	0.215807	0.0157746	0.116937	0.0526429	0.160637	0.0529157	0.0421081	0.106511	0.079322	0.115446	0.221086	0.228446	6.73229e-07	0.0685586	0.203467	0.29925	0.147425	0.113158	0.193486	0.0682852	0.134653	0.221992	0.0800096	0.0327463	0.0620825	0.126294	0.150547	0.252246	0.0397344	0.102023	0.0620135	0.0616411	0.162435	0.0144875	0.0617495	0.076432	6.73229e-07	0.0626827	0.0870507	0.0536774	0.0179882	0.0231377	0.0336453	0.0553113	0.0231303	0.0759373	0.0473223	0.0108858
13	0.0984274	0.0259667	0.0413602	0.0261418	0.148741	0.26487	0.00534839	0.100717	0.00590642	0.000924231	0.218074	0.100728	0.0857909	0.219522	0.140261	0.0815782	0.250726	0.070116	0.156281	0.0925753	0.0983261	0.13067	0.144	0.121841	0.150455	0.0667567	0.114721	0.206515	0.0722273	0.282831	0.0828129	0.11314	0.0993988	0.0136135	0.0128211	0.0312161	0.0495148	0.0198998	0.0520299	0.23989	0.0399699	0.0386494	0.120638	0.102522	0.0211989	0.0692817	0.183619	6.73229e-07	0.0434368
14	0.0891852	0.00968825	0.111148	0.161303	0.0532197	0.0992272	0.211788	0.123624	0.0486374	0.139405	0.106476	0.113924	6.73229e-07	0.0503806	0.123852	0.206193	0.0714636	0.14275	0.16357	0.0847646	0.00813918	0.0421433	0.0922877	0.155093	0.131892	0.0833544	0.168827	0.0389046	0.0150807	0.0668017	0.145978	0.0470721	6.73229e-07	0.0385154	0.216048	0.0294694	0.0196026	0.0484123	0.0365795	0.187627	0.0242731	0.0314704	0.019913	0.0908473	0.145742	0.0832179	0.232075	0.00612569	0.0858539
15	0.0941917	0.0450417	0.260383	0.0520335	0.096294	0.0649386	0.00957208	0.207027	0.232528	0.0755896	0.0399709	0.140236	0.09953	0.253265	0.179333	0.204633	0.166007	0.227485	0.0887215	0.0310987	0.105773	0.0588208	0.0398369	0.146702	0.101272	0.282362	0.16988	0.00231345	0.059318	0.0129205	0.0407411	0.0342093	0.10323	0.0124344	6.73229e-07	6.73229e-07	0.019243	6.73229e-07	0.0197573	0.0876175	0.0361431	0.00531471	0.010195	0.217106	0.0905639	0.125707	0.0806199	6.73229e-07	0.0664244
16	6.73229e-07	0.0466472	0.081123	6.73229e-07	0.0523315	0.0481417	0.120705	0.0734501	0.0665896	0.0580805	0.159286	0.145047	0.281924	0.175675	0.13359	0.116258	0.176025	0.130649	0.0876459	0.151359	0.223764	0.132437	0.236363	0.143947	0.149211	0.0468406	0.0809435	0.160224	0.0572344	0.073174	0.0832854	0.0474935	0.0974492	0.178875	0.0156652	0.0461199	0.130459	0.113284	0.0768325	0.202737	0.148941	0.0979834	0.108363	0.132095	0.234706	0.157272	0.0534921	0.049882	0.0216913
17	6.73229e-07	6.73229e-07	6.73229e-07	6.73229e-07	6.73229e-07	0.0532089	0.18458	0.0721916	0.106404	0.111148	0.340787	0.0456523	6.73229e-07	0.0337598	0.175279	0.112665	0.308848	0.122774	0.0464042	0.197991	0.0949231	0.276393	0.0780111	0.134306	0.0411662	0.211173	0.0201775	0.00190071	0.110404	0.113142	0.0815456	6.73229e-07	6.73229e-07	0.0411661	0.167717	0.0117353	0.0567417	0.00718264	0.0965991	0.0166988	0.058219	0.0731739	6.73229e-07	0.0381067	0.110669	0.0713216	0.0518491	0.0993835	0.0779876
18	0.00660295	0.123297	0.122083	6.73229e-07	0.13025	6.73229e-07	0.0704101	0.123849	0.019101	0.094861	0.232906	0.229147	0.121197	0.146781	0.149814	0.11486	0.063688	0.108047	0.0631062	0.117675	0.162332	0.0144498	0.196866	0.0530659	0.132532	0.184154	0.234006	0.0118928	0.163779	0.22343	0.0597534	0.0999878	0.0137195	0.0856861	0.0120913	6.73229e-07	0.0622641	0.101368	0.0113798	0.0514766	0.0663422	0.097926	0.0221007	0.0406585	0.150892	0.0763184	0.0399978	0.0604836	0.000484723
19	6.73229e-07	6.73229e-07	6.73229e-07	6.73229e-07	0.10597	0.0959886	0.0490214	0.185483	0.273872	0.105752	0.0431711	0.217545	0.0530171	0.140458	0.0518293	0.197362	0.134388	0.214059	0.0312794	0.0730402	0.182098	0.144813	0.202407	0.168445	0.11806	0.0956084	0.124449	0.137941	0.0945717	0.156362	0.0334277	0.0293497	0.112469	0.0561974	0.0063365	0.112313	0.038551	0.0820829	0.0913516	0.0786627	0.0547003	0.121977	0.0421822	0.0139624	0.0400226	0.0601117	0.0466538	0.000164798	0.199583
20	0.0132402	6.73229e-07	0.0046997	6.73229e-07	0.154865	0.118692	0.155072	0.239774	0.123991	0.0870407	0.0808487	0.011549	0.0869252	0.16526	0.243668	0.0639358	0.159283	0.151039	0.087957	0.00224533	0.172865	0.1808	0.209956	0.176291	0.135159	0.235548	0.128157	0.0833783	0.0602673	0.0899628	0.192946	0.123089	0.0580944	0.161755	0.10108	0.103181	0.0449111	0.0533522	0.00040425	0.0442947	0.00632394	0.0130268	0.115149	0.038927	0.108284	0.0134876	0.100883	0.181275	0.0227351
21	0.00500298	0.136277	0.2125	0.0044992	0.136861	0.192042	0.037693	0.141898	0.085801	0.00342997	6.73229e-07	0.0509272	0.0946659	0.135537	0.284632	0.184907	0.127064	0.210147	0.122673	0.212816	0.0920965	0.156555	0.0877986	0.0945031	0.0698708	0.14917	0.200633	0.110814	0.0112602	6.73229e-07	0.0998199	0.165177	0.0478025	0.0362061	0.242354	0.157601	0.0464003	6.73229e-07	0.0213879	0.166293	0.0024181	6.73229e-07	0.0743647	0.131882	0.243065	0.154003	0.0749686	0.00244013	0.10888
22	0.167147	0.0684541	0.00154319	0.0762479	0.0946615	0.168067	0.00648248	6.73229e-07	6.73229e-07	6.73229e-07	0.211184	0.133848	0.237907	0.27073	0.0718917	0.230937	0.255643	0.0761598	0.150055	0.223891	0.0728766	0.0230773	0.16599	0.300041	0.317793	0.0561332	0.0665549	0.177352	0.150139	0.102741	0.17241	0.118188	0.265191	0.275525	0.00801522	0.0728132	0.132292	0.117539	0.0249852	0.00201289	0.163038	0.0719111	0.0284735	0.0806283	0.0901222	0.0384113	0.0210423	6.73229e-07	6.73229e-07
23	0.0100968	0.124799	6.73229e-07	6.73229e-07	6.73229e-07	0.00701929	0.101027	0.24696	0.211562	0.0551049	0.0417244	0.142359	0.0851047	0.0780759	0.0743271	0.018672	0.305401	0.0807653	0.267546	0.170611	0.00732753	0.30855	0.285379	0.183597	0.146442	0.109277	0.142323	0.0370143	0.0582879	0.0764759	0.122484	0.113677	0.0670958	0.13011	0.0940557	0.0307507	0.0939206	0.155826	0.0594557	0.0496915	0.0641045	0.126879	0.127987	6.73229e-07	0.0469448	0.113007	0.0984803	0.107246	0.0490342
24	0.00672066	0.108216	0.0927767	0.203727	0.0651374	0.107863	6.73229e-07	0.0191524	0.144215	0.172457	0.104755	0.132431	0.219166	0.136482	0.129939	0.127187	0.172331	0.0530754	0.167227	0.163755	0.203876	0.178366	0.226723	0.182829	0.11225	0.261729	0.0417545	0.124786	0.0313637	0.140074	0.0648834	6.73229e-07	0.117741	0.0330652	0.157644	0.0849773	0.0851566	0.0451443	0.0919297	0.0281713	0.0720362	0.0592386	0.049215	0.175111	0.040329	0.0943571	0.00395341	0.0744187	0.040182
25	0.0544902	6.73229e-07	6.73229e-07	6.73229e-07	6.73229e-07	0.109345	6.73229e-07	6.73229e-07	0.0205121	0.226913	0.116525	0.100583	0.0938252	6.73229e-07	0.115265	0.162224	0.173979	0.27061	0.268493	0.328732	0.260923	0.209181	0.178303	0.179511	0.126372	0.153572	0.219634	0.175181	0.249	0.0670319	0.00568543	0.0899857	0.00971894	0.0331506	0.0312585	0.0192953	0.00999169	6.73229e-07	0.0967139	0.0439626	0.10275	0.0175462	0.0190753	0.114858	0.0717551	0.021571	6.73229e-07	6.73229e-07	0.111727
26	0.143782	0.0683086	6.73229e-07	6.73229e-07	0.00698261	0.119585	0.0197128	0.0725131	0.175922	0.0835083	0.165369	0.00398845	0.177019	0.0391571	0.134478	0.17461	0.181958	0.148898	0.10718	0.0551569	0.0836216	0.184007	0.206539	0.233399	0.288048	0.192202	0.0861137	0.104074	0.104831	0.127028	0.0514977	0.0691776	0.0761579	0.0866649	0.096271	0.0663854	0.0850229	0.0718236	0.0264875	0.0541769	0.100584	0.00215298	0.126373	0.021167	0.132127	0.0210245	0.116053	0.174153	0.237515
27	0.00671396	0.108059	0.128834	6.73229e-07	0.0161162	0.0973222	0.0986403	0.0190066	0.054697	0.146303	0.0250021	0.135899	0.021209	0.0273412	0.0313447	0.132099	0.00944529	0.113752	0.207572	0.17072	0.15843	0.176404	0.190458	0.300099	0.0333275	0.110071	0.0932274	0.141664	0.128273	0.225568	0.194634	0.0387796	0.202635	0.0913437	0.120278	0.151528	0.131743	0.0256231	0.0912646	6.73229e-07	0.0747809	0.0385739	0.133873	0.204535	0.0743172	0.0842351	0.0859937	0.069983	0.132827
28	0.0115924	6.73229e-07	6.73229e-07	0.0861754	0.298212	0.0852176	0.0229829	0.16912	0.002011	0.132688	0.137696	0.0549998	0.129845	0.209825	0.174713	0.246497	0.10133	0.333609	0.285111	0.11343	0.0771472	0.162409	0.30088	0.172781	0.235564	0.124412	0.165485	0.20263	0.138362	0.225277	0.103832	0.0846187	0.16009	0.0989369	0.0312514	0.112154	0.0761673	0.00181681	0.13728	0.0815865	0.109974	0.057062	0.0609992	0.0848389	0.0345343	0.0763884	0.0567958	0.113317	0.126906
29	6.73229e-07	6.73229e-07	0.121037	0.0756697	0.0645549	0.0288889	6.73229e-07	6.73229e-07	0.00463884	0.132247	0.189121	0.082869	0.226807	0.108132	0.0796312	0.275516	0.0679469	0.094304	0.125294	0.10733	0.174621	0.176191	0.124795	0.135153	0.229414	0.116636	0.126555	0.254374	0.218333	0.237303	0.0619216	0.107389	0.0570394	0.030409	0.0859085	0.0456752	0.0774536	0.219982	0.0277475	0.0363629	0.0449047	0.16027	0.138096	0.0808974	0.053132	0.0602732	0.0322679	0.141749	0.131738
30	0.129214	0.125006	0.118584	6.73229e-07	0.0260559	0.156496	0.023623	0.0658326	6.73229e-07	0.0113412	0.1039	0.0720735	0.116936	0.100087	0.137944	0.116059	0.0691859	0.165735	0.168593	0.317276	0.197295	0.0593307	0.174016	0.260692	0.357731	0.249756	0.197086	0.0942095	0.0578558	0.119161	0.166208	0.108413	0.0824383	0.0893511	0.0888943	0.149372	0.130744	0.0237739	0.127651	0.1896	0.0541268	0.0868472	0.0494817	0.105282	0.0633158	0.0679268	0.133639	0.195429	0.0831913
31	0.0375307	0.122268	6.73229e-07	0.114223	0.0484142	0.0287329	0.0250613	0.00210949	0.0827516	0.0033683	6.73229e-07	6.73229e-07	0.156079	0.125742	0.165157	0.216144	0.193257	0.162671	0.112552	0.0940584	0.148438	0.26569	0.267039	0.146818	0.273583	0.221538	0.0815843	0.139119	0.19906	0.139418	0.0542664	0.161695	0.011571	0.0559394	0.053378	0.0457991	0.147135	0.0838085	0.0901265	0.179165	0.0349135	0.146367	0.173065	0.0595079	0.0441228	0.0848863	0.0566949	0.134334	0.112724
32	6.73229e-07	0.00158201	0.103887	0.117968	0.0258785	0.0484498	6.73229e-07	0.194727	0.0973149	0.148896	0.222565	0.0636354	0.139683	0.103352	0.0991312	0.163843	0.100652	0.264274	0.251998	0.33797	0.265213	0.237163	0.308034	0.316907	0.115908	0.253418	0.291399	0.111998	0.338516	0.093713	0.0220104	0.103181	0.0424512	0.0303262	0.000464233	0.0182337	0.104373	0.0407649	0.0735617	0.124542	0.0927758	0.109504	0.039383	0.0250225	0.0381946	0.124572	0.16771	0.12144	0.0414196
33	0.180258	0.116359	0.0794258	6.73229e-07	6.73229e-07	0.00691304	0.124376	0.196692	0.0134652	6.73229e-07	0.00243399	0.101243	0.15944	0.0768807	0.0133855	0.0101544	0.324036	0.225608	0.116249	0.0598867	0.296036	0.39234	0.305745	0.370753	0.387494	0.308113	0.364585	0.217047	0.165626	0.196447	0.183752	0.105666	0.111827	0.0827042	0.115374	0.113149	0.120282	0.077178	0.0656509	0.14012	0.0569944	0.127805	0.0660378	0.179581	0.0374206	0.00844133	0.0860183	0.144808	0.267787
34	0.430601	0.173741	6.73229e-07	6.73229e-07	0.1091	0.0480453	0.0476714	6.73229e-07	0.0953427	6.73229e-07	0.109192	0.0436434	0.0884318	0.101026	0.123919	0.0951355	0.051895	0.136328	0.214106	0.170435	0.254743	0.272322	0.427673	0.520341	0.248683	0.249292	0.166216	0.143632	0.1401	0.26688	0.100057	0.238919	0.0437359	0.204816	0.101215	0.0592736	0.0207841	0.0222001	0.0926066	0.0387049	0.0497726	0.0440906	0.0265484	0.126987	0.0267766	0.159406	0.0356637	0.0797356	0.117262
35	0.0412931	0.0822638	0.0469166	0.112813	6.73229e-07	6.73229e-07	0.112984	0.0833179	0.176384	0.023576	0.121009	0.0060467	0.105644	0.0407054	0.163571	0.0772929	0.179462	0.100737	0.200876	0.186157	0.171417	0.214125	0.216386	0.227434	0.315854	0.138167	0.165218	0.319925	0.137515	0.167126	0.0957716	0.169832	0.0309665	0.124282	0.0856942	0.0407965	0.0642641	6.73229e-07	0.025542	0.0105051	0.0381275	6.73229e-07	0.0306738	0.0167532	0.0312688	0.0950442	0.0809146	0.0775271	0.219188
36	6.73229e-07	0.00972812	0.244537	0.113679	0.0423802	0.0955408	0.149443	6.73229e-07	0.0354705	0.0779241	0.094138	0.126971	0.0694461	0.0243387	0.0624989	0.22588	0.05299	0.190405	0.108335	0.287017	0.148283	0.267577	0.307122	0.267681	0.381608	0.217335	0.192675	0.3157	0.127574	0.15571	0.0659466	0.166141	0.148888	0.078637	0.0561226	0.121944	0.135366	0.0254301	0.175348	0.116123	0.05341	0.155159	0.108717	0.164496	0.151791	0.0864497	0.0935173	0.245045	0.177819
37	0.124428	0.244215	0.114907	0.234446	0.124082	6.73229e-07	0.0997865	6.73229e-07	6.73229e-07	0.0712631	0.0126294	6.73229e-07	0.165073	0.178981	0.161086	0.0767607	0.148211	0.18254	0.192259	0.165753	0.100759	0.120553	0.178006	0.401541	0.284852	0.378319	0.172462	0.209487	0.242955	0.138253	0.0572942	0.0920925	0.038367	0.116421	0.0804109	0.0377724	0.00422796	0.0251409	0.00141775	6.73229e-07	0.00145991	0.00137955	0.0453752	0.0942192	0.0474012	0.140303	0.238305	0.0781999	0.0853717
38	0.0392314	0.0664275	0.0618202	0.166237	0.00687794	6.73229e-07	0.0775024	0.0341873	6.73229e-07	0.0715941	0.14289	0.166259	0.0667638	0.21601	0.133466	0.0684605	0.216205	0.147578	0.167927	0.0941578	0.100787	0.354485	0.317393	0.14373	0.46126	0.418367	0.108235	0.283831	0.254225	0.221485	0.263194	0.107904	0.189531	0.104541	0.12628	0.152502	0.0177464	0.0405897	0.0541052	0.0380381	0.0806108	0.000100664	0.030351	0.0674026	0.110285	0.0917666	0.135254	0.157335	0.0596031
39	6.73229e-07	0.0219437	0.0243556	6.73229e-07	0.0866126	0.105616	0.0189165	6.73229e-07	0.0956165	0.0706375	0.0424414	0.0941598	0.0300069	0.0238948	0.0670873	0.102355	0.0810286	0.147751	0.164456	0.103039	0.0544517	0.4041	0.217918	0.257262	0.252879	0.311963	0.198238	0.215688	0.272398	0.185004	0.267651	0.13692	0.0666256	0.0439916	0.106537	0.026142	0.0158793	0.00981163	0.0556581	6.73229e-07	0.00260264	0.0687796	0.00822664	0.0536777	0.0287154	0.045421	0.10368	0.0789494	0.200002
40	6.73229e-07	0.103346	0.166726	0.099765	0.0251691	0.0850004	0.0499525	0.150335	0.0826215	0.0897254	6.73229e-07	6.73229e-07	0.0605543	0.0792868	0.151567	0.153886	0.185989	0.0935465	0.28093	0.259765	0.25025	0.320429	0.193282	0.41105	0.474856	0.268718	0.218954	0.173063	0.397092	0.244697	0.135018	0.145199	0.104769	0.0888962	0.0523462	0.0351208	0.11849	0.0137064	0.0459911	0.0674143	0.0310043	0.0517007	0.101605	0.0781883	0.084763	0.226123	0.212205	0.227076	0.353525
41	0.219023	6.73229e-07	6.73229e-07	6.73229e-07	6.73229e-07	0.0534279	0.00868541	6.73229e-07	0.270713	0.101925	0.0722542	6.73229e-07	0.0241751	0.162389	0.0225654	0.0795192	0.276934	0.196193	0.226712	0.187634	0.253853	0.0839759	0.370831	0.21547	0.316592	0.317197	0.202822	0.336736	0.264836	0.239375	0.168662	0.111086	0.111136	0.131206	0.0427442	0.0137696	0.0703481	0.0252503	0.0506448	0.0626622	0.0352835	0.0195296	0.065858	0.0571981	0.122181	0.159059	0.129433	0.235904	0.339621
42	0.0397453	6.73229e-07	0.116234	0.0408163	0.129447	0.158259	0.111011	0.0996477	0.00512238	6.73229e-07	0.00445675	6.73229e-07	0.102366	0.250058	0.138805	0.117286	0.0617771	0.0019085	0.0902486	0.060658	0.206412	0.217902	0.250956	0.392937	0.325088	0.319047	0.203139	0.259854	0.328786	0.232052	0.178331	0.285148	0.252861	0.128738	0.194395	0.0242908	0.0704152	0.0414015	0.0721678	0.11312	0.0262603	0.0641666	0.0514363	0.116645	0.0996893	0.0603621	0.160929	0.272458	0.190921
43	0.122566	6.73229e-07	6.73229e-07	6.73229e-07	6.73229e-07	0.148012	0.0600166	0.0841223	0.182919	0.0502858	0.233995	0.0200159	0.0144016	0.218829	0.169372	0.149857	0.0929868	0.0777855	0.0856493	0.107179	0.217072	0.203166	0.119038	0.235491	0.221379	0.410159	0.291981	0.332798	0.333276	0.238815	0.203856	0.121376	0.100394	0.0808414	0.112238	0.0970451	0.0698195	0.031323	0.0329804	0.0312862	0.0135954	0.0893673	0.00474468	0.115597	0.180203	0.0410423	0.0811036	0.301422	0.156095
44	0.108057	0.0802304	0.135463	0.0224442	6.73229e-07	6.73229e-07	0.0934562	0.175377	6.73229e-07	6.73229e-07	0.0804772	0.075892	0.0859126	0.156016	0.137795	0.148548	0.0379	0.039462	0.06703	0.134091	0.214357	0.30056	0.343636	0.387933	0.558441	0.452273	0.349031	0.314681	0.278603	0.344773	0.270321	0.303532	0.209516	0.178181	0.0911129	0.0535444	0.0572279	0.0966322	0.0887109	0.0304331	0.0562817	0.134525	0.0503115	0.0710864	0.0882548	0.167431	0.123731	0.285409	0.276769
45	0.225712	6.73229e-07	0.16739	0.00130882	0.0705362	0.140033	0.194913	0.14742	0.0881886	6.73229e-07	6.73229e-07	0.139501	0.0131992	0.0668418	0.0110317	0.0507607	0.118525	0.117538	0.0700434	0.043755	0.0816065	0.110854	0.178613	0.220001	0.326123	0.484121	0.400809	0.397568	0.414318	0.520734	0.34128	0.292776	0.18206	0.159181	0.137608	0.0545275	0.0730117	0.0418516	0.00118684	6.73229e-07	6.73229e-07	0.079079	0.0731213	0.127632	0.147477	0.124423	0.186016	0.214856	0.276909
46	6.73229e-07	0.0796786	0.193083	0.0228683	0.26728	0.0689495	0.118266	6.73229e-07	0.109532	0.0494048	0.0292286	0.135386	0.18031	0.0510565	0.124294	0.0653282	0.0452151	0.0720806	0.0962291	0.100369	0.0776708	0.276329	0.155249	0.425184	0.401496	0.50466	0.377386	0.41954	0.375725	0.285592	0.370146	0.293101	0.100641	0.143866	0.1466	0.128691	0.165639	0.100636	0.0691516	0.0486936	0.0878694	0.214761	0.057595	0.161874	0.0301743	0.172969	0.206447	0.23483	0.246672
47	0.20126	0.0645705	0.0522967	0.150172	6.73229e-07	6.73229e-07	0.19299	0.0177979	0.115578	0.0834594	0.039554	0.00557376	6.73229e-07	0.0931178	0.151844	0.166497	0.0591661	0.142628	0.0481856	0.0609442	0.151064	0.162481	0.307008	0.407153	0.36704	0.44296	0.390079	0.384494	0.331015	0.242697	0.323732	0.10877	0.164639	0.211784	0.201664	0.127892	0.086705	0.122819	0.0804726	0.0456679	0.111115	0.0919819	0.141513	0.173004	0.148516	0.119578	0.112668	0.209455	0.347399
48	0.262725	6.73229e-07	0.0904545	0.0720629	0.104649	0.0454918	0.0735503	0.103035	0.0383046	0.0829953	0.00421212	0.0434375	0.0952605	0.0427312	0.00611217	0.0632701	0.0860168	0.0937135	0.139066	0.113399	0.174069	0.23596	0.288818	0.338772	0.541763	0.392638	0.338003	0.353006	0.242	0.333488	0.205555	0.245523	0.119928	0.102071	0.185091	0.0640715	0.0847682	0.150323	0.0692137	0.13112	0.147434	0.0747784	0.127678	0.072855	0.0911657	0.143184	0.194944	0.239285	0.408174
49	0.217193	0.320993	0.0116203	0.144582	0.0847912	0.0746335	0.0233813	0.0776428	0.0182651	6.73229e-07	0.111633	0.0686484	0.0285467	0.0320527	0.0238969	0.0245117	6.73229e-07	0.0731255	0.0710817	0.103631	0.219006	0.0994271	0.266032	0.439856	0.4083	0.426264	0.184493	0.352668	0.440239	0.350098	0.355895	0.410629	0.202481	0.191961	0.16039	0.236398	0.0722389	0.0833703	0.0863994	0.0295534	0.0290213	0.0913374	0.162577	0.114651	0.180603	0.34536	0.243628	0.299754	0.283851
50	0.0422095	0.0439334	0.0754792	6.73229e-07	0.00612698	0.110061	0.00572358	6.73229e-07	0.0301326	0.00704371	0.111704	0.082381	0.0687003	0.0331536	0.192031	0.051617	0.138727	0.105623	0.0404372	0.0584731	0.0936139	0.298602	0.331051	0.204981	0.297862	0.405208	0.474422	0.499347	0.493977	0.411185	0.352784	0.24193	0.149512	0.314949	0.15491	0.0998365	0.0841455	0.0570212	0.0890144	0.11106	0.0328583	0.084083	0.145529	0.153487	0.172412	0.165059	0.176278	0.458051	0.511473
51	0.105374	0.202364	0.132827	0.0390034	0.0835259	0.0985628	0.0446866	0.279631	0.0807638	0.00258987	0.0662505	0.00192003	0.0712279	0.0417337	6.73229e-07	0.0691087	0.0861111	0.000316653	0.134284	0.111296	0.149028	0.289924	0.201829	0.293866	0.199513	0.353262	0.348037	0.36708	0.585668	0.285327	0.405803	0.35641	0.289062	0.171693	0.118163	0.188865	0.0948964	0.0430871	0.150154	0.119574	0.139196	0.0412509	0.129305	0.182498	0.253565	0.265514	0.391472	0.347034	0.536498
52	0.00571616	6.73229e-07	0.111925	6.73229e-07	0.024105	0.304349	0.157689	0.00215933	0.214732	0.00255095	6.73229e-07	6.73229e-07	6.73229e-07	6.73229e-07	6.73229e-07	0.181736	0.0926784	0.109261	0.0712205	0.127834	0.138695	0.141945	0.0523843	0.113564	0.181569	0.49193	0.584291	0.545308	0.539719	0.273238	0.396323	0.317979	0.343433	0.288245	0.21611	0.127095	0.0816511	0.152581	0.161383	0.166302	0.132431	0.107845	0.0824781	0.196165	0.274923	0.348106	0.341191	0.34415	0.260628
53	0.0435867	6.73229e-07	6.73229e-07	6.73229e-07	0.00600681	0.108837	0.00564297	0.016925	0.0699558	0.270554	0.0376072	6.73229e-07	6.73229e-07	6.73229e-07	0.00490079	0.0541686	0.121143	0.0308929	0.101379	0.168764	0.131958	0.0996763	0.246698	0.278871	0.201622	0.352296	0.381535	0.302658	0.306863	0.362738	0.400546	0.375802	0.354875	0.173056	0.267303	0.235485	0.170022	0.193368	0.0832163	0.0806928	0.0986431	0.188788	0.200901	0.25907	0.19567	0.303875	0.23399	0.457105	0.486031
54	0.0915967	0.140001	0.11046	6.73229e-07	6.73229e-07	0.231134	0.0489844	0.0479386	6.73229e-07	6.73229e-07	6.73229e-07	0.0878706	0.0722209	0.0309059	0.022826	0.0376836	0.140475	0.00831925	0.177324	0.0884644	0.0990328	0.162473	0.142648	0.294285	0.203034	0.289564	0.364781	0.381577	0.374552	0.510851	0.446858	0.444909	0.244835	0.321881	0.195714	0.2411	0.104368	0.227393	0.206785	0.185662	0.171403	0.167878	0.211629	0.194129	0.245847	0.328344	0.492243	0.514066	0.466179
55	0.272316	0.0629198	0.0856127	0.127907	6.73229e-07	6.73229e-07	6.73229e-07	0.104771	0.032134	0.134352	0.174351	6.73229e-07	0.0911846	0.126557	0.0897526	0.106248	0.115636	0.143593	0.22295	0.0441412	0.0210638	0.0722208	0.0852508	0.201394	0.347812	0.362656	0.555558	0.349984	0.539188	0.487434	0.451717	0.427777	0.338536	0.440963	0.274475	0.35157	0.232027	0.236383	0.223002	0.162765	0.240394	0.202122	0.250458	0.338701	0.367058	0.473764	0.327843	0.413123	0.450271
56	6.73229e-07	0.00810853	0.281921	0.211867	0.0494705	0.0424076	6.73229e-07	0.0283287	0.0954423	6.73229e-07	6.73229e-07	0.0704121	0.0655519	0.148682	0.118416	0.0975903	6.73229e-07	0.000215306	0.0675124	0.0621217	0.0756301	0.0965923	0.145246	0.147226	0.43259	0.301589	0.33183	0.48067	0.402251	0.434037	0.342654	0.544132	0.523737	0.462886	0.344573	0.206646	0.212379	0.142866	0.166202	0.246375	0.136445	0.167672	0.210961	0.283807	0.300842	0.283749	0.27306	0.382672	0.279291
57	0.121626	0.115058	0.319688	0.0464268	0.0138391	0.102979	0.0876356	0.155582	0.377181	0.0584627	0.132707	0.00591992	0.0650516	0.00266367	0.136589	0.0516392	6.73229e-07	6.73229e-07	0.0202048	0.122065	0.0515041	0.134073	0.228383	0.119069	0.219402	0.304989	0.407865	0.601199	0.569566	0.550675	0.463297	0.507013	0.505742	0.312998	0.367259	0.332908	0.313646	0.166372	0.141517	0.205747	0.187024	0.15462	0.245141	0.290493	0.27826	0.41376	0.439837	0.503603	0.536195
58	0.25	0.212111	0.0898759	0.121044	0.0337884	0.09672	0.0225413	6.73229e-07	6.73229e-07	6.73229e-07	0.0269957	0.0353182	6.73229e-07	0.064925	0.0944982	0.0718744	6.73229e-07	6.73229e-07	0.0472556	0.127555	0.140305	0.171504	0.146596	0.220381	0.272653	0.394134	0.333836	0.429256	0.333259	0.453243	0.523219	0.479795	0.445435	0.492359	0.260807	0.312195	0.276167	0.239459	0.16093	0.219212	0.186761	0.197352	0.287504	0.396777	0.453887	0.470992	0.505921	0.464979	0.447393
59	0.150334	0.170143	0.00457693	6.73229e-07	0.0999335	0.0434854	0.0426622	0.0278716	0.0144005	0.0670208	0.122293	0.121571	0.0897726	0.0943818	0.0744862	0.115625	0.105015	0.118454	0.128636	0.0789362	0.106081	0.0979157	0.0716178	0.184711	0.178335	0.335823	0.335396	0.309489	0.472905	0.568992	0.479672	0.513403	0.495911	0.576523	0.374992	0.276135	0.273689	0.197632	0.231773	0.24163	0.183695	0.211851	0.27662	0.251871	0.345233	0.376843	0.513602	0.495413	0.512835
60	0.240275	0.112859	6.73229e-07	0.0685183	0.0920791	0.10334	0.062379	0.0732565	0.0442851	6.73229e-07	0.159254	0.0771622	0.0138344	0.0924645	0.0102213	0.0309732	0.0403947	0.0633457	0.0408175	0.0323314	0.0634391	0.0762247	0.083428	0.196149	0.174898	0.214978	0.34707	0.419451	0.392775	0.382622	0.405456	0.505094	0.429923	0.451772	0.353745	0.443968	0.340198	0.391908	0.245407	0.177111	0.272188	0.342472	0.388712	0.490235	0.406256	0.47374	0.515167	0.568859	0.362317
61	6.73229e-07	6.73229e-07	0.0589829	0.178772	0.0026653	0.0362695	0.0676569	0.205126	0.0481706	0.206148	0.00718524	0.0588221	0.173129	0.0141837	0.0540736	6.73229e-07	6.73229e-07	0.0404626	0.0444818	0.0449091	0.0912117	0.193262	0.132562	0.135809	0.184109	0.232125	0.404141	0.488553	0.527719	0.508051	0.428898	0.555174	0.478592	0.528317	0.453733	0.437086	0.421551	0.36855	0.321238	0.337716	0.297389	0.345882	0.429037	0.467978	0.496253	0.453344	0.552518	0.465676	0.559908
62	0.293059	0.0978565	0.0063667	6.73229e-07	6.73229e-07	0.0943745	6.73229e-07	0.0274542	0.12988	6.73229e-07	6.73229e-07	6.73229e-07	0.0114384	0.0440285	0.0650921	0.036595	0.00764385	0.025349	0.0151853	0.098536	0.0620123	0.0567982	0.0618267	0.209321	0.317088	0.213761	0.475846	0.489258	0.527592	0.535514	0.510956	0.622935	0.468277	0.479166	0.530831	0.3583	0.450586	0.360903	0.41074	0.437364	0.408256	0.353813	0.405098	0.406695	0.511661	0.435757	0.571226	0.538173	0.533538
63	0.0891827	0.0231378	6.73229e-07	6.73229e-07	6.73229e-07	0.0359266	0.119618	0.102801	0.0713144	0.0756409	0.0444672	6.73229e-07	0.0453596	0.0419327	0.0819067	0.0242312	0.160802	0.0618322	0.0827067	6.73229e-07	0.0309333	0.0883671	0.0563308	0.182336	0.159025	0.203403	0.325276	0.454571	0.327043	0.489572	0.57921	0.464016	0.548218	0.507547	0.512437	0.42007	0.422155	0.441203	0.373886	0.421676	0.375461	0.359305	0.435782	0.524067	0.520849	0.572153	0.58103	0.508918	0.471247
64	6.73229e-07	0.112832	0.083164	0.0919655	0.0329657	6.73229e-07	0.189799	0.0271503	0.283636	6.73229e-07	0.07359	0.126496	0.0604413	0.0537731	0.118931	6.73229e-07	0.0183116	0.0824953	0.0084957	4.32142e-05	0.0198477	0.121623	0.0949042	0.0505272	0.143181	0.271031	0.351715	0.402007	0.569667	0.417313	0.451113	0.477253	0.556506	0.55977	0.450698	0.48425	0.505064	0.447859	0.391386	0.446059	0.389261	0.439423	0.463873	0.458523	0.526022	0.578944	0.593185	0.535695	0.515174
65	0.00521183	6.73229e-07	6.73229e-07	0.102235	0.0214682	6.73229e-07	6.73229e-07	6.73229e-07	6.73229e-07	0.079504	0.0660558	0.0687068	6.73229e-07	6.73229e-07	0.0419863	0.0485042	0.0749975	0.003189	0.0342203	0.0805456	0.0499011	0.00723946	0.0319455	0.0470248	0.137752	0.211664	0.346132	0.444032	0.395591	0.375823	0.496341	0.568673	0.52842	0.598323	0.609638	0.528655	0.557844	0.398183	0.38482	0.406553	0.387073	0.408148	0.478347	0.429195	0.512575	0.607037	0.510208	0.490403	0.483763
66	6.73229e-07	0.00809033	0.203711	0.101882	0.144113	0.0407269	0.0933794	0.0815697	0.148992	0.075553	0.0350816	0.0897414	0.305936	0.0436235	6.73229e-07	0.000873568	0.0390601	0.0519445	0.0507805	0.118529	0.0625927	0.0217355	0.0614577	0.118661	0.198603	0.361638	0.276857	0.315306	0.428803	0.528559	0.55992	0.460689	0.597294	0.620968	0.567897	0.621201	0.518684	0.457469	0.508752	0.546093	0.442692	0.463935	0.571761	0.543333	0.618475	0.503987	0.468944	0.455143	0.419395
67	0.0881098	0.0228261	0.0093793	0.0734644	0.0097357	0.184902	6.73229e-07	6.73229e-07	0.00199691	0.137093	0.087172	0.043406	0.0589706	0.0332031	0.0679071	0.0345043	6.73229e-07	0.0750998	0.0120185	0.0377875	0.0689435	0.0658614	0.0479496	0.179989	0.268616	0.291535	0.260457	0.308128	0.475047	0.568083	0.576467	0.531977	0.552604	0.55439	0.623351	0.577022	0.526762	0.523572	0.485879	0.35503	0.429966	0.538808	0.52591	0.610021	0.56639	0.540924	0.54443	0.507834	0.453781
68	0.356127	0.335345	0.0448175	0.254102	0.0664981	0.0699817	0.117734	0.00323959	6.73229e-07	0.0737134	0.069052	6.73229e-07	6.73229e-07	6.73229e-07	0.0186126	0.0711268	0.127057	0.0553593	0.0167866	0.0424881	0.0727915	0.112204	0.112157	0.127567	0.190627	0.248272	0.265451	0.27914	0.510544	0.472144	0.502783	0.480791	0.575843	0.521139	0.570521	0.676242	0.674719	0.520954	0.523623	0.572085	0.468866	0.585442	0.611837	0.606574	0.596412	0.616436	0.538725	0.511636	0.585847
69	6.73229e-07	0.00808487	0.132393	0.285813	0.0930242	6.73229e-07	0.0266384	0.0483279	0.0961847	0.00188928	0.0343754	0.00470669	0.0592294	6.73229e-07	0.00839051	0.0375195	0.0332627	0.0358628	6.73229e-07	0.0414113	0.0971284	0.0785156	0.0637485	0.153947	0.157323	0.17164	0.18826	0.462048	0.451408	0.467691	0.510021	0.602796	0.599699	0.63211	0.583334	0.611488	0.684789	0.665658	0.539093	0.497507	0.479829	0.650891	0.661276	0.607023	0.605998	0.636351	0.582673	0.600935	0.592376
70	0.0066266	0.0945048	0.00599325	0.0999973	6.73229e-07	6.73229e-07	6.73229e-07	0.0814791	0.0748742	0.177662	0.0750535	0.0627598	0.0105433	0.0411441	0.103634	0.098577	0.0355138	0.00293823	0.0632257	0.0528323	0.0302601	0.0373079	0.0627527	0.103443	0.199207	0.182912	0.145013	0.324824	0.453315	0.52268	0.470582	0.642692	0.598944	0.521995	0.592565	0.670646	0.709936	0.663561	0.676275	0.610628	0.631882	0.669583	0.646178	0.653382	0.639499	0.605553	0.542682	0.490057	0.435915
71	0.0703302	0.129663	0.0359045	0.00708597	0.21451	0.0388098	6.73229e-07	0.00211835	0.0658671	0.0768173	0.173775	0.079996	0.030451	0.124815	6.73229e-07	0.00638428	0.0462639	6.73229e-07	0.0320652	0.00385279	0.0268307	0.04506	0.0807754	0.0926989	0.167861	0.127919	0.160009	0.295948	0.476181	0.471741	0.541923	0.442656	0.563958	0.61373	0.633193	0.638662	0.596874	0.71094	0.641618	0.612392	0.603101	0.618516	0.694895	0.647748	0.615572	0.551428	0.554185	0.537526	0.509569
72	0.0335459	0.0566411	0.0888939	0.088355	0.00903586	0.0454825	0.108147	0.00977186	0.132108	6.73229e-07	0.00232084	0.0997474	0.116956	0.0643207	6.73229e-07	0.00459698	0.0775821	0.0248463	0.00862496	0.0392791	0.115603	0.0261658	0.0765414	0.102428	0.0786039	0.203198	0.170711	0.315274	0.439978	0.383818	0.443766	0.530837	0.524259	0.56348	0.595859	0.663967	0.71927	0.68816	0.67928	0.657112	0.705108	0.593529	0.746571	0.664394	0.591628	0.500147	0.585767	0.40303	0.523873
73	0.0247704	0.0934854	0.314373	0.161194	0.194126	0.00228887	0.144023	0.00293587	0.00173893	6.73229e-07	0.063105	0.117985	0.00179242	0.168591	0.0588674	0.0164628	0.00367015	0.0768068	0.0546246	0.0601592	0.0472067	0.10876	0.076785	0.0998572	0.155404	0.0943186	0.217364	0.277462	0.303621	0.376338	0.469705	0.542077	0.419782	0.596467	0.641257	0.601344	0.669152	0.691895	0.739875	0.702455	0.719128	0.667401	0.656222	0.633095	0.663469	0.516774	0.514385	0.480753	0.462712
74	0.170983	0.0204166	6.73229e-07	0.0909053	0.0516077	0.0735637	0.112402	0.149265	0.00356688	6.73229e-07	6.73229e-07	6.73229e-07	0.019978	0.0245692	0.0574369	0.115922	0.0607191	0.0281144	0.098694	0.123948	0.0351821	0.0335147	0.0731826	0.138788	0.119281	0.112361	0.172226	0.256406	0.398102	0.307047	0.557405	0.594879	0.574344	0.597355	0.619619	0.735401	0.759389	0.697577	0.729239	0.666379	0.734989	0.706609	0.682324	0.604875	0.619279	0.583789	0.578163	0.410736	0.411698
75	0.0918857	0.0842287	0.0471123	0.0389205	0.0390963	0.035266	6.73229e-07	0.148066	0.172706	0.0913666	0.0641751	0.124275	0.00860552	0.101052	0.125419	0.116324	0.0327316	0.106699	0.0598414	0.0500356	0.0651577	0.0368179	0.0315296	0.116805	0.0710204	0.147788	0.25324	0.262305	0.358625	0.518154	0.514711	0.531916	0.427628	0.604963	0.602171	0.64742	0.66908	0.700839	0.697359	0.811542	0.695006	0.633509	0.718929	0.685917	0.627412	0.604765	0.52746	0.394272	0.490144
76	6.73229e-07	0.17516	0.0821652	0.0175472	0.0044773	0.153125	0.120242	0.0302084	0.0584844	0.0220575	0.15189	0.0365843	0.120861	0.0698223	0.0998172	0.0182621	0.017876	0.0372913	0.0736241	0.0207491	0.0408224	0.0699262	0.049897	0.0691176	0.0714715	0.138833	0.233855	0.222027	0.265891	0.377024	0.419886	0.500627	0.490749	0.549492	0.569655	0.625321	0.693251	0.709628	0.696817	0.771036	0.704359	0.695422	0.67394	0.583039	0.592271	0.498087	0.516025	0.475807	0.402836
77	0.179212	0.111982	0.0309602	0.0571751	0.040749	0.162713	0.125712	0.0335902	0.0527674	6.73229e-07	6.73229e-07	0.0820358	0.0575384	6.73229e-07	0.00992018	0.0128772	0.0168411	0.0235702	0.0110375	0.0108869	0.0431183	0.0375299	0.0493468	0.0781135	0.0835086	0.0405033	0.172563	0.180914	0.373372	0.361717	0.481301	0.518228	0.506911	0.563072	0.585561	0.613897	0.638847	0.678709	0.654075	0.62601	0.695272	0.637659	0.624153	0.620877	0.567453	0.53958	0.557757	0.388869	0.41522
78	0.0712087	0.0197015	0.0438969	0.069374	6.73229e-07	6.73229e-07	0.0163642	0.10516	0.0996936	6.73229e-07	0.0168721	0.0166624	0.104312	0.0230658	0.0730289	0.0496565	0.0239126	0.03755	0.0518399	0.0123155	0.0278692	0.0510114	0.0468886	0.0531378	0.10224	0.119491	0.125363	0.206872	0.336979	0.389372	0.469936	0.497306	0.523973	0.56029	0.535228	0.543692	0.657228	0.613658	0.699579	0.696684	0.761569	0.586561	0.589574	0.615628	0.540636	0.405788	0.481229	0.449772	0.335755
79	0.0868786	0.22289	0.0720572	0.0548338	0.0254406	0.0725612	0.0857227	0.0653371	0.00452739	0.0965085	0.0116009	0.00225081	0.0458517	0.0601799	0.0377455	0.129631	0.0287693	0.0649141	0.0673926	0.0218969	0.0377982	0.0161282	0.0216331	0.0514142	0.0704844	0.0729823	0.13394	0.250215	0.305323	0.270029	0.472841	0.454536	0.455536	0.555742	0.540088	0.54483	0.639883	0.648198	0.621325	0.574343	0.597534	0.674871	0.594149	0.51722	0.467856	0.510292	0.513251	0.496945	0.315084
80	0.028424	0.0307339	0.0614009	0.124208	0.0911386	0.0894951	0.0558996	0.0487133	0.0728524	6.73229e-07	0.07157	0.0247933	0.016797	0.127582	0.0468295	0.0344645	0.023412	0.0553275	0.0407756	0.0453978	0.0421552	0.0251298	0.0636335	0.0127724	0.0399701	0.0650198	0.136182	0.186914	0.259568	0.310756	0.32881	0.429035	0.526503	0.49552	0.553805	0.492512	0.620988	0.63306	0.597884	0.61999	0.610879	0.644515	0.565055	0.519615	0.474985	0.465024	0.452632	0.467902	0.503387
81	0.0488441	0.0637196	0.00322189	6.73229e-07	6.73229e-07	0.0685947	6.73229e-07	0.0775767	0.208721	0.0544997	0.0154816	0.0131041	0.0164006	0.0310192	0.0299875	0.00357988	0.0342992	0.0965914	0.0483548	0.0386367	0.0196291	0.0166559	0.012144	0.110717	0.0795696	0.0555323	0.104751	0.18803	0.279177	0.367269	0.401906	0.514413	0.525944	0.434291	0.48522	0.4781	0.554135	0.551684	0.555108	0.607406	0.549184	0.548733	0.494419	0.531407	0.568157	0.417755	0.457935	0.440295	0.484137
82	0.0586158	0.00775333	0.166362	0.170466	0.209537	0.0341565	0.0413794	0.0208716	0.0686304	0.0847135	0.0173132	0.0587525	0.0388137	0.0800941	0.0774542	0.0446604	0.08869	0.100317	0.0478912	0.0583166	0.0181704	0.011441	0.00216565	0.0299872	0.0187444	0.0558094	0.139315	0.0806387	0.184006	0.300444	0.361878	0.378771	0.462526	0.401549	0.475566	0.408753	0.480306	0.474399	0.514455	0.503005	0.555625	0.467897	0.425944	0.458589	0.382926	0.414408	0.463776	0.404409	0.376962
83	0.0951788	0.00105519	0.0926688	0.0627185	0.0156876	0.0480986	0.111188	0.110661	0.0859907	0.134474	0.123793	0.0231022	0.00438594	0.0277425	0.0658021	0.0539522	0.0682059	0.0671145	0.0470298	0.0313357	0.0401751	0.0154552	0.0410344	0.0249574	0.0233097	0.0440028	0.0850556	0.178183	0.203594	0.268657	0.379896	0.345291	0.316259	0.428563	0.474699	0.431342	0.529221	0.446369	0.509746	0.423189	0.489776	0.49924	0.455444	0.448463	0.415626	0.446022	0.392091	0.288555	0.310233
84	0.0160009	0.0643011	0.065971	0.069101	6.73229e-07	6.73229e-07	0.0144702	0.0591918	0.110858	0.158153	0.0489444	0.043732	0.0732505	0.00399159	0.0168117	0.0525907	0.0506272	0.0214457	0.0593751	0.00981772	0.0279654	0.0062681	0.0295573	0.0426584	0.0337762	0.0598221	0.121798	0.131764	0.193991	0.264467	0.299738	0.426317	0.456639	0.451079	0.42667	0.471083	0.481937	0.440813	0.48806	0.49943	0.504739	0.410204	0.433495	0.492928	0.358374	0.384184	0.389628	0.385885	0.31692
85	0.187117	0.0986419	0.00371759	6.73229e-07	0.100265	0.0475988	0.00460612	6.73229e-07	0.00122388	0.118222	0.0233296	6.73229e-07	0.0143563	0.0886208	0.0301434	0.0588395	0.0232615	0.0661295	0.0825806	0.076367	0.0291357	0.0231468	0.0333514	0.0259387	0.0488607	0.0767228	0.106543	0.168521	0.183226	0.231728	0.270898	0.327814	0.446437	0.435895	0.436573	0.485885	0.449661	0.382597	0.344605	0.404986	0.308481	0.367827	0.439846	0.444868	0.411547	0.388672	0.425703	0.321818	0.25552
86	0.104939	0.182498	0.0746105	0.0289682	0.1609	0.125905	0.101625	0.0185583	0.00817154	0.01227	0.0838671	0.054283	0.0746508	0.080803	0.0289934	0.0315646	0.020919	0.0336422	0.0484402	0.00577618	0.0382129	0.00985352	0.0520278	0.0448708	0.1041	0.0136877	0.0910894	0.147812	0.155002	0.267281	0.345243	0.345383	0.332719	0.406836	0.409453	0.397137	0.419871	0.307138	0.375609	0.410281	0.374167	0.352776	0.328521	0.409194	0.417745	0.331028	0.39424	0.297537	0.256675
87	0.094145	6.73229e-07	0.0981958	0.0272216	0.019039	6.73229e-07	0.0313568	0.140222	0.0572306	0.000508843	0.0600596	0.0616958	0.0659117	0.0382913	0.0500284	0.0432785	0.0123813	6.73229e-07	0.0145256	0.0123158	0.0471223	0.0503291	0.0165454	0.0424129	0.0729408	0.0967532	0.0837765	0.108798	0.182373	0.266477	0.271926	0.319165	0.415295	0.383882	0.429652	0.402608	0.378494	0.350092	0.321374	0.364566	0.343997	0.319779	0.370628	0.410088	0.388259	0.406926	0.393896	0.375353	0.257699
88	0.12446	6.73229e-07	0.0714802	0.082221	0.0190161	0.00134851	0.0579762	0.00172962	0.0310332	0.0377855	0.0335484	0.0434311	0.0512149	0.056698	0.124353	0.0191421	0.0483378	0.0689101	0.0295055	0.00917831	0.0250468	0.0485066	0.0260555	0.0122113	0.00586176	0.0411811	0.0399591	0.100795	0.143967	0.212465	0.285252	0.294082	0.40941	0.397305	0.399202	0.328929	0.325123	0.262596	0.325467	0.328577	0.303866	0.246966	0.317207	0.367477	0.350914	0.40351	0.318714	0.266523	0.26408
89	0.0876963	0.0464738	0.222359	0.0707294	0.129064	0.111011	0.0892118	0.0271564	0.0199729	0.035542	0.0299843	0.0645931	0.0116506	0.0234762	0.0257215	0.0771649	0.0325593	0.0603955	0.00399324	0.0214222	0.0547937	0.0174394	0.0301199	0.0798568	0.0810615	0.0426216	0.0780162	0.0674497	0.127825	0.165287	0.224739	0.289704	0.350024	0.420063	0.333716	0.37646	0.323315	0.268092	0.275001	0.196963	0.248888	0.256084	0.300593	0.336679	0.333662	0.316703	0.334331	0.263191	0.194283
90	0.11127	0.0518386	0.0284786	0.11055	0.136955	0.109465	0.0425596	0.0876474	0.147967	0.0388855	0.134392	0.00333126	0.00851476	0.0475407	0.0383764	0.0720146	0.0460108	0.0510874	0.0107063	0.0531181	0.0291551	0.0163923	0.0336254	0.0275605	0.0149728	0.0348448	0.0774029	0.148844	0.159247	0.144356	0.180145	0.251838	0.347826	0.287939	0.339352	0.322866	0.392416	0.285622	0.248333	0.251345	0.250225	0.276969	0.351007	0.398647	0.33087	0.337443	0.316965	0.240657	0.19311
91	0.0706985	0.0450985	6.73229e-07	0.0539775	0.0358419	0.101616	0.0977659	6.73229e-07	0.0156237	0.0561938	0.0751831	0.0616068	0.0804708	0.110723	0.019496	0.072853	0.0245739	0.0456132	0.0222612	0.0673152	0.0230754	0.018343	0.0133773	0.0316552	0.0404315	0.0785805	0.0894324	0.0687061	0.0843448	0.13019	0.222575	0.242699	0.29555	0.311519	0.381614	0.367313	0.353346	0.279981	0.287741	0.232516	0.293223	0.289049	0.31188	0.305104	0.331941	0.306575	0.276171	0.239583	0.25524
92	0.0209731	0.0200732	0.064185	0.022347	0.053194	0.077411	0.0144485	0.041901	0.0532673	0.039467	0.0702067	0.0413688	0.102424	0.0806791	0.0824878	0.0554422	0.0460762	0.0630993	0.0513137	0.0482026	0.0394024	0.0715602	0.0385539	0.0272239	0.0655205	0.0627742	0.0655889	0.0626226	0.0717108	0.159631	0.216623	0.313551	0.373355	0.345572	0.380245	0.389675	0.333057	0.214162	0.26822	0.251009	0.229077	0.250714	0.291062	0.346441	0.325473	0.288459	0.28498	0.196245	0.146244
93	0.0757612	6.73229e-07	6.73229e-07	6.73229e-07	0.0123638	0.115859	0.0490297	0.0511235	0.11292	0.0297216	0.0122887	0.0486081	0.064991	0.100028	0.0707828	0.0370373	0.0779793	0.0737838	0.0551883	0.0323062	0.0103848	0.0230206	0.0381043	0.0241105	0.0644322	0.0516935	0.059276	0.0741558	0.0929579	0.106592	0.159191	0.225251	0.257201	0.326367	0.329331	0.360185	0.350934	0.234386	0.237059	0.197647	0.204974	0.290458	0.338685	0.359358	0.369407	0.346078	0.298163	0.22108	0.179859
94	0.104299	0.0853386	0.0758122	0.140825	0.0055359	0.0179218	0.061196	0.0657639	0.0994927	0.0521341	6.73229e-07	0.0358759	0.033082	0.00973729	0.0585677	0.0203936	0.0872795	0.0492361	0.0395135	0.0382245	0.0567398	0.0253616	0.027102	0.0286034	0.0526408	0.0299616	0.0280821	0.0643304	0.106423	0.116566	0.183946	0.260345	0.343396	0.336376	0.333336	0.33089	0.346485	0.213783	0.214128	0.23961	0.224012	0.246536	0.290411	0.345754	0.371991	0.330099	0.256635	0.188996	0.153315
95	0.123203	0.0999821	0.0257814	0.0930491	0.0942422	0.116892	0.0188908	0.0998955	0.0583997	0.122527	0.0448988	0.122032	0.0485908	0.0447745	0.109331	0.0357323	0.0617655	0.108097	0.0523735	0.042416	0.0250447	0.052707	0.0408281	0.0279909	0.0471854	0.0566363	0.0537815	0.0826751	0.107192	0.119664	0.174753	0.245785	0.28519	0.35121	0.266058	0.354731	0.358016	0.266284	0.286723	0.215179	0.211563	0.335477	0.330462	0.375046	0.367983	0.364588	0.257398	0.182097	0.162507
96	0.0094343	0.0993969	0.109851	0.0337926	0.076469	0.137531	0.0246996	0.0738552	0.0305089	0.0385743	0.0698693	0.114751	0.0910977	0.081763	0.0667569	0.037983	0.0550671	0.0360641	0.0475298	0.0454067	0.0394315	0.0105209	0.0286623	0.0400931	0.0260028	0.0461777	0.0467809	0.0822621	0.0827432	0.140863	0.18376	0.16507	0.244592	0.245356	0.249098	0.320148	0.348521	0.262338	0.200098	0.142644	0.203189	0.278568	0.342377	0.359305	0.373631	0.332238	0.236204	0.222071	0.137916
97	0.110118	0.0603475	0.0289659	6.73229e-07	0.114232	0.0667548	0.10408	0.0495727	0.0737462	0.092942	0.0824454	0.0466173	0.025945	0.10436	0.0484035	0.0443244	0.0727626	0.0626264	0.0487408	0.0591963	0.0379398	0.077291	0.0425917	0.0621436	0.0679249	0.0767551	0.0648419	0.0261667	0.0857958	0.135153	0.137678	0.203324	0.228607	0.296915	0.29787	0.386415	0.36398	0.289173	0.251526	0.176373	0.234532	0.344681	0.31102	0.349323	0.286585	0.274796	0.276774	0.206247	0.137274
98	0.103275	0.0460964	0.0173362	0.0627829	0.0775613	0.0545292	0.0941485	0.0476205	0.152903	0.0594382	0.101954	0.105038	0.0996807	0.0749036	0.0205938	0.0730284	0.0649162	0.0377125	0.0335115	0.0304651	0.0555616	0.0415874	0.035039	0.0418352	0.0161671	0.0487518	0.0583441	0.100733	0.0760634	0.109678	0.160352	0.148998	0.300841	0.295861	0.338036	0.339419	0.363597	0.259539	0.26084	0.290612	0.254074	0.296258	0.319038	0.347103	0.334806	0.324334	0.214135	0.200937	0.152854
99	0.0922044	0.0297957	0.141698	0.0659224	0.0809949	0.0929104	0.138784	0.113686	0.0535292	0.0513925	0.0784036	0.0274399	0.0169955	0.023877	0.0741571	0.0705054	0.0411235	0.00349906	0.0652379	0.0440665	0.0212507	0.0538839	0.0764429	0.0654907	0.0369784	0.0678711	0.0731842	0.095879	0.121367	0.100382	0.160508	0.262562	0.263533	0.28965	0.341331	0.330227	0.357023	0.346562	0.279612	0.295844	0.252082	0.360644	0.353812	0.377518	0.329783	0.294745	0.22573	0.182745	0.132989
100	0.0479684	0.156498	0.138452	0.159822	0.142718	0.0742527	0.134527	0.103075	0.142136	0.121248	0.0801928	0.0339878	0.0779725	0.0623446	0.0819209	0.0842273	0.0725879	0.035961	0.0494122	0.0430824	0.0412998	0.00627499	0.0547259	0.0399711	0.0482353	0.048285	0.0777127	0.0909517	0.0947657	0.144778	0.181087	0.215223	0.254995	0.312811	0.410695	0.417636	0.319873	0.33979	0.307724	0.291106	0.307238	0.292661	0.374301	0.381048	0.350359	0.296983	0.250314	0.202931	0.172254
101	0.209317	0.147496	0.156921	0.0801334	0.0945156	0.0772406	0.131196	0.101406	0.0725393	0.0887098	0.154284	0.103583	0.0538329	0.0539381	0.0404722	0.0668455	0.0599022	0.0565772	0.0318312	0.023947	0.0192922	0.042112	0.0405353	0.0362353	0.0343177	0.0783065	0.0574091	0.054726	0.0823104	0.110878	0.182098	0.238805	0.211364	0.250255	0.284006	0.367937	0.351136	0.35601	0.303534	0.33117	0.271936	0.347015	0.406025	0.323785	0.338723	0.312229	0.270023	0.194492	0.160178
102	0.110948	0.201301	0.0656552	0.200685	0.156036	0.140516	0.0296474	0.0820503	0.0994866	0.0633384	0.0962248	0.136925	0.0815005	0.119209	0.103415	0.0453219	0.0466736	0.0100306	0.0463473	0.0603342	0.0514639	0.0637181	0.0407029	0.0572765	0.0388117	0.0424634	0.0687537	0.0823139	0.108046	0.161225	0.169543	0.231363	0.247267	0.287479	0.330295	0.360329	0.360349	0.292447	0.331198	0.237612	0.268564	0.359493	0.350161	0.372198	0.314253	0.300759	0.232541	0.174764	0.172496
103	0.0598695	0.101145	0.139407	0.0731492	0.0912008	0.0873811	0.037246	0.0959603	0.180049	0.0573096	0.0811533	0.099848	0.0444838	0.075163	0.0695011	0.0408307	0.0599721	0.0687095	0.0360595	0.0289973	0.0525416	0.0629554	0.0608069	0.0450137	0.0628877	0.0564995	0.0426295	0.081338	0.0928062	0.147079	0.179276	0.190389	0.261826	0.337794	0.333315	0.392675	0.346521	0.341932	0.309125	0.280813	0.294773	0.339303	0.365927	0.394097	0.293869	0.292232	0.26519	0.211932	0.194202
104	0.104583	0.103342	0.044662	0.189264	0.0413456	0.0309472	0.0581657	0.0750808	0.0994435	0.067376	0.0209078	0.0799874	0.0660983	0.0637409	0.036537	0.10263	0.0393984	0.042705	0.056037	0.0305802	0.0459621	0.0287112	0.0413235	0.0432239	0.0849685	0.0455542	0.0709337	0.0743847	0.120884	0.135513	0.161043	0.28759	0.273841	0.321949	0.318837	0.359496	0.383008	0.318629	0.321679	0.287225	0.3142	0.328101	0.358877	0.338547	0.368893	0.301295	0.233257	0.201921	0.185703
105	0.108622	0.176197	0.0676075	0.111707	0.0778187	0.147692	0.156614	0.0878473	0.0848839	0.0646205	0.10271	0.0374848	0.0964674	0.0606561	0.0584193	0.0784028	0.0618221	0.0835333	0.0263416	0.0270783	0.0303788	0.0571221	0.0597472	0.0492249	0.0819212	0.0635129	0.0754878	0.0787706	0.106157	0.181587	0.220579	0.223344	0.259629	0.303286	0.330308	0.350141	0.374302	0.348824	0.263318	0.233872	0.289823	0.358311	0.363716	0.366463	0.358583	0.323821	0.286241	0.254647	0.189757
106	0.146812	0.0859479	0.150012	0.0778731	0.0664393	0.0565778	0.109175	0.138871	0.117964	0.0177836	0.101352	0.108214	0.128173	0.0818977	0.0577407	0.053471	0.0391473	0.053013	0.029017	0.0336821	0.0506312	0.035939	0.0393563	0.0575623	0.0627528	0.0557498	0.0986336	0.0960853	0.136549	0.173035	0.174021	0.211052	0.312952	0.325795	0.30966	0.319632	0.371201	0.339724	0.29269	0.316452	0.29592	0.334218	0.377249	0.359129	0.363301	0.306058	0.308751	0.23476	0.184473
107	0.113535	0.127946	0.109641	0.161196	0.148225	0.142835	0.0970278	0.0505686	0.0884694	0.0758432	0.139354	0.0861082	0.0658396	0.0461956	0.091107	0.051501	0.0541822	0.0440322	0.0443316	0.0390734	0.0531003	0.0536204	0.0564967	0.0408454	0.0660053	0.0430801	0.0647277	0.11526	0.123414	0.139883	0.198812	0.262656	0.277343	0.312646	0.323868	0.324727	0.344972	0.369461	0.33248	0.324106	0.359601	0.315015	0.375861	0.319619	0.341311	0.319519	0.226573	0.229622	0.199157
108	0.150133	0.157329	0.073301	0.157133	0.0988997	0.0757696	0.0759826	0.118574	0.126734	0.0845276	0.0871129	0.0935716	0.0928643	0.0801872	0.0845014	0.0697077	0.0633523	0.0851879	0.0315855	0.0441234	0.0396998	0.022753	0.0454282	0.0788956	0.0463856	0.060067	0.0758766	0.110423	0.140522	0.147911	0.232203	0.265517	0.277036	0.263775	0.291464	0.3453	0.342791	0.236121	0.282532	0.321101	0.265163	0.281391	0.329435	0.300402	0.301714	0.280777	0.308758	0.232857	0.225384
109	0.0457658	0.0762724	0.127688	0.0364304	0.108066	0.0676308	0.0956224	0.0716231	0.0953285	0.0725164	0.0803691	0.0640022	0.0570444	0.0493492	0.0447607	0.0619275	0.0621878	0.0285302	0.0408353	0.035629	0.0340477	0.0448851	0.0547282	0.0606913	0.0460243	0.0567888	0.100332	0.0978045	0.119977	0.183589	0.226756	0.276616	0.337111	0.336773	0.337386	0.353365	0.354478	0.313649	0.356396	0.338309	0.341655	0.341817	0.363058	0.368057	0.314642	0.289167	0.227899	0.225662	0.215099
110	0.114648	0.0995882	0.108861	0.140649	0.124822	0.102587	0.105183	0.0639825	0.103445	0.066214	0.0722907	0.064252	0.0660714	0.0460437	0.0372986	0.068502	0.0663881	0.0198641	0.0438362	0.0249846	0.039042	0.0579633	0.0423374	0.0408004	0.0748991	0.0756443	0.085643	0.116823	0.156137	0.192083	0.228183	0.25595	0.273268	0.329844	0.386964	0.346144	0.350469	0.265697	0.308357	0.265283	0.273199	0.335163	0.321177	0.342471	0.36802	0.3749	0.301507	0.286265	0.254477
111	0.135871	0.105908	0.0850743	0.100029	0.107921	0.131588	0.0775592	0.0935838	0.114609	0.0829892	0.0924307	0.0662232	0.0732475	0.0949491	0.0699645	0.0582755	0.042999	0.0673586	0.0343689	0.0370976	0.0597642	0.0692301	0.0433196	0.0465404	0.0741206	0.0621987	0.0838556	0.115115	0.158307	0.176141	0.277118	0.250123	0.29651	0.291841	0.364134	0.31701	0.291809	0.298518	0.325941	0.298692	0.286033	0.304014	0.321529	0.326741	0.292992	0.313234	0.337043	0.268429	0.205167
112	0.174824	0.128096	0.125203	0.114115	0.176839	0.13302	0.045295	0.0488687	0.0957733	0.0989152	0.128088	0.0921424	0.0846741	0.0893165	0.0664054	0.049406	0.0393566	0.116985	0.0483467	0.0731789	0.0374354	0.0466564	0.0550307	0.0592638	0.072138	0.076017	0.084409	0.0808317	0.158397	0.213078	0.28779	0.33534	0.351814	0.372308	0.330792	0.407023	0.338405	0.264059	0.27763	0.329871	0.265041	0.281566	0.338381	0.37583	0.377282	0.384552	0.300226	0.32415	0.269803
113	0.148256	0.0792348	0.112732	0.108388	0.0891482	0.142203	0.112193	0.116209	0.133865	0.0840662	0.105348	0.09371	0.0776521	0.0830317	0.122557	0.0770695	0.0917579	0.0769167	0.0810152	0.0477585	0.0535759	0.0471286	0.0722982	0.0842965	0.0678866	0.0658646	0.0828436	0.15597	0.175058	0.24241	0.252203	0.319665	0.347649	0.354818	0.309548	0.344871	0.37308	0.308762	0.303405	0.297901	0.270409	0.320649	0.398398	0.344806	0.328235	0.337428	0.368327	0.273018	0.289061
114	0.079173	0.251521	0.177212	0.169749	0.0795246	0.118297	0.119202	0.102432	0.0677313	0.0764961	0.107463	0.089095	0.0866992	0.143763	0.0599299	0.10785	0.0926465	0.0832624	0.0477298	0.0391231	0.0287797	0.0536524	0.0732204	0.0808154	0.0988581	0.114577	0.129969	0.136047	0.203031	0.273138	0.297682	0.33751	0.348522	0.38001	0.338997	0.34025	0.286527	0.309369	0.314311	0.331595	0.295121	0.308092	0.327377	0.314898	0.365474	0.362768	0.307401	0.311107	0.286469
115	0.170524	0.142753	0.146076	0.12963	0.0863408	0.16847	0.147306	0.0933145	0.0824636	0.0728905	0.115726	0.139919	0.10102	0.125751	0.0835897	0.0681562	0.0864308	0.0619561	0.0681262	0.0415794	0.0620907	0.0607882	0.0593262	0.052945	0.1052	0.127974	0.136231	0.154003	0.229899	0.254336	0.32504	0.359614	0.32762	0.351004	0.345051	0.376909	0.367483	0.327928	0.324203	0.357598	0.353679	0.311921	0.346334	0.333342	0.380294	0.373008	0.364045	0.306624	0.306861
116	0.187374	0.168	0.188641	0.172018	0.111355	0.169428	0.125627	0.12325	0.104221	0.1422	0.136108	0.149061	0.111293	0.111049	0.069969	0.0773676	0.0530944	0.0727952	0.0673428	0.0581268	0.0762672	0.066646	0.0768079	0.077608	0.102445	0.126817	0.161251	0.179941	0.252737	0.323331	0.335324	0.384926	0.376579	0.375618	0.344331	0.313015	0.334887	0.29893	0.303779	0.26556	0.293049	0.327529	0.334576	0.323407	0.335635	0.292327	0.350491	0.32201	0.275612
117	0.16803	0.202551	0.135311	0.158033	0.15158	0.137953	0.141869	0.185551	0.150523	0.115929	0.122556	0.0973742	0.111385	0.0743829	0.0724384	0.0944514	0.108938	0.0754008	0.0811216	0.0687035	0.0546413	0.0587077	0.0768132	0.0812691	0.107073	0.139273	0.152241	0.217344	0.260549	0.33408	0.369634	0.369427	0.368805	0.323824	0.327367	0.318688	0.287682	0.312388	0.262263	0.295974	0.279419	0.277861	0.337499	0.379323	0.338854	0.368627	0.341042	0.350241	0.324302
118	0.171731	0.168106	0.167125	0.145635	0.1893	0.113077	0.222821	0.137889	0.153555	0.132899	0.188897	0.130465	0.111348	0.143376	0.140141	0.0846532	0.0860713	0.090768	0.0962707	0.074338	0.0555408	0.0869853	0.0821032	0.0953643	0.10988	0.148302	0.176219	0.165605	0.268841	0.325267	0.31998	0.361387	0.397023	0.335435	0.312133	0.314799	0.282124	0.278874	0.247523	0.226558	0.277223	0.265813	0.260358	0.317044	0.356173	0.35781	0.378233	0.356919	0.301202
119	0.208614	0.153515	0.189498	0.216366	0.194239	0.194536	0.170347	0.150697	0.189538	0.193148	0.150019	0.114089	0.0862473	0.150792	0.119344	0.0858093	0.0938887	0.0872495	0.137251	0.0615307	0.0793426	0.0713327	0.0968244	0.10742	0.132107	0.155374	0.153981	0.225599	0.291546	0.32074	0.347545	0.362966	0.348219	0.30761	0.307015	0.349214	0.28725	0.280987	0.253309	0.219663	0.264375	0.255446	0.296653	0.308218	0.35148	0.349336	0.389589	0.328186	0.326375
120	0.16075	0.216464	0.278755	0.220096	0.168988	0.139035	0.0991815	0.163364	0.113515	0.157917	0.193715	0.135273	0.129097	0.0942886	0.120946	0.116872	0.0903342	0.114507	0.108439	0.073878	0.0713136	0.0877299	0.0866669	0.0921163	0.139652	0.162712	0.202467	0.245225	0.331768	0.348203	0.344244	0.341105	0.342447	0.357637	0.330094	0.302466	0.277588	0.273192	0.279412	0.256783	0.248701	0.283698	0.293941	0.278131	0.302034	0.324227	0.367438	0.363305	0.345323
121	0.119739	0.151996	0.232145	0.192678	0.195772	0.219007	0.168887	0.194858	0.128147	0.209779	0.177096	0.177334	0.145687	0.116444	0.100335	0.126293	0.103641	0.0609673	0.113465	0.099849	0.0826903	0.077592	0.100123	0.123209	0.168467	0.15421	0.21585	0.263032	0.298268	0.378752	0.36781	0.395842	0.317453	0.338716	0.322733	0.255825	0.280941	0.254002	0.276219	0.232024	0.271246	0.258572	0.270958	0.34091	0.342456	0.35057	0.364017	0.333236	0.315031
122	0.262652	0.189341	0.19582	0.197214	0.160308	0.154551	0.272223	0.175053	0.163363	0.132359	0.175353	0.141596	0.155605	0.123152	0.137397	0.140709	0.0999463	0.101028	0.0875759	0.0853875	0.0989708	0.0932858	0.129364	0.112659	0.141085	0.201202	0.221556	0.292789	0.27826	0.292351	0.304893	0.39834	0.35397	0.334787	0.29029	0.269567	0.215962	0.210994	0.223555	0.206519	0.216481	0.199768	0.250891	0.280458	0.338188	0.33327	0.325409	0.320828	0.324926
123	0.315049	0.184058	0.197674	0.251618	0.258291	0.21466	0.222811	0.194808	0.201763	0.247161	0.17024	0.167085	0.175895	0.142591	0.130685	0.120871	0.140342	0.0813535	0.0894505	0.110133	0.0837536	0.0758934	0.116156	0.148232	0.191183	0.183436	0.278172	0.267592	0.315029	0.363499	0.343965	0.366759	0.32717	0.28779	0.300048	0.234858	0.233314	0.187755	0.192895	0.203711	0.194371	0.20862	0.237101	0.281787	0.31776	0.287226	0.317463	0.353403	0.35294
124	0.227909	0.289538	0.254502	0.25699	0.22369	0.251356	0.232227	0.227837	0.188157	0.183266	0.190679	0.151478	0.168426	0.153999	0.182761	0.16164	0.127115	0.121422	0.109574	0.0981843	0.0872677	0.126374	0.123259	0.127615	0.187265	0.160262	0.233966	0.311825	0.318383	0.375441	0.36847	0.379521	0.374746	0.273473	0.247001	0.277518	0.268804	0.202022	0.226892	0.164506	0.186838	0.228617	0.267114	0.283516	0.287514	0.339276	0.330538	0.313908	0.380125
125	0.261237	0.21205	0.168191	0.159546	0.288253	0.23582	0.24569	0.174836	0.198278	0.210889	0.182058	0.184033	0.204975	0.18008	0.153477	0.142679	0.132563	0.155354	0.1809	0.115567	0.116105	0.0965613	0.140807	0.159765	0.188678	0.198099	0.280838	0.282301	0.332186	0.349281	0.332636	0.362337	0.310886	0.293193	0.267561	0.228709	0.19779	0.193847	0.19169	0.175258	0.177828	0.195482	0.216482	0.206674	0.255185	0.333547	0.343373	0.363623	0.345455
126	0.302859	0.277604	0.265661	0.239772	0.198245	0.183093	0.208869	0.204636	0.170339	0.189688	0.183244	0.208005	0.187808	0.179734	0.185449	0.193586	0.136889	0.142432	0.130578	0.144153	0.108655	0.135646	0.146891	0.148923	0.1913	0.234295	0.265049	0.303941	0.329758	0.364304	0.366258	0.332558	0.296837	0.300655	0.276458	0.200429	0.170045	0.18981	0.194393	0.162843	0.16949	0.194977	0.180653	0.200123	0.250491	0.263301	0.28117	0.339949	0.335556
127	0.35348	0.226987	0.209809	0.245337	0.258863	0.205618	0.228016	0.260787	0.269026	0.203405	0.205642	0.206303	0.216062	0.233334	0.195795	0.215781	0.17741	0.144393	0.120348	0.111144	0.151055	0.150773	0.15875	0.111192	0.186782	0.233307	0.239561	0.329885	0.317627	0.355886	0.363857	0.316076	0.290252	0.333383	0.241093	0.223944	0.21128	0.187201	0.159465	0.156316	0.181178	0.172289	0.221025	0.257486	0.198718	0.271138	0.26363	0.313593	0.310324
128	0.212304	0.297948	0.263429	0.224887	0.28772	0.30491	0.282075	0.253802	0.267363	0.264345	0.274856	0.236777	0.238439	0.171282	0.163797	0.194611	0.169812	0.155535	0.14228	0.11014	0.162316	0.17049	0.173031	0.198591	0.226813	0.272726	0.271757	0.327339	0.344183	0.373947	0.352427	0.314697	0.323669	0.280693	0.24777	0.187472	0.146811	0.138311	0.15261	0.128293	0.135665	0.153266	0.159894	0.207517	0.240769	0.263939	0.334696	0.322395	0.344928
129	0.25239	0.296001	0.312777	0.341635	0.289105	0.27446	0.275732	0.284462	0.232345	0.281692	0.227268	0.20778	0.232203	0.20703	0.145053	0.186155	0.185473	0.171943	0.178464	0.13862	0.131172	0.160544	0.158745	0.20667	0.222203	0.241473	0.332462	0.341508	0.36352	0.379588	0.313547	0.303727	0.283774	0.254875	0.207872	0.168221	0.163572	0.114634	0.134934	0.135337	0.116892	0.142316	0.165954	0.188978	0.248491	0.257601	0.275271	0.285633	0.363632
130	0.28928	0.281105	0.264572	0.267179	0.294519	0.286604	0.300248	0.273994	0.284976	0.250442	0.245408	0.240321	0.202417	0.201316	0.190268	0.197563	0.175613	0.185328	0.148413	0.145046	0.212261	0.172196	0.19569	0.223081	0.270926	0.283518	0.316715	0.338867	0.338774	0.344195	0.336825	0.27129	0.275292	0.247606	0.188389	0.178367	0.154386	0.134934	0.12826	0.117115	0.0973987	0.15487	0.157319	0.159609	0.176827	0.237576	0.28116	0.315233	0.321795
131	0.362148	0.278542	0.27515	0.25	0.298555	0.311798	0.296564	0.304863	0.339893	0.278498	0.291542	0.243727	0.263967	0.237798	0.230692	0.189736	0.175991	0.183479	0.190704	0.178249	0.148867	0.17749	0.189889	0.234085	0.241386	0.273522	0.319928	0.359586	0.388688	0.357094	0.35623	0.311448	0.265344	0.216801	0.220978	0.199472	0.171737	0.129327	0.105784	0.140131	0.118502	0.140918	0.16833	0.202783	0.20947	0.234996	0.28354	0.324686	0.310048
132	0.258587	0.292075	0.247482	0.310516	0.271556	0.328468	0.262465	0.262613	0.292574	0.257238	0.253826	0.268412	0.252625	0.255569	0.242889	0.238253	0.219203	0.204779	0.202949	0.176139	0.164768	0.162584	0.193237	0.255812	0.274376	0.282276	0.305241	0.360767	0.315976	0.32312	0.335334	0.256042	0.247753	0.232006	0.216592	0.137929	0.150889	0.0970303	0.116561	0.119719	0.113555	0.109558	0.127716	0.156214	0.184075	0.223793	0.274696	0.30962	0.360364
133	0.337984	0.318759	0.346049	0.354754	0.26254	0.31983	0.291138	0.285565	0.257129	0.258909	0.291461	0.254905	0.263387	0.212915	0.24197	0.227241	0.228044	0.221838	0.230825	0.210169	0.222512	0.216537	0.209141	0.229492	0.299317	0.305559	0.352181	0.336903	0.36185	0.344699	0.336443	0.273422	0.271334	0.195829	0.178567	0.170502	0.126571	0.119388	0.120403	0.13073	0.0946312	0.131534	0.142188	0.155506	0.192202	0.192597	0.281	0.302423	0.299218
134	0.295588	0.342761	0.382465	0.317672	0.325588	0.310519	0.317265	0.314547	0.309078	0.302786	0.295512	0.261706	0.230817	0.214961	0.230412	0.227517	0.235639	0.225733	0.247791	0.212649	0.205088	0.222865	0.208839	0.279521	0.305062	0.303039	0.333874	0.390698	0.395129	0.371204	0.322828	0.296379	0.237112	0.212463	0.169738	0.136125	0.119315	0.099234	0.110735	0.0967879	0.109319	0.107251	0.113251	0.130333	0.170299	0.202724	0.254533	0.341443	0.321343
135	0.331736	0.298195	0.357103	0.386773	0.37026	0.302759	0.321436	0.312987	0.310806	0.302808	0.280021	0.283306	0.26053	0.256208	0.253333	0.246548	0.245838	0.228562	0.218987	0.22491	0.20763	0.236741	0.236687	0.231193	0.301862	0.321443	0.318648	0.362963	0.345363	0.34223	0.325674	0.29853	0.290557	0.201701	0.194039	0.169804	0.135665	0.109453	0.0963265	0.0986185	0.0941705	0.11097	0.14792	0.149759	0.195876	0.231269	0.265327	0.305039	0.324851
136	0.36741	0.374343	0.325289	0.348929	0.35804	0.293056	0.310847	0.30304	0.32062	0.263242	0.257734	0.226665	0.28213	0.262258	0.251229	0.240258	0.258813	0.241095	0.232235	0.268896	0.22216	0.207324	0.254841	0.263031	0.302308	0.339036	0.332834	0.347014	0.3602	0.345668	0.321107	0.28238	0.260297	0.217758	0.171966	0.131106	0.135338	0.101338	0.100129	0.0926338	0.0852466	0.12448	0.138345	0.179603	0.208083	0.245775	0.250473	0.324574	0.364634
137	0.287524	0.385093	0.327557	0.302358	0.309849	0.314665	0.322211	0.294737	0.305022	0.293912	0.282544	0.290338	0.244267	0.265485	0.261758	0.23069	0.243923	0.249982	0.237119	0.230368	0.242951	0.238096	0.26289	0.285666	0.322189	0.364035	0.393037	0.383275	0.3463	0.344862	0.303598	0.300138	0.252362	0.218956	0.178679	0.137979	0.121582	0.112679	0.089616	0.116817	0.0811721	0.121074	0.116811	0.136804	0.171327	0.240555	0.276176	0.319746	0.338631
138	0.325147	0.345953	0.327883	0.325115	0.313637	0.331626	0.295846	0.299509	0.298639	0.26343	0.272548	0.254092	0.27171	0.244407	0.241388	0.257385	0.244322	0.253043	0.258193	0.259282	0.272289	0.274508	0.285675	0.304392	0.341416	0.321245	0.33631	0.370795	0.34859	0.346327	0.343514	0.31416	0.282622	0.220234	0.185819	0.144224	0.123341	0.132638	0.0975172	0.104581	0.103797	0.130051	0.130968	0.19298	0.182288	0.221898	0.289401	0.277577	0.357075
139	0.350999	0.350922	0.345355	0.327525	0.311854	0.327758	0.3078	0.301075	0.291644	0.260978	0.254802	0.272497	0.266137	0.270555	0.247203	0.250326	0.255105	0.24026	0.278847	0.293158	0.261921	0.262857	0.32501	0.319634	0.334257	0.380359	0.381933	0.375641	0.405425	0.360958	0.337005	0.298633	0.266379	0.24433	0.171118	0.137937	0.123236	0.086546	0.0765849	0.0957214	0.0702641	0.0992346	0.115619	0.162662	0.20823	0.229033	0.273052	0.331491	0.370756
140	0.318777	0.310156	0.333312	0.346092	0.304213	0.333247	0.303557	0.314645	0.310843	0.26037	0.291052	0.301387	0.267554	0.296679	0.2863	0.310904	0.270042	0.293591	0.30604	0.261718	0.241336	0.317952	0.300151	0.336691	0.328599	0.336896	0.35952	0.364276	0.350769	0.389041	0.363121	0.306334	0.297475	0.268771	0.199177	0.149498	0.106063	0.0846672	0.106676	0.0940657	0.0871759	0.100883	0.112164	0.195809	0.172327	0.245335	0.275124	0.345007	0.339246
141	0.318634	0.314169	0.338716	0.316436	0.335844	0.300098	0.309394	0.350793	0.313162	0.28682	0.290571	0.30618	0.272356	0.274044	0.259478	0.322096	0.28521	0.303995	0.284618	0.288972	0.278687	0.308046	0.313475	0.318773	0.408294	0.415688	0.408146	0.419162	0.408082	0.40013	0.378432	0.344974	0.296663	0.240173	0.207514	0.148562	0.110809	0.101679	0.0897991	0.0945081	0.100902	0.0907792	0.110378	0.155136	0.178773	0.276836	0.330513	0.330439	0.366195
142	0.312849	0.325809	0.31449	0.30546	0.279191	0.313807	0.28295	0.308719	0.342904	0.298237	0.292335	0.294462	0.277074	0.275929	0.268299	0.269497	0.29435	0.286531	0.285203	0.258291	0.285593	0.29413	0.32372	0.347113	0.382033	0.380295	0.416055	0.421257	0.434621	0.393087	0.383284	0.348871	0.29604	0.249537	0.193103	0.190012	0.150825	0.111173	0.0955348	0.0959885	0.0800671	0.124695	0.159763	0.189414	0.188496	0.252348	0.312859	0.377466	0.402544
143	0.30568	0.335367	0.304082	0.298557	0.335483	0.319925	0.309633	0.305575	0.278767	0.291172	0.274571	0.272431	0.270931	0.301651	0.282185	0.288256	0.271899	0.304246	0.302704	0.294339	0.283669	0.300451	0.339602	0.40362	0.396297	0.420304	0.430925	0.441235	0.446572	0.443331	0.379809	0.341579	0.317428	0.264303	0.193154	0.160643	0.115784	0.114446	0.0981462	0.0780158	0.0815342	0.115327	0.136405	0.163881	0.211785	0.27007	0.325928	0.410076	0.48086
144	0.311531	0.291945	0.319299	0.286029	0.295101	0.285162	0.294268	0.313596	0.312204	0.291434	0.310687	0.295031	0.312436	0.300864	0.310707	0.307574	0.298775	0.327678	0.349457	0.313275	0.332629	0.342237	0.344052	0.381919	0.416549	0.380238	0.423935	0.456242	0.450714	0.417705	0.404482	0.384792	0.361201	0.272303	0.210975	0.14121	0.138746	0.0901696	0.0942554	0.111258	0.0909072	0.106472	0.113638	0.17296	0.209808	0.283224	0.338425	0.363201	0.449129
145	0.274082	0.298898	0.302551	0.305158	0.30451	0.295173	0.329103	0.302425	0.330098	0.310612	0.320954	0.318281	0.302638	0.288636	0.30315	0.309177	0.315327	0.304679	0.29509	0.299884	0.312403	0.356619	0.376963	0.405712	0.405191	0.412954	0.440296	0.445896	0.450134	0.439787	0.414036	0.424865	0.342408	0.294829	0.252113	0.179472	0.136092	0.123904	0.0961013	0.0804873	0.0960476	0.123965	0.152677	0.198306	0.232865	0.277168	0.38185	0.401861	0.412075
146	0.337425	0.309586	0.305706	0.321951	0.323038	0.329449	0.323212	0.34054	0.314892	0.294037	0.296691	0.296773	0.324155	0.304264	0.333923	0.323795	0.304869	0.362073	0.349823	0.338853	0.345047	0.365924	0.356869	0.358485	0.418829	0.468172	0.439096	0.470553	0.439918	0.436222	0.496884	0.438598	0.338074	0.312352	0.256561	0.185001	0.123975	0.100861	0.0946659	0.100387	0.0919167	0.103966	0.119672	0.179449	0.255257	0.302259	0.352696	0.440888	0.488241
147	0.308544	0.366499	0.322321	0.302206	0.322113	0.31501	0.304059	0.318963	0.304187	0.292968	0.3066	0.277269	0.296074	0.301386	0.374016	0.331193	0.329752	0.317952	0.304091	0.347201	0.325685	0.366526	0.417051	0.415859	0.454682	0.476163	0.511613	0.474708	0.505987	0.499553	0.446607	0.447524	0.388865	0.305399	0.251276	0.157321	0.138753	0.12688	0.106354	0.109337	0.107615	0.110215	0.151181	0.188123	0.229595	0.317666	0.403345	0.435542	0.499429
148	0.29874	0.314404	0.353205	0.335555	0.357811	0.352787	0.340733	0.35727	0.317861	0.355318	0.342967	0.344645	0.316857	0.32351	0.317282	0.335148	0.345618	0.374125	0.359352	0.368473	0.368688	0.349618	0.396218	0.392314	0.435156	0.454977	0.500806	0.490678	0.516824	0.488367	0.490038	0.436268	0.387747	0.31612	0.231821	0.201925	0.155906	0.111778	0.111526	0.101847	0.0990632	0.134965	0.154702	0.204093	0.289888	0.33363	0.384826	0.470243	0.506654
149	0.292235	0.374544	0.345053	0.324914	0.321798	0.344771	0.36408	0.361809	0.3461	0.321262	0.359478	0.347076	0.322628	0.347042	0.361902	0.334103	0.325983	0.349378	0.346698	0.355374	0.365481	0.392905	0.41142	0.412572	0.464226	0.495169	0.479962	0.525877	0.544714	0.554192	0.523694	0.492573	0.388087	0.294913	0.255004	0.196341	0.13765	0.108896	0.10076	0.104206	0.104663	0.101391	0.145513	0.204814	0.276802	0.371098	0.418042	0.477733	0.558063
150	0.331469	0.322213	0.355111	0.313428	0.352671	0.339009	0.372582	0.35036	0.373641	0.355956	0.32284	0.344163	0.354106	0.383655	0.371527	0.323533	0.353298	0.387093	0.395916	0.381353	0.360634	0.397205	0.409141	0.41402	0.49299	0.509317	0.512836	0.529016	0.567337	0.575223	0.563263	0.474708	0.458945	0.363839	0.269367	0.209294	0.172982	0.0941275	0.0894448	0.0955111	0.0900478	0.117947	0.157734	0.229033	0.286422	0.35407	0.476068	0.544308	0.565307
151	0.336581	0.346681	0.360118	0.37044	0.338447	0.370314	0.347367	0.367554	0.377827	0.37883	0.378927	0.36496	0.35599	0.368734	0.348515	0.369987	0.366352	0.404372	0.380722	0.357315	0.376237	0.391073	0.442908	0.496983	0.518825	0.510853	0.60192	0.594951	0.630546	0.583026	0.598852	0.543323	0.471401	0.409711	0.288221	0.233454	0.159093	0.134576	0.110241	0.113308	0.106798	0.123241	0.183349	0.247888	0.343177	0.398827	0.499279	0.577123	0.632228
152	0.339173	0.349814	0.411135	0.429999	0.393639	0.404789	0.425909	0.411876	0.433498	0.404161	0.371807	0.397892	0.384709	0.369843	0.380518	0.420181	0.345025	0.402641	0.380892	0.366365	0.417001	0.459431	0.456637	0.46741	0.504711	0.553166	0.595415	0.606492	0.602445	0.586452	0.615542	0.574532	0.480967	0.447609	0.350114	0.268368	0.183309	0.131189	0.136421	0.142984	0.113177	0.154798	0.204317	0.275274	0.338686	0.448352	0.531684	0.654633	0.623381
153	0.358498	0.404076	0.400231	0.41901	0.377914	0.419563	0.407545	0.417107	0.396792	0.431881	0.411472	0.386242	0.361665	0.412455	0.397416	0.367044	0.401465	0.400639	0.416199	0.403218	0.425061	0.421749	0.458664	0.533016	0.511321	0.542978	0.606849	0.655386	0.647108	0.659223	0.696576	0.621005	0.539986	0.39344	0.35961	0.294122	0.201645	0.133824	0.147127	0.112529	0.117845	0.155781	0.219003	0.299081	0.374782	0.480138	0.536746	0.64023	0.652531
154	0.395223	0.380586	0.44431	0.408004	0.401358	0.459438	0.409717	0.412604	0.409391	0.375288	0.371236	0.391848	0.380275	0.364471	0.360902	0.388755	0.408719	0.389855	0.427372	0.468477	0.428753	0.457537	0.464535	0.522996	0.552103	0.613737	0.607113	0.662373	0.69188	0.691181	0.636724	0.639282	0.533409	0.421491	0.366696	0.291551	0.207902	0.150457	0.141983	0.10565	0.129723	0.170514	0.209765	0.279804	0.373932	0.442753	0.571142	0.679701	0.714937
155	0.381015	0.414249	0.451893	0.452846	0.420844	0.486879	0.441418	0.414213	0.427698	0.430698	0.415871	0.422484	0.39558	0.425766	0.412977	0.403523	0.386094	0.423458	0.416293	0.433014	0.426464	0.475029	0.529835	0.560141	0.607764	0.63507	0.635691	0.676553	0.729223	0.742569	0.720874	0.674991	0.592491	0.526098	0.405513	0.296421	0.230753	0.157514	0.123214	0.123212	0.132069	0.16834	0.221939	0.315293	0.398577	0.515826	0.606307	0.627522	0.740566
156	0.400262	0.433965	0.435009	0.426043	0.419669	0.425183	0.424443	0.426591	0.468426	0.429165	0.394829	0.437428	0.412302	0.410917	0.419562	0.434098	0.450318	0.46146	0.401826	0.414965	0.442983	0.440442	0.545534	0.57402	0.654817	0.660529	0.649287	0.739276	0.757006	0.748375	0.75397	0.715498	0.62675	0.544933	0.434695	0.290149	0.22663	0.184943	0.156427	0.154909	0.16122	0.17828	0.218331	0.300167	0.418474	0.520178	0.63245	0.713557	0.772098
157	0.414349	0.442669	0.459593	0.459698	0.489478	0.406667	0.445081	0.452217	0.462943	0.409697	0.382858	0.409041	0.396957	0.377339	0.398829	0.381817	0.432967	0.44458	0.455338	0.436248	0.501675	0.549995	0.537221	0.639761	0.615886	0.653966	0.708379	0.744491	0.774024	0.780875	0.743364	0.693157	0.628801	0.549873	0.408988	0.350353	0.222243	0.203683	0.143732	0.146962	0.135811	0.193016	0.265003	0.359652	0.443465	0.605526	0.719763	0.741339	0.807449
158	0.423814	0.500286	0.466112	0.531541	0.528456	0.517006	0.482946	0.432748	0.44679	0.492245	0.460025	0.45093	0.469991	0.444987	0.457111	0.402857	0.471548	0.426741	0.419749	0.443737	0.479155	0.498674	0.565399	0.632386	0.657509	0.698413	0.720173	0.760302	0.774344	0.773434	0.787557	0.725802	0.671521	0.590195	0.450688	0.332138	0.255775	0.224635	0.15966	0.162664	0.188666	0.200077	0.2688	0.365268	0.496226	0.6137	0.737961	0.789394	0.808543
159	0.455009	0.470588	0.491352	0.449685	0.455129	0.472467	0.441276	0.429425	0.478249	0.400402	0.48106	0.403389	0.468265	0.434559	0.498902	0.471679	0.391091	0.467003	0.445504	0.46648	0.491889	0.512158	0.579104	0.638415	0.668549	0.742566	0.737703	0.778611	0.810966	0.797657	0.771602	0.785119	0.669893	0.608148	0.5187	0.355665	0.271619	0.224989	0.179083	0.153137	0.181733	0.230535	0.269409	0.393224	0.503739	0.607958	0.715154	0.767967	0.809808
160	0.460387	0.455245	0.521188	0.489774	0.488914	0.436279	0.45111	0.519573	0.476181	0.478303	0.440628	0.491698	0.418322	0.441162	0.42573	0.441118	0.477013	0.470879	0.506823	0.545109	0.532314	0.576388	0.588781	0.598892	0.660579	0.728427	0.723598	0.754621	0.790942	0.811596	0.767129	0.747393	0.710006	0.599857	0.518589	0.427616	0.296643	0.247958	0.200844	0.191167	0.207961	0.240299	0.298011	0.462564	0.519003	0.632371	0.704687	0.821185	0.83642
161	0.442828	0.465744	0.462261	0.478542	0.516766	0.473186	0.486687	0.48587	0.487237	0.47518	0.48722	0.479346	0.461187	0.505084	0.488438	0.460748	0.456163	0.470637	0.524011	0.508138	0.517896	0.570267	0.555594	0.617403	0.696827	0.707912	0.732216	0.820463	0.801477	0.825599	0.834392	0.76649	0.721826	0.65079	0.525912	0.397535	0.318409	0.233655	0.202895	0.20053	0.19618	0.243803	0.314074	0.393609	0.555695	0.679244	0.755616	0.772135	0.815074
162	0.475105	0.457998	0.470179	0.619025	0.493035	0.52317	0.491286	0.475577	0.464041	0.508017	0.49923	0.51589	0.487276	0.500249	0.476404	0.484935	0.496296	0.512133	0.506595	0.518239	0.556185	0.606592	0.616443	0.652107	0.730406	0.746754	0.759324	0.780671	0.830603	0.848405	0.84152	0.839334	0.762559	0.682591	0.523789	0.465409	0.328874	0.248051	0.200326	0.198938	0.201387	0.251694	0.322696	0.472912	0.566278	0.68211	0.754998	0.83106	0.83895
163	0.468866	0.563878	0.497778	0.449034	0.524248	0.503897	0.520254	0.514642	0.538881	0.472791	0.498358	0.541031	0.484909	0.494434	0.511479	0.525112	0.436861	0.509487	0.508146	0.501098	0.525273	0.61898	0.565766	0.644931	0.702045	0.762353	0.764825	0.805003	0.788764	0.838665	0.864741	0.834968	0.784123	0.691746	0.583535	0.520905	0.332815	0.278257	0.218719	0.198531	0.220133	0.260313	0.370051	0.476701	0.592499	0.718943	0.822183	0.819406	0.854632
164	0.547113	0.454798	0.478057	0.596737	0.585265	0.498715	0.536135	0.515085	0.499039	0.518794	0.548984	0.489981	0.517755	0.486584	0.438599	0.484937	0.537621	0.489485	0.536055	0.539033	0.52005	0.539761	0.595193	0.624045	0.7126	0.742642	0.805954	0.812163	0.822302	0.816127	0.842647	0.777897	0.753406	0.696032	0.578479	0.522769	0.3858	0.262706	0.197696	0.20841	0.198683	0.244447	0.404881	0.502604	0.642258	0.764174	0.825334	0.846193	0.851372
165	0.559702	0.528723	0.531363	0.555135	0.602347	0.592203	0.548496	0.52479	0.548407	0.566418	0.540232	0.541768	0.522295	0.537936	0.470178	0.504608	0.501024	0.501233	0.587919	0.593134	0.541903	0.608805	0.629862	0.661687	0.745471	0.752792	0.743186	0.809309	0.798667	0.827797	0.834914	0.807851	0.799899	0.693216	0.576284	0.528852	0.380503	0.304285	0.236616	0.237355	0.229385	0.302655	0.400473	0.523999	0.650824	0.765284	0.818695	0.814422	0.823786
166	0.524778	0.540282	0.488748	0.580302	0.516155	0.585263	0.503365	0.505154	0.577518	0.610605	0.541923	0.456574	0.480182	0.513959	0.478558	0.514981	0.504125	0.496294	0.548212	0.551198	0.548744	0.577659	0.635445	0.694443	0.756031	0.780186	0.811817	0.809155	0.836602	0.835234	0.858851	0.841804	0.781244	0.686797	0.651626	0.53414	0.417772	0.303208	0.248382	0.205929	0.227456	0.325837	0.419664	0.570227	0.701299	0.790727	0.847203	0.813632	0.840729
167	0.464087	0.608716	0.58355	0.532359	0.594112	0.571115	0.583818	0.533297	0.588904	0.517029	0.585078	0.546263	0.525063	0.504542	0.502332	0.491289	0.445409	0.52678	0.530035	0.561364	0.545253	0.634182	0.640362	0.670095	0.722901	0.754393	0.774598	0.789464	0.83953	0.83631	0.81199	0.822308	0.791726	0.713246	0.650062	0.602695	0.452226	0.329575	0.280818	0.242501	0.27823	0.326443	0.470085	0.614174	0.703568	0.775156	0.790303	0.772208	0.822775
168	0.550162	0.581303	0.523846	0.548686	0.565416	0.520957	0.566448	0.546363	0.573479	0.49103	0.529833	0.522172	0.45321	0.467881	0.542571	0.505723	0.531255	0.486447	0.599865	0.526618	0.617478	0.64455	0.677749	0.695403	0.701895	0.812496	0.767392	0.760268	0.817435	0.843552	0.827724	0.790482	0.749046	0.710523	0.687641	0.58379	0.473746	0.334802	0.27701	0.215374	0.271908	0.335664	0.501552	0.604443	0.70426	0.758909	0.79527	0.819649	0.828389
169	0.486457	0.55447	0.568067	0.591179	0.581932	0.610715	0.608316	0.578448	0.553586	0.601934	0.559611	0.531977	0.554316	0.513163	0.518016	0.537311	0.568879	0.572886	0.588251	0.554788	0.647923	0.637939	0.682645	0.680894	0.727774	0.74875	0.820531	0.757167	0.840038	0.793504	0.817441	0.824855	0.766743	0.738401	0.676417	0.660339	0.517254	0.353163	0.279247	0.275742	0.311978	0.352743	0.496238	0.610199	0.722311	0.783015	0.78783	0.807152	0.797785
170	0.551766	0.559671	0.533025	0.607688	0.590901	0.557869	0.566715	0.519031	0.597416	0.617626	0.566232	0.550157	0.512108	0.511889	0.496468	0.533225	0.506823	0.551737	0.545882	0.584067	0.615007	0.571663	0.651075	0.664673	0.714395	0.773337	0.744325	0.805629	0.780382	0.787753	0.778685	0.758818	0.773111	0.726589	0.709282	0.597757	0.531204	0.394861	0.33542	0.2868	0.31893	0.407152	0.520888	0.622741	0.690808	0.732548	0.779205	0.769126	0.795923
171	0.533467	0.545826	0.589952	0.5743	0.579485	0.591229	0.629392	0.623127	0.592604	0.614121	0.536442	0.53761	0.503725	0.51817	0.42589	0.492452	0.539279	0.564311	0.558731	0.600351	0.608812	0.642501	0.67938	0.650552	0.722538	0.756613	0.772506	0.813864	0.785526	0.817868	0.79618	0.820617	0.791331	0.725034	0.708931	0.609853	0.511264	0.419551	0.314566	0.306729	0.316057	0.396828	0.501943	0.67744	0.708676	0.786184	0.792526	0.791829	0.76988
172	0.587069	0.626521	0.62774	0.624138	0.68643	0.587362	0.634802	0.581923	0.615605	0.5631	0.531428	0.554004	0.579427	0.470707	0.568239	0.55734	0.579134	0.548267	0.554121	0.558088	0.625966	0.666611	0.660115	0.687259	0.760611	0.77587	0.717807	0.786847	0.754025	0.805525	0.797752	0.794056	0.777244	0.759558	0.71792	0.642092	0.574465	0.456829	0.364285	0.349546	0.34908	0.462194	0.572061	0.657293	0.739948	0.75068	0.809845	0.786979	0.786612
173	0.459216	0.574568	0.553408	0.607308	0.679829	0.624596	0.60431	0.609801	0.511673	0.600838	0.571203	0.48953	0.543203	0.546049	0.520991	0.563515	0.481136	0.553624	0.508758	0.591418	0.623157	0.581362	0.618626	0.647168	0.718824	0.792738	0.737014	0.709456	0.751215	0.733492	0.783001	0.793507	0.770246	0.717844	0.718102	0.632204	0.562379	0.454608	0.371389	0.362283	0.35163	0.435827	0.593977	0.645376	0.7431	0.737889	0.76232	0.765294	0.752058
174	0.538525	0.596265	0.603878	0.583699	0.709121	0.565612	0.591731	0.631316	0.527547	0.482119	0.563548	0.488115	0.579257	0.557247	0.500661	0.547946	0.592358	0.566614	0.581196	0.533245	0.612888	0.579757	0.617766	0.64024	0.682683	0.736483	0.739762	0.725854	0.769307	0.732961	0.777476	0.767009	0.766946	0.728539	0.724949	0.65711	0.581171	0.4968	0.400824	0.372182	0.412541	0.432516	0.613571	0.668612	0.721518	0.748873	0.767572	0.761607	0.743258
175	0.514227	0.537176	0.528637	0.650593	0.602993	0.6195	0.663249	0.544465	0.646713	0.635039	0.576515	0.486585	0.500239	0.480356	0.498367	0.560469	0.557819	0.589061	0.583718	0.632525	0.604407	0.632508	0.631044	0.689883	0.67685	0.727275	0.727473	0.693858	0.722816	0.745661	0.751811	0.706167	0.781553	0.776873	0.729097	0.702229	0.642636	0.553553	0.430705	0.417665	0.462606	0.541676	0.61956	0.650002	0.705965	0.794371	0.765531	0.758436	0.729708
176	0.588789	0.605231	0.531596	0.671866	0.65524	0.677257	0.667496	0.56371	0.540769	0.532529	0.606879	0.580065	0.518522	0.637988	0.504047	0.530487	0.576775	0.610502	0.621591	0.590373	0.633596	0.629559	0.569922	0.659179	0.681142	0.691749	0.678919	0.66032	0.68626	0.756672	0.796326	0.776284	0.769808	0.696595	0.697883	0.675304	0.622127	0.573332	0.446331	0.413569	0.448389	0.542979	0.594493	0.720677	0.740588	0.778638	0.73902	0.697668	0.721001
177	0.539935	0.575178	0.650593	0.719736	0.64894	0.610812	0.505584	0.52125	0.632525	0.605279	0.607682	0.546783	0.540839	0.551007	0.556686	0.548145	0.570038	0.536191	0.56808	0.603002	0.557106	0.59454	0.637104	0.644785	0.660363	0.672286	0.655775	0.683093	0.714155	0.706346	0.665939	0.707057	0.781823	0.770331	0.695073	0.710341	0.663048	0.568436	0.482562	0.430248	0.487292	0.55256	0.644197	0.726067	0.757352	0.729372	0.730927	0.722548	0.712656
178	0.552657	0.520262	0.619128	0.559907	0.610362	0.590375	0.604035	0.624208	0.603459	0.585569	0.548511	0.556145	0.514354	0.532601	0.509292	0.498643	0.462934	0.56732	0.583387	0.603474	0.650172	0.66699	0.634216	0.66475	0.640574	0.675354	0.684663	0.639973	0.654332	0.666678	0.675547	0.693755	0.713382	0.739417	0.720056	0.670065	0.649327	0.579694	0.525136	0.494601	0.466727	0.600911	0.648186	0.716294	0.712778	0.721719	0.686972	0.690627	0.634322
179	0.485264	0.670623	0.587279	0.458966	0.645729	0.480065	0.550278	0.614186	0.578448	0.579833	0.586542	0.464633	0.580515	0.619588	0.610263	0.637111	0.566663	0.610625	0.612146	0.633355	0.565503	0.64444	0.595386	0.62493	0.599231	0.628837	0.644756	0.585134	0.590974	0.659265	0.671539	0.692685	0.729848	0.733175	0.690914	0.687776	0.648675	0.608379	0.488521	0.450165	0.478615	0.569042	0.664921	0.71888	0.754203	0.739336	0.709062	0.687813	0.632044
180	0.583663	0.609955	0.602236	0.558994	0.623135	0.676543	0.560987	0.646878	0.570524	0.588605	0.628786	0.612496	0.601566	0.658122	0.574446	0.524991	0.555303	0.577854	0.585513	0.554454	0.591056	0.59988	0.60234	0.52576	0.590174	0.579738	0.556933	0.572804	0.6424	0.608292	0.660945	0.633081	0.701467	0.717384	0.698211	0.716849	0.657629	0.661912	0.553141	0.538186	0.542448	0.607485	0.685394	0.710064	0.676649	0.695104	0.683607	0.654419	0.609701
181	0.635089	0.511698	0.55141	0.544598	0.656672	0.60919	0.689366	0.606414	0.617047	0.569558	0.580264	0.548485	0.550131	0.511118	0.533491	0.585728	0.562873	0.577063	0.577075	0.55863	0.556897	0.570984	0.530989	0.59259	0.567068	0.609937	0.560282	0.554643	0.602937	0.614227	0.631625	0.711875	0.68308	0.699406	0.697505	0.688043	0.710117	0.617419	0.579051	0.552476	0.550606	0.636126	0.666849	0.717433	0.696364	0.691647	0.674087	0.623295	0.637157
182	0.553985	0.476507	0.578493	0.547684	0.642666	0.581735	0.673182	0.482655	0.64533	0.541471	0.545757	0.569411	0.510542	0.558661	0.588318	0.532713	0.63071	0.522572	0.533473	0.493996	0.584107	0.583898	0.581059	0.587712	0.63493	0.571628	0.54187	0.581156	0.569086	0.573525	0.574838	0.668251	0.688352	0.690528	0.719934	0.701273	0.715686	0.621869	0.575963	0.562294	0.554424	0.639063	0.635426	0.708959	0.679184	0.681614	0.644886	0.659178	0.571304
183	0.508298	0.567019	0.587443	0.584216	0.588692	0.625839	0.575199	0.671387	0.607973	0.64158	0.610393	0.586248	0.541513	0.636463	0.592516	0.591968	0.536664	0.530771	0.581389	0.594071	0.565906	0.53724	0.546301	0.577828	0.574084	0.557364	0.602231	0.552777	0.54494	0.559082	0.586168	0.636454	0.646068	0.70629	0.706689	0.689264	0.709948	0.669862	0.650572	0.588857	0.628347	0.660187	0.689755	0.686101	0.683406	0.668762	0.630582	0.575193	0.571748
184	0.435934	0.561927	0.601701	0.613187	0.565689	0.620582	0.59154	0.606954	0.616242	0.551427	0.615559	0.509767	0.591665	0.56549	0.584957	0.592966	0.58196	0.54454	0.572375	0.550185	0.580281	0.611528	0.554726	0.52007	0.489452	0.524763	0.507151	0.531006	0.518752	0.56897	0.563839	0.593745	0.612234	0.69141	0.673188	0.723242	0.695394	0.661459	0.619957	0.561121	0.611487	0.648887	0.677935	0.697643	0.641518	0.655652	0.594011	0.538108	0.528233
185	0.446322	0.499802	0.511528	0.554264	0.486722	0.627749	0.513971	0.578607	0.668408	0.565053	0.589305	0.510529	0.574014	0.541669	0.502789	0.564665	0.609696	0.551569	0.578728	0.554189	0.590149	0.554548	0.530891	0.569766	0.509823	0.552229	0.545272	0.486518	0.534	0.501887	0.559574	0.584547	0.591081	0.673258	0.668428	0.682037	0.691512	0.704092	0.692929	0.665709	0.662348	0.67913	0.691298	0.705176	0.680273	0.614325	0.562453	0.551407	0.526707
186	0.534137	0.465924	0.482413	0.557734	0.650596	0.607046	0.6573	0.612194	0.68337	0.591537	0.570953	0.545424	0.550275	0.586979	0.558015	0.584056	0.598429	0.547648	0.621754	0.575293	0.63912	0.540522	0.536981	0.522759	0.563255	0.495439	0.514842	0.503563	0.49435	0.540861	0.544025	0.573075	0.626002	0.65697	0.6475	0.653082	0.694804	0.682222	0.67876	0.630035	0.615202	0.665581	0.709724	0.680582	0.657294	0.624665	0.620753	0.517695	0.497175
187	0.568889	0.435089	0.443752	0.634123	0.474624	0.580757	0.594215	0.654725	0.453801	0.501623	0.582333	0.59362	0.496314	0.534976	0.519464	0.635249	0.564999	0.569973	0.535622	0.572093	0.516405	0.534337	0.557882	0.532865	0.566995	0.547172	0.455083	0.513921	0.472321	0.502613	0.589753	0.520489	0.575717	0.613264	0.667799	0.69391	0.684427	0.695722	0.709388	0.737536	0.69295	0.642663	0.687881	0.644903	0.601874	0.633094	0.575475	0.51086	0.463616
188	0.439921	0.427199	0.492061	0.547659	0.456839	0.533935	0.544536	0.623972	0.646965	0.538771	0.562819	0.565902	0.515535	0.548492	0.561921	0.55492	0.596434	0.581013	0.522273	0.562297	0.547232	0.490212	0.516816	0.486973	0.485206	0.446752	0.405733	0.405567	0.4422	0.460683	0.443058	0.573188	0.603169	0.605876	0.698065	0.722217	0.731163	0.713945	0.700723	0.680173	0.673181	0.711247	0.704491	0.669668	0.587207	0.595412	0.545562	0.516252	0.465999
189	0.408118	0.460429	0.399662	0.531808	0.507182	0.653762	0.58443	0.567817	0.61276	0.573029	0.577693	0.601174	0.495971	0.467354	0.570111	0.541791	0.502058	0.552161	0.582442	0.566774	0.576773	0.476943	0.499084	0.435343	0.474885	0.433518	0.376687	0.412721	0.440048	0.451501	0.48924	0.478012	0.56173	0.536254	0.587831	0.711034	0.708803	0.708246	0.740435	0.792057	0.67251	0.718036	0.695378	0.7107	0.609211	0.586029	0.514454	0.509218	0.438855
190	0.355894	0.348606	0.569548	0.548755	0.521444	0.602057	0.51009	0.642823	0.629218	0.567553	0.511623	0.466281	0.585355	0.545226	0.589424	0.542067	0.567003	0.638418	0.569675	0.514465	0.536829	0.580896	0.49162	0.502985	0.482834	0.415802	0.43133	0.457716	0.436948	0.37617	0.449474	0.488071	0.562	0.609509	0.630902	0.672238	0.729051	0.754763	0.704486	0.683094	0.734653	0.683527	0.719573	0.66919	0.614313	0.585515	0.551697	0.468809	0.400187
191	0.40573	0.51501	0.424351	0.455833	0.569144	0.538701	0.517552	0.664299	0.563181	0.51981	0.573762	0.478192	0.547348	0.601629	0.600115	0.552385	0.50106	0.545164	0.649029	0.531938	0.48003	0.492821	0.500715	0.434014	0.411888	0.418779	0.430572	0.375924	0.397469	0.413747	0.452935	0.448117	0.55743	0.581691	0.638936	0.688668	0.739319	0.786999	0.75108	0.779738	0.747873	0.74301	0.724095	0.677166	0.584007	0.534706	0.455201	0.501744	0.429151
192	0.460701	0.490769	0.505889	0.512409	0.550019	0.576449	0.578637	0.578711	0.643535	0.607219	0.520576	0.537611	0.573865	0.589204	0.531508	0.53024	0.603458	0.544241	0.561002	0.498931	0.524773	0.447475	0.496054	0.438267	0.487187	0.412396	0.376018	0.438294	0.34411	0.397119	0.401652	0.384113	0.55442	0.568752	0.631907	0.701016	0.731233	0.76713	0.789745	0.798593	0.732117	0.776985	0.727635	0.681598	0.626043	0.576081	0.453514	0.446083	0.422911
193	0.421295	0.508595	0.483076	0.518131	0.534381	0.568452	0.617518	0.571139	0.601803	0.549993	0.589088	0.470464	0.549412	0.540995	0.498144	0.651191	0.587896	0.608206	0.57181	0.506424	0.472258	0.532271	0.426687	0.450222	0.432956	0.395026	0.345108	0.386599	0.368553	0.432014	0.3842	0.479085	0.548214	0.5891	0.609786	0.680211	0.738551	0.761325	0.815698	0.774965	0.803173	0.760197	0.697095	0.641351	0.604891	0.517686	0.498161	0.394254	0.397598
194	0.465657	0.427377	0.404954	0.432595	0.550067	0.515524	0.539331	0.651312	0.483537	0.573199	0.566592	0.587	0.586817	0.627644	0.573597	0.627433	0.625972	0.542091	0.495537	0.539639	0.506735	0.442917	0.484208	0.440649	0.429499	0.348044	0.338655	0.324512	0.371341	0.344217	0.41628	0.43934	0.527401	0.584125	0.608623	0.671542	0.793143	0.765216	0.808848	0.841052	0.770867	0.763533	0.757492	0.65378	0.588904	0.569124	0.490072	0.429162	0.35975
195	0.401757	0.386972	0.463528	0.407589	0.468654	0.528322	0.586944	0.496241	0.488114	0.526017	0.500103	0.535894	0.571069	0.496448	0.567235	0.530813	0.578894	0.533392	0.598907	0.580857	0.501176	0.468782	0.45007	0.536181	0.444271	0.418648	0.383131	0.391794	0.324063	0.357104	0.419137	0.430539	0.514115	0.620443	0.669338	0.708478	0.753162	0.808785	0.816451	0.823048	0.818762	0.77776	0.733683	0.654553	0.593548	0.496577	0.479465	0.401104	0.421251
196	0.33416	0.37382	0.376471	0.513448	0.411862	0.498573	0.431543	0.590679	0.533955	0.61569	0.490351	0.560414	0.608793	0.561951	0.547168	0.589004	0.47721	0.614318	0.550111	0.602229	0.476436	0.481149	0.448845	0.419937	0.384583	0.367988	0.379764	0.419173	0.376925	0.40064	0.427902	0.471071	0.465985	0.595682	0.621461	0.684261	0.757843	0.820813	0.834058	0.829594	0.821483	0.816762	0.720806	0.655063	0.602607	0.562256	0.498787	0.449979	0.35024
197	0.337784	0.406851	0.466568	0.3751	0.515699	0.427718	0.505936	0.558112	0.686359	0.489007	0.615671	0.539857	0.598996	0.462134	0.544622	0.504056	0.530682	0.482506	0.548142	0.499755	0.450583	0.496918	0.402904	0.424369	0.309651	0.293494	0.298983	0.310444	0.319488	0.313483	0.359129	0.405328	0.551827	0.57451	0.573227	0.721175	0.7646	0.794596	0.852204	0.818548	0.826165	0.792443	0.738076	0.679362	0.604642	0.481923	0.448878	0.364953	0.356718
198	0.313944	0.478134	0.453896	0.59732	0.48577	0.523355	0.581363	0.44688	0.540828	0.52848	0.491504	0.496906	0.46584	0.542893	0.548739	0.502655	0.60575	0.640437	0.542433	0.523755	0.48033	0.426225	0.410482	0.448419	0.445103	0.348413	0.318987	0.329299	0.39911	0.393644	0.372617	0.403374	0.449556	0.534062	0.583197	0.669218	0.739391	0.827062	0.822376	0.854573	0.827371	0.793985	0.722221	0.627706	0.547238	0.540159	0.42918	0.353967	0.348049
199	0.395693	0.475569	0.472853	0.33178	0.449796	0.520149	0.414046	0.595551	0.513528	0.443196	0.545669	0.623614	0.559812	0.542363	0.590849	0.544459	0.526089	0.515522	0.545618	0.503296	0.497596	0.432021	0.43161	0.338483	0.401507	0.40026	0.288172	0.285444	0.314316	0.351148	0.408519	0.384712	0.469632	0.506718	0.649702	0.70626	0.768244	0.805688	0.829419	0.873969	0.81866	0.761325	0.774807	0.660818	0.580422	0.52512	0.390419	0.390423	0.332292
200	0.402975	0.42565	0.378036	0.441938	0.404638	0.504344	0.52513	0.500627	0.500466	0.537735	0.526755	0.527247	0.522014	0.530235	0.561577	0.531324	0.502937	0.517725	0.491509	0.503254	0.547157	0.443723	0.411757	0.366116	0.327883	0.347541	0.33116	0.376999	0.348483	0.3368	0.354207	0.406483	0.468358	0.578932	0.617267	0.695368	0.756617	0.837033	0.866962	0.846303	0.858621	0.801426	0.760817	0.666058	0.612223	0.521605	0.373229	0.388667	0.358902
201	0.460335	0.410489	0.455964	0.389244	0.510288	0.398419	0.442435	0.52737	0.52701	0.494214	0.528932	0.456955	0.524583	0.560892	0.527302	0.526858	0.533564	0.502444	0.493223	0.507168	0.383775	0.45894	0.400107	0.37766	0.395437	0.321846	0.298439	0.322817	0.320599	0.334269	0.329356	0.391851	0.530788	0.546218	0.647837	0.708445	0.783582	0.840312	0.886049	0.903772	0.897913	0.80265	0.768116	0.6768	0.563968	0.481371	0.41946	0.365672	0.326832
202	0.304283	0.458974	0.352353	0.459435	0.554282	0.500318	0.546601	0.467178	0.45513	0.485649	0.494037	0.486683	0.564444	0.503401	0.511389	0.511065	0.509788	0.517138	0.532613	0.523521	0.383037	0.380198	0.443431	0.373829	0.373181	0.291218	0.296762	0.291687	0.275611	0.364899	0.345997	0.374406	0.406651	0.525684	0.6374	0.701205	0.778814	0.842005	0.885751	0.855694	0.863188	0.819737	0.790009	0.671088	0.565997	0.526214	0.445028	0.324083	0.352295
203	0.294379	0.385058	0.431391	0.456717	0.434306	0.498623	0.562074	0.519528	0.475186	0.481838	0.542713	0.579297	0.487458	0.513932	0.516173	0.516502	0.54594	0.494294	0.572398	0.473253	0.498975	0.437301	0.431173	0.422196	0.377424	0.363831	0.320071	0.267305	0.320732	0.305637	0.342991	0.422791	0.488422	0.529702	0.643942	0.691719	0.760959	0.837318	0.857865	0.857756	0.851152	0.817566	0.736955	0.634011	0.499358	0.502128	0.445699	0.351717	0.325786
204	0.3518	0.346174	0.331551	0.354044	0.470609	0.526455	0.441097	0.445022	0.496908	0.466322	0.618141	0.552059	0.607811	0.493237	0.518904	0.516279	0.478003	0.626558	0.558672	0.493064	0.450019	0.428152	0.393422	0.344174	0.338	0.303683	0.289574	0.300893	0.32223	0.323641	0.33008	0.406612	0.448985	0.558305	0.580828	0.68662	0.77195	0.828279	0.890047	0.874733	0.860495	0.837192	0.734015	0.66176	0.598736	0.496879	0.435664	0.36672	0.37921
205	0.351556	0.381051	0.358277	0.466265	0.360292	0.408366	0.399471	0.528675	0.522785	0.521125	0.499181	0.562318	0.580069	0.592342	0.451085	0.447704	0.510572	0.510043	0.464217	0.44956	0.449824	0.450375	0.353536	0.387614	0.291608	0.395332	0.334501	0.307751	0.339769	0.35393	0.349903	0.404442	0.464536	0.499128	0.598199	0.704134	0.778202	0.826716	0.892834	0.915972	0.871026	0.84083	0.720316	0.648956	0.608175	0.44831	0.432616	0.389028	0.306617
206	0.307301	0.362517	0.411088	0.493369	0.355759	0.379596	0.428642	0.387101	0.494239	0.515968	0.48745	0.542652	0.510923	0.54372	0.551586	0.542675	0.533013	0.489499	0.554682	0.475853	0.448427	0.449674	0.422606	0.366458	0.27299	0.300359	0.289576	0.255975	0.265387	0.327779	0.377155	0.388887	0.434687	0.574896	0.581375	0.689049	0.78367	0.842568	0.861187	0.864599	0.858198	0.82524	0.75306	0.634881	0.54801	0.523384	0.452088	0.386969	0.327915
207	0.4095	0.481406	0.353824	0.394489	0.45689	0.518728	0.406872	0.413355	0.508031	0.488043	0.576553	0.522458	0.483432	0.495933	0.534532	0.492607	0.582369	0.582478	0.48743	0.461747	0.506309	0.425524	0.353877	0.345617	0.361149	0.231598	0.244095	0.27083	0.363153	0.370955	0.423036	0.407178	0.480841	0.497558	0.592824	0.682003	0.769298	0.841815	0.864493	0.901905	0.878184	0.812821	0.733595	0.69933	0.564508	0.472917	0.446277	0.355061	0.250104
208	0.33801	0.334356	0.367831	0.447157	0.358907	0.369148	0.446503	0.452886	0.431738	0.493336	0.458736	0.506653	0.495442	0.553057	0.511266	0.507803	0.499831	0.468858	0.475172	0.462911	0.492553	0.451952	0.383421	0.325661	0.380964	0.350334	0.299537	0.30112	0.281058	0.415613	0.343163	0.385361	0.487397	0.522219	0.608857	0.733949	0.776645	0.843906	0.889299	0.896266	0.878779	0.818498	0.788536	0.664841	0.586898	0.497062	0.422004	0.367506	0.307931
209	0.425429	0.385633	0.470306	0.374341	0.456746	0.462709	0.430936	0.399559	0.450303	0.390613	0.473766	0.407744	0.518619	0.497996	0.54287	0.537233	0.600868	0.500081	0.463373	0.467716	0.454534	0.367164	0.374717	0.388024	0.353653	0.351269	0.327847	0.291612	0.268845	0.334459	0.36377	0.353927	0.464166	0.491406	0.57515	0.670501	0.778692	0.814381	0.8605	0.895777	0.810009	0.828031	0.744377	0.678251	0.55404	0.531948	0.425251	0.376618	0.334555
210	0.37862	0.360991	0.34332	0.33875	0.439268	0.406534	0.34936	0.417219	0.438521	0.484282	0.446311	0.421454	0.428565	0.481823	0.504099	0.52989	0.453066	0.483806	0.496904	0.427773	0.402444	0.374573	0.379615	0.410688	0.325418	0.312911	0.288779	0.315721	0.335169	0.334575	0.391172	0.371435	0.47791	0.478961	0.522209	0.658835	0.737957	0.807125	0.882829	0.863325	0.861434	0.792169	0.721931	0.708232	0.593413	0.50007	0.412938	0.398127	0.385987
211	0.324689	0.266436	0.323875	0.43997	0.341184	0.319852	0.362708	0.435525	0.383255	0.401748	0.355296	0.449958	0.456219	0.497744	0.493395	0.535153	0.456185	0.414935	0.503796	0.441862	0.402213	0.411682	0.36089	0.30615	0.308939	0.272603	0.314112	0.37458	0.368412	0.375184	0.34433	0.417672	0.419941	0.565491	0.609003	0.712544	0.758256	0.838842	0.829293	0.821235	0.866479	0.775114	0.75318	0.666967	0.614748	0.441774	0.464563	0.369618	0.350351
212	0.376025	0.445764	0.333606	0.352279	0.322908	0.333769	0.428531	0.423994	0.316714	0.463862	0.41879	0.507347	0.464678	0.508829	0.549427	0.528026	0.460528	0.47781	0.456604	0.450806	0.410199	0.345484	0.326343	0.280021	0.313008	0.292967	0.310067	0.304788	0.298821	0.34003	0.395121	0.391086	0.467366	0.536917	0.602388	0.660124	0.748056	0.865554	0.879829	0.883447	0.886272	0.820804	0.75025	0.634011	0.543906	0.564624	0.432082	0.36497	0.392019
213	0.311894	0.33264	0.342516	0.279871	0.374636	0.338527	0.292045	0.325956	0.30033	0.456764	0.445174	0.446859	0.478834	0.483809	0.417618	0.517954	0.472346	0.475876	0.491653	0.469587	0.482099	0.427038	0.326159	0.339775	0.370369	0.396272	0.271362	0.359058	0.398474	0.37801	0.374925	0.426313	0.539713	0.561758	0.609784	0.644859	0.767434	0.834249	0.870763	0.885756	0.841828	0.801973	0.776343	0.658646	0.575952	0.444875	0.45252	0.433541	0.393989
214	0.396221	0.369764	0.271934	0.331298	0.282892	0.305094	0.387777	0.330968	0.353497	0.532994	0.414705	0.412603	0.437531	0.490277	0.490149	0.536906	0.456269	0.444268	0.459939	0.408811	0.363687	0.367306	0.404271	0.350276	0.347078	0.24519	0.297955	0.335672	0.338932	0.328364	0.441648	0.415208	0.432167	0.497364	0.601668	0.679765	0.768801	0.833399	0.854691	0.875114	0.811684	0.830055	0.760558	0.651983	0.534141	0.471285	0.472291	0.394015	0.35307
215	0.456779	0.297645	0.26964	0.385706	0.35256	0.297675	0.349754	0.314896	0.334723	0.305634	0.419897	0.350584	0.485777	0.406438	0.448223	0.479243	0.465149	0.477754	0.508572	0.384995	0.408251	0.374721	0.33706	0.307115	0.326745	0.322692	0.294804	0.31561	0.363081	0.390277	0.415186	0.444659	0.47207	0.538062	0.643312	0.734021	0.759791	0.802498	0.834491	0.857082	0.846909	0.765997	0.763283	0.669378	0.562086	0.519638	0.451159	0.344068	0.380891
216	0.303494	0.301095	0.256171	0.332772	0.372854	0.321881	0.284027	0.313472	0.349962	0.409702	0.403826	0.351363	0.406522	0.479304	0.419385	0.413781	0.489988	0.447444	0.503753	0.442686	0.368713	0.378529	0.396943	0.376184	0.396899	0.375348	0.332537	0.356693	0.388483	0.393767	0.407813	0.460278	0.431956	0.541077	0.598596	0.677346	0.768045	0.822336	0.85673	0.861464	0.844556	0.809169	0.749883	0.623018	0.525541	0.522638	0.426436	0.416631	0.405325
217	0.353084	0.312061	0.300111	0.230669	0.270114	0.28834	0.269992	0.412807	0.336979	0.430885	0.332028	0.382146	0.385569	0.384845	0.457732	0.399138	0.473834	0.414105	0.446326	0.414159	0.397282	0.362092	0.350784	0.361551	0.398408	0.35514	0.395253	0.336809	0.35202	0.388198	0.431833	0.472338	0.491182	0.590335	0.618461	0.6859	0.788144	0.787368	0.834225	0.817992	0.796375	0.800172	0.767488	0.681162	0.592543	0.488905	0.489715	0.49173	0.435505
218	0.24784	0.322085	0.225155	0.303635	0.322027	0.323806	0.287679	0.32615	0.351368	0.359581	0.421743	0.390487	0.414029	0.356127	0.401095	0.426666	0.443206	0.483785	0.480283	0.399138	0.448999	0.431047	0.307297	0.335209	0.330211	0.416151	0.327616	0.347725	0.340101	0.331857	0.453077	0.480224	0.512064	0.601976	0.639809	0.679831	0.773831	0.827101	0.831434	0.823539	0.842974	0.79705	0.755206	0.666217	0.625823	0.581879	0.499422	0.411847	0.389994
219	0.28019	0.356837	0.253318	0.226223	0.221536	0.20379	0.272937	0.303567	0.343901	0.459228	0.305483	0.488763	0.463909	0.487044	0.408567	0.419947	0.34325	0.375934	0.418675	0.440658	0.445478	0.317958	0.326987	0.376176	0.37357	0.297828	0.350458	0.335097	0.380184	0.384371	0.433937	0.400569	0.513682	0.572591	0.649757	0.687252	0.74932	0.782991	0.852987	0.838917	0.806595	0.775894	0.75701	0.686689	0.604815	0.566657	0.422336	0.435991	0.403494
220	0.365334	0.380668	0.301358	0.299922	0.297039	0.248134	0.296821	0.336855	0.30442	0.39067	0.394069	0.390181	0.406794	0.368478	0.432242	0.541823	0.486756	0.426592	0.418868	0.321365	0.34711	0.340553	0.345391	0.352637	0.348515	0.395746	0.370932	0.343775	0.322461	0.416233	0.409818	0.524491	0.539319	0.621516	0.595231	0.697893	0.761976	0.78424	0.838209	0.850057	0.795227	0.789004	0.72461	0.668825	0.618602	0.520409	0.489287	0.483369	0.456453
221	0.322897	0.336263	0.287698	0.161294	0.228083	0.255425	0.197312	0.276629	0.244636	0.2872	0.45684	0.302085	0.346569	0.473036	0.399092	0.439411	0.421998	0.385866	0.448565	0.431036	0.409847	0.382455	0.454026	0.338674	0.391921	0.361371	0.347742	0.363934	0.388593	0.454917	0.437553	0.496124	0.592194	0.544321	0.617928	0.644867	0.745384	0.807891	0.806481	0.837525	0.790791	0.779342	0.721724	0.685172	0.6178	0.582406	0.484094	0.41194	0.431949
222	0.256085	0.270544	0.28352	0.260641	0.296097	0.215115	0.2244	0.277806	0.234239	0.323186	0.317385	0.413259	0.408462	0.510776	0.43855	0.45034	0.338003	0.338524	0.448182	0.411886	0.391086	0.348582	0.362399	0.289151	0.365137	0.383788	0.304335	0.361739	0.329552	0.447967	0.409195	0.485917	0.559764	0.561828	0.660564	0.670631	0.743546	0.795451	0.784851	0.771268	0.800389	0.760411	0.727995	0.674363	0.644895	0.572432	0.560273	0.472493	0.454548
223	0.262206	0.276693	0.280647	0.236217	0.190505	0.21293	0.291991	0.288828	0.263004	0.326575	0.311204	0.353681	0.352189	0.450133	0.42919	0.419434	0.452398	0.452615	0.41642	0.444036	0.383013	0.398294	0.384591	0.305612	0.32913	0.359909	0.337143	0.411075	0.415591	0.422456	0.498289	0.490593	0.534647	0.635431	0.637302	0.707582	0.755828	0.789128	0.798201	0.838179	0.786953	0.779636	0.726672	0.670549	0.672017	0.608659	0.549111	0.521515	0.497115
224	0.361526	0.30881	0.252465	0.232405	0.225431	0.23827	0.215852	0.233407	0.273943	0.367784	0.368753	0.279543	0.389776	0.406532	0.337231	0.378388	0.48351	0.339643	0.331176	0.384762	0.318703	0.368282	0.354131	0.323808	0.347468	0.397024	0.358146	0.393026	0.343979	0.382621	0.462805	0.540647	0.594268	0.560653	0.681877	0.675083	0.755432	0.812519	0.788551	0.750119	0.79805	0.768423	0.725483	0.669828	0.60024	0.544591	0.555721	0.540809	0.483252
225	0.300064	0.26551	0.204377	0.215625	0.262836	0.215537	0.272084	0.248785	0.296056	0.294117	0.302666	0.319962	0.341164	0.391513	0.364882	0.441452	0.390275	0.337583	0.422926	0.35796	0.344411	0.364717	0.410391	0.363059	0.379845	0.319365	0.364904	0.370451	0.379088	0.382458	0.536789	0.528405	0.492309	0.623725	0.662325	0.713977	0.735399	0.800938	0.737013	0.807332	0.711359	0.743181	0.803538	0.681021	0.634997	0.632369	0.644181	0.433267	0.489788
226	0.285693	0.209858	0.236382	0.196588	0.214552	0.187416	0.242244	0.251203	0.251075	0.342454	0.278403	0.231412	0.371772	0.402606	0.353803	0.450233	0.383067	0.363543	0.325809	0.361869	0.363696	0.28091	0.336954	0.326774	0.36403	0.321681	0.319622	0.419238	0.407544	0.482074	0.41162	0.538551	0.586398	0.598005	0.693168	0.723271	0.767087	0.816211	0.790526	0.758146	0.779018	0.777744	0.761618	0.71611	0.649675	0.623565	0.620297	0.504452	0.508122
227	0.302445	0.238341	0.204054	0.204135	0.281937	0.216799	0.213811	0.21486	0.275663	0.24317	0.342309	0.349347	0.376916	0.325943	0.356734	0.353544	0.385752	0.349483	0.392965	0.340845	0.244802	0.259827	0.293266	0.315166	0.414967	0.385773	0.395166	0.325263	0.495425	0.461719	0.554151	0.505139	0.529528	0.670847	0.704586	0.705541	0.728947	0.750976	0.778489	0.799636	0.762075	0.703863	0.729344	0.690736	0.641277	0.628668	0.596335	0.561452	0.480415
228	0.364145	0.159728	0.290117	0.255641	0.266325	0.26009	0.240508	0.21166	0.225271	0.296191	0.353237	0.315018	0.332137	0.306944	0.321135	0.302901	0.381386	0.301814	0.358759	0.249107	0.333411	0.287987	0.265647	0.445182	0.354111	0.408177	0.409509	0.468344	0.436926	0.424207	0.571701	0.59457	0.661328	0.656896	0.646243	0.690941	0.722917	0.750524	0.719702	0.700909	0.747667	0.674042	0.745481	0.692118	0.632348	0.644999	0.586504	0.502625	0.501457
229	0.239857	0.3065	0.254454	0.190084	0.221875	0.250395	0.212958	0.22949	0.282955	0.261873	0.332079	0.323095	0.287935	0.270607	0.432051	0.318339	0.377627	0.36197	0.368215	0.316957	0.285296	0.340436	0.360686	0.454609	0.274133	0.399619	0.391491	0.422457	0.436113	0.477017	0.518362	0.566754	0.590607	0.661355	0.635396	0.655083	0.734894	0.756601	0.732729	0.742684	0.727585	0.699515	0.743817	0.723195	0.713357	0.625739	0.612271	0.577353	0.541707
[truncated: 31 more columns]

## Sheet: bands
	k	init_ss	recon_ss	init_cb	recon_cb	init_vb1	recon_vb1	init_vb2	recon_vb2
0	-0.36	4.83449		1.09582		-0.626787	-0.695998	-1.72516	-1.40399
1	-0.350886	4.58469		1.09454		-0.614978	-0.692163	-1.71481	-1.40053
2	-0.341772	4.34113		1.09292		-0.603286	-0.6916	-1.70334	-1.39385
3	-0.332658	4.10379		1.09088		-0.591722	-0.683158	-1.6907	-1.39116
4	-0.323544	3.87268		1.08834		-0.5803	-0.656303	-1.67681	-1.39578
5	-0.31443	3.64781		1.08517		-0.56903	-0.657823	-1.66162	-1.43119
6	-0.305316	3.42916		1.08128		-0.557923	-0.647332	-1.64507	-1.47951
7	-0.296203	3.21674		1.07652		-0.546993	-0.655796	-1.62712	-1.5171
8	-0.287089	3.01055		1.07074		-0.53625	-0.668848	-1.60772	-1.5342
9	-0.277975	2.81059		1.06379		-0.525705	-0.669026	-1.58686	-1.51979
10	-0.268861	2.61687		1.05548		-0.51537	-0.711509	-1.56452	-1.51899
11	-0.259747	2.42937		1.04562		-0.505257	-0.818134	-1.5407	-1.52596
12	-0.250633	2.2481		1.03402		-0.495376	-0.896074	-1.51542	-1.52594
13	-0.241519	2.07306		1.02047		-0.485739	-0.962429	-1.48871	-1.50168
14	-0.232405	1.90425		1.00478		-0.476356	-0.963909	-1.46063	-1.4732
15	-0.223291	1.74167		0.986752		-0.467238	-0.98066	-1.43123	-1.45374
16	-0.214177	1.58532		0.966199		-0.458395	-0.983477	-1.40062	-1.43793
17	-0.205063	1.4352		0.942963		-0.449837	-0.96255	-1.36891	-1.41213
18	-0.195949	1.29131		0.916912		-0.441574	-0.939959	-1.33622	-1.38398
19	-0.186835	1.15365		0.887954		-0.433617	-0.935544	-1.3027	-1.35958
20	-0.177722	1.02222		0.856042		-0.425973	-0.942363	-1.26853	-1.32786
21	-0.168608	0.897016		0.821186	0.723988	-0.418653	-0.947842	-1.2339	-1.30958
22	-0.159494	0.778045		0.783461	0.68845	-0.411664	-0.905929	-1.19901	-1.27032
23	-0.15038	0.665303		0.743011	0.65592	-0.405016	-0.85851	-1.16409	-1.24144
24	-0.141266	0.558791		0.700059	0.594868	-0.398715	-0.828041	-1.12937	-1.22171
25	-0.132152	0.458509	0.464704	0.654907	0.528515	-0.392771	-0.807214	-1.0951	-1.20623
26	-0.123038	0.364457	0.393504	0.607937	0.494369	-0.387189	-0.705087	-1.06154	-1.19323
27	-0.113924	0.276635	0.350243	0.559614	0.44155	-0.381976	-0.645603	-1.02894	-1.17725
28	-0.10481	0.195042	0.247116	0.510476	0.401889	-0.37714	-0.633653	-0.997576	-1.17292
29	-0.0956962	0.119679	0.193887	0.461129	0.363282	-0.372685	-0.560329	-0.967707	-1.17387
30	-0.0865823	0.0505458	0.177445	0.412237	0.335208	-0.368618	-0.473634	-0.939589	-1.18344
31	-0.0774684	-0.0123576	0.118876	0.364507	0.310293	-0.364943	-0.455437	-0.913472	-1.21068
32	-0.0683544	-0.0690312	0.0714945	0.318673	0.281113	-0.361664	-0.445942	-0.889592	-1.24807
33	-0.0592405	-0.119475	-0.0204298	0.275481	0.264907	-0.358787	-0.426172	-0.868169	-1.30831
34	-0.0501266	-0.163689	-0.0735977	0.235664	0.243278	-0.356314	-0.38174	-0.849407	-1.38924
35	-0.0410127	-0.201673	-0.121454	0.199925	0.229568	-0.354248	-0.358382	-0.833483	-1.50579
36	-0.0318987	-0.233428	-0.172715	0.168915	0.219357	-0.352592	-0.341724	-0.820552	-1.58219
37	-0.0227848	-0.258953	-0.22354	0.143217	0.212334	-0.351349	-0.332434	-0.81074	-1.63391
38	-0.0136709	-0.278248	-0.242542	0.123321	0.209222	-0.350519	-0.333196	-0.804145	-1.66267
39	-0.00455696	-0.291313	-0.263878	0.109615	0.208237	-0.350104	-0.332951	-0.80083	-1.66731
40	0.00455696	-0.298148	-0.264935	0.102367	0.209859	-0.350104	-0.329893	-0.80083	-1.65876
41	0.0136709	-0.298754	-0.26501	0.101723	0.214051	-0.350519	-0.328693	-0.804145	-1.62042
42	0.0227848	-0.29313	-0.264017	0.107693	0.222291	-0.351349	-0.328663	-0.81074	-1.52382
43	0.0318987	-0.281276	-0.22716	0.120161	0.233033	-0.352592	-0.375882	-0.820552	-1.39779
44	0.0410127	-0.263192	-0.131522	0.13888	0.247821	-0.354248	-0.414454	-0.833483	-1.29387
45	0.0501266	-0.238879	-0.0242649	0.163486	0.267919	-0.356314	-0.432344	-0.849407	-1.23023
46	0.0592405	-0.208336	0.0158468	0.193505	0.288722	-0.358787	-0.474234	-0.868169	-1.20236
47	0.0683544	-0.171563	0.0961721	0.228374	0.321375	-0.361664	-0.508301	-0.889592	-1.18466
48	0.0774684	-0.12856	0.115557	0.267452	0.352201	-0.364943	-0.555278	-0.913472	-1.17881
49	0.0865823	-0.0793276	0.193848	0.310045	0.415819	-0.368618	-0.570849	-0.939589	-1.17433
50	0.0956962	-0.0238654	0.254046	0.355423	0.43408	-0.372685	-0.627358	-0.967707	-1.17885
51	0.10481	0.0378267	0.30627	0.402842	0.45505	-0.37714	-0.6739	-0.997576	-1.1875
52	0.113924	0.105748	0.351235	0.451565	0.496709	-0.381976	-0.690103	-1.02894	-1.20773
53	0.123038	0.1799	0.444363	0.500877	0.554655	-0.387189	-0.76083	-1.06154	-1.23281
54	0.132152	0.260281	0.533648	0.550105	0.611686	-0.392771	-0.824501	-1.0951	-1.25807
55	0.141266	0.346893	0.5641	0.598631	0.660722	-0.398715	-0.870312	-1.12937	-1.29934
56	0.15038	0.439733		0.645903	0.723763	-0.405016	-0.894258	-1.16409	-1.33128
57	0.159494	0.538804		0.691441		-0.411664	-0.908523	-1.19901	-1.3516
58	0.168608	0.644105		0.734847		-0.418653	-0.910288	-1.2339	-1.3685
59	0.177722	0.755635		0.775803		-0.425973	-0.941124	-1.26853	-1.42104
60	0.186835	0.873395		0.814072		-0.433617	-0.941597	-1.3027	-1.45598
61	0.195949	0.997384		0.849494		-0.441574	-0.946744	-1.33622	-1.46187
62	0.205063	1.1276		0.881981		-0.449837	-0.927806	-1.36891	-1.46594
63	0.214177	1.26405		0.911512		-0.458395	-0.907207	-1.40062	-1.48021
64	0.223291	1.40673		0.938122		-0.467238	-0.929405	-1.43123	-1.52101
65	0.232405	1.55564		0.961896		-0.476356	-0.964161	-1.46063	-1.57605
66	0.241519	1.71078		0.982959		-0.485739	-0.954098	-1.48871	-1.56434
67	0.250633	1.87215		1.00147		-0.495376	-0.914886	-1.51542	-1.55665
68	0.259747	2.03975		1.0176		-0.505257	-0.886212	-1.5407	-1.56768
69	0.268861	2.21357		1.03154		-0.51537	-0.880932	-1.56452	-1.5726
70	0.277975	2.39363		1.0435		-0.525705	-0.867412	-1.58686	-1.55815
71	0.287089	2.57992		1.05369		-0.53625	-0.833308	-1.60772	-1.5312
72	0.296203	2.77244		1.06228		-0.546993	-0.77995	-1.62712	-1.51315
73	0.305316	2.97118		1.06949		-0.557923	-0.719472	-1.64507	-1.47878
74	0.31443	3.17616		1.07548		-0.56903	-0.700203	-1.66162	-1.46455
75	0.323544	3.38737		1.08043		-0.5803	-0.671808	-1.67681	-1.45464
76	0.332658	3.6048		1.08448		-0.591722	-0.668548	-1.6907	-1.45272
77	0.341772	3.82847		1.08777		-0.603286	-0.66489	-1.70334	-1.45247
78	0.350886	4.05837		1.09043		-0.614978	-0.658959	-1.71481	-1.44486
79	0.36	4.29449		1.09256		-0.626787	-0.660302	-1.72516	-1.43202

## Sheet: E
	E (eV)
0	-2.14649
1	-2.13144
2	-2.11639
3	-2.10134
4	-2.08629
5	-2.07124
6	-2.05619
7	-2.04114
8	-2.02609
9	-2.01104
10	-1.99599
11	-1.98094
12	-1.96589
13	-1.95084
14	-1.93579
15	-1.92074
16	-1.90569
17	-1.89064
18	-1.87559
19	-1.86054
20	-1.84548
21	-1.83043
22	-1.81538
23	-1.80033
24	-1.78528
25	-1.77023
26	-1.75518
27	-1.74013
28	-1.72508
29	-1.71003
30	-1.69498
31	-1.67993
32	-1.66488
33	-1.64983
34	-1.63478
35	-1.61973
36	-1.60468
37	-1.58963
38	-1.57458
39	-1.55953
40	-1.54448
41	-1.52943
42	-1.51438
43	-1.49933
44	-1.48428
45	-1.46923
46	-1.45418
47	-1.43913
48	-1.42408
49	-1.40903
50	-1.39398
51	-1.37893
52	-1.36388
53	-1.34883
54	-1.33378
55	-1.31873
56	-1.30368
57	-1.28863
58	-1.27358
59	-1.25853
60	-1.24348
61	-1.22843
62	-1.21338
63	-1.19833
64	-1.18328
65	-1.16823
66	-1.15318
67	-1.13813
68	-1.12308
69	-1.10803
70	-1.09298
71	-1.07793
72	-1.06288
73	-1.04783
74	-1.03278
75	-1.01773
76	-1.00268
77	-0.987625
78	-0.972575
79	-0.957525
80	-0.942475
81	-0.927425
82	-0.912375
83	-0.897324
84	-0.882274
85	-0.867224
86	-0.852174
87	-0.837124
88	-0.822074
89	-0.807023
90	-0.791973
91	-0.776923
92	-0.761873
93	-0.746823
94	-0.731773
95	-0.716722
96	-0.701672
97	-0.686622
98	-0.671572
99	-0.656522
100	-0.641472
101	-0.626421
102	-0.611371
103	-0.596321
104	-0.581271
105	-0.566221
106	-0.551171
107	-0.53612
108	-0.52107
109	-0.50602
110	-0.49097
111	-0.47592
112	-0.46087
113	-0.445819
114	-0.430769
115	-0.415719
116	-0.400669
117	-0.385619
118	-0.370569
119	-0.355518
120	-0.340468
121	-0.325418
122	-0.310368
123	-0.295318
124	-0.280268
125	-0.265217
126	-0.250167
127	-0.235117
128	-0.220067
129	-0.205017
130	-0.189967
131	-0.174916
132	-0.159866
133	-0.144816
134	-0.129766
135	-0.114716
136	-0.0996656
137	-0.0846154
138	-0.0695652
139	-0.0545151
140	-0.0394649
141	-0.0244147
142	-0.00936455
143	0.00568562
144	0.0207358
145	0.035786
146	0.0508361
147	0.0658863
148	0.0809365
149	0.0959866
150	0.111037
151	0.126087
152	0.141137
153	0.156187
154	0.171237
155	0.186288
156	0.201338
157	0.216388
158	0.231438
159	0.246488
160	0.261538
161	0.276589
162	0.291639
163	0.306689
164	0.321739
165	0.336789
166	0.351839
167	0.36689
168	0.38194
169	0.39699
170	0.41204
171	0.42709
172	0.44214
173	0.457191
174	0.472241
175	0.487291
176	0.502341
177	0.517391
178	0.532441
179	0.547492
180	0.562542
181	0.577592
182	0.592642
183	0.607692
184	0.622742
185	0.637793
186	0.652843
187	0.667893
188	0.682943
189	0.697993
190	0.713043
191	0.728094
192	0.743144
193	0.758194
194	0.773244
195	0.788294
196	0.803344
197	0.818395
198	0.833445
199	0.848495
200	0.863545
201	0.878595
202	0.893645
203	0.908696
204	0.923746
205	0.938796
206	0.953846
207	0.968896
208	0.983946
209	0.998997
210	1.01405
211	1.0291
212	1.04415
213	1.0592
214	1.07425
215	1.0893
216	1.10435
217	1.1194
218	1.13445
219	1.1495
220	1.16455
221	1.1796
222	1.19465
223	1.2097
224	1.22475
225	1.2398
226	1.25485
227	1.2699
228	1.28495
229	1.3

## Sheet: k
	k (AA-1)
0	-0.36
1	-0.350886
2	-0.341772
3	-0.332658
4	-0.323544
5	-0.31443
6	-0.305316
7	-0.296203
8	-0.287089
9	-0.277975
10	-0.268861
11	-0.259747
12	-0.250633
13	-0.241519
14	-0.232405
15	-0.223291
16	-0.214177
17	-0.205063
18	-0.195949
19	-0.186835
20	-0.177722
21	-0.168608
22	-0.159494
23	-0.15038
24	-0.141266
25	-0.132152
26	-0.123038
27	-0.113924
28	-0.10481
29	-0.0956962
30	-0.0865823
31	-0.0774684
32	-0.0683544
33	-0.0592405
34	-0.0501266
35	-0.0410127
36	-0.0318987
37	-0.0227848
38	-0.0136709
39	-0.00455696
40	0.00455696
41	0.0136709
42	0.0227848
43	0.0318987
44	0.0410127
45	0.0501266
46	0.0592405
47	0.0683544
48	0.0774684
49	0.0865823
50	0.0956962
51	0.10481
52	0.113924
53	0.123038
54	0.132152
55	0.141266
56	0.15038
57	0.159494
58	0.168608
59	0.177722
60	0.186835
61	0.195949
62	0.205063
63	0.214177
64	0.223291
65	0.232405
66	0.241519
67	0.250633
68	0.259747
69	0.268861
70	0.277975
71	0.287089
72	0.296203
73	0.305316
74	0.31443
75	0.323544
76	0.332658
77	0.341772
78	0.350886
79	0.36
