# Supplementary material for: A machine learning route between band mapping and band structure
Source: Nat Comput Sci. 2022 Dec 30;3(1):101–14. doi: 10.1038/s43588-022-00382-2 (PMC10766556; doi:10.1038/s43588-022-00382-2)
Supplement: Supplementary file 10 — Numerical data contained in Fig. 6b–d,f,g. [file 43588_2022_382_MOESM10_ESM.zip › source_data_fig6/fig6d.xlsx]

## Sheet: CB
	0	1	2	3	4	5	6	7	8	9	10	11	12	13	14	15	16	17	18	19	20	21	22	23	24	25	26	27	28	29	30	31	32	33	34	35	36	37	38	39	40	41	42	43	44	45	46	47	48
0
1
2
3
4
5
6
7
8
9
10
11
12
13
14
15
16
17
18
19																																						0.708243	0.683826	0.686368	0.711033
20																																					0.709193	0.669811	0.646719	0.652066	0.67606	0.714282
21																																					0.695494	0.645343	0.623421	0.625951	0.645559	0.688997	0.729836
22																																				0.742174	0.678474	0.626207	0.609729	0.612625	0.634031	0.688843	0.724282	0.75885
23																																				0.702069	0.644615	0.605097	0.591688	0.595379	0.616002	0.672703	0.711743	0.737911	0.761764
24																																			0.742213	0.665364	0.620748	0.583986	0.568946	0.564228	0.581923	0.620902	0.67422	0.702552	0.712355	0.728653	0.742987
25																																	0.750446	0.717703	0.681158	0.638638	0.585675	0.560746	0.548859	0.546654	0.55226	0.579419	0.632936	0.659675	0.672161	0.681263	0.689272	0.70424	0.738362
26																															0.749198	0.730146	0.70379	0.674281	0.641543	0.588532	0.549626	0.533386	0.519795	0.513653	0.517031	0.538613	0.588834	0.616077	0.629196	0.633396	0.647123	0.668029	0.703478
27																						0.705884	0.718168	0.726737	0.728135	0.749004	0.755297	0.762901	0.755192	0.734728	0.709859	0.689584	0.66246	0.617089	0.577626	0.545798	0.523521	0.499897	0.490341	0.483547	0.477247	0.492968	0.523796	0.555881	0.58671	0.597764	0.616718	0.639096	0.676926
28																					0.702427	0.673811	0.664246	0.662485	0.663679	0.674926	0.684635	0.694741	0.698211	0.686333	0.667733	0.647877	0.620168	0.583878	0.552311	0.522841	0.498117	0.470571	0.463191	0.454469	0.448225	0.457394	0.482181	0.509859	0.547315	0.563927	0.585321	0.606731	0.639117
29																					0.696873	0.656521	0.640744	0.62637	0.624055	0.632389	0.638149	0.645374	0.652179	0.640401	0.624787	0.607866	0.58394	0.549616	0.518781	0.491568	0.465432	0.433536	0.418095	0.418159	0.419875	0.435699	0.450265	0.473528	0.499913	0.525508	0.547137	0.573104	0.593122
30																				0.732615	0.691655	0.65367	0.631274	0.602313	0.591619	0.593821	0.596944	0.601422	0.600576	0.59143	0.574827	0.557093	0.540507	0.513969	0.487444	0.461443	0.434562	0.39395	0.376687	0.375923	0.386641	0.400985	0.414472	0.423888	0.44592	0.480108	0.505708	0.524364	0.543031
31																				0.737573	0.688836	0.651198	0.621835	0.577037	0.557617	0.555427	0.557008	0.55965	0.563848	0.548722	0.540412	0.523608	0.509845	0.485503	0.466596	0.43652	0.40433	0.366223	0.347202	0.340949	0.342552	0.352902	0.366366	0.37868	0.396703	0.434105	0.465047	0.480848	0.494257
32																				0.715411	0.680265	0.643399	0.601908	0.555742	0.536342	0.526305	0.524167	0.524582	0.522474	0.512181	0.500434	0.482555	0.462598	0.443384	0.426826	0.400706	0.372801	0.342992	0.322959	0.31431	0.314556	0.319456	0.329142	0.339401	0.355849	0.389123	0.428401	0.444049	0.457254
33																				0.707614	0.672499	0.634793	0.595287	0.548813	0.52279	0.507933	0.499678	0.493614	0.486628	0.47848	0.465551	0.453204	0.438011	0.415473	0.383362	0.362627	0.338253	0.312538	0.299488	0.292284	0.289056	0.292346	0.297071	0.312073	0.328007	0.354128	0.392108	0.413321	0.432347
34																				0.710923	0.674881	0.643995	0.603603	0.554725	0.521393	0.503977	0.491526	0.480361	0.470172	0.459915	0.447794	0.434818	0.418483	0.39391	0.362358	0.339687	0.314903	0.291532	0.278102	0.26892	0.265958	0.26825	0.275389	0.289212	0.308951	0.329176	0.359246	0.383334	0.412189
35																				0.722059	0.689604	0.658316	0.616312	0.565063	0.533631	0.507332	0.491357	0.47608	0.463135	0.450901	0.435877	0.420453	0.403669	0.380856	0.34835	0.320758	0.292223	0.268612	0.255508	0.248806	0.245579	0.250923	0.259156	0.275206	0.2921	0.308868	0.334654	0.358073	0.389225
36																					0.703558	0.683459	0.64257	0.595072	0.550667	0.51714	0.494019	0.475554	0.460053	0.446069	0.428616	0.407473	0.389043	0.363624	0.327758	0.29735	0.269253	0.249421	0.236948	0.231478	0.230748	0.233928	0.244237	0.25833	0.2762	0.29348	0.312034	0.331497	0.360114
37																					0.739549	0.705515	0.675502	0.625797	0.572242	0.52696	0.496325	0.476035	0.457708	0.441938	0.423306	0.392713	0.370247	0.343067	0.29858	0.268662	0.246551	0.232606	0.222489	0.218681	0.217387	0.221113	0.229579	0.242487	0.256726	0.270396	0.287507	0.307136	0.337927
38																						0.734876	0.69432	0.653207	0.602386	0.541484	0.50042	0.473859	0.453611	0.433622	0.41188	0.37465	0.344238	0.306767	0.268093	0.244933	0.230392	0.218896	0.211188	0.207035	0.207067	0.210888	0.218574	0.230272	0.240542	0.255097	0.271426	0.292287	0.324016
39																						0.759313	0.716286	0.674557	0.622713	0.553805	0.509736	0.477911	0.454721	0.424126	0.394892	0.35289	0.318763	0.281378	0.250936	0.231411	0.218236	0.208976	0.201817	0.198825	0.199096	0.203269	0.211552	0.220834	0.233279	0.248173	0.26429	0.284628	0.313627
40																							0.736214	0.695386	0.629398	0.56841	0.518871	0.481646	0.451717	0.41354	0.377708	0.332293	0.292714	0.263972	0.240254	0.222542	0.210522	0.201338	0.19652	0.194075	0.195322	0.199954	0.207184	0.21782	0.228356	0.243613	0.259112	0.279883	0.308337
41																							0.745421	0.698409	0.628149	0.569872	0.522266	0.475422	0.438229	0.393417	0.353006	0.314005	0.280026	0.254117	0.232343	0.219086	0.206637	0.199903	0.194084	0.19329	0.194219	0.198433	0.206296	0.215243	0.226437	0.242627	0.256669	0.27826	0.303521
42																							0.731036	0.668746	0.619302	0.569991	0.525432	0.468894	0.427376	0.380069	0.350415	0.310891	0.274479	0.250051	0.234481	0.219538	0.210975	0.201069	0.198037	0.194445	0.195753	0.198666	0.205252	0.213557	0.224984	0.238867	0.255385	0.277253	0.303177
43																							0.7025	0.653308	0.613094	0.564033	0.511373	0.461996	0.416533	0.374023	0.346476	0.313621	0.278355	0.256409	0.237757	0.229426	0.21631	0.211711	0.202884	0.201072	0.198257	0.20184	0.206756	0.213494	0.222685	0.237448	0.253536	0.275243	0.303021
44																						0.74723	0.697478	0.653065	0.61013	0.539687	0.492049	0.452913	0.415713	0.370103	0.342247	0.312826	0.28816	0.265375	0.254017	0.238774	0.231553	0.218887	0.215263	0.206495	0.206895	0.20705	0.212334	0.217137	0.226698	0.237473	0.254246	0.27618	0.309897
45																						0.738278	0.69267	0.652244	0.604964	0.516356	0.474275	0.441236	0.414729	0.376291	0.34555	0.323793	0.302127	0.286385	0.269711	0.261605	0.244949	0.237213	0.223084	0.219801	0.21616	0.217478	0.219649	0.224837	0.231643	0.242813	0.259664	0.286637	0.315901
46																						0.731849	0.69553	0.646083	0.578995	0.511939	0.470312	0.442112	0.422346	0.392562	0.363808	0.34041	0.327663	0.31015	0.296533	0.278424	0.2683	0.248358	0.240931	0.232218	0.232917	0.230901	0.234107	0.236623	0.244899	0.254588	0.272191	0.300304	0.329143
47																						0.718176	0.681258	0.637099	0.566544	0.522675	0.475055	0.453625	0.436958	0.419778	0.390761	0.376516	0.360031	0.347819	0.320902	0.305974	0.287492	0.276064	0.260774	0.254922	0.253588	0.253554	0.252235	0.25363	0.260549	0.279187	0.301339	0.323526	0.355035
48																					0.739244	0.701653	0.670372	0.614745	0.572785	0.53655	0.500202	0.479094	0.467106	0.446985	0.430808	0.41302	0.40101	0.380721	0.354019	0.32617	0.315032	0.303756	0.292859	0.285077	0.282794	0.27852	0.277535	0.278283	0.286762	0.307892	0.332297	0.351253	0.384876
49																					0.716749	0.669829	0.635335	0.607958	0.581971	0.55613	0.526833	0.510786	0.491321	0.481859	0.471176	0.459147	0.442373	0.425959	0.3971	0.362767	0.344016	0.339081	0.32294	0.316992	0.317655	0.310365	0.310098	0.310692	0.318999	0.337358	0.363156	0.385712	0.42285
50																					0.692865	0.657754	0.637099	0.6173	0.605302	0.579729	0.560451	0.545903	0.526946	0.522801	0.512789	0.500703	0.490103	0.475445	0.453696	0.417239	0.395636	0.384996	0.375364	0.364427	0.360933	0.352971	0.347331	0.347082	0.35188	0.374662	0.396136	0.428027	0.459869
51																					0.705599	0.666278	0.64724	0.633925	0.622174	0.607736	0.592406	0.583448	0.566549	0.57272	0.562624	0.547603	0.535562	0.525353	0.499796	0.46109	0.434532	0.418105	0.40768	0.406507	0.409657	0.405053	0.401884	0.40886	0.412874	0.433252	0.449819	0.489541	0.508852
52																						0.69432	0.673465	0.656145	0.648065	0.644572	0.641947	0.642943	0.632003	0.637538	0.616367	0.604443	0.591694	0.569853	0.53613	0.49395	0.465254	0.447029	0.437554	0.437023	0.442748	0.443712	0.448958	0.46208	0.475905	0.493738	0.521656	0.541475	0.553759
53																							0.726463	0.691118	0.679414	0.679345	0.684404	0.698627	0.692692	0.687384	0.659858	0.640549	0.620236	0.59625	0.559567	0.526089	0.496359	0.4784	0.466858	0.465835	0.471113	0.474765	0.487214	0.497248	0.513993	0.532129	0.554805	0.574484	0.590685
54																										0.739268	0.756686	0.757908	0.737978	0.724319	0.703469	0.674481	0.650457	0.622567	0.587671	0.553559	0.529001	0.511971	0.497882	0.497869	0.508165	0.531452	0.543121	0.54266	0.548964	0.569907	0.59354	0.608775	0.625006
55																															0.754003	0.718943	0.682988	0.652142	0.612062	0.581159	0.559323	0.548294	0.540656	0.531514	0.547908	0.569071	0.576195	0.575013	0.577849	0.605786	0.62847	0.644292	0.662703
56																																	0.722771	0.693488	0.658793	0.6246	0.601066	0.583459	0.577793	0.580258	0.592592	0.611982	0.612565	0.618021	0.636938	0.655729	0.680934	0.692511	0.726106
57																																		0.735713	0.703632	0.656082	0.626883	0.614421	0.612207	0.630637	0.652608	0.655505	0.657231	0.665508	0.675409	0.692641	0.713462	0.732802
58																																			0.744044	0.688056	0.662579	0.649567	0.655012	0.676335	0.679486	0.678848	0.680018	0.690352	0.705662	0.721886	0.744294
59																																				0.727492	0.707387	0.701193	0.698122	0.69754	0.697176	0.695651	0.700643	0.710553	0.727578	0.749131
60																																						0.730041	0.716355	0.70967	0.707777	0.710512	0.717298	0.728731
61																																							0.730061	0.72262	0.71992	0.719134	0.726265
62
63
64
65
66
67
68
69
70
71
72
73
74
75
76
77
78
79
[truncated: 31 more columns]

## Sheet: SS
	0	1	2	3	4	5	6	7	8	9	10	11	12	13	14	15	16	17	18	19	20	21	22	23	24	25	26	27	28	29	30	31	32	33	34	35	36	37	38	39	40	41	42	43	44	45	46	47	48
0
1
2
3
4
5
6
7
8
9
10
11
12
13
14
15
16
17
18
19
20
21																																					0.542591	0.574357	0.525942	0.520848	0.535949	0.564517	0.522271	0.510699	0.552231	0.611194
22																																				0.520022	0.488693	0.490694	0.458547	0.436799	0.455564	0.460869	0.395959	0.398637	0.442086	0.509099	0.499467	0.535421
23																																		0.588019	0.532637	0.500687	0.469067	0.42987	0.429149	0.426797	0.401031	0.373189	0.370232	0.388686	0.432154	0.459327	0.414496	0.42227	0.524846
24																																0.607911	0.551385	0.541393	0.500541	0.486874	0.484778	0.429347	0.415337	0.393321	0.364972	0.345369	0.346339	0.343458	0.331177	0.382465	0.395305	0.405618	0.495649
25																															0.554225	0.524366	0.531414	0.485402	0.489337	0.487708	0.474009	0.404886	0.358723	0.335263	0.322251	0.294626	0.284739	0.285835	0.283315	0.286676	0.311191	0.356005	0.390001
26																														0.544317	0.542601	0.501719	0.46988	0.467882	0.467651	0.45738	0.450602	0.357764	0.296377	0.307281	0.255028	0.260133	0.271873	0.276955	0.272782	0.252577	0.252504	0.291316	0.327449
27																														0.539289	0.543832	0.492978	0.460802	0.466934	0.447397	0.446832	0.43093	0.313294	0.247899	0.245133	0.245811	0.251147	0.261844	0.261244	0.260517	0.252631	0.255606	0.286282	0.288102
28																													0.609969	0.520717	0.488458	0.465038	0.434207	0.422608	0.43124	0.420658	0.387428	0.298654	0.228594	0.217525	0.209398	0.236218	0.252091	0.249033	0.249491	0.251261	0.265016	0.285916	0.285604
29																													0.496478	0.480898	0.432083	0.422673	0.385251	0.397971	0.384744	0.374606	0.3116	0.253985	0.184	0.178336	0.181173	0.189593	0.21978	0.238153	0.248352	0.254667	0.284026	0.286521	0.287163
30																												0.557368	0.447932	0.417416	0.40667	0.362389	0.351617	0.363757	0.339686	0.328643	0.297267	0.24391	0.177747	0.171221	0.173922	0.180752	0.20475	0.230074	0.253296	0.277773	0.282688	0.289171	0.290447
31																											0.566157	0.460446	0.413262	0.366239	0.369288	0.361098	0.329146	0.321023	0.315361	0.291971	0.26716	0.233556	0.171649	0.155262	0.162529	0.174271	0.193387	0.214247	0.236859	0.256974	0.270833	0.290717	0.305868
32																											0.519109	0.415324	0.36079	0.323118	0.335842	0.329699	0.297516	0.288432	0.283839	0.241367	0.223815	0.169766	0.134119	0.132	0.146514	0.146017	0.163553	0.188503	0.225452	0.234406	0.254402	0.264075	0.271884
33																										0.586741	0.475479	0.430455	0.348496	0.300601	0.319755	0.293456	0.291276	0.267379	0.251817	0.165564	0.149591	0.113093	0.0881818	0.0794388	0.0655571	0.098788	0.134677	0.152325	0.170309	0.186109	0.227357	0.259516	0.268954
34																										0.54591	0.46719	0.397608	0.30982	0.262362	0.261785	0.263637	0.258932	0.222371	0.169481	0.107268	0.102205	0.0665964	0.0129584	-0.00167023	0.000864439	0.0392471	0.0899325	0.110324	0.121993	0.151874	0.209229	0.24093	0.25863
35																									0.592869	0.495816	0.442438	0.365406	0.268715	0.26163	0.25698	0.255261	0.227809	0.157861	0.113408	0.075241	0.050328	0.00627708	-0.0246544	-0.072178	-0.0630165	-0.0252444	0.031461	0.0759312	0.0884524	0.129246	0.181055	0.207894	0.253548
36																									0.566589	0.491586	0.408709	0.319006	0.265881	0.262567	0.251904	0.217323	0.157403	0.126257	0.0913621	0.037321	-0.0091828	-0.0660609	-0.122324	-0.125271	-0.127757	-0.116821	-0.102477	-0.0350645	0.0290025	0.0988608	0.151724	0.169635	0.205463
37																									0.563767	0.502298	0.424868	0.328796	0.264487	0.257785	0.211482	0.161554	0.137478	0.088434	0.0273696	-0.0218968	-0.0723434	-0.12611	-0.13248	-0.171431	-0.192016	-0.18965	-0.185259	-0.113538	-0.0217525	0.072409	0.132028	0.159848	0.187675
38																									0.565204	0.511594	0.431689	0.359978	0.268174	0.222005	0.20923	0.135152	0.102186	0.0766433	-0.0203843	-0.102281	-0.123241	-0.144531	-0.187188	-0.197346	-0.248958	-0.249243	-0.232443	-0.190944	-0.0813842	0.0103019	0.0703148	0.14279	0.162037
39																									0.573692	0.497517	0.452351	0.371289	0.26898	0.215208	0.184207	0.125881	0.094818	0.0219661	-0.0675553	-0.104403	-0.164248	-0.211897	-0.228351	-0.233044	-0.270521	-0.272178	-0.264836	-0.20673	-0.113248	-0.0193251	0.0164847	0.108069	0.117338
40																									0.576808	0.450359	0.383768	0.351264	0.241154	0.185321	0.175054	0.115282	0.0682569	-0.0306529	-0.079581	-0.127325	-0.182061	-0.238867	-0.255382	-0.288313	-0.290512	-0.288231	-0.287653	-0.232177	-0.138175	-0.0266753	0.00965112	0.0983637	0.107911
41																									0.587646	0.477112	0.39182	0.327157	0.243836	0.185234	0.179831	0.109889	0.0428463	-0.0323826	-0.082458	-0.142768	-0.17753	-0.24535	-0.2841	-0.293426	-0.295071	-0.297419	-0.297314	-0.243867	-0.13031	-0.0371539	0.0175211	0.0823395	0.0968637
42																									0.58004	0.525088	0.398611	0.332222	0.238739	0.188737	0.179136	0.096955	0.0516055	-0.0175379	-0.0773029	-0.124272	-0.173165	-0.223085	-0.277202	-0.292508	-0.294971	-0.298109	-0.291288	-0.219859	-0.128281	-0.0454574	0.0123261	0.0481137	0.103979
43																									0.586154	0.540553	0.41055	0.316512	0.25209	0.194267	0.158181	0.0915905	0.0620967	0.0172844	-0.052322	-0.119183	-0.16578	-0.205499	-0.241598	-0.269649	-0.273798	-0.272576	-0.257009	-0.208179	-0.120607	-0.0224984	0.019842	0.031517	0.0787075
44																									0.577971	0.508619	0.42227	0.336043	0.240976	0.198113	0.147862	0.0780129	0.0644318	0.0383501	-0.0144933	-0.0861667	-0.136553	-0.189885	-0.224246	-0.255497	-0.243855	-0.250247	-0.2057	-0.132964	-0.0795009	0.00599668	0.0199141	0.0436081	0.114401
45																									0.572378	0.515174	0.411672	0.358796	0.253285	0.196952	0.159846	0.0907334	0.0908654	0.0732805	0.0115711	-0.0605982	-0.119059	-0.175902	-0.213234	-0.213233	-0.204776	-0.194143	-0.174777	-0.0852701	-0.0217858	0.0210889	0.0401593	0.095103	0.1535
46																										0.517991	0.403561	0.339938	0.285666	0.218673	0.190338	0.136455	0.126807	0.114849	0.0662426	0.00714673	-0.0439685	-0.0969421	-0.145096	-0.193906	-0.192582	-0.120786	-0.103249	-0.0229653	0.032217	0.0523489	0.0771483	0.13048	0.168198
47																										0.531866	0.414514	0.339716	0.298129	0.269673	0.254297	0.21699	0.195963	0.152756	0.112786	0.0615872	0.00118204	-0.0245195	-0.0501745	-0.0771639	-0.0761153	-0.0393542	-0.00648763	0.0395217	0.092093	0.134068	0.137003	0.159849	0.169797
48																										0.551057	0.435445	0.346687	0.311516	0.296777	0.28714	0.248292	0.211858	0.17098	0.150978	0.101224	0.0438029	0.0160776	0.0196575	0.00913573	0.0213911	0.0284999	0.0815896	0.110101	0.17211	0.174928	0.176811	0.184796	0.18845
49																										0.588311	0.495802	0.374387	0.355852	0.351289	0.344022	0.310364	0.28256	0.234579	0.203443	0.169571	0.123093	0.117008	0.147053	0.138108	0.130205	0.127799	0.123085	0.137846	0.173008	0.186916	0.198475	0.199191	0.194384
50																											0.522831	0.46146	0.435625	0.427163	0.399817	0.375838	0.331983	0.293242	0.261722	0.229715	0.219929	0.22276	0.198369	0.164654	0.161246	0.173172	0.155528	0.177891	0.236039	0.237296	0.243758	0.235211	0.229329
51																											0.553171	0.474128	0.455516	0.449555	0.433033	0.387003	0.349759	0.327313	0.304067	0.300969	0.290923	0.285265	0.269173	0.234182	0.212739	0.217998	0.223207	0.256167	0.250899	0.24728	0.271226	0.288286	0.293268
52																												0.521924	0.468117	0.462583	0.457204	0.407797	0.379336	0.370715	0.364513	0.333033	0.309674	0.311516	0.304762	0.276092	0.268934	0.265059	0.26635	0.265437	0.265888	0.283477	0.330857	0.334259	0.332013
53																													0.524736	0.490438	0.480548	0.417327	0.384912	0.373308	0.374722	0.351031	0.337236	0.324358	0.315406	0.282468	0.272099	0.265901	0.314546	0.334157	0.352167	0.312838	0.330376	0.358522	0.358327
54																														0.605882	0.544192	0.444475	0.419845	0.384401	0.400698	0.394597	0.387299	0.333697	0.325933	0.321754	0.316693	0.326662	0.373323	0.419659	0.431263	0.424352	0.390271	0.45385	0.508951
55																															0.599502	0.519236	0.472377	0.433746	0.413873	0.398944	0.384819	0.346136	0.343757	0.34349	0.346343	0.350634	0.410977	0.429157	0.43506	0.460086	0.485914	0.490688	0.548849
56																																0.582724	0.527263	0.507728	0.471223	0.421424	0.376396	0.347759	0.346007	0.347382	0.363404	0.39189	0.433502	0.438608	0.48002	0.507404	0.500685	0.493134	0.552506
57																																		0.560908	0.498231	0.449351	0.412468	0.378077	0.355075	0.369656	0.37972	0.400204	0.437755	0.463493	0.496293	0.521824	0.515777	0.537647	0.559592
58																																			0.569378	0.508599	0.463976	0.410781	0.403456	0.405411	0.396825	0.405239	0.484695	0.541856	0.545667	0.557559	0.549295	0.564795
59																																				0.576948	0.508334	0.441561	0.44089	0.435166	0.469929	0.494964	0.550744	0.546639	0.563826	0.577099
60																																					0.576014	0.537709	0.523471	0.524597	0.555732	0.556745	0.576625
61
62
63
64
65
66
67
68
69
70
71
72
73
74
75
76
77
78
79
[truncated: 31 more columns]

## Sheet: VB1
	0	1	2	3	4	5	6	7	8	9	10	11	12	13	14	15	16	17	18	19	20	21	22	23	24	25	26	27	28	29	30	31	32	33	34	35	36	37	38	39	40	41	42	43	44	45	46	47	48
0
1
2
3
4
5
6
7
8
9
10
11																																-0.690928	-0.715444	-0.687872	-0.645522	-0.652258	-0.635317	-0.612614	-0.611496	-0.611375	-0.607771	-0.606786	-0.614805	-0.622721	-0.640876	-0.651392
12																													-0.715111	-0.69278	-0.716334	-0.759901	-0.778758	-0.74385	-0.703898	-0.683723	-0.660725	-0.614724	-0.609535	-0.607497	-0.604874	-0.598816	-0.605441	-0.605366	-0.620014	-0.649832	-0.663613	-0.672576	-0.683002
13																										-0.752137	-0.756929	-0.749487	-0.745946	-0.750684	-0.801387	-0.807143	-0.807954	-0.777644	-0.737362	-0.715122	-0.686147	-0.639251	-0.610762	-0.602651	-0.599599	-0.594021	-0.593579	-0.598829	-0.604757	-0.649951	-0.671584	-0.678602	-0.727388
14																									-0.750139	-0.769592	-0.766126	-0.757905	-0.766636	-0.844624	-0.866976	-0.842604	-0.836539	-0.815426	-0.778636	-0.756872	-0.726223	-0.672145	-0.628058	-0.601904	-0.597718	-0.594113	-0.59413	-0.609218	-0.615476	-0.669604	-0.680913	-0.73152	-0.793611
15																							-0.767769	-0.760579	-0.757706	-0.785545	-0.801219	-0.799118	-0.830056	-0.907139	-0.929383	-0.911727	-0.890799	-0.85163	-0.810015	-0.76381	-0.745809	-0.675972	-0.633534	-0.60228	-0.596967	-0.594211	-0.622659	-0.637264	-0.685886	-0.725111	-0.739706	-0.833046	-0.866905
16																						-0.76707	-0.770177	-0.769818	-0.793461	-0.839083	-0.857219	-0.877651	-0.936748	-0.973943	-0.977293	-0.972312	-0.949807	-0.901052	-0.834031	-0.755247	-0.708137	-0.656396	-0.629981	-0.603945	-0.60291	-0.622151	-0.639859	-0.695988	-0.741627	-0.780561	-0.818348	-0.866911	-0.920469
17																				-0.738431	-0.753151	-0.762932	-0.765583	-0.771235	-0.798275	-0.831699	-0.878729	-0.916883	-0.957048	-0.975229	-0.987189	-0.987565	-0.977693	-0.921229	-0.859027	-0.757087	-0.699545	-0.63116	-0.604588	-0.604004	-0.610269	-0.642905	-0.665477	-0.728729	-0.764833	-0.792504	-0.875232	-0.893564	-0.930121
18																			-0.728604	-0.733545	-0.738258	-0.734942	-0.748945	-0.767068	-0.787715	-0.802185	-0.866287	-0.915964	-0.952171	-0.972511	-0.987806	-0.988472	-0.980174	-0.919936	-0.847364	-0.744258	-0.67892	-0.606474	-0.596054	-0.598237	-0.608995	-0.644809	-0.671979	-0.717991	-0.761344	-0.828682	-0.88436	-0.899289	-0.947252
19																		-0.69033	-0.694524	-0.702763	-0.70851	-0.716248	-0.723678	-0.744403	-0.748167	-0.762392	-0.843517	-0.893178	-0.913289	-0.938809	-0.976855	-0.983502	-0.970482	-0.873014	-0.824341	-0.76968	-0.68894	-0.604104	-0.590503	-0.593595	-0.599984	-0.631701	-0.672938	-0.709092	-0.750566	-0.826846	-0.881652	-0.911104	-0.948333
20																	-0.67508	-0.687423	-0.686996	-0.694921	-0.69937	-0.706007	-0.704919	-0.71192	-0.733787	-0.75789	-0.803356	-0.816162	-0.845132	-0.901509	-0.942773	-0.947193	-0.919015	-0.865718	-0.818953	-0.770116	-0.708708	-0.616461	-0.584737	-0.586497	-0.587547	-0.622489	-0.675372	-0.71689	-0.75145	-0.84001	-0.87551	-0.917404	-0.950489
21																-0.576316	-0.608942	-0.635513	-0.661761	-0.669844	-0.675954	-0.691461	-0.686358	-0.6854	-0.710732	-0.736028	-0.761426	-0.776392	-0.792768	-0.872428	-0.896795	-0.896331	-0.886727	-0.861963	-0.803851	-0.746747	-0.698046	-0.621515	-0.575312	-0.551343	-0.55169	-0.587521	-0.650281	-0.71865	-0.7773	-0.857487	-0.880478	-0.946398	-0.957935
22																-0.576579	-0.57791	-0.612957	-0.634043	-0.639396	-0.63888	-0.634736	-0.651821	-0.655952	-0.669005	-0.719643	-0.743158	-0.754361	-0.771126	-0.864527	-0.894236	-0.894066	-0.880525	-0.837916	-0.768111	-0.734973	-0.672157	-0.619615	-0.555446	-0.55113	-0.550249	-0.573505	-0.643678	-0.727836	-0.807282	-0.85515	-0.881646	-0.947885	-0.958893
23															-0.576387	-0.576247	-0.553258	-0.565428	-0.561937	-0.573609	-0.571644	-0.582222	-0.595813	-0.606434	-0.620095	-0.67426	-0.718537	-0.737279	-0.761869	-0.852592	-0.891563	-0.890963	-0.865492	-0.812026	-0.762264	-0.731171	-0.652241	-0.591457	-0.556834	-0.552027	-0.564417	-0.573262	-0.644884	-0.724548	-0.790384	-0.836476	-0.869492	-0.944153	-0.957521
24														-0.576754	-0.576405	-0.533617	-0.536601	-0.538518	-0.530084	-0.525463	-0.522309	-0.533451	-0.548749	-0.587026	-0.623744	-0.643132	-0.699785	-0.720716	-0.739356	-0.80579	-0.880438	-0.878969	-0.841826	-0.811413	-0.756873	-0.725105	-0.662849	-0.595405	-0.564062	-0.561866	-0.56723	-0.59298	-0.658019	-0.69979	-0.770574	-0.815643	-0.854176	-0.930951	-0.955085
25														-0.576931	-0.553561	-0.527259	-0.531425	-0.532169	-0.522295	-0.520443	-0.520399	-0.528137	-0.533805	-0.567267	-0.620474	-0.658906	-0.683192	-0.690467	-0.719005	-0.743532	-0.788475	-0.811012	-0.818523	-0.784546	-0.742833	-0.696964	-0.649473	-0.597943	-0.563474	-0.552916	-0.563639	-0.598564	-0.638453	-0.665182	-0.736075	-0.77369	-0.824762	-0.918307	-0.947781
26													-0.572553	-0.569623	-0.54293	-0.525826	-0.528911	-0.527149	-0.520612	-0.518264	-0.517064	-0.528124	-0.537031	-0.546758	-0.602314	-0.648877	-0.66199	-0.675336	-0.692689	-0.728368	-0.757128	-0.758865	-0.77111	-0.754317	-0.700024	-0.667216	-0.612845	-0.569968	-0.536306	-0.535369	-0.539609	-0.571637	-0.619968	-0.652915	-0.688796	-0.749566	-0.79755	-0.890832	-0.927836
27												-0.574088	-0.569333	-0.535838	-0.522853	-0.522729	-0.526865	-0.523302	-0.516369	-0.492295	-0.489698	-0.490518	-0.519531	-0.528949	-0.560341	-0.586928	-0.634605	-0.661495	-0.671474	-0.711841	-0.728674	-0.738924	-0.737204	-0.689952	-0.661668	-0.627066	-0.59476	-0.550716	-0.522646	-0.529225	-0.534722	-0.558274	-0.590269	-0.633101	-0.686032	-0.736792	-0.79439	-0.853487	-0.876849
28												-0.569568	-0.560956	-0.535047	-0.516029	-0.51419	-0.514136	-0.510757	-0.503905	-0.490394	-0.481391	-0.479932	-0.509892	-0.52202	-0.53405	-0.576713	-0.595226	-0.636406	-0.657127	-0.670204	-0.679238	-0.694594	-0.692208	-0.676926	-0.632101	-0.612542	-0.567497	-0.503325	-0.502234	-0.506374	-0.511794	-0.528579	-0.571475	-0.621669	-0.681281	-0.736188	-0.799796	-0.839641	-0.852952
29												-0.567641	-0.5195	-0.517185	-0.509076	-0.510563	-0.511225	-0.507744	-0.496192	-0.483263	-0.480566	-0.480349	-0.492478	-0.515583	-0.52557	-0.569128	-0.587024	-0.608887	-0.648806	-0.667116	-0.679712	-0.679175	-0.661632	-0.65284	-0.625909	-0.594968	-0.522213	-0.497458	-0.489008	-0.487785	-0.491361	-0.502109	-0.558261	-0.595752	-0.659308	-0.700708	-0.750485	-0.809772	-0.817465
30											-0.610907	-0.563449	-0.51528	-0.504551	-0.505135	-0.512133	-0.515137	-0.509693	-0.502837	-0.4876	-0.479994	-0.475129	-0.474443	-0.481	-0.497842	-0.547357	-0.564374	-0.591738	-0.630886	-0.657637	-0.667209	-0.662498	-0.65046	-0.643864	-0.614956	-0.551435	-0.506108	-0.490655	-0.480068	-0.479423	-0.485115	-0.494162	-0.535545	-0.562817	-0.611811	-0.658846	-0.70405	-0.777495	-0.787134
31											-0.625382	-0.553557	-0.511318	-0.503107	-0.503637	-0.525333	-0.529792	-0.516558	-0.501107	-0.491899	-0.485967	-0.474826	-0.461346	-0.456708	-0.469615	-0.527926	-0.530251	-0.552706	-0.570208	-0.581262	-0.591861	-0.61344	-0.635657	-0.587989	-0.57835	-0.525223	-0.488946	-0.462155	-0.459148	-0.459336	-0.465132	-0.47312	-0.484685	-0.501399	-0.556996	-0.62095	-0.654424	-0.701747	-0.709916
32											-0.593956	-0.553673	-0.510456	-0.499195	-0.515828	-0.53087	-0.555141	-0.531457	-0.518923	-0.521765	-0.503941	-0.48416	-0.460863	-0.449796	-0.459749	-0.495664	-0.497936	-0.533702	-0.512184	-0.522674	-0.558876	-0.577937	-0.600782	-0.580151	-0.540229	-0.521155	-0.486687	-0.458352	-0.451308	-0.450479	-0.454825	-0.461522	-0.472932	-0.47823	-0.525525	-0.58657	-0.644978	-0.664664	-0.664601
33										-0.637163	-0.60315	-0.591518	-0.589934	-0.604796	-0.611448	-0.586817	-0.577886	-0.558024	-0.54616	-0.531695	-0.520408	-0.515854	-0.5306	-0.526041	-0.492659	-0.495302	-0.496883	-0.494404	-0.493011	-0.52571	-0.533212	-0.534268	-0.578563	-0.559249	-0.533379	-0.519737	-0.475411	-0.458074	-0.448069	-0.435306	-0.447655	-0.449876	-0.467465	-0.481248	-0.513045	-0.561705	-0.628982	-0.664431	-0.649257
34										-0.680171	-0.645332	-0.610461	-0.618839	-0.658036	-0.65393	-0.618597	-0.586836	-0.577618	-0.566258	-0.553514	-0.566762	-0.580151	-0.602578	-0.590106	-0.539977	-0.518876	-0.500831	-0.492548	-0.490871	-0.540668	-0.534476	-0.532771	-0.546033	-0.54715	-0.512941	-0.479965	-0.472595	-0.456058	-0.432724	-0.403066	-0.406566	-0.41518	-0.429275	-0.445526	-0.468558	-0.505054	-0.552807	-0.600537	-0.605534
35										-0.693457	-0.693369	-0.686262	-0.685061	-0.683937	-0.681679	-0.641832	-0.614245	-0.596844	-0.586244	-0.604443	-0.605032	-0.653456	-0.691144	-0.688344	-0.626869	-0.57463	-0.563114	-0.543831	-0.551376	-0.549508	-0.535874	-0.52996	-0.53249	-0.531818	-0.490378	-0.47482	-0.470838	-0.43646	-0.404713	-0.383664	-0.38594	-0.381532	-0.381256	-0.400007	-0.439583	-0.463027	-0.499797	-0.566103	-0.585133
36										-0.69385	-0.694322	-0.687262	-0.687251	-0.700722	-0.700459	-0.659675	-0.639208	-0.613599	-0.629168	-0.656021	-0.675612	-0.717637	-0.786514	-0.769705	-0.72138	-0.682603	-0.64058	-0.592232	-0.578357	-0.551055	-0.520657	-0.510555	-0.5137	-0.49738	-0.463981	-0.445935	-0.460614	-0.423076	-0.380012	-0.379307	-0.376513	-0.378769	-0.377581	-0.392454	-0.417732	-0.434406	-0.469114	-0.54466	-0.579371
37										-0.694291	-0.698319	-0.695874	-0.702836	-0.7067	-0.722395	-0.712727	-0.681981	-0.689318	-0.712632	-0.710054	-0.747795	-0.796156	-0.837098	-0.827172	-0.801536	-0.754383	-0.670105	-0.639973	-0.599309	-0.55897	-0.518283	-0.471711	-0.464669	-0.446479	-0.405884	-0.411543	-0.41551	-0.385194	-0.369707	-0.380427	-0.374255	-0.374764	-0.371961	-0.394454	-0.409121	-0.416767	-0.46064	-0.534394	-0.565653
38										-0.690581	-0.714199	-0.722506	-0.76926	-0.81351	-0.826551	-0.807077	-0.784309	-0.799043	-0.771543	-0.796978	-0.861816	-0.873593	-0.869454	-0.851898	-0.843001	-0.811861	-0.72301	-0.663592	-0.604666	-0.554281	-0.492704	-0.463959	-0.441193	-0.410443	-0.385155	-0.379884	-0.379468	-0.350723	-0.337353	-0.338633	-0.352215	-0.36531	-0.355214	-0.375633	-0.415517	-0.421324	-0.451548	-0.523739	-0.548469
39										-0.67936	-0.714783	-0.758125	-0.819962	-0.863767	-0.901998	-0.891063	-0.91588	-0.896363	-0.874544	-0.876119	-0.893625	-0.895269	-0.890493	-0.861032	-0.858246	-0.825034	-0.746706	-0.673199	-0.630269	-0.562878	-0.472943	-0.450217	-0.437229	-0.405746	-0.380705	-0.379059	-0.376535	-0.333807	-0.334595	-0.333886	-0.33399	-0.339369	-0.346522	-0.381434	-0.415235	-0.428786	-0.461927	-0.519178	-0.559562
40										-0.669026	-0.711509	-0.818134	-0.896074	-0.962429	-0.963909	-0.98066	-0.983477	-0.96255	-0.939959	-0.935544	-0.942363	-0.947842	-0.905929	-0.85851	-0.828041	-0.807214	-0.705087	-0.645603	-0.633653	-0.560329	-0.473634	-0.455437	-0.445942	-0.426172	-0.38174	-0.358382	-0.341724	-0.332434	-0.333196	-0.332951	-0.329893	-0.328693	-0.328663	-0.375882	-0.414454	-0.432344	-0.474234	-0.508301	-0.555278
41										-0.686958	-0.763057	-0.922237	-0.981165	-0.997081	-0.996245	-1.01648	-1.00683	-0.978848	-0.966463	-0.963525	-0.960903	-0.959522	-0.91387	-0.848577	-0.782033	-0.743899	-0.693585	-0.639225	-0.617215	-0.525828	-0.485966	-0.465179	-0.45679	-0.414501	-0.401752	-0.372637	-0.335533	-0.332572	-0.332661	-0.334165	-0.329389	-0.328468	-0.328867	-0.353039	-0.396709	-0.427982	-0.478706	-0.501447	-0.545735
42										-0.730112	-0.85405	-0.972066	-1.03938	-1.04648	-1.04637	-1.04073	-1.0288	-0.982347	-0.972183	-0.96624	-0.961802	-0.924574	-0.886677	-0.791283	-0.746352	-0.704804	-0.658028	-0.615596	-0.566737	-0.525497	-0.491668	-0.466553	-0.431647	-0.411136	-0.402387	-0.372756	-0.334213	-0.332123	-0.331294	-0.330155	-0.325844	-0.327278	-0.328079	-0.358327	-0.392264	-0.416068	-0.468271	-0.482703	-0.52755
43										-0.817874	-0.949288	-1.02155	-1.04547	-1.05194	-1.05282	-1.05226	-1.02768	-0.981647	-0.971978	-0.957715	-0.914097	-0.8584	-0.796154	-0.741496	-0.720627	-0.685456	-0.627399	-0.592745	-0.543276	-0.49666	-0.485104	-0.449228	-0.419494	-0.405218	-0.368338	-0.357703	-0.335783	-0.331488	-0.330119	-0.320904	-0.322297	-0.326238	-0.331525	-0.369181	-0.379071	-0.400016	-0.456747	-0.471187	-0.49799
44										-0.879318	-0.958806	-1.02214	-1.03929	-1.0525	-1.0537	-1.05213	-1.0119	-0.96477	-0.95151	-0.913364	-0.870698	-0.82664	-0.763763	-0.738756	-0.705636	-0.653141	-0.597653	-0.564996	-0.54288	-0.487481	-0.469125	-0.442865	-0.413205	-0.395243	-0.374768	-0.371232	-0.352685	-0.3324	-0.326593	-0.316908	-0.319034	-0.347416	-0.373161	-0.368801	-0.376711	-0.382266	-0.444817	-0.453388	-0.478937
45										-0.841947	-0.921075	-0.990822	-1.0038	-1.01792	-1.03566	-1.02143	-0.970998	-0.922701	-0.916811	-0.880104	-0.858562	-0.812954	-0.745853	-0.676231	-0.657307	-0.614859	-0.570564	-0.5548	-0.517451	-0.488318	-0.46964	-0.453609	-0.432084	-0.4263	-0.40998	-0.409256	-0.388155	-0.377081	-0.34351	-0.315949	-0.336111	-0.37592	-0.396778	-0.398612	-0.400492	-0.403519	-0.439097	-0.44466	-0.460716
46										-0.826656	-0.914722	-0.963478	-0.975306	-0.974873	-0.977997	-0.966743	-0.9281	-0.895268	-0.878104	-0.859088	-0.816784	-0.758941	-0.685463	-0.654362	-0.641065	-0.594375	-0.536892	-0.517264	-0.505607	-0.487855	-0.476384	-0.470459	-0.458177	-0.456246	-0.449419	-0.425215	-0.40289	-0.409674	-0.386194	-0.369416	-0.368221	-0.376937	-0.403451	-0.407783	-0.416868	-0.45535	-0.458747	-0.457888	-0.466261
47										-0.829947	-0.916039	-0.943115	-0.952736	-0.954528	-0.951078	-0.925439	-0.913898	-0.836896	-0.80349	-0.778647	-0.744205	-0.657924	-0.60822	-0.60762	-0.604344	-0.571039	-0.53579	-0.514796	-0.497215	-0.486374	-0.478462	-0.467746	-0.464644	-0.471435	-0.475606	-0.466268	-0.437737	-0.428137	-0.405115	-0.410268	-0.398468	-0.397844	-0.404766	-0.429868	-0.472749	-0.482255	-0.495867	-0.491618	-0.491321
48											-0.901632	-0.908517	-0.903541	-0.918809	-0.898307	-0.89118	-0.860233	-0.835538	-0.76745	-0.718963	-0.649615	-0.603285	-0.597	-0.595818	-0.594229	-0.567768	-0.53406	-0.518367	-0.503474	-0.489799	-0.483457	-0.470063	-0.480957	-0.523749	-0.526457	-0.505255	-0.477734	-0.461323	-0.436031	-0.424705	-0.427493	-0.42615	-0.443277	-0.472519	-0.48155	-0.521633	-0.522971	-0.499546	-0.492695
49											-0.825264	-0.835102	-0.835808	-0.832948	-0.816019	-0.8287	-0.81728	-0.794753	-0.704177	-0.679807	-0.638728	-0.605461	-0.596385	-0.592241	-0.580698	-0.570945	-0.542079	-0.531689	-0.527026	-0.505139	-0.508321	-0.511049	-0.527671	-0.572677	-0.579307	-0.555481	-0.521191	-0.516248	-0.506509	-0.476955	-0.442776	-0.443832	-0.465417	-0.490543	-0.510388	-0.56264	-0.562965	-0.542671	-0.506649
50											-0.733587	-0.745502	-0.751816	-0.766335	-0.750177	-0.74663	-0.741897	-0.708889	-0.670029	-0.640868	-0.635575	-0.623261	-0.616067	-0.612611	-0.587546	-0.585819	-0.571083	-0.565745	-0.559565	-0.563883	-0.564133	-0.560768	-0.5964	-0.625623	-0.611163	-0.579015	-0.561329	-0.540013	-0.531513	-0.52893	-0.506072	-0.477269	-0.506936	-0.522887	-0.534037	-0.568273	-0.585739	-0.573949	-0.557928
51												-0.675696	-0.704893	-0.697948	-0.671848	-0.644721	-0.635142	-0.645413	-0.64186	-0.642105	-0.641405	-0.643601	-0.647497	-0.64048	-0.623534	-0.631134	-0.615927	-0.609182	-0.595553	-0.578668	-0.60957	-0.626272	-0.662965	-0.665734	-0.676006	-0.659233	-0.611851	-0.574354	-0.568802	-0.571469	-0.573741	-0.564559	-0.567545	-0.571905	-0.627721	-0.615826	-0.615661	-0.628182	-0.600546
52												-0.619644	-0.626698	-0.612246	-0.595395	-0.595217	-0.596218	-0.626544	-0.637228	-0.651388	-0.666984	-0.670704	-0.672036	-0.67281	-0.67206	-0.672118	-0.671586	-0.67048	-0.664822	-0.63624	-0.635501	-0.658314	-0.666734	-0.712413	-0.720099	-0.706879	-0.665088	-0.606342	-0.569864	-0.573119	-0.58874	-0.59739	-0.600122	-0.652138	-0.699171	-0.700155	-0.697145	-0.683368	-0.65429
53												-0.602446	-0.601767	-0.595887	-0.595296	-0.594489	-0.59404	-0.624663	-0.655792	-0.69641	-0.706749	-0.706486	-0.713391	-0.700529	-0.686429	-0.702118	-0.726107	-0.73071	-0.7338	-0.708287	-0.697946	-0.744551	-0.778893	-0.763266	-0.749416	-0.738519	-0.702621	-0.637546	-0.568793	-0.570552	-0.586895	-0.607496	-0.650059	-0.673385	-0.748426	-0.755305	-0.748628	-0.744419	-0.726946
54													-0.601556	-0.596209	-0.597988	-0.599801	-0.611275	-0.659519	-0.702075	-0.715276	-0.727249	-0.731066	-0.735096	-0.72785	-0.736435	-0.756796	-0.76204	-0.773222	-0.776492	-0.768986	-0.793175	-0.821372	-0.832558	-0.830788	-0.821156	-0.776411	-0.711566	-0.611199	-0.518557	-0.514695	-0.550473	-0.615933	-0.662734	-0.7199	-0.782356	-0.809328	-0.813836	-0.812099	-0.791258
55														-0.613346	-0.661839	-0.690849	-0.693594	-0.716453	-0.723022	-0.739476	-0.736901	-0.739128	-0.760822	-0.772338	-0.769137	-0.780223	-0.804992	-0.822471	-0.857041	-0.848134	-0.884456	-0.878401	-0.858455	-0.857404	-0.857448	-0.78679	-0.699873	-0.559959	-0.515835	-0.512966	-0.541154	-0.674144	-0.721748	-0.75991	-0.795825	-0.820992	-0.845614	-0.851392	-0.848592
56														-0.637951	-0.698581	-0.727867	-0.755162	-0.760987	-0.763475	-0.766035	-0.791727	-0.817583	-0.82175	-0.824808	-0.835718	-0.842832	-0.867253	-0.914748	-0.915559	-0.914801	-0.915489	-0.894376	-0.861258	-0.861987	-0.832292	-0.782929	-0.666511	-0.559087	-0.51525	-0.495366	-0.536362	-0.682333	-0.730758	-0.794345	-0.839814	-0.87225	-0.899651	-0.908539	-0.914014
57															-0.741724	-0.776176	-0.81407	-0.818145	-0.815131	-0.850213	-0.864014	-0.869824	-0.886415	-0.877474	-0.891213	-0.891436	-0.917802	-0.917624	-0.918594	-0.91426	-0.912018	-0.909115	-0.859627	-0.839061	-0.804079	-0.716177	-0.609384	-0.544613	-0.535759	-0.508464	-0.526231	-0.680096	-0.743595	-0.796146	-0.849736	-0.887316	-0.931172	-0.976225	-0.982678
58																-0.839626	-0.849179	-0.856413	-0.891525	-0.889182	-0.911002	-0.923778	-0.92493	-0.918359	-0.92804	-0.939151	-0.919498	-0.92098	-0.922827	-0.910197	-0.908318	-0.90573	-0.850077	-0.805512	-0.753735	-0.641582	-0.565523	-0.546422	-0.536753	-0.507372	-0.556798	-0.657592	-0.705722	-0.799449	-0.856859	-0.885752	-0.963078	-0.996821	-1.00541
59																-0.879954	-0.944033	-0.951739	-0.958946	-0.958861	-0.959282	-0.96243	-0.981984	-0.985618	-0.985561	-0.963092	-0.945382	-0.931774	-0.923082	-0.904774	-0.897322	-0.87495	-0.789133	-0.711092	-0.680159	-0.582521	-0.537785	-0.537717	-0.508139	-0.498355	-0.52982	-0.604655	-0.644519	-0.719093	-0.792452	-0.854159	-0.94063	-0.995123	-1.01252
60																	-0.951479	-0.958336	-0.981891	-1.00405	-1.0077	-1.00902	-1.01602	-1.01487	-1.0125	-0.996194	-0.989694	-0.985342	-0.933298	-0.900321	-0.897637	-0.86757	-0.77179	-0.663049	-0.573576	-0.570579	-0.530962	-0.501905	-0.471868	-0.463759	-0.464833	-0.540537	-0.582839	-0.653186	-0.716608	-0.803056	-0.900685	-0.959013	-1.00516
61																		-0.984107	-0.996164	-1.00768	-1.01691	-1.01986	-1.0215	-1.02358	-1.03809	-1.02815	-1.0236	-0.99697	-0.934439	-0.900831	-0.84699	-0.822929	-0.702916	-0.613683	-0.570675	-0.532445	-0.528013	-0.516701	-0.482797	-0.472751	-0.484812	-0.514978	-0.537268	-0.590177	-0.620856	-0.70017	-0.774637	-0.873793	-0.965593
62																			-1.03253	-1.04553	-1.04262	-1.06161	-1.07446	-1.07876	-1.06632	-1.03665	-1.03227	-0.996102	-0.914108	-0.88097	-0.83685	-0.775992	-0.632714	-0.606368	-0.543724	-0.532089	-0.523174	-0.494857	-0.488008	-0.487635	-0.499883	-0.51141	-0.512918	-0.554702	-0.576509	-0.632966	-0.727435	-0.819537	-0.93352
63																				-1.0577	-1.09717	-1.09994	-1.10123	-1.10214	-1.09185	-1.03445	-1.02094	-0.963914	-0.895262	-0.864993	-0.806219	-0.717486	-0.625337	-0.567377	-0.542284	-0.535168	-0.518232	-0.488754	-0.48767	-0.487171	-0.502198	-0.51341	-0.517398	-0.55909	-0.576392	-0.603484	-0.733194	-0.833597	-0.933939
64																						-1.10207	-1.10446	-1.10603	-1.08942	-1.01203	-0.947903	-0.898458	-0.881634	-0.831734	-0.756842	-0.69432	-0.602727	-0.546861	-0.534032	-0.532348	-0.50764	-0.492902	-0.4896	-0.494356	-0.501493	-0.507654	-0.521862	-0.55658	-0.569541	-0.60673	-0.747762	-0.827331	-0.898073
65																							-1.10662	-1.10956	-1.07329	-0.975859	-0.874433	-0.822099	-0.823414	-0.749706	-0.686979	-0.661633	-0.603529	-0.54513	-0.526628	-0.521618	-0.504683	-0.496331	-0.496166	-0.4968	-0.512225	-0.513354	-0.523592	-0.558632	-0.564894	-0.578297	-0.705821	-0.78416	-0.844249
66																									-1.04028	-0.940392	-0.825985	-0.790217	-0.765033	-0.710351	-0.691342	-0.657939	-0.623437	-0.566232	-0.522511	-0.521388	-0.516688	-0.512197	-0.510183	-0.511204	-0.512982	-0.514174	-0.527518	-0.534472	-0.552515	-0.595949	-0.686517	-0.773605	-0.836979
67																										-0.882784	-0.83814	-0.780884	-0.725865	-0.711773	-0.704045	-0.684879	-0.643392	-0.599194	-0.543021	-0.525647	-0.521052	-0.52126	-0.520328	-0.515389	-0.513155	-0.511413	-0.519651	-0.522677	-0.551392	-0.607368	-0.666269	-0.752633	-0.823923
68																													-0.723259	-0.709786	-0.701315	-0.675518	-0.66138	-0.642513	-0.555916	-0.530632	-0.521203	-0.525433	-0.52595	-0.522793	-0.515399	-0.512509	-0.511182	-0.511763	-0.546841	-0.602859	-0.627691	-0.693983	-0.805018
69																																-0.68504	-0.662279	-0.636248	-0.575619	-0.544944	-0.527202	-0.527553	-0.528195	-0.526639	-0.519137	-0.517372	-0.510619	-0.526921	-0.58046	-0.58816
70
71
72
73
74
75
76
77
78
79
[truncated: 31 more columns]

## Sheet: VB2
	0	1	2	3	4	5	6	7	8	9	10	11	12	13	14	15	16	17	18	19	20	21	22	23	24	25	26	27	28	29	30	31	32	33	34	35	36	37	38	39	40	41	42	43	44	45	46	47	48
0
1
2
3
4
5
6
7
8
9
10
11																																-1.64844	-1.73406	-1.77078	-1.78402	-1.78766	-1.77726	-1.74241	-1.68106	-1.65789	-1.68764	-1.73867	-1.83777	-1.87729	-1.87877	-1.86066
12																													-1.45608	-1.47049	-1.50706	-1.58873	-1.67535	-1.72437	-1.76362	-1.77926	-1.77548	-1.76841	-1.71482	-1.70607	-1.71669	-1.7619	-1.83576	-1.86661	-1.86821	-1.83673	-1.77023	-1.7232	-1.60823
13																										-1.45259	-1.44871	-1.44782	-1.45132	-1.46559	-1.49493	-1.53916	-1.62092	-1.6903	-1.75122	-1.76851	-1.77284	-1.76064	-1.72868	-1.72227	-1.73303	-1.76186	-1.82429	-1.84813	-1.84413	-1.79977	-1.73815	-1.67241	-1.5123
14																									-1.46267	-1.45482	-1.44763	-1.44151	-1.44203	-1.45108	-1.48453	-1.51332	-1.59464	-1.6793	-1.7378	-1.7592	-1.76265	-1.75894	-1.74254	-1.74324	-1.75048	-1.76643	-1.81154	-1.81597	-1.80171	-1.7597	-1.66716	-1.57937	-1.46269
15																							-1.51555	-1.4974	-1.47177	-1.46079	-1.44296	-1.43603	-1.43393	-1.44169	-1.47072	-1.5016	-1.57171	-1.65455	-1.71633	-1.74323	-1.75491	-1.7553	-1.75469	-1.75782	-1.76764	-1.78223	-1.79988	-1.79401	-1.77258	-1.72097	-1.62897	-1.5269	-1.42824
16																						-1.56478	-1.54284	-1.52183	-1.49552	-1.46459	-1.44194	-1.42809	-1.42609	-1.43145	-1.45624	-1.48914	-1.55646	-1.6293	-1.68636	-1.71228	-1.73839	-1.75061	-1.75961	-1.7708	-1.78293	-1.78878	-1.78723	-1.76193	-1.72064	-1.66898	-1.59099	-1.47316	-1.40805
17																				-1.63712	-1.63536	-1.60525	-1.5802	-1.5571	-1.52448	-1.48709	-1.44916	-1.42787	-1.41485	-1.4172	-1.44081	-1.47134	-1.54843	-1.60738	-1.6582	-1.68024	-1.71174	-1.73884	-1.76644	-1.78423	-1.79071	-1.78954	-1.77299	-1.74911	-1.71631	-1.65754	-1.53235	-1.4218	-1.38311
18																			-1.6582	-1.69192	-1.67513	-1.63563	-1.61406	-1.58068	-1.56172	-1.53153	-1.48639	-1.44383	-1.41176	-1.40749	-1.42992	-1.47346	-1.53878	-1.59271	-1.62974	-1.65436	-1.68969	-1.73221	-1.76799	-1.7905	-1.79326	-1.78548	-1.76696	-1.73884	-1.69332	-1.6166	-1.54129	-1.42046	-1.36755
19																		-1.74095	-1.74517	-1.74345	-1.71208	-1.67826	-1.63408	-1.6083	-1.60061	-1.58577	-1.54872	-1.48316	-1.41732	-1.40351	-1.40656	-1.44824	-1.52066	-1.57549	-1.6071	-1.64457	-1.69326	-1.72419	-1.76128	-1.78783	-1.78757	-1.78239	-1.76454	-1.72741	-1.67988	-1.60062	-1.50188	-1.40422	-1.35653
20																	-1.74475	-1.77136	-1.77823	-1.77598	-1.75447	-1.71845	-1.66785	-1.63443	-1.6212	-1.60515	-1.56124	-1.48876	-1.43036	-1.40428	-1.40489	-1.43429	-1.48606	-1.5437	-1.59373	-1.65591	-1.70297	-1.72113	-1.75444	-1.77434	-1.77989	-1.77438	-1.75691	-1.7192	-1.67987	-1.59717	-1.48706	-1.41172	-1.34711
21																-1.71803	-1.74673	-1.77088	-1.785	-1.78593	-1.76387	-1.73361	-1.69687	-1.65978	-1.6339	-1.60915	-1.56094	-1.4996	-1.43206	-1.39824	-1.39437	-1.40552	-1.45218	-1.50669	-1.57879	-1.65823	-1.6976	-1.71999	-1.74453	-1.76094	-1.76874	-1.75882	-1.7398	-1.69876	-1.64774	-1.59692	-1.49283	-1.40123	-1.33888
22																-1.69533	-1.72121	-1.76134	-1.78477	-1.78703	-1.7778	-1.75744	-1.73329	-1.70241	-1.65547	-1.61106	-1.55498	-1.47783	-1.42514	-1.39229	-1.38703	-1.39686	-1.42757	-1.47482	-1.55833	-1.65045	-1.68734	-1.70438	-1.73169	-1.74549	-1.74906	-1.7371	-1.71911	-1.66565	-1.60812	-1.54348	-1.44061	-1.38785	-1.3337
23															-1.67939	-1.69095	-1.70541	-1.75581	-1.78266	-1.79138	-1.78896	-1.77541	-1.76068	-1.74179	-1.7068	-1.628	-1.53853	-1.46817	-1.41303	-1.38335	-1.37574	-1.36935	-1.3821	-1.40582	-1.47471	-1.5975	-1.66173	-1.67637	-1.70772	-1.72772	-1.73608	-1.72004	-1.69706	-1.62103	-1.53009	-1.47354	-1.40667	-1.36657	-1.32818
24														-1.67075	-1.68199	-1.69255	-1.71007	-1.74239	-1.77939	-1.79457	-1.79618	-1.79174	-1.78042	-1.76986	-1.72603	-1.65957	-1.53966	-1.46313	-1.40706	-1.36737	-1.34138	-1.33237	-1.33586	-1.3508	-1.40743	-1.50772	-1.61281	-1.64887	-1.67024	-1.6937	-1.70503	-1.68244	-1.65174	-1.5604	-1.47483	-1.41402	-1.35646	-1.32015	-1.3112
25														-1.68067	-1.68611	-1.6925	-1.70928	-1.73895	-1.76899	-1.79606	-1.80609	-1.80347	-1.80024	-1.7867	-1.75268	-1.6738	-1.55401	-1.4848	-1.42909	-1.35665	-1.31675	-1.30095	-1.29894	-1.30161	-1.34719	-1.43741	-1.5365	-1.60512	-1.61608	-1.60967	-1.61679	-1.62815	-1.59198	-1.4938	-1.43622	-1.34014	-1.30839	-1.28774	-1.29134
26													-1.70442	-1.69412	-1.69725	-1.7056	-1.71706	-1.73287	-1.75487	-1.79579	-1.81076	-1.81664	-1.81119	-1.79034	-1.7591	-1.70531	-1.59659	-1.53715	-1.46207	-1.34669	-1.28388	-1.26855	-1.26392	-1.26598	-1.28824	-1.35009	-1.42736	-1.50251	-1.53563	-1.52576	-1.56037	-1.56514	-1.47528	-1.42793	-1.3459	-1.2954	-1.27937	-1.27055	-1.27747
27												-1.72589	-1.71862	-1.71404	-1.71267	-1.71565	-1.7233	-1.7351	-1.75127	-1.78626	-1.81239	-1.81726	-1.81483	-1.7907	-1.75869	-1.69777	-1.61169	-1.55439	-1.44199	-1.33879	-1.26092	-1.24408	-1.23801	-1.24072	-1.26479	-1.30037	-1.32987	-1.34951	-1.38427	-1.42907	-1.46796	-1.43276	-1.38055	-1.3118	-1.27297	-1.2512	-1.24955	-1.24748	-1.26397
28												-1.71575	-1.7189	-1.71515	-1.71252	-1.71376	-1.72215	-1.74731	-1.78125	-1.79383	-1.80601	-1.80739	-1.80021	-1.79137	-1.75212	-1.66939	-1.61345	-1.51614	-1.42918	-1.3296	-1.25133	-1.2328	-1.22083	-1.22074	-1.22805	-1.24165	-1.26274	-1.26959	-1.2907	-1.31673	-1.32045	-1.29568	-1.2599	-1.23678	-1.23013	-1.2233	-1.22289	-1.22862	-1.24137
29												-1.69154	-1.70253	-1.70453	-1.70618	-1.70995	-1.72408	-1.76234	-1.78963	-1.79985	-1.80399	-1.80168	-1.79209	-1.77552	-1.74538	-1.64688	-1.59335	-1.49877	-1.38289	-1.3017	-1.24606	-1.21993	-1.20534	-1.203	-1.21116	-1.21883	-1.23496	-1.24636	-1.25697	-1.27448	-1.27409	-1.25191	-1.23337	-1.21319	-1.20431	-1.20147	-1.20682	-1.21053	-1.22302
30											-1.65744	-1.65204	-1.68702	-1.70035	-1.70704	-1.71699	-1.74247	-1.769	-1.79538	-1.80168	-1.80412	-1.79846	-1.78486	-1.75177	-1.72254	-1.61379	-1.54266	-1.43759	-1.33862	-1.28365	-1.24295	-1.21005	-1.19198	-1.19111	-1.19341	-1.20538	-1.21814	-1.22908	-1.2416	-1.24833	-1.24839	-1.23535	-1.21593	-1.20015	-1.18991	-1.18831	-1.19179	-1.19706	-1.20617
31											-1.59302	-1.61323	-1.68728	-1.70361	-1.71315	-1.73251	-1.74577	-1.76198	-1.78867	-1.80032	-1.79872	-1.78745	-1.75003	-1.69052	-1.66084	-1.52937	-1.45973	-1.3354	-1.28279	-1.25471	-1.22989	-1.19995	-1.18519	-1.18019	-1.18542	-1.19491	-1.20877	-1.22364	-1.23524	-1.24449	-1.24114	-1.23365	-1.21302	-1.19482	-1.18434	-1.17815	-1.17706	-1.18256	-1.19267
32											-1.57206	-1.59556	-1.68907	-1.718	-1.72957	-1.73689	-1.7453	-1.75394	-1.78656	-1.79384	-1.79054	-1.76165	-1.69322	-1.64761	-1.58268	-1.4709	-1.36114	-1.29024	-1.25339	-1.2256	-1.2057	-1.19006	-1.17822	-1.17785	-1.1813	-1.19209	-1.20945	-1.22401	-1.24069	-1.24881	-1.2508	-1.24059	-1.2158	-1.19533	-1.18184	-1.17302	-1.16858	-1.17321	-1.18412
33										-1.54643	-1.55853	-1.60453	-1.68954	-1.72008	-1.73142	-1.73762	-1.73842	-1.74506	-1.77433	-1.78325	-1.77996	-1.75612	-1.67284	-1.60974	-1.52989	-1.41475	-1.33779	-1.26278	-1.23072	-1.20534	-1.18967	-1.18101	-1.1771	-1.17691	-1.18571	-1.19608	-1.21685	-1.23356	-1.25116	-1.26434	-1.26355	-1.25792	-1.22726	-1.20072	-1.18085	-1.16715	-1.16055	-1.16369	-1.17461
34										-1.54487	-1.56083	-1.60418	-1.68039	-1.70901	-1.72738	-1.7298	-1.72988	-1.73051	-1.75912	-1.7655	-1.76191	-1.69975	-1.62234	-1.53883	-1.43569	-1.35311	-1.28956	-1.24343	-1.21295	-1.19303	-1.17926	-1.17525	-1.17489	-1.18036	-1.19067	-1.20444	-1.22683	-1.24677	-1.27169	-1.28543	-1.29022	-1.27988	-1.24526	-1.20982	-1.18351	-1.1665	-1.15638	-1.15655	-1.16622
35										-1.56263	-1.58501	-1.62505	-1.66623	-1.69011	-1.69679	-1.70229	-1.70325	-1.70987	-1.73492	-1.72617	-1.71398	-1.66192	-1.55257	-1.4379	-1.32711	-1.28716	-1.25447	-1.21888	-1.1925	-1.17608	-1.16664	-1.16845	-1.17604	-1.18423	-1.20205	-1.22061	-1.24767	-1.27258	-1.30497	-1.32348	-1.32671	-1.30743	-1.28258	-1.23867	-1.19677	-1.16814	-1.15503	-1.15283	-1.15728
36										-1.58596	-1.60441	-1.62014	-1.63264	-1.65941	-1.67206	-1.67584	-1.67465	-1.67799	-1.69702	-1.69125	-1.67906	-1.61219	-1.45592	-1.37434	-1.30179	-1.25203	-1.22728	-1.20329	-1.17752	-1.16421	-1.15964	-1.16499	-1.17582	-1.19499	-1.21993	-1.24359	-1.27797	-1.32516	-1.35586	-1.37199	-1.3774	-1.34238	-1.30535	-1.2643	-1.20989	-1.17486	-1.1585	-1.15206	-1.15501
37										-1.5962	-1.60392	-1.61059	-1.60957	-1.62144	-1.64021	-1.62651	-1.61635	-1.62349	-1.62652	-1.61752	-1.57137	-1.45158	-1.37888	-1.32874	-1.25717	-1.23027	-1.20592	-1.18517	-1.16875	-1.15832	-1.15812	-1.16644	-1.18207	-1.22	-1.26226	-1.30118	-1.3687	-1.41696	-1.43532	-1.44421	-1.44113	-1.37998	-1.32803	-1.28268	-1.23106	-1.18445	-1.16428	-1.15805	-1.16019
38										-1.59171	-1.59355	-1.58372	-1.58126	-1.58839	-1.59536	-1.58899	-1.56433	-1.54137	-1.4824	-1.44254	-1.39749	-1.35266	-1.31398	-1.28779	-1.23978	-1.22097	-1.19384	-1.17735	-1.16371	-1.15761	-1.15868	-1.17205	-1.1963	-1.25214	-1.31865	-1.36712	-1.42894	-1.48683	-1.53912	-1.57008	-1.55446	-1.46932	-1.37255	-1.31571	-1.2495	-1.19346	-1.17342	-1.16451	-1.16626
39										-1.56479	-1.56435	-1.56298	-1.55563	-1.55002	-1.53342	-1.51351	-1.48661	-1.44367	-1.40699	-1.38126	-1.35409	-1.31963	-1.28459	-1.25591	-1.22727	-1.21119	-1.19005	-1.17334	-1.16506	-1.16071	-1.16706	-1.18306	-1.21649	-1.27161	-1.35006	-1.43729	-1.53216	-1.577	-1.61886	-1.63401	-1.6227	-1.57021	-1.45632	-1.35575	-1.26676	-1.20958	-1.18456	-1.17408	-1.17058
40										-1.51979	-1.51899	-1.52596	-1.52594	-1.50168	-1.4732	-1.45374	-1.43793	-1.41213	-1.38398	-1.35958	-1.32786	-1.30958	-1.27032	-1.24144	-1.22171	-1.20623	-1.19323	-1.17725	-1.17292	-1.17387	-1.18344	-1.21068	-1.24807	-1.30831	-1.38924	-1.50579	-1.58219	-1.63391	-1.66267	-1.66731	-1.65876	-1.62042	-1.52382	-1.39779	-1.29387	-1.23023	-1.20236	-1.18466	-1.17881
41										-1.47902	-1.48051	-1.48579	-1.47694	-1.45835	-1.4364	-1.42291	-1.41499	-1.39798	-1.37914	-1.35658	-1.31365	-1.28157	-1.25233	-1.23496	-1.22002	-1.20843	-1.194	-1.18554	-1.18557	-1.19224	-1.20421	-1.25203	-1.30207	-1.34447	-1.43947	-1.54098	-1.60358	-1.65024	-1.6718	-1.67882	-1.669	-1.62328	-1.53253	-1.40738	-1.3147	-1.25364	-1.21702	-1.19729	-1.18407
42										-1.45111	-1.44873	-1.4502	-1.44212	-1.42748	-1.40997	-1.40338	-1.40272	-1.39268	-1.37907	-1.35777	-1.31364	-1.28054	-1.25311	-1.23786	-1.2252	-1.2106	-1.20055	-1.19187	-1.19638	-1.21066	-1.23118	-1.28272	-1.32177	-1.36189	-1.44324	-1.52983	-1.59691	-1.64054	-1.66743	-1.67344	-1.66351	-1.61036	-1.5312	-1.41996	-1.33255	-1.27227	-1.23485	-1.21097	-1.19547
43										-1.42648	-1.42391	-1.41259	-1.40118	-1.39338	-1.39159	-1.39653	-1.40382	-1.39912	-1.3928	-1.38485	-1.34367	-1.31871	-1.28516	-1.26225	-1.23786	-1.22576	-1.21097	-1.20499	-1.21042	-1.22495	-1.24616	-1.28744	-1.32451	-1.36031	-1.41888	-1.49789	-1.56844	-1.60462	-1.63155	-1.65069	-1.63014	-1.58495	-1.50274	-1.40796	-1.34879	-1.2954	-1.25126	-1.22696	-1.20908
44										-1.42062	-1.41735	-1.39903	-1.38565	-1.37998	-1.3836	-1.39874	-1.41854	-1.42615	-1.43088	-1.43532	-1.41204	-1.38346	-1.32808	-1.29158	-1.2643	-1.24266	-1.23943	-1.23423	-1.23633	-1.24319	-1.2598	-1.28404	-1.31511	-1.34676	-1.38273	-1.43714	-1.50108	-1.52606	-1.55475	-1.58097	-1.57111	-1.51675	-1.45684	-1.40022	-1.35735	-1.31403	-1.27239	-1.24084	-1.22552
45										-1.42524	-1.42867	-1.40566	-1.3872	-1.38224	-1.38539	-1.40523	-1.4496	-1.47771	-1.51552	-1.5269	-1.50391	-1.46918	-1.3958	-1.3431	-1.29398	-1.25846	-1.25595	-1.253	-1.24991	-1.25341	-1.2585	-1.27071	-1.28866	-1.31324	-1.32707	-1.35413	-1.40857	-1.42026	-1.44753	-1.48421	-1.48737	-1.45317	-1.41251	-1.37113	-1.34612	-1.31278	-1.27497	-1.24902	-1.23566
46										-1.47396	-1.47419	-1.43907	-1.4055	-1.3937	-1.40521	-1.46908	-1.55094	-1.56207	-1.58854	-1.60055	-1.59089	-1.55836	-1.48483	-1.43842	-1.39301	-1.33073	-1.29939	-1.28145	-1.27232	-1.25663	-1.25516	-1.25482	-1.26181	-1.27615	-1.28453	-1.29295	-1.33429	-1.33736	-1.36639	-1.39572	-1.40477	-1.3834	-1.36806	-1.34408	-1.32408	-1.29531	-1.26683	-1.24819	-1.24256
47										-1.52153	-1.52926	-1.53896	-1.5364	-1.5462	-1.59233	-1.63342	-1.63025	-1.6314	-1.66952	-1.6809	-1.665	-1.64084	-1.61489	-1.58478	-1.51211	-1.44709	-1.37806	-1.32733	-1.29229	-1.26267	-1.24839	-1.24408	-1.23985	-1.24139	-1.24188	-1.24312	-1.24785	-1.25954	-1.28851	-1.32342	-1.33114	-1.31296	-1.31517	-1.31039	-1.29546	-1.27423	-1.25615	-1.24688	-1.24838
48											-1.65722	-1.64673	-1.6499	-1.65507	-1.68015	-1.68913	-1.69181	-1.70159	-1.72217	-1.73397	-1.73882	-1.72567	-1.7077	-1.67762	-1.63255	-1.54346	-1.44159	-1.36608	-1.31647	-1.26544	-1.24625	-1.23223	-1.22349	-1.21962	-1.22033	-1.21869	-1.21793	-1.22202	-1.23521	-1.24965	-1.24945	-1.23891	-1.24976	-1.25281	-1.24262	-1.23995	-1.24073	-1.24425	-1.25708
49											-1.73881	-1.74656	-1.76632	-1.75753	-1.74756	-1.7351	-1.76499	-1.76728	-1.7794	-1.78112	-1.77332	-1.76161	-1.7464	-1.72062	-1.67242	-1.58508	-1.46213	-1.38055	-1.32529	-1.27529	-1.24541	-1.2276	-1.21241	-1.20376	-1.20048	-1.1973	-1.19424	-1.1941	-1.19263	-1.19239	-1.19232	-1.19274	-1.19863	-1.20219	-1.21156	-1.21896	-1.22558	-1.2376	-1.25977
50											-1.78543	-1.7924	-1.82898	-1.81733	-1.80893	-1.80539	-1.80056	-1.8122	-1.82198	-1.8195	-1.80473	-1.79071	-1.76777	-1.74581	-1.70406	-1.63192	-1.49451	-1.39518	-1.33556	-1.29193	-1.25374	-1.22616	-1.20902	-1.19523	-1.19086	-1.18697	-1.18534	-1.18391	-1.17976	-1.1766	-1.17408	-1.17417	-1.1761	-1.1813	-1.192	-1.20202	-1.21088	-1.22981	-1.27254
51												-1.87005	-1.87263	-1.86264	-1.8468	-1.83817	-1.83614	-1.84402	-1.84493	-1.83338	-1.81798	-1.79925	-1.78525	-1.76408	-1.71756	-1.65251	-1.52954	-1.41891	-1.34424	-1.30525	-1.25437	-1.2296	-1.20661	-1.19385	-1.18766	-1.18537	-1.18345	-1.18135	-1.17664	-1.16925	-1.16615	-1.16401	-1.16539	-1.1703	-1.18174	-1.19075	-1.20114	-1.22103	-1.27207
52												-1.90443	-1.89056	-1.87805	-1.86371	-1.85121	-1.84739	-1.84925	-1.84865	-1.84175	-1.82441	-1.80109	-1.79029	-1.77971	-1.71904	-1.65475	-1.54445	-1.41929	-1.33702	-1.29556	-1.25341	-1.23324	-1.21409	-1.19908	-1.19465	-1.19076	-1.18896	-1.18555	-1.18303	-1.17307	-1.16763	-1.16594	-1.16614	-1.16977	-1.17757	-1.19033	-1.20437	-1.22428	-1.25697
53												-1.92268	-1.8949	-1.88305	-1.87292	-1.86047	-1.85147	-1.84784	-1.84715	-1.83456	-1.79854	-1.78624	-1.78505	-1.76702	-1.71314	-1.64293	-1.49426	-1.3699	-1.32441	-1.2872	-1.2577	-1.24468	-1.23468	-1.2211	-1.21424	-1.20865	-1.19971	-1.19653	-1.19367	-1.18671	-1.18009	-1.17753	-1.17757	-1.17687	-1.18605	-1.20022	-1.21184	-1.22557	-1.24937
54													-1.89933	-1.88836	-1.88019	-1.86393	-1.85078	-1.8275	-1.81359	-1.79516	-1.77177	-1.75554	-1.75674	-1.73765	-1.68986	-1.61752	-1.447	-1.34362	-1.30785	-1.28501	-1.26966	-1.2649	-1.26681	-1.25344	-1.2532	-1.24153	-1.22256	-1.21092	-1.21167	-1.21083	-1.20495	-1.19901	-1.19804	-1.19531	-1.20198	-1.21145	-1.22025	-1.23186	-1.25028
55														-1.89309	-1.88461	-1.8708	-1.85202	-1.81474	-1.79249	-1.7639	-1.7443	-1.72521	-1.73279	-1.71134	-1.65746	-1.55569	-1.40662	-1.33857	-1.31735	-1.3017	-1.30143	-1.30954	-1.31324	-1.304	-1.29862	-1.28484	-1.25547	-1.24711	-1.24459	-1.24824	-1.24098	-1.23689	-1.23767	-1.22937	-1.22633	-1.23239	-1.23891	-1.24618	-1.26235
56														-1.89475	-1.89435	-1.88086	-1.86102	-1.80944	-1.78323	-1.75394	-1.71911	-1.65407	-1.61645	-1.57674	-1.50495	-1.45163	-1.37384	-1.33929	-1.33052	-1.32418	-1.33139	-1.33991	-1.3476	-1.35358	-1.35578	-1.33761	-1.29131	-1.28995	-1.31281	-1.31839	-1.29016	-1.27706	-1.29794	-1.30289	-1.27836	-1.26765	-1.26759	-1.28045	-1.294
57															-1.89921	-1.88855	-1.84986	-1.80283	-1.77652	-1.73613	-1.69753	-1.61632	-1.55906	-1.47633	-1.45651	-1.41182	-1.35994	-1.35032	-1.35235	-1.3515	-1.35666	-1.36334	-1.38332	-1.41938	-1.44235	-1.42632	-1.36985	-1.37385	-1.37241	-1.39526	-1.36605	-1.3355	-1.36916	-1.35755	-1.33441	-1.31321	-1.31668	-1.33107	-1.33812
58																-1.86694	-1.83339	-1.79603	-1.768	-1.72906	-1.68734	-1.59631	-1.4964	-1.44923	-1.41345	-1.36626	-1.3597	-1.35839	-1.36752	-1.36882	-1.37558	-1.38351	-1.41616	-1.47723	-1.51322	-1.52069	-1.5357	-1.5139	-1.50777	-1.51054	-1.46649	-1.444	-1.49359	-1.45528	-1.40329	-1.36424	-1.36007	-1.35855	-1.35968
59																-1.83665	-1.81412	-1.77987	-1.75163	-1.71917	-1.66529	-1.56277	-1.43965	-1.41188	-1.37722	-1.36378	-1.36261	-1.36719	-1.38236	-1.39047	-1.40608	-1.40735	-1.46714	-1.5696	-1.60943	-1.62639	-1.64214	-1.64867	-1.6489	-1.64101	-1.61787	-1.62139	-1.64002	-1.61356	-1.55419	-1.48718	-1.41308	-1.38841	-1.37871
60																	-1.79752	-1.75192	-1.68968	-1.66351	-1.56247	-1.46509	-1.40385	-1.37845	-1.36491	-1.36692	-1.37715	-1.38455	-1.41118	-1.41648	-1.44328	-1.49532	-1.53898	-1.62467	-1.68269	-1.69944	-1.70442	-1.70107	-1.68444	-1.67506	-1.67144	-1.68916	-1.69808	-1.69939	-1.6723	-1.58832	-1.48011	-1.43394	-1.40542
61																		-1.70805	-1.62431	-1.57389	-1.44822	-1.38959	-1.36532	-1.35569	-1.3595	-1.37076	-1.39868	-1.43182	-1.46347	-1.48072	-1.52321	-1.57603	-1.64898	-1.70181	-1.7351	-1.74707	-1.7505	-1.75155	-1.73822	-1.73164	-1.74266	-1.75611	-1.75758	-1.7418	-1.71728	-1.66774	-1.59602	-1.52055	-1.45298
62																			-1.54083	-1.45939	-1.39301	-1.36347	-1.3484	-1.34703	-1.36108	-1.38866	-1.43782	-1.48005	-1.52408	-1.56211	-1.60034	-1.65823	-1.69953	-1.74073	-1.7589	-1.76967	-1.77226	-1.77649	-1.78051	-1.78339	-1.78472	-1.78348	-1.77506	-1.75674	-1.73536	-1.67833	-1.62773	-1.56067	-1.50207
63																				-1.41412	-1.37656	-1.35793	-1.34527	-1.34806	-1.37739	-1.4278	-1.49868	-1.55079	-1.58882	-1.60275	-1.62645	-1.68971	-1.71245	-1.74902	-1.76631	-1.77722	-1.77703	-1.77824	-1.78351	-1.787	-1.78739	-1.7846	-1.77386	-1.75439	-1.70975	-1.6746	-1.64329	-1.58984	-1.54783
64																						-1.36039	-1.35334	-1.37286	-1.4051	-1.45615	-1.52649	-1.58333	-1.60609	-1.62086	-1.64421	-1.68763	-1.7052	-1.73038	-1.74924	-1.76664	-1.76858	-1.76684	-1.76805	-1.77626	-1.77557	-1.76268	-1.75684	-1.71041	-1.68417	-1.66657	-1.64722	-1.61147	-1.58444
65																							-1.38366	-1.40729	-1.42825	-1.47647	-1.54408	-1.58607	-1.61226	-1.62391	-1.63647	-1.66348	-1.68884	-1.70011	-1.71528	-1.71498	-1.72131	-1.72536	-1.72803	-1.73293	-1.73037	-1.7219	-1.70745	-1.69271	-1.67018	-1.65553	-1.64337	-1.62173	-1.60013
66																									-1.45932	-1.50226	-1.54654	-1.57624	-1.5959	-1.60592	-1.61437	-1.63704	-1.65141	-1.6645	-1.67666	-1.68353	-1.69363	-1.70198	-1.70583	-1.70693	-1.70463	-1.69686	-1.68511	-1.67826	-1.65885	-1.64211	-1.63574	-1.6236	-1.60614
67																										-1.52428	-1.55819	-1.57607	-1.58568	-1.58939	-1.59772	-1.61427	-1.62659	-1.64166	-1.66169	-1.67618	-1.69037	-1.69862	-1.70205	-1.70114	-1.69832	-1.68866	-1.67236	-1.66134	-1.64746	-1.63229	-1.62763	-1.62135	-1.6097
68																													-1.58516	-1.58907	-1.59951	-1.60867	-1.61478	-1.62898	-1.65601	-1.67672	-1.69433	-1.70286	-1.7087	-1.70946	-1.70707	-1.69891	-1.67935	-1.65976	-1.6417	-1.62172	-1.62077	-1.61642	-1.60528
69																																-1.6185	-1.62868	-1.64013	-1.65456	-1.67543	-1.69663	-1.70666	-1.71389	-1.72249	-1.72506	-1.71984	-1.69379	-1.66488	-1.63265	-1.60568
70
71
72
73
74
75
76
77
78
79
[truncated: 31 more columns]

## Sheet: kx
	kx (AA-1)
0	-0.36
1	-0.350886
2	-0.341772
3	-0.332658
4	-0.323544
5	-0.31443
6	-0.305316
7	-0.296203
8	-0.287089
9	-0.277975
10	-0.268861
11	-0.259747
12	-0.250633
13	-0.241519
14	-0.232405
15	-0.223291
16	-0.214177
17	-0.205063
18	-0.195949
19	-0.186835
20	-0.177722
21	-0.168608
22	-0.159494
23	-0.15038
24	-0.141266
25	-0.132152
26	-0.123038
27	-0.113924
28	-0.10481
29	-0.0956962
30	-0.0865823
31	-0.0774684
32	-0.0683544
33	-0.0592405
34	-0.0501266
35	-0.0410127
36	-0.0318987
37	-0.0227848
38	-0.0136709
39	-0.00455696
40	0.00455696
41	0.0136709
42	0.0227848
43	0.0318987
44	0.0410127
45	0.0501266
46	0.0592405
47	0.0683544
48	0.0774684
49	0.0865823
50	0.0956962
51	0.10481
52	0.113924
53	0.123038
54	0.132152
55	0.141266
56	0.15038
57	0.159494
58	0.168608
59	0.177722
60	0.186835
61	0.195949
62	0.205063
63	0.214177
64	0.223291
65	0.232405
66	0.241519
67	0.250633
68	0.259747
69	0.268861
70	0.277975
71	0.287089
72	0.296203
73	0.305316
74	0.31443
75	0.323544
76	0.332658
77	0.341772
78	0.350886
79	0.36

## Sheet: ky
	ky (AA-1)
0	-0.36
1	-0.350886
2	-0.341772
3	-0.332658
4	-0.323544
5	-0.31443
6	-0.305316
7	-0.296203
8	-0.287089
9	-0.277975
10	-0.268861
11	-0.259747
12	-0.250633
13	-0.241519
14	-0.232405
15	-0.223291
16	-0.214177
17	-0.205063
18	-0.195949
19	-0.186835
20	-0.177722
21	-0.168608
22	-0.159494
23	-0.15038
24	-0.141266
25	-0.132152
26	-0.123038
27	-0.113924
28	-0.10481
29	-0.0956962
30	-0.0865823
31	-0.0774684
32	-0.0683544
33	-0.0592405
34	-0.0501266
35	-0.0410127
36	-0.0318987
37	-0.0227848
38	-0.0136709
39	-0.00455696
40	0.00455696
41	0.0136709
42	0.0227848
43	0.0318987
44	0.0410127
45	0.0501266
46	0.0592405
47	0.0683544
48	0.0774684
49	0.0865823
50	0.0956962
51	0.10481
52	0.113924
53	0.123038
54	0.132152
55	0.141266
56	0.15038
57	0.159494
58	0.168608
59	0.177722
60	0.186835
61	0.195949
62	0.205063
63	0.214177
64	0.223291
65	0.232405
66	0.241519
67	0.250633
68	0.259747
69	0.268861
70	0.277975
71	0.287089
72	0.296203
73	0.305316
74	0.31443
75	0.323544
76	0.332658
77	0.341772
78	0.350886
79	0.36
