# Supplementary material for: A machine learning route between band mapping and band structure
Source: Nat Comput Sci. 2022 Dec 30;3(1):101–14. doi: 10.1038/s43588-022-00382-2 (PMC10766556; doi:10.1038/s43588-022-00382-2)
Supplement: Supplementary file 10 — Numerical data contained in Fig. 6b–d,f,g. [file 43588_2022_382_MOESM10_ESM.zip › source_data_fig6/fig6f.xlsx]

## Sheet: data
	0	1	2	3	4	5	6	7	8	9	10	11	12	13	14	15	16	17	18	19	20	21	22	23	24	25	26	27	28	29	30	31	32	33	34	35	36	37	38	39	40	41	42	43	44	45	46	47	48
0	0.018105	0.0180428	0.0180037	0.0180325	0.0180077	0.0180008	0.0180427	0.0180861	0.0180851	0.0179833	0.0178777	0.017791	0.0177629	0.0177633	0.0177055	0.0177084	0.0177813	0.0178255	0.0177679	0.0176359	0.0176721	0.0177933	0.0177878	0.0177564	0.0177673	0.0177839	0.0177794	0.0177161	0.0176939	0.0176806	0.0176558	0.0176284	0.0176046	0.0174847	0.0173721	0.0174299	0.0174134	0.0173838	0.0173238	0.0172759	0.0172556	0.0172388	0.0172304	0.0172723	0.0173278	0.0173698	0.0172876	0.0172103	0.0171914
1	0.0211116	0.0209681	0.0209263	0.0209101	0.0208757	0.0208676	0.0208943	0.0209537	0.0210525	0.0209549	0.0208748	0.0208083	0.0207423	0.0206891	0.0205911	0.0205611	0.020605	0.0206207	0.0205229	0.0204221	0.0204405	0.0205022	0.0204439	0.020417	0.0204699	0.0204776	0.0204517	0.0204232	0.0204355	0.0204162	0.0203934	0.0203458	0.0202639	0.0201796	0.020095	0.0200621	0.0200264	0.0199592	0.0198209	0.0197361	0.0197071	0.019607	0.019561	0.0196079	0.0196256	0.0196224	0.0195056	0.0194034	0.0193322
2	0.0259365	0.0258462	0.0258379	0.0258036	0.0257292	0.0256571	0.0256149	0.0256367	0.0257835	0.0257469	0.0257244	0.0256934	0.025509	0.0253141	0.0251562	0.0251221	0.0251403	0.0250255	0.0248189	0.024675	0.0246894	0.0247437	0.0247119	0.024746	0.0248657	0.0249761	0.0250187	0.0249598	0.0249367	0.0248854	0.0249324	0.0248985	0.024795	0.0247392	0.024686	0.0245044	0.024303	0.0241224	0.0240188	0.0239346	0.0238798	0.0238104	0.0237698	0.0236889	0.0236475	0.0236023	0.0235374	0.0235165	0.023504
3	0.0300566	0.0301414	0.0301871	0.0300825	0.0299809	0.0298772	0.0298385	0.0297653	0.0296847	0.029606	0.0295353	0.029475	0.0292492	0.029008	0.0289019	0.0288795	0.028812	0.0285478	0.0281895	0.0281464	0.0283114	0.028426	0.0284728	0.0285451	0.0286094	0.0287397	0.0288328	0.0287888	0.0286814	0.0285521	0.028636	0.0286754	0.0286459	0.0286571	0.0286231	0.0284069	0.0282528	0.0281353	0.0279706	0.0278154	0.0277796	0.0276976	0.0276504	0.0275478	0.0275379	0.0275507	0.027578	0.027644	0.0277142
4	0.0316528	0.031741	0.0318616	0.0317532	0.0317851	0.03179	0.0317239	0.0314667	0.0311173	0.0309932	0.0308351	0.0307064	0.0305787	0.0304641	0.0304691	0.0304153	0.0302768	0.0299811	0.029638	0.0297248	0.0298759	0.0298295	0.0297716	0.0298104	0.0298646	0.0300447	0.0302013	0.0301872	0.0300464	0.02988	0.0298989	0.029986	0.0300315	0.0301182	0.0300936	0.0298836	0.0298817	0.0299403	0.0297104	0.0294322	0.0293596	0.0291718	0.0291078	0.0293054	0.029449	0.0294784	0.0294075	0.0294559	0.0296104
5	0.0318073	0.0319142	0.0320832	0.0321456	0.0321326	0.0319979	0.0318741	0.0316888	0.0314975	0.031317	0.031093	0.0309089	0.0308726	0.030916	0.0309753	0.0309085	0.0307037	0.0304099	0.0301895	0.0303616	0.03035	0.0301366	0.0299554	0.029965	0.0300857	0.0303084	0.030472	0.0304388	0.0304269	0.0303351	0.0303459	0.0304346	0.0304782	0.0304214	0.0302468	0.0299661	0.0298681	0.0299617	0.0299433	0.0298285	0.0296969	0.0295163	0.029469	0.0297356	0.0299885	0.0299727	0.0298218	0.0298299	0.029949
6	0.0319075	0.0319791	0.0321305	0.0322206	0.0320379	0.0317313	0.0316096	0.0315235	0.0314217	0.0311798	0.0310475	0.0310844	0.0311946	0.0312629	0.0310956	0.0309651	0.0308178	0.0306976	0.0305982	0.0305676	0.030434	0.0302583	0.0302462	0.0302698	0.030262	0.0303427	0.0304411	0.0305535	0.0306333	0.0306444	0.0306489	0.0307592	0.030858	0.0307571	0.0304279	0.029869	0.0295372	0.0295709	0.0297821	0.0299	0.029726	0.0295112	0.0294606	0.0297345	0.030009	0.030054	0.0300145	0.0300388	0.0301074
7	0.0320568	0.0321217	0.0322303	0.0321241	0.0319177	0.0317138	0.0316962	0.0315407	0.0312366	0.0310863	0.0311091	0.0313136	0.0315508	0.031613	0.0313486	0.03111	0.0309632	0.0309101	0.0308569	0.0306296	0.0304494	0.0302999	0.030418	0.0304528	0.0303997	0.0304763	0.0306457	0.0306981	0.0306596	0.0306045	0.0305739	0.0307484	0.030912	0.0308102	0.0303969	0.029819	0.0295395	0.0296861	0.0298204	0.0298507	0.0297854	0.0295662	0.0294497	0.0296672	0.0297914	0.0299336	0.030127	0.0302486	0.0303457
8	0.0321014	0.0320945	0.0320785	0.031958	0.0317389	0.0315544	0.0315595	0.0313936	0.0310967	0.0311902	0.031327	0.0315398	0.0316982	0.0316142	0.0312717	0.0309496	0.0307741	0.0307619	0.030754	0.0304986	0.0303618	0.0302548	0.0304755	0.0305914	0.0306108	0.0307171	0.0309157	0.030883	0.0307737	0.0306373	0.0305948	0.0306403	0.030615	0.030443	0.0301735	0.029814	0.0297288	0.0298981	0.0299367	0.0298797	0.0298661	0.0298011	0.0297813	0.0297878	0.0297088	0.0298139	0.030111	0.0303162	0.0304648
9	0.0321117	0.0319884	0.0318722	0.0318627	0.0317216	0.0315432	0.0314533	0.0312853	0.0310954	0.0313322	0.0315699	0.0318367	0.0317366	0.0313651	0.0308851	0.0305436	0.0305005	0.0306338	0.0307036	0.0305663	0.030551	0.0305506	0.030793	0.0308971	0.0308837	0.0308747	0.0309688	0.0309687	0.0308776	0.0307459	0.0306069	0.0304171	0.0301034	0.0297423	0.0296407	0.0297133	0.0298302	0.0299339	0.0299033	0.0298042	0.0299001	0.0298994	0.0298947	0.0298929	0.0298745	0.0300128	0.0302967	0.0305419	0.0306121
10	0.0321755	0.0321393	0.0320421	0.0319532	0.0318663	0.0317567	0.0316718	0.0315444	0.0313777	0.0316701	0.0319412	0.0321065	0.0317684	0.0312713	0.0309519	0.0307121	0.0307329	0.0308524	0.0310112	0.0310501	0.031041	0.0310105	0.0311189	0.031108	0.0310809	0.0310642	0.0311371	0.0310943	0.0309512	0.0307078	0.0305096	0.0302652	0.0299478	0.029413	0.0292525	0.0296875	0.0299284	0.0300421	0.0299515	0.0298947	0.0300474	0.030008	0.0298721	0.0297614	0.0297376	0.0299482	0.030281	0.0304982	0.0304159
11	0.0323742	0.032454	0.0323127	0.031948	0.0318914	0.0319558	0.0319748	0.0318983	0.0317886	0.0320511	0.032305	0.0324002	0.0319229	0.0313653	0.0311303	0.0309224	0.0309343	0.0311373	0.0314534	0.0314614	0.0313362	0.0312146	0.0312129	0.0312149	0.0312215	0.0311863	0.0312068	0.0312497	0.0311362	0.0308456	0.0307471	0.0304794	0.0301204	0.0294989	0.0292686	0.029692	0.0298677	0.0299726	0.0300622	0.0302134	0.0302858	0.0301825	0.0298803	0.0296449	0.0295306	0.0296861	0.0299984	0.0301808	0.0302382
12	0.0325437	0.0326196	0.0324265	0.032185	0.0321797	0.0322443	0.0322303	0.0321069	0.0319022	0.032083	0.0322274	0.032252	0.0318376	0.0314569	0.0313816	0.0312237	0.0311398	0.0313929	0.0317491	0.0317183	0.0315536	0.0314265	0.0312958	0.031224	0.0311952	0.0311085	0.0310577	0.0311639	0.0312139	0.0311027	0.0310099	0.0307026	0.030228	0.0295999	0.0293836	0.0297547	0.0298631	0.0298593	0.0301325	0.0303791	0.0303734	0.0302272	0.0298341	0.029703	0.029607	0.0297373	0.029973	0.0301326	0.0302973
13	0.0324991	0.0324246	0.0323007	0.032318	0.0322317	0.0321395	0.0320748	0.0319871	0.0317712	0.0319064	0.0320509	0.032059	0.031741	0.0314715	0.0315508	0.0315326	0.0313358	0.0313945	0.0315754	0.0316371	0.0314545	0.0312886	0.0311799	0.0311299	0.0311084	0.0310172	0.0309566	0.0310994	0.0311792	0.0310809	0.0309492	0.0306963	0.0303315	0.0299792	0.0298661	0.0299238	0.0298419	0.0296973	0.0300074	0.0302235	0.0302288	0.0301486	0.0298928	0.029864	0.029796	0.0299333	0.0301946	0.030339	0.0304015
14	0.0323696	0.032191	0.0321099	0.032129	0.032004	0.0318784	0.0318158	0.0318378	0.0318623	0.0320781	0.0322258	0.0322267	0.0318841	0.0314526	0.0312398	0.0311888	0.0312362	0.031398	0.0315649	0.0316096	0.0313268	0.0309971	0.030891	0.0310539	0.0311953	0.0312217	0.0312449	0.03133	0.0312483	0.0309843	0.0308523	0.0306478	0.0303028	0.0298476	0.0296838	0.0298964	0.0298685	0.029801	0.0300062	0.0301109	0.0301205	0.0300217	0.0298475	0.0298592	0.0298296	0.0299182	0.0301745	0.0303342	0.0304205
15	0.0323896	0.0323413	0.0322553	0.0322398	0.0321491	0.0320769	0.0320582	0.0321576	0.0322617	0.0323109	0.0323055	0.0322481	0.0318981	0.0314634	0.031281	0.0312492	0.0313589	0.0315356	0.0316786	0.0316602	0.0314589	0.0311849	0.0309809	0.0311384	0.0313687	0.0314898	0.0315508	0.0314613	0.0313369	0.0311794	0.0311397	0.0308638	0.0304532	0.0299308	0.0297307	0.0299944	0.0300608	0.0301356	0.0302128	0.0301789	0.0300577	0.0299434	0.0298207	0.0299577	0.0299876	0.0300293	0.0300876	0.0301324	0.0301019
16	0.0326622	0.0327288	0.0326675	0.0325236	0.0324297	0.032403	0.0323891	0.0323879	0.0323685	0.0323662	0.0323723	0.0323038	0.0319754	0.0316615	0.0316531	0.031549	0.0315043	0.0317425	0.0319271	0.0318205	0.0317244	0.0316835	0.0315534	0.0314807	0.0315245	0.0315799	0.0315851	0.0313725	0.0313474	0.0314791	0.0315613	0.0312339	0.0308979	0.0305613	0.0303821	0.0303684	0.0303223	0.0303044	0.0303671	0.0304276	0.0304392	0.0303666	0.030264	0.0303863	0.030335	0.0303049	0.0302408	0.0301839	0.0300476
17	0.032761	0.0327803	0.0327414	0.0326298	0.0324806	0.032354	0.0322911	0.0322125	0.0321014	0.0323432	0.0324585	0.0323676	0.0321113	0.0319221	0.0319049	0.0317731	0.0317665	0.0320453	0.0322623	0.0321181	0.0320292	0.0320542	0.0319454	0.0317709	0.0317048	0.0316985	0.0316458	0.0314696	0.0315411	0.0318231	0.0319225	0.0315214	0.0310653	0.0307384	0.0305904	0.0305893	0.0305557	0.030485	0.0305176	0.0306164	0.0307657	0.0307092	0.0305889	0.0305175	0.0303263	0.030289	0.0302378	0.0301708	0.0301021
18	0.0326454	0.0326089	0.032513	0.0323796	0.0322025	0.0321298	0.0322233	0.0322542	0.0320826	0.0322131	0.0322374	0.0321596	0.032101	0.0321413	0.0322071	0.0321943	0.0321179	0.0320131	0.0319947	0.0319232	0.0319144	0.0319526	0.0319792	0.0318446	0.0317564	0.0317734	0.0317577	0.0316288	0.0316857	0.0319039	0.0319517	0.0316132	0.0311957	0.0309427	0.0307752	0.0306987	0.0307161	0.030827	0.0307855	0.0307021	0.030718	0.0306407	0.0305221	0.0304041	0.0302624	0.0302894	0.0302585	0.0300999	0.0297593
19	0.0326162	0.0324928	0.0323085	0.0320316	0.0319208	0.0320897	0.0323521	0.0324955	0.0323344	0.0322838	0.0322012	0.0321268	0.0322166	0.0323819	0.0323961	0.032362	0.032319	0.0319046	0.0316537	0.0316736	0.0317166	0.0317494	0.0317667	0.0316051	0.0314573	0.0315096	0.0315654	0.0315565	0.0315385	0.0316099	0.0317174	0.031552	0.031235	0.030988	0.0307849	0.0306968	0.0307771	0.0309512	0.0308497	0.0307409	0.0306991	0.0304876	0.0302945	0.0303181	0.0303418	0.0303718	0.0302863	0.0300891	0.0297684
20	0.0327584	0.0325039	0.0322751	0.0321051	0.0320466	0.0321764	0.0323765	0.0325875	0.0325864	0.0325628	0.032557	0.0324952	0.0324957	0.0325102	0.0324187	0.0322548	0.0322629	0.0320817	0.0319448	0.0318671	0.031767	0.0316687	0.0315327	0.0313985	0.0313146	0.0313647	0.0313652	0.0314097	0.031383	0.0313777	0.0316798	0.0316613	0.0312725	0.03081	0.0305573	0.0306027	0.0307284	0.0308811	0.0308293	0.030749	0.0306529	0.0303943	0.0302525	0.0302893	0.0302525	0.0301581	0.0300474	0.0299467	0.0299378
21	0.0330042	0.0327645	0.0325951	0.0325549	0.0324569	0.0324201	0.0325103	0.032657	0.0326377	0.0325096	0.0325454	0.0325899	0.0324873	0.0323066	0.0320345	0.0317721	0.0318612	0.0321471	0.0323556	0.0321936	0.0319227	0.0316845	0.0314195	0.0313112	0.0313132	0.031359	0.0313462	0.0314354	0.0314462	0.0314043	0.0314949	0.0315773	0.031423	0.0310316	0.0306834	0.0308032	0.0309114	0.0311597	0.0310171	0.0308467	0.0306365	0.0303692	0.0302879	0.0303135	0.0302572	0.0301336	0.0300793	0.0300937	0.0301567
22	0.032907	0.0328643	0.0327929	0.0327182	0.0326658	0.0326163	0.0325465	0.0325463	0.0325599	0.0324579	0.0325152	0.0325731	0.0324366	0.0322288	0.0319629	0.0317297	0.03189	0.0321054	0.0322873	0.0321327	0.0319296	0.0317097	0.0314986	0.031466	0.0314785	0.0314299	0.0313527	0.0314102	0.0314637	0.0315318	0.0314405	0.031511	0.0315779	0.0315264	0.0312612	0.0311624	0.0311366	0.0313864	0.0311541	0.0308705	0.0305061	0.030217	0.0302082	0.030364	0.0303144	0.0302174	0.0302002	0.0302928	0.0304009
23	0.0327629	0.0327372	0.0327578	0.0327533	0.0328914	0.0329119	0.0326721	0.0325086	0.0325508	0.0325284	0.0325388	0.0325241	0.0325192	0.0324558	0.0323055	0.0320765	0.0321332	0.032231	0.0323546	0.0321843	0.0320434	0.031937	0.0319376	0.0319243	0.0318699	0.0317573	0.0316218	0.0315602	0.0315066	0.0314484	0.031442	0.0316022	0.031725	0.0317923	0.0315948	0.0311963	0.0310455	0.0311636	0.0309472	0.0306257	0.0302789	0.0301229	0.0302526	0.030361	0.0302558	0.0302079	0.0302804	0.0303607	0.0304038
24	0.0327008	0.0327295	0.0328437	0.0329586	0.0331367	0.0330807	0.0327565	0.032503	0.0324995	0.0325259	0.0325292	0.0325503	0.0326101	0.0325597	0.0322899	0.0320345	0.0320556	0.0322467	0.0325018	0.0325197	0.032386	0.0322551	0.0321845	0.0321011	0.032031	0.03201	0.0319692	0.0318433	0.0316203	0.0312929	0.0312525	0.0315063	0.0316987	0.0317253	0.0314786	0.0310116	0.0308916	0.0309503	0.0308108	0.0305934	0.0303954	0.0303134	0.0302955	0.0302408	0.0302227	0.030318	0.0304718	0.0304983	0.0303923
25	0.0325067	0.0327405	0.0329305	0.0329504	0.0331136	0.033134	0.0328632	0.0326368	0.0326313	0.0325814	0.0325978	0.0326728	0.0326522	0.0325698	0.0324254	0.0323353	0.0323092	0.0323338	0.0324685	0.0325584	0.0325387	0.0324669	0.0323421	0.0321946	0.0321206	0.0321862	0.0322419	0.0320895	0.0318059	0.0314738	0.0313571	0.0314796	0.0315636	0.0315499	0.0313738	0.0311356	0.0310707	0.031047	0.0308662	0.0307221	0.0305892	0.030527	0.0305098	0.0304927	0.0306034	0.0307118	0.0306835	0.03065	0.0305896
26	0.0325703	0.0327233	0.0329425	0.0329984	0.0330655	0.0330712	0.0328604	0.0326193	0.0325554	0.0326132	0.0326621	0.0326731	0.0325405	0.0324586	0.0325676	0.0326442	0.0325441	0.0324399	0.0324089	0.0323874	0.0324363	0.0324202	0.0323964	0.0322664	0.032214	0.0323401	0.032487	0.0324001	0.0321815	0.032004	0.0319564	0.0319394	0.0318338	0.0316309	0.031364	0.0312132	0.0310279	0.0308373	0.0306642	0.0306022	0.0305264	0.0305074	0.0306973	0.0309101	0.031181	0.0312332	0.0309236	0.0307281	0.0306415
27	0.0328694	0.0329735	0.0331902	0.0333302	0.0332637	0.0331337	0.0329756	0.0327895	0.0326793	0.0327029	0.0326894	0.0326516	0.0325641	0.0324957	0.0325061	0.032579	0.0325475	0.0325316	0.0325415	0.0324231	0.0323078	0.0321355	0.0320985	0.0321317	0.0322783	0.0324804	0.0326483	0.0325567	0.0324433	0.0325289	0.0324843	0.0323308	0.0321428	0.0319123	0.0315923	0.03131	0.0309357	0.0305741	0.0305358	0.0305905	0.0305287	0.0305852	0.0308093	0.0310503	0.0312707	0.031337	0.0311236	0.0309456	0.0308623
28	0.0333853	0.0333857	0.033432	0.0333715	0.0332641	0.033299	0.0334287	0.0334924	0.0332947	0.0330892	0.03302	0.0329682	0.0328667	0.0327381	0.0327583	0.032807	0.0327095	0.0325954	0.03257	0.0326005	0.0324734	0.0323155	0.032258	0.0323277	0.0325251	0.0326213	0.0326055	0.0323355	0.032189	0.0322513	0.0321448	0.0320311	0.0318925	0.0318268	0.0317004	0.0314331	0.031138	0.0308604	0.0308451	0.0308434	0.0307437	0.030876	0.0311139	0.0312613	0.0313888	0.0314575	0.0314819	0.0315253	0.0315943
29	0.0338216	0.033668	0.0335176	0.0332249	0.0332037	0.0334509	0.0336551	0.0337417	0.0335483	0.0334236	0.0332381	0.032944	0.0327976	0.032764	0.0328782	0.032928	0.0328195	0.0326369	0.0326037	0.0327969	0.0327833	0.0327204	0.0327856	0.0328434	0.0328591	0.0327224	0.0325291	0.0322073	0.0319513	0.0316918	0.0314159	0.0315227	0.0316516	0.0316811	0.0316613	0.0316347	0.031586	0.0314466	0.031301	0.0311852	0.0310094	0.0309382	0.0311133	0.0312995	0.0314577	0.031456	0.0314113	0.0314626	0.0315467
30	0.0337079	0.0336182	0.0335037	0.0332556	0.0334038	0.0337718	0.0339162	0.0339188	0.0336933	0.0335695	0.0332002	0.0327482	0.0327457	0.0329067	0.0330334	0.0330689	0.0329087	0.0327027	0.0326763	0.0328172	0.0328795	0.0328431	0.0329881	0.0330983	0.0331311	0.0329703	0.0327474	0.0323454	0.0319759	0.0316324	0.031346	0.0314742	0.031658	0.0315715	0.0315513	0.0318148	0.0318679	0.0316969	0.0315783	0.0314667	0.0312617	0.0310371	0.0310837	0.0311662	0.0312883	0.0313054	0.0311463	0.0309877	0.0308964
31	0.0339636	0.0337866	0.0336165	0.0333499	0.0334402	0.0337675	0.0339891	0.0341252	0.0339823	0.033777	0.0333552	0.0328844	0.0329165	0.0331134	0.0333339	0.0332823	0.0329812	0.0326955	0.0325795	0.0327435	0.032881	0.0328983	0.0331407	0.0333119	0.0334344	0.0333902	0.0332213	0.0325559	0.0320733	0.0317997	0.0317333	0.0318413	0.031866	0.0315836	0.0314565	0.0316942	0.0317097	0.0315275	0.0315609	0.0315699	0.0315003	0.0313362	0.0312632	0.0313374	0.031505	0.0316486	0.0315126	0.0312705	0.0310021
32	0.0343355	0.0342411	0.0341449	0.0339813	0.0339665	0.0340316	0.0340919	0.0341458	0.0340385	0.0337998	0.0334263	0.0330646	0.0331875	0.0333907	0.0334757	0.0333106	0.0330889	0.0329249	0.0328223	0.0329253	0.0330461	0.0331147	0.0334279	0.0335695	0.0335854	0.0335332	0.0334242	0.0327549	0.0322771	0.0320519	0.0320368	0.0320814	0.0319605	0.0316938	0.0316064	0.0316901	0.0316966	0.0315902	0.0316865	0.031766	0.0317716	0.0315255	0.0313352	0.0315219	0.0316809	0.0317433	0.0316263	0.0315293	0.0312926
33	0.0344543	0.0345951	0.0347437	0.0348395	0.0347624	0.0345199	0.0343912	0.0342513	0.0339834	0.0337816	0.0335752	0.0334102	0.0335934	0.0337421	0.0337593	0.033557	0.0333411	0.0331368	0.0330009	0.0330799	0.0331864	0.033387	0.0336778	0.0336841	0.0335536	0.0334892	0.0334417	0.0330003	0.0327002	0.0325215	0.0324546	0.0323319	0.0320711	0.0317947	0.0317224	0.0317111	0.0318338	0.0319802	0.0320264	0.031911	0.0317462	0.0314112	0.0312896	0.0315422	0.0316971	0.031702	0.0316801	0.0318027	0.0317937
34	0.0346655	0.0346608	0.0348492	0.0349583	0.0348514	0.0345883	0.0344619	0.0343524	0.0342303	0.0340679	0.0339772	0.0338906	0.0338834	0.0338114	0.0337892	0.0335627	0.0332812	0.033031	0.0328917	0.032971	0.0331466	0.0333924	0.0336327	0.0336337	0.0335653	0.0335683	0.0336052	0.0333792	0.0331884	0.0329067	0.0327951	0.0326234	0.0323469	0.0320101	0.0318804	0.0319286	0.0320659	0.0322231	0.0320932	0.0318801	0.0316925	0.0314772	0.0315507	0.031843	0.0319919	0.0320018	0.0319448	0.0320416	0.0322416
35	0.034678	0.0346157	0.0347903	0.0348416	0.0348652	0.0348323	0.0347886	0.0347337	0.0346355	0.0343911	0.0340896	0.0338434	0.0338451	0.0337886	0.0336081	0.0333564	0.0331745	0.0330675	0.0329922	0.0330954	0.0332858	0.0334418	0.0336312	0.0337425	0.0337621	0.0337411	0.0337592	0.0336249	0.0334714	0.0333009	0.0332119	0.0330288	0.032793	0.0325162	0.0324123	0.032588	0.0327443	0.0329	0.032661	0.0324738	0.0322798	0.0321002	0.0321319	0.0324231	0.0325596	0.0325498	0.0322639	0.0321668	0.0323039
36	0.0343962	0.0344785	0.0348438	0.0352293	0.0353827	0.0354165	0.0354244	0.0353534	0.035002	0.0345571	0.0339712	0.0334373	0.0334476	0.03354	0.0333661	0.0332594	0.0334084	0.0333939	0.0332101	0.0332091	0.0334705	0.0337666	0.0338632	0.0339062	0.0339053	0.0339038	0.0339182	0.0338351	0.0338615	0.0338941	0.0337508	0.0334155	0.0332058	0.0330218	0.0328885	0.0330809	0.033234	0.0334019	0.0330504	0.0327414	0.032432	0.0322526	0.0322487	0.032437	0.0325543	0.0325569	0.0323079	0.0322489	0.0323305
37	0.0347168	0.0346574	0.0349293	0.0354014	0.0355579	0.0356001	0.0356666	0.0356886	0.0353019	0.0347895	0.0342043	0.0336206	0.0335214	0.0336041	0.0336569	0.0337417	0.0340038	0.0340628	0.033878	0.0337558	0.0340124	0.0342916	0.0341874	0.0340009	0.0339244	0.0339763	0.0339814	0.0339015	0.0339036	0.0337785	0.0336717	0.0333509	0.0331232	0.0330523	0.0330161	0.0329823	0.0330997	0.0332808	0.0329322	0.0325609	0.0322296	0.0321081	0.0321749	0.0322605	0.0323194	0.0323053	0.0322016	0.032197	0.0323425
38	0.0353674	0.0352474	0.0353418	0.035508	0.0355091	0.0355169	0.0355753	0.035653	0.0355395	0.035238	0.0347589	0.0342573	0.0341017	0.0341425	0.0342035	0.0342919	0.0343722	0.034421	0.0343112	0.0340755	0.0343246	0.0346311	0.0345459	0.0343371	0.0341819	0.0341966	0.0341489	0.0339352	0.0337813	0.0335079	0.0335151	0.0333945	0.033269	0.0330753	0.0330119	0.0330385	0.0330729	0.0331259	0.032845	0.0325018	0.0322736	0.0322131	0.032227	0.0323787	0.0324338	0.03248	0.032498	0.0324924	0.0325218
39	0.0354363	0.0355661	0.0357199	0.0357971	0.0356568	0.0355174	0.0354654	0.0354708	0.035514	0.0353811	0.0350277	0.0346819	0.0345995	0.0346488	0.0346269	0.0346027	0.0344845	0.0343389	0.0342048	0.0340797	0.0343848	0.0347258	0.0347747	0.0347126	0.0345561	0.0344764	0.0343792	0.0341387	0.0339718	0.0337469	0.0336942	0.0336298	0.033564	0.0331904	0.032983	0.033222	0.0331471	0.0328666	0.032527	0.0322954	0.0324204	0.0325344	0.0325518	0.0327379	0.0328125	0.0328863	0.0328098	0.0327354	0.0326732
40	0.0360365	0.0360508	0.0360665	0.036044	0.0359461	0.035792	0.0356897	0.0354995	0.035254	0.0351016	0.0348047	0.0346378	0.0347889	0.034929	0.0348827	0.0348455	0.0347101	0.0345647	0.0344431	0.0343953	0.0346648	0.0349029	0.0349418	0.0349203	0.0347755	0.0345832	0.0343941	0.0344085	0.0343742	0.0343305	0.0341379	0.0339012	0.0337048	0.0334488	0.0333331	0.0333132	0.0331922	0.0328657	0.0327208	0.0326734	0.0326915	0.0327731	0.032764	0.0329146	0.0329316	0.0329538	0.0328515	0.0327909	0.0327384
41	0.0366328	0.0365294	0.0365089	0.0365032	0.0364035	0.0361236	0.035871	0.0355809	0.0354128	0.0353212	0.0351293	0.0350035	0.0350959	0.0351542	0.0351285	0.0351521	0.0350463	0.0348019	0.0345623	0.0344552	0.0347314	0.0350064	0.0350625	0.0350458	0.0349011	0.0347444	0.0346074	0.0347675	0.0348014	0.0348324	0.0347233	0.0343886	0.0340882	0.0338878	0.0337917	0.0335461	0.0334479	0.0332937	0.0332137	0.0331567	0.0329524	0.0327888	0.032658	0.0327994	0.032815	0.0327928	0.032767	0.0327634	0.0327195
42	0.0369968	0.0368143	0.0366988	0.0366908	0.036562	0.0362778	0.0360279	0.035876	0.0359732	0.0360201	0.0359649	0.035837	0.0357352	0.0356257	0.0355873	0.0355664	0.0354545	0.0350561	0.0346933	0.0346216	0.0348834	0.0351983	0.0353404	0.0353709	0.0352806	0.0352919	0.035338	0.0353908	0.0354013	0.0354086	0.035357	0.0349084	0.0344035	0.0342027	0.0341621	0.033896	0.0338885	0.0339243	0.0337341	0.0334973	0.0332103	0.032806	0.0325532	0.0325657	0.0325728	0.0326317	0.0327201	0.0326954	0.0326849
43	0.03722	0.0369984	0.0367923	0.0366853	0.0364911	0.0362818	0.0362162	0.03622	0.0363021	0.0363603	0.0363047	0.036167	0.0359871	0.0357762	0.0356766	0.0356274	0.0355347	0.0352569	0.0349179	0.0347791	0.0352616	0.0358962	0.0361793	0.0362271	0.0361462	0.0361872	0.0362592	0.0360802	0.0360114	0.0359944	0.0357776	0.0352849	0.0347331	0.034498	0.0345371	0.0344497	0.0344328	0.0343755	0.0342178	0.0338932	0.0334902	0.0330586	0.0327734	0.032657	0.0325685	0.0326711	0.0329164	0.0329495	0.0328813
44	0.0370003	0.0370546	0.0369615	0.0367862	0.0366827	0.0366184	0.0365463	0.0364789	0.036429	0.0364316	0.036328	0.0361458	0.0360318	0.0359853	0.0361618	0.0361814	0.0358687	0.0355939	0.0353109	0.0352306	0.0358747	0.0365282	0.0368674	0.0369164	0.0367671	0.0365953	0.0364933	0.0363712	0.0363347	0.0363264	0.0359981	0.0355817	0.035258	0.0351569	0.0352086	0.0351088	0.0349333	0.0346122	0.0343931	0.0340557	0.0338082	0.033457	0.0331411	0.032941	0.0328223	0.0328546	0.0330793	0.0332143	0.0331617
45	0.0374563	0.0375406	0.037451	0.037196	0.0371637	0.03717	0.0369704	0.0367794	0.0367599	0.036745	0.0365953	0.0363312	0.0362558	0.0362466	0.0364049	0.0363502	0.0360105	0.0359324	0.0360018	0.0361962	0.0365409	0.0367133	0.0368946	0.0369064	0.0368183	0.0366463	0.0365335	0.0364887	0.0365103	0.0365079	0.0363633	0.0361407	0.0359774	0.0359472	0.0359532	0.0356162	0.0353448	0.0351009	0.0348875	0.0345674	0.0342834	0.0338685	0.0335008	0.0332374	0.0330437	0.0329996	0.0331684	0.0332574	0.0331657
46	0.0383212	0.03807	0.0378718	0.0378568	0.0378522	0.0377474	0.0375019	0.0372787	0.0371164	0.0369867	0.0368108	0.0366291	0.0365716	0.0364211	0.0361746	0.0360085	0.0360242	0.0362378	0.0365862	0.0369108	0.036969	0.0369265	0.0369503	0.0369456	0.0370107	0.0370731	0.0371996	0.0370463	0.0369894	0.0369996	0.0370785	0.0369794	0.0368564	0.036656	0.0365935	0.0363873	0.0361383	0.0359888	0.0358293	0.0355195	0.0350449	0.0345078	0.0340588	0.0337898	0.0335044	0.0333782	0.033456	0.0333959	0.0331886
47	0.0381463	0.0380425	0.0380126	0.0382265	0.0383187	0.0381525	0.0377904	0.0374627	0.0371991	0.0370081	0.0368778	0.0367877	0.0368238	0.0367778	0.0365238	0.0363566	0.0365737	0.0368553	0.0371025	0.0372817	0.0372895	0.0373907	0.0375014	0.0375821	0.0377627	0.0380196	0.0382937	0.0379448	0.0378325	0.0379267	0.0379858	0.0377092	0.0373752	0.0371391	0.0371953	0.0370619	0.0367153	0.0363991	0.0363999	0.0362152	0.0359252	0.0354603	0.0348327	0.0344536	0.034075	0.0339218	0.0339882	0.033834	0.0335216
48	0.0382259	0.0382605	0.0383412	0.0384336	0.0384769	0.0382477	0.0378595	0.0375275	0.0374478	0.0373932	0.0373307	0.0371382	0.0371523	0.0371747	0.0371565	0.0370299	0.0371982	0.0373295	0.0372882	0.037209	0.0375068	0.0379934	0.0381819	0.0382019	0.0383539	0.0387118	0.0390559	0.0386938	0.0385216	0.0384127	0.038261	0.0380273	0.0378247	0.0377531	0.0378156	0.0375481	0.0371208	0.0365857	0.0366255	0.0365643	0.0364469	0.0361153	0.0354043	0.034886	0.0343819	0.0341872	0.0344236	0.0343757	0.0340373
49	0.0389919	0.0387902	0.0386221	0.0384866	0.0385529	0.0385293	0.0382624	0.0380859	0.0381712	0.0381767	0.0381941	0.0380486	0.0379317	0.0378453	0.0377279	0.0376928	0.0379441	0.037974	0.0379087	0.0378619	0.0382783	0.0387433	0.0388888	0.0388373	0.0388661	0.0390302	0.0393085	0.0393008	0.0392543	0.039182	0.038958	0.0387671	0.0386426	0.038614	0.0385396	0.0383419	0.0380256	0.0374735	0.0372558	0.0371092	0.0368732	0.036487	0.0358378	0.0353003	0.0347505	0.0345619	0.0348357	0.0348479	0.0346471
50	0.0398924	0.0394197	0.0389692	0.0386074	0.0387887	0.039056	0.0389383	0.0388265	0.0387912	0.0386945	0.0387123	0.0386967	0.0386384	0.038609	0.038447	0.0385083	0.0388358	0.0389775	0.0391176	0.0390528	0.039275	0.0394738	0.0395558	0.0396168	0.0396924	0.0396967	0.0398091	0.0399782	0.0401213	0.0403318	0.0402161	0.0400081	0.0398964	0.0399123	0.039755	0.0393795	0.0389514	0.0385088	0.0382867	0.0381154	0.037637	0.0371694	0.0366407	0.0360599	0.0354617	0.0352062	0.0352418	0.0351156	0.0349751
51	0.0411402	0.0404472	0.0399	0.0395891	0.039625	0.0397405	0.0396736	0.0396051	0.0394547	0.0392823	0.0391771	0.0390619	0.0391194	0.0392333	0.0392376	0.0393437	0.0396371	0.0398007	0.03994	0.0398035	0.0398907	0.0399742	0.0401977	0.0404454	0.04055	0.0405141	0.0405162	0.0407208	0.040917	0.0410688	0.0410343	0.0409405	0.0410122	0.0412152	0.0410998	0.0404615	0.040061	0.0399328	0.0398139	0.0395591	0.0388405	0.0381506	0.0375275	0.0370246	0.0364447	0.0360329	0.0357755	0.0355505	0.0354265
52	0.0418891	0.0412923	0.0409349	0.0408386	0.0407797	0.0406981	0.0405725	0.0404942	0.0403673	0.0400509	0.0398248	0.0396906	0.0397689	0.0398272	0.0397089	0.0398014	0.0401502	0.0403672	0.0406127	0.0406116	0.0405728	0.0406303	0.0409255	0.0411694	0.0411872	0.0411951	0.0412089	0.0414532	0.0417097	0.041942	0.0419756	0.0418439	0.0418065	0.0419507	0.0419809	0.0416234	0.0415883	0.041865	0.0417415	0.0413211	0.0405139	0.0395128	0.0384578	0.0378239	0.0372646	0.036778	0.0364505	0.0362283	0.0361014
53	0.0423296	0.041764	0.0415283	0.0415157	0.041438	0.0413644	0.0413777	0.0414095	0.0412182	0.0409363	0.040677	0.0405221	0.0405197	0.040448	0.0402017	0.0402136	0.0404849	0.0407753	0.0411758	0.0413817	0.041504	0.0416456	0.0416062	0.0416937	0.0418782	0.0420596	0.0422371	0.0424817	0.0428439	0.0432849	0.0433029	0.0431172	0.0430242	0.0431362	0.0432938	0.0431894	0.0434288	0.0438606	0.0436071	0.0430078	0.0420725	0.0410071	0.0397689	0.0388591	0.0381975	0.0377134	0.0373536	0.0371343	0.037027
54	0.0432122	0.0426379	0.0422386	0.0419481	0.0416801	0.04156	0.0416243	0.041809	0.0418384	0.041837	0.0417213	0.0414425	0.0412469	0.0411469	0.041206	0.0412261	0.0412328	0.0415823	0.042068	0.0423577	0.0425453	0.0426752	0.0426311	0.0427962	0.0430513	0.0432027	0.043388	0.0437893	0.0442828	0.044717	0.0447683	0.0446593	0.0446174	0.0447507	0.0450074	0.0450686	0.0454876	0.0458548	0.0454529	0.0447438	0.0436714	0.0425644	0.0412302	0.0400567	0.0392165	0.0387497	0.0384123	0.038127	0.0379015
55	0.0448517	0.0440413	0.0432648	0.0426235	0.0423545	0.0423298	0.0422784	0.0423185	0.0423761	0.0423359	0.0422252	0.0419215	0.0417643	0.0418479	0.0422405	0.0424694	0.0425207	0.0427814	0.0431349	0.0433101	0.0433688	0.0435498	0.0439811	0.0445151	0.0448435	0.0448638	0.0448793	0.0451575	0.0455738	0.0460295	0.046248	0.0463255	0.0464787	0.0466616	0.0471368	0.0476929	0.0483394	0.0487488	0.0480494	0.0469267	0.0454211	0.043965	0.0424758	0.0411593	0.0401072	0.0395605	0.0394242	0.0392504	0.0390457
56	0.0464142	0.0453955	0.044579	0.0439936	0.0436786	0.0435871	0.0436061	0.0436004	0.0435144	0.0433868	0.043272	0.0429984	0.0427801	0.0428046	0.0430183	0.0431701	0.0434915	0.0438983	0.0442874	0.0445196	0.0446553	0.0448752	0.0454657	0.0460662	0.0464406	0.046447	0.0464826	0.0469237	0.047423	0.0479868	0.0482934	0.048597	0.0491425	0.0496562	0.050429	0.0512954	0.051949	0.0521995	0.0510291	0.0494792	0.0476796	0.0458089	0.044092	0.0427426	0.0415345	0.0407746	0.0405462	0.040378	0.0402034
57	0.0474253	0.0467532	0.0460893	0.0454873	0.0451678	0.0450525	0.045046	0.0450177	0.0449155	0.0448937	0.0450474	0.0450611	0.044673	0.0443695	0.0443029	0.044231	0.0444553	0.0449936	0.0454239	0.0457525	0.045994	0.0462813	0.046876	0.0474488	0.0479303	0.048088	0.0483597	0.0493561	0.0502412	0.0510514	0.0515497	0.0521214	0.0531459	0.0540191	0.0549668	0.0557151	0.0558981	0.055274	0.0538324	0.0522527	0.0503616	0.0480847	0.0460939	0.0444548	0.0430029	0.0421568	0.0419529	0.0418139	0.0416026
58	0.0492062	0.0484285	0.0475941	0.04675	0.0464294	0.0463721	0.0463542	0.0462719	0.0461208	0.0462625	0.0465466	0.0466919	0.0463636	0.0459946	0.0458287	0.0457512	0.045883	0.0462813	0.0465421	0.0468719	0.0473745	0.0479925	0.0485587	0.0491389	0.0498787	0.0504757	0.0511946	0.0526111	0.0538714	0.05503	0.0557895	0.0565726	0.0579325	0.0591661	0.0602639	0.0610378	0.0609467	0.0597245	0.0578111	0.0558446	0.0535128	0.0506793	0.0483732	0.0464158	0.0447453	0.0438667	0.0436686	0.04353	0.0433478
59	0.0506331	0.0497376	0.0490652	0.0484712	0.0480181	0.0477478	0.0477119	0.0477586	0.0478175	0.0479066	0.0478878	0.0477055	0.0476791	0.0477514	0.0479388	0.0481455	0.0483591	0.0485857	0.0487329	0.0490356	0.0496522	0.0502849	0.0508078	0.0515105	0.0525498	0.0534463	0.0545046	0.0564696	0.0582902	0.0599547	0.0609554	0.0620162	0.0637739	0.0653841	0.0665334	0.06722	0.06701	0.065741	0.0632139	0.060421	0.0573188	0.0537181	0.0507498	0.048373	0.0463984	0.0454382	0.0452636	0.0451557	0.0450073
60	0.0516364	0.0511372	0.0507923	0.0503938	0.0499132	0.0494987	0.0493267	0.0494009	0.0495955	0.0495799	0.0493674	0.0489537	0.0492806	0.049962	0.0504639	0.0508922	0.0512858	0.0513734	0.0513975	0.0515473	0.0522485	0.0530031	0.0537281	0.0546094	0.0558105	0.0568858	0.0581542	0.0605682	0.0629773	0.0654091	0.0670852	0.0688366	0.0710768	0.0726405	0.0733798	0.0734421	0.0726662	0.0707487	0.0677287	0.064304	0.0603916	0.0561917	0.0528391	0.0500521	0.0479011	0.0469977	0.0469843	0.0469291	0.0467947
61	0.054299	0.0536666	0.0530168	0.0521963	0.0516382	0.0513166	0.0511804	0.0512871	0.0514419	0.0513908	0.0512159	0.0509402	0.0514204	0.0521411	0.0525115	0.0528712	0.0532534	0.053512	0.0536812	0.0538648	0.0546231	0.0556734	0.0567815	0.0578349	0.0589666	0.0604275	0.0621112	0.065054	0.0681016	0.0714258	0.0742047	0.0767702	0.0795918	0.080785	0.0809517	0.0805437	0.0789648	0.0757968	0.0719561	0.0678372	0.063279	0.0586685	0.0551815	0.0522914	0.0501511	0.0491568	0.0490181	0.0488853	0.0487776
62	0.0574228	0.0564634	0.0555604	0.0546354	0.0540463	0.0538576	0.0537207	0.0537766	0.0537306	0.0536618	0.0535342	0.0533466	0.0537715	0.0542898	0.0548339	0.0552378	0.0554428	0.0558178	0.0561819	0.0566209	0.0575265	0.0585818	0.0597124	0.0611839	0.0629072	0.0648066	0.0670697	0.0710614	0.0751437	0.079358	0.0828752	0.0859348	0.0893046	0.0906975	0.0904046	0.0886611	0.0859063	0.0815501	0.0768537	0.0719637	0.066949	0.0617911	0.0579656	0.0550543	0.0529102	0.051782	0.0514465	0.0511926	0.0509354
63	0.0590712	0.0585009	0.0580377	0.05743	0.0569056	0.05669	0.0565151	0.0563632	0.0560795	0.0558412	0.0557818	0.0558008	0.0562626	0.0568449	0.0575024	0.0579994	0.0582267	0.0589991	0.0598028	0.0604935	0.0614144	0.0623315	0.0631409	0.0651464	0.0681201	0.0708126	0.07393	0.0791916	0.0845327	0.0898593	0.0934808	0.0963551	0.0992178	0.100366	0.0992265	0.0959547	0.0918877	0.0863936	0.0813384	0.0760563	0.0703524	0.0646765	0.0607869	0.0582522	0.0562953	0.0551909	0.0545682	0.0540524	0.0536419
64	0.0610305	0.0605958	0.0602289	0.0595856	0.0592523	0.0591754	0.0589513	0.0586818	0.0584302	0.0581098	0.0581323	0.0582711	0.0587212	0.0593619	0.0600929	0.0606034	0.0609446	0.0621436	0.0634154	0.0643217	0.0652485	0.0662299	0.0674112	0.0702109	0.0743445	0.0781436	0.0823326	0.0886222	0.094871	0.101152	0.104897	0.10741	0.10947	0.10963	0.107394	0.103248	0.0977045	0.0903064	0.0847791	0.0790962	0.0728678	0.0669915	0.0632904	0.0611476	0.0593158	0.0581442	0.05759	0.0571997	0.0568519
65	0.0639329	0.0631176	0.0624341	0.0615948	0.0612891	0.0611639	0.0609129	0.0607608	0.0608065	0.0607514	0.060942	0.0610805	0.0615442	0.062196	0.062826	0.0631943	0.0636604	0.064844	0.0661077	0.0672293	0.0687086	0.0703857	0.0724704	0.0762804	0.0816034	0.0865464	0.0918409	0.0987844	0.105459	0.111917	0.116211	0.118497	0.119785	0.118925	0.115371	0.109708	0.102117	0.0926788	0.086559	0.0804157	0.0742581	0.0686512	0.0653755	0.0631562	0.0613327	0.060247	0.0600279	0.0598927	0.0596517
66	0.0667845	0.0658894	0.0651954	0.0644417	0.0638563	0.0633453	0.0632766	0.0632213	0.0631011	0.0632166	0.0635368	0.0638695	0.0645223	0.0652279	0.0656007	0.0659721	0.0664795	0.0675889	0.0688441	0.0703988	0.0725572	0.0749681	0.0783797	0.0836698	0.0905163	0.0963906	0.10261	0.110008	0.117099	0.123668	0.128047	0.129515	0.129618	0.127315	0.122122	0.11508	0.105422	0.0941874	0.0875445	0.0811706	0.075188	0.0699529	0.0672453	0.0650811	0.0635141	0.062758	0.0626526	0.0624953	0.0623118
67	0.0691757	0.0682355	0.0677039	0.0672669	0.0665758	0.065803	0.0656888	0.0655612	0.0653374	0.0655753	0.0658773	0.066139	0.0669378	0.0678346	0.0685844	0.0692472	0.0696739	0.0706408	0.0718613	0.0736681	0.076876	0.0801955	0.0846867	0.0912741	0.0995868	0.106445	0.113784	0.122165	0.129575	0.136221	0.140377	0.140357	0.138405	0.134166	0.127714	0.120149	0.10967	0.0973644	0.0903539	0.0837121	0.0772206	0.0719127	0.0695124	0.0678668	0.0666659	0.0659875	0.0653964	0.0648389	0.064536
68	0.071694	0.0705121	0.0697543	0.068956	0.0681602	0.0675247	0.0675388	0.0677168	0.0680155	0.0685965	0.0690216	0.0690976	0.0694615	0.0701156	0.0712514	0.0721244	0.0727642	0.0742727	0.0761271	0.0785028	0.0825211	0.0866749	0.0919605	0.0995823	0.109105	0.117095	0.125695	0.134939	0.141942	0.147514	0.151514	0.150102	0.145807	0.139815	0.132368	0.123867	0.113297	0.100826	0.0938625	0.0872905	0.080411	0.0748087	0.0722059	0.0706619	0.0694517	0.0686223	0.0675307	0.0666051	0.0662361
69	0.0746511	0.0734441	0.0724989	0.0713139	0.0702338	0.0697115	0.0697917	0.0700386	0.0704192	0.071219	0.0721446	0.0726061	0.072531	0.0727651	0.0740032	0.0750531	0.0760796	0.0785968	0.0814427	0.0845389	0.0889541	0.0938794	0.100392	0.109261	0.11983	0.128899	0.138609	0.148246	0.154963	0.159758	0.162241	0.158556	0.152101	0.144569	0.135953	0.126422	0.11536	0.102935	0.0962009	0.0899296	0.0836109	0.0782759	0.0754597	0.0735258	0.0721653	0.0711897	0.0699498	0.0689232	0.068346
70	0.0770791	0.0760631	0.0753693	0.0746743	0.073656	0.0730859	0.0727746	0.0727558	0.0731682	0.0740189	0.0749913	0.0755345	0.0754219	0.0756398	0.0768476	0.0782198	0.0798811	0.0829431	0.0861792	0.0896833	0.0951203	0.101423	0.109658	0.119869	0.131004	0.140657	0.15105	0.161112	0.167819	0.172569	0.173629	0.167339	0.158727	0.149714	0.139976	0.129515	0.117445	0.104979	0.0984306	0.092108	0.0861153	0.0813384	0.078841	0.0768005	0.0752776	0.0741592	0.0727665	0.0715721	0.0706677
71	0.0788928	0.0779376	0.0773448	0.0771194	0.0767938	0.0767955	0.0765244	0.0764082	0.0765793	0.0773122	0.0777991	0.0777594	0.0776428	0.0781278	0.0793432	0.0808698	0.0832536	0.0871311	0.091128	0.0953084	0.101546	0.108938	0.118915	0.130584	0.142613	0.153146	0.164459	0.174017	0.179723	0.183407	0.183065	0.174571	0.163933	0.154038	0.143642	0.132259	0.119664	0.107127	0.100549	0.0942495	0.0881051	0.0834941	0.0812895	0.0791112	0.0774147	0.0763898	0.0754915	0.0746573	0.0741902
72	0.0809417	0.079807	0.079169	0.079295	0.0793744	0.0795961	0.0793077	0.0789751	0.0786883	0.0791713	0.0795836	0.0795842	0.0799535	0.0810249	0.0822955	0.0839555	0.0872932	0.0922344	0.0970821	0.101831	0.108543	0.116854	0.128359	0.141249	0.154392	0.165781	0.177707	0.185366	0.189663	0.192189	0.18972	0.178922	0.166659	0.156488	0.146275	0.134651	0.122002	0.109072	0.102268	0.095959	0.0900793	0.0856068	0.0832966	0.0810407	0.0796079	0.0789703	0.0787781	0.0784038	0.0780714
73	0.0837243	0.0825229	0.0819159	0.0819469	0.0816292	0.0813237	0.0808144	0.0804181	0.080387	0.0812414	0.0820498	0.0823631	0.0830958	0.0844173	0.0860767	0.0879551	0.0917834	0.0974748	0.102917	0.108376	0.116477	0.125814	0.138134	0.151675	0.165388	0.176908	0.188652	0.194879	0.19806	0.199504	0.195205	0.182805	0.16913	0.158173	0.147703	0.135848	0.122874	0.109387	0.102731	0.0965961	0.0909392	0.0867134	0.0848387	0.0833454	0.0823135	0.0818261	0.0815434	0.080983	0.0800458
74	0.0865408	0.0854055	0.0849145	0.0844823	0.083646	0.0831888	0.0829716	0.0826957	0.0826521	0.0833072	0.0839698	0.0844021	0.0857086	0.0875224	0.0894702	0.0913857	0.095303	0.101802	0.108109	0.114456	0.124302	0.134873	0.147891	0.161618	0.175194	0.18645	0.197664	0.20271	0.204636	0.204548	0.199451	0.186788	0.171649	0.15875	0.146743	0.134864	0.121697	0.10839	0.102481	0.0969269	0.0912871	0.087388	0.0862924	0.0855822	0.0847076	0.0839572	0.0828585	0.0817998	0.0808682
75	0.0895652	0.0884188	0.0879281	0.0874801	0.0864566	0.0858378	0.0857861	0.0855807	0.0852052	0.0855862	0.0860394	0.0864297	0.0880629	0.0901574	0.0920816	0.094137	0.0985195	0.105749	0.112987	0.120541	0.131751	0.143586	0.157767	0.17157	0.184789	0.195523	0.20609	0.209323	0.209779	0.208204	0.201944	0.188754	0.172861	0.159542	0.147082	0.13492	0.121672	0.108692	0.103135	0.0978891	0.0924581	0.0887965	0.0877547	0.0867004	0.0854846	0.0844797	0.0835259	0.0826727	0.0820088
76	0.0929912	0.0916986	0.0909542	0.0905828	0.0895031	0.0885195	0.0881684	0.0880817	0.0881397	0.0887017	0.0892028	0.0894634	0.0910041	0.0930748	0.0951043	0.0975741	0.102422	0.110142	0.118123	0.126561	0.13878	0.152018	0.167245	0.18084	0.193153	0.203473	0.21365	0.21558	0.214275	0.210662	0.203028	0.18899	0.173009	0.159831	0.147667	0.136056	0.123021	0.109989	0.104201	0.098906	0.0936898	0.0901887	0.0888864	0.0875589	0.0860834	0.0848898	0.0844053	0.0840179	0.083549
77	0.0954134	0.0941833	0.093305	0.0926226	0.0912098	0.0901761	0.0900331	0.0902777	0.0907971	0.0912989	0.091903	0.0924221	0.0943674	0.0969901	0.099349	0.102312	0.107698	0.115828	0.124488	0.133203	0.145867	0.159725	0.175717	0.189049	0.200665	0.210259	0.219536	0.219537	0.216582	0.211605	0.203303	0.189093	0.173505	0.160277	0.148132	0.137012	0.124155	0.111096	0.105119	0.0996395	0.0942172	0.0908074	0.089456	0.0884511	0.0872195	0.0861274	0.0857369	0.0856122	0.0854028
78	0.0968825	0.0955738	0.0946681	0.0938798	0.0926716	0.0917097	0.091534	0.0916466	0.0922545	0.0934849	0.0945623	0.0953718	0.0980368	0.101279	0.103728	0.106766	0.113205	0.122212	0.131678	0.140896	0.153566	0.166849	0.182614	0.195846	0.207643	0.217092	0.225954	0.222838	0.217859	0.21202	0.202854	0.188805	0.17357	0.160576	0.148443	0.136801	0.123765	0.110784	0.10516	0.0999433	0.0944244	0.0908941	0.089542	0.0890751	0.0883914	0.087803	0.0873895	0.0870152	0.0865239
79	0.0979934	0.0966421	0.0958701	0.0951717	0.0944095	0.0935179	0.0930013	0.0928984	0.0939127	0.0952826	0.0965682	0.0976353	0.101034	0.104926	0.107785	0.111004	0.117665	0.127263	0.137216	0.146983	0.160012	0.173513	0.189449	0.202607	0.213829	0.222828	0.231073	0.226423	0.219483	0.21155	0.202225	0.188492	0.172776	0.158913	0.146232	0.134636	0.122064	0.10991	0.104864	0.100105	0.0948741	0.0911114	0.0897369	0.0893099	0.0890278	0.0889292	0.0885328	0.0878702	0.0870455
80	0.100359	0.0985935	0.0973663	0.0962734	0.0954687	0.0950705	0.0948461	0.0951489	0.0963674	0.0973502	0.0985173	0.0997179	0.103484	0.107738	0.111319	0.115462	0.122147	0.1321	0.142446	0.152848	0.166702	0.180702	0.196689	0.209237	0.21933	0.226452	0.232901	0.228626	0.221347	0.21216	0.202269	0.188133	0.171107	0.156176	0.143029	0.131918	0.120619	0.110098	0.105063	0.100218	0.095125	0.0910529	0.0894365	0.0888488	0.0887089	0.0888896	0.088721	0.0882016	0.0874449
81	0.103381	0.101062	0.0991263	0.0972453	0.0966138	0.0972814	0.097636	0.0981873	0.0990417	0.0999622	0.10087	0.101719	0.105502	0.10998	0.113891	0.118815	0.126755	0.137842	0.149161	0.160134	0.174203	0.188288	0.204246	0.216105	0.224356	0.22962	0.234471	0.230942	0.224146	0.214866	0.203313	0.188112	0.169767	0.15399	0.140774	0.130736	0.120265	0.110514	0.105351	0.100283	0.0949853	0.0907261	0.0889993	0.0885155	0.0884442	0.0885445	0.0883662	0.0877397	0.086778
82	0.104572	0.102438	0.100769	0.0990469	0.0986048	0.0995215	0.100175	0.100734	0.101334	0.102476	0.103578	0.104401	0.108091	0.112772	0.117011	0.122442	0.131647	0.143772	0.15605	0.166964	0.180101	0.193604	0.21015	0.222656	0.230585	0.235318	0.239303	0.234878	0.227137	0.216994	0.204054	0.18747	0.168187	0.152545	0.139746	0.129853	0.119765	0.110434	0.105571	0.10072	0.0954983	0.0913414	0.0898933	0.0896126	0.0894705	0.0892368	0.0888724	0.0883549	0.0876487
83	0.105974	0.103828	0.102459	0.10148	0.101048	0.10154	0.101785	0.102207	0.103087	0.104699	0.106116	0.106968	0.110929	0.116194	0.121198	0.126686	0.136016	0.148747	0.161597	0.172506	0.185453	0.199121	0.215679	0.228118	0.236424	0.241202	0.244746	0.237933	0.228853	0.21814	0.204041	0.185815	0.165492	0.150096	0.137899	0.127891	0.118155	0.109106	0.104799	0.100627	0.0961451	0.0929654	0.0920812	0.0915851	0.09132	0.0910661	0.090365	0.0898821	0.0896328
84	0.106535	0.105221	0.104535	0.104047	0.103646	0.103923	0.103896	0.104172	0.105359	0.107047	0.10838	0.109171	0.113349	0.119015	0.124597	0.130182	0.139204	0.152732	0.166178	0.177634	0.191631	0.206228	0.222172	0.23307	0.239953	0.244098	0.247218	0.239824	0.229879	0.218379	0.20374	0.184802	0.163902	0.148007	0.135948	0.126443	0.116572	0.107405	0.103681	0.100075	0.096395	0.0944283	0.0939718	0.0931976	0.0926435	0.0920931	0.0911642	0.0905897	0.0903996
85	0.107576	0.106503	0.106076	0.105662	0.105236	0.105264	0.105287	0.105499	0.106665	0.108833	0.110739	0.11208	0.116248	0.121713	0.127196	0.133417	0.143165	0.15791	0.17242	0.184371	0.198322	0.212066	0.227203	0.23788	0.244904	0.248313	0.250718	0.242366	0.230836	0.21769	0.203079	0.184589	0.164214	0.148377	0.136137	0.126083	0.115667	0.10615	0.102586	0.0992603	0.0960902	0.0947808	0.0947276	0.0941135	0.093285	0.0923738	0.0915954	0.0911992	0.0909534
86	0.11083	0.108819	0.10765	0.106688	0.10627	0.106511	0.10644	0.106741	0.108303	0.110781	0.113207	0.115132	0.119816	0.125793	0.131653	0.138342	0.148654	0.16402	0.179076	0.191438	0.204925	0.218066	0.233794	0.24509	0.252155	0.254898	0.256143	0.245877	0.23274	0.217931	0.203299	0.185068	0.164722	0.148729	0.136091	0.125758	0.115266	0.105444	0.101947	0.0990225	0.0960468	0.094788	0.0948124	0.0941594	0.0932799	0.0925006	0.0919029	0.0914758	0.0908944
87	0.112908	0.111229	0.110008	0.108573	0.107607	0.107803	0.108125	0.109027	0.110961	0.112912	0.115283	0.117615	0.122539	0.128944	0.135317	0.14253	0.153039	0.168775	0.184065	0.196982	0.210625	0.224261	0.241928	0.253307	0.258675	0.259834	0.259267	0.2474	0.233469	0.218125	0.203146	0.18449	0.163724	0.148028	0.135788	0.126063	0.11575	0.106311	0.102577	0.0994158	0.0965855	0.0951542	0.0947116	0.0935435	0.0924293	0.0917253	0.09134	0.0909626	0.090375
88	0.114349	0.112985	0.112028	0.110841	0.109604	0.109534	0.110191	0.111271	0.112748	0.114673	0.117281	0.119877	0.124706	0.131343	0.138337	0.146351	0.157053	0.173581	0.189683	0.202808	0.21621	0.229806	0.247662	0.258565	0.263145	0.262972	0.260853	0.246678	0.231885	0.216199	0.200484	0.181769	0.161369	0.146601	0.135101	0.126073	0.11643	0.10763	0.10318	0.0993769	0.096645	0.09508	0.0943004	0.0930319	0.0919462	0.0912807	0.0911202	0.0912182	0.0913512
89	0.115332	0.113753	0.11295	0.112279	0.111727	0.112236	0.112903	0.113762	0.114717	0.117017	0.119641	0.121767	0.127072	0.134441	0.142215	0.150767	0.161798	0.179084	0.195814	0.209098	0.22207	0.235304	0.251405	0.260719	0.26392	0.262994	0.260138	0.245457	0.229843	0.212917	0.196526	0.178665	0.158928	0.144505	0.133145	0.124431	0.115475	0.107339	0.103236	0.0997698	0.0971514	0.0952285	0.0940741	0.093069	0.0922739	0.0917315	0.0914839	0.0914668	0.0913755
90	0.118764	0.11613	0.114717	0.114012	0.114194	0.115205	0.115603	0.11622	0.11724	0.119552	0.122249	0.124567	0.130971	0.139223	0.147299	0.156128	0.167895	0.185243	0.201644	0.214634	0.227792	0.24086	0.255945	0.263322	0.263807	0.262083	0.258545	0.244101	0.22762	0.209254	0.192888	0.175887	0.156431	0.14184	0.130611	0.122032	0.113535	0.106236	0.102891	0.0999789	0.0973228	0.0952488	0.0941181	0.092927	0.0920872	0.0917503	0.0919532	0.0919809	0.0917192
91	0.124345	0.120568	0.118137	0.116783	0.116559	0.117142	0.117331	0.117935	0.1195	0.121927	0.124908	0.127895	0.1353	0.144374	0.152824	0.162231	0.174435	0.191311	0.206956	0.218683	0.232002	0.245745	0.259675	0.26504	0.263376	0.261335	0.257629	0.243081	0.225874	0.206676	0.190304	0.173328	0.15389	0.138998	0.127936	0.12004	0.111929	0.104781	0.10173	0.0992189	0.0967791	0.0947347	0.0939002	0.0933667	0.0926485	0.0921754	0.0924675	0.0926754	0.0927664
92	0.127327	0.123498	0.120936	0.119281	0.118321	0.118211	0.118518	0.119282	0.121105	0.124213	0.127368	0.130129	0.137596	0.147289	0.156471	0.16641	0.178898	0.196196	0.212236	0.223983	0.23642	0.248891	0.260805	0.264833	0.263757	0.26148	0.257524	0.241762	0.224334	0.20542	0.188293	0.171039	0.151943	0.137271	0.126218	0.118469	0.110376	0.102876	0.100155	0.0981024	0.0962306	0.0947528	0.0942546	0.0942588	0.0939309	0.0934443	0.0932481	0.0930484	0.0925754
93	0.12784	0.124536	0.12262	0.121346	0.120362	0.12004	0.120593	0.121377	0.123253	0.126414	0.129508	0.132224	0.139786	0.149853	0.159089	0.168869	0.18178	0.200348	0.218035	0.231008	0.242524	0.253351	0.263498	0.266166	0.265256	0.261866	0.256373	0.239451	0.222059	0.203698	0.186077	0.16852	0.149434	0.1354	0.124807	0.116726	0.108861	0.101531	0.0994418	0.0978637	0.096105	0.0947573	0.0942049	0.0943337	0.0944268	0.0943199	0.0941351	0.0938615	0.0933163
94	0.128496	0.125723	0.124087	0.122649	0.121837	0.122162	0.12296	0.123857	0.125735	0.128746	0.132045	0.135	0.14271	0.152455	0.161496	0.171396	0.185243	0.204799	0.223594	0.236777	0.248103	0.258704	0.268198	0.26925	0.265617	0.260178	0.252789	0.236954	0.219488	0.200879	0.183147	0.165216	0.14602	0.132234	0.122368	0.115401	0.108304	0.101696	0.0999806	0.0987405	0.0969216	0.0947651	0.0936307	0.0940136	0.0943138	0.0943531	0.0942974	0.0942432	0.0939765
95	0.1308	0.127642	0.12547	0.123473	0.122428	0.122946	0.123859	0.125158	0.127668	0.1312	0.135091	0.138595	0.14666	0.156504	0.166236	0.176799	0.190846	0.211084	0.229948	0.24222	0.253797	0.264152	0.273224	0.273519	0.267844	0.260912	0.252205	0.23536	0.216882	0.197379	0.179637	0.162444	0.14431	0.131239	0.121823	0.115024	0.108198	0.102315	0.10036	0.098683	0.0967723	0.0945878	0.093703	0.0940632	0.0942771	0.0938627	0.0934385	0.0936504	0.0938315
96	0.134678	0.130576	0.127526	0.125066	0.123627	0.124063	0.125486	0.12734	0.130424	0.134275	0.138504	0.142451	0.151425	0.162305	0.173357	0.184554	0.1975	0.21806	0.237464	0.250083	0.261186	0.271088	0.279362	0.278616	0.271845	0.263682	0.253687	0.234664	0.215128	0.194747	0.177108	0.161015	0.144044	0.131795	0.122533	0.114871	0.107729	0.102134	0.100162	0.0982805	0.0964512	0.0948705	0.0942622	0.0941111	0.0938274	0.0930248	0.0921956	0.0921994	0.092563
97	0.137262	0.133374	0.130584	0.128322	0.126734	0.127052	0.128495	0.130322	0.133505	0.137316	0.141821	0.146202	0.156154	0.168465	0.180225	0.192145	0.204903	0.225675	0.245658	0.258994	0.268774	0.277056	0.284274	0.28231	0.274364	0.264652	0.253252	0.233865	0.214362	0.193993	0.175848	0.159331	0.142025	0.129932	0.120951	0.11363	0.106985	0.101604	0.0996259	0.0978226	0.09632	0.0950913	0.0945043	0.0938158	0.0931899	0.0925022	0.091867	0.0917758	0.0921943
98	0.139439	0.13636	0.134108	0.13178	0.129796	0.130025	0.131265	0.133022	0.136371	0.140759	0.145818	0.150378	0.160686	0.17378	0.185762	0.198124	0.211445	0.232954	0.253095	0.26607	0.275173	0.282168	0.28794	0.284785	0.275387	0.264493	0.252162	0.233259	0.214126	0.194572	0.176037	0.158187	0.139864	0.127695	0.119041	0.112281	0.106185	0.101189	0.0994619	0.0978371	0.0957602	0.0944307	0.0943612	0.0940188	0.0935697	0.0930619	0.0928033	0.0929421	0.0935448
99	0.145094	0.141266	0.138216	0.135106	0.132731	0.132933	0.133902	0.135924	0.139643	0.144843	0.15038	0.155023	0.165305	0.178345	0.190572	0.203489	0.217887	0.240194	0.260405	0.272607	0.280629	0.286651	0.29102	0.286646	0.275951	0.26416	0.250912	0.231615	0.212051	0.192251	0.174166	0.156724	0.138753	0.126549	0.117945	0.111719	0.105806	0.101045	0.0993158	0.0978448	0.0956414	0.0945602	0.095115	0.0950021	0.094561	0.0942602	0.0941053	0.0940551	0.0942968
100	0.150564	0.145902	0.142005	0.138259	0.135791	0.135959	0.136916	0.138876	0.142477	0.148382	0.154444	0.159425	0.169807	0.182862	0.195601	0.208918	0.224103	0.246913	0.267059	0.278304	0.284726	0.289582	0.292828	0.286979	0.274698	0.2619	0.247476	0.226875	0.206908	0.186915	0.169459	0.153629	0.137131	0.125544	0.11729	0.111371	0.105889	0.101617	0.0996664	0.0980662	0.096545	0.0957608	0.096259	0.0961754	0.0956548	0.0951443	0.0945363	0.0941919	0.0941344
101	0.154383	0.14943	0.145583	0.141977	0.139483	0.139449	0.140615	0.142678	0.146485	0.152676	0.158846	0.163693	0.174353	0.187905	0.201711	0.215615	0.230856	0.253716	0.273827	0.284657	0.289658	0.292947	0.294058	0.286315	0.27328	0.26031	0.245214	0.222664	0.201951	0.181865	0.165485	0.150801	0.13517	0.123843	0.115895	0.110367	0.105377	0.101532	0.0999589	0.0987026	0.0976174	0.0965592	0.0963374	0.0961166	0.0954329	0.0948014	0.0938634	0.0933256	0.0930161
102	0.157035	0.15217	0.148964	0.145854	0.143347	0.142933	0.143962	0.146247	0.150728	0.156776	0.16307	0.168259	0.180151	0.194973	0.209832	0.224518	0.239089	0.260201	0.278509	0.287949	0.292552	0.295283	0.293655	0.284616	0.272205	0.259527	0.243933	0.219533	0.198002	0.177784	0.162425	0.148646	0.133711	0.122429	0.11454	0.109196	0.104125	0.100076	0.0988986	0.0980805	0.0971769	0.0962753	0.0959772	0.0953551	0.09459	0.0941783	0.0936197	0.0935052	0.093575
103	0.159741	0.155221	0.15215	0.148978	0.146523	0.146158	0.146889	0.148712	0.152869	0.159155	0.166299	0.172725	0.186175	0.202202	0.217232	0.231944	0.24528	0.26476	0.28163	0.290198	0.29508	0.297793	0.29551	0.285649	0.272074	0.257602	0.240606	0.216123	0.194776	0.174809	0.159139	0.145782	0.131715	0.121123	0.113574	0.108328	0.103113	0.099002	0.0979687	0.0973023	0.0965052	0.0955928	0.0952184	0.0946485	0.0941567	0.0938193	0.0934482	0.0937063	0.0944029
104	0.164361	0.159968	0.156525	0.152811	0.149917	0.149509	0.150465	0.151971	0.155651	0.162357	0.170195	0.177569	0.191632	0.207934	0.222593	0.237455	0.251112	0.271446	0.289021	0.298024	0.301212	0.301901	0.299459	0.288491	0.272579	0.255755	0.237196	0.212837	0.191726	0.171784	0.155575	0.142433	0.128972	0.119299	0.112456	0.107457	0.102597	0.0987692	0.0977884	0.0971593	0.0964278	0.0955128	0.0948838	0.0941493	0.0936825	0.0933815	0.0928955	0.0928643	0.0933497
105	0.169035	0.163906	0.159713	0.155637	0.152699	0.152716	0.153843	0.155389	0.1594	0.167279	0.175992	0.183862	0.197834	0.213931	0.228911	0.244602	0.259138	0.280079	0.297228	0.304813	0.305398	0.303765	0.300931	0.288785	0.270635	0.252718	0.233156	0.208689	0.187705	0.168206	0.152689	0.139731	0.126403	0.117109	0.110887	0.106642	0.102244	0.0986077	0.0976995	0.0970539	0.0963017	0.0959442	0.0956398	0.0946577	0.0938581	0.0933131	0.0926948	0.09242	0.0926299
106	0.171574	0.166372	0.162212	0.158481	0.155753	0.156064	0.15711	0.158593	0.162791	0.171974	0.181823	0.190343	0.204845	0.221402	0.237094	0.25289	0.26662	0.287082	0.30313	0.309615	0.308873	0.305607	0.30114	0.287591	0.268033	0.249601	0.229455	0.205046	0.18449	0.165441	0.150228	0.137054	0.123795	0.115216	0.109867	0.106468	0.102513	0.0987585	0.0975803	0.0968249	0.0965391	0.0962093	0.0958154	0.0948443	0.0938278	0.0929886	0.0923988	0.0922799	0.0925489
107	0.175047	0.170125	0.166248	0.162601	0.159592	0.160087	0.161443	0.16323	0.168082	0.177262	0.187312	0.19629	0.212411	0.230663	0.247037	0.263027	0.275945	0.295838	0.311133	0.316359	0.314263	0.309153	0.299912	0.28455	0.265233	0.246656	0.22607	0.201286	0.180679	0.161507	0.14668	0.134269	0.121848	0.114267	0.109733	0.106346	0.102733	0.0991178	0.0979261	0.0971779	0.0967822	0.0962922	0.0956751	0.0945307	0.0933091	0.0923235	0.0917871	0.0916438	0.0918471
108	0.182595	0.176732	0.172171	0.167932	0.164596	0.165444	0.167274	0.169685	0.175527	0.184269	0.194243	0.203905	0.221134	0.240481	0.25762	0.274177	0.286014	0.304528	0.318627	0.322535	0.318252	0.310451	0.298051	0.281138	0.261311	0.241632	0.219981	0.196008	0.176006	0.157338	0.143214	0.131945	0.120295	0.112847	0.108412	0.105256	0.102042	0.0990046	0.0982509	0.097727	0.096848	0.095965	0.0950932	0.0942443	0.0930893	0.0922373	0.0919918	0.0919891	0.0922597
109	0.189185	0.183496	0.178606	0.17365	0.170066	0.170539	0.172489	0.175433	0.182074	0.192107	0.203582	0.214405	0.230934	0.248839	0.26514	0.2809	0.291783	0.309265	0.322052	0.325052	0.31956	0.310124	0.29717	0.279451	0.258973	0.23821	0.215638	0.192268	0.17286	0.154898	0.141069	0.130074	0.118692	0.111176	0.106635	0.103968	0.101159	0.0988696	0.0980852	0.0973933	0.0964755	0.0951907	0.0942735	0.0941743	0.0937227	0.0933129	0.0934737	0.0938777	0.0942267
110	0.193897	0.18869	0.184085	0.17932	0.17567	0.175634	0.17717	0.180272	0.18812	0.200015	0.213175	0.224813	0.240565	0.257	0.271529	0.28632	0.297745	0.314948	0.326762	0.327759	0.321949	0.312308	0.297504	0.278426	0.257541	0.236521	0.213865	0.190649	0.171275	0.153601	0.140135	0.129124	0.117941	0.110486	0.105818	0.103337	0.100793	0.099019	0.0979296	0.096868	0.0958895	0.0945527	0.0939967	0.0938741	0.0934445	0.0932078	0.0937035	0.0944429	0.0948294
111	0.199312	0.194031	0.18938	0.184803	0.181108	0.181277	0.182952	0.186483	0.195112	0.207907	0.220677	0.231322	0.247897	0.265342	0.280543	0.29558	0.306821	0.323068	0.334099	0.334119	0.327127	0.316262	0.298844	0.277317	0.254898	0.233679	0.211318	0.188122	0.168822	0.151596	0.138204	0.127342	0.116703	0.109889	0.105463	0.102969	0.100791	0.0994947	0.0984587	0.09727	0.0960179	0.0949139	0.0945595	0.0940085	0.0933172	0.0929287	0.0933296	0.0941628	0.0946254
112	0.205038	0.199572	0.194709	0.189978	0.186186	0.186585	0.1894	0.193711	0.202434	0.214491	0.226147	0.236195	0.254815	0.274734	0.291299	0.306406	0.316092	0.331643	0.342419	0.342471	0.332535	0.318253	0.297932	0.274431	0.251717	0.230332	0.207957	0.184474	0.165386	0.148509	0.135102	0.124899	0.115064	0.108956	0.105059	0.102874	0.100932	0.0997472	0.0990188	0.09801	0.096452	0.0958992	0.0960009	0.0956083	0.0949676	0.0943455	0.0939357	0.0941601	0.0942537
113	0.211396	0.204845	0.199921	0.195884	0.192392	0.192858	0.196152	0.200436	0.208972	0.220448	0.232368	0.243446	0.263466	0.284529	0.300868	0.315873	0.325141	0.339217	0.347883	0.345664	0.332957	0.316385	0.29412	0.269591	0.246484	0.225814	0.204254	0.181244	0.162303	0.145352	0.132411	0.123159	0.114124	0.108144	0.10439	0.10284	0.100843	0.0990677	0.0984577	0.0978697	0.0968043	0.0964484	0.0965262	0.0960902	0.0952292	0.0946812	0.0942375	0.0942916	0.0947236
114	0.217911	0.210969	0.206062	0.202284	0.199053	0.199567	0.202405	0.206364	0.214972	0.227251	0.239893	0.251239	0.27223	0.294081	0.310816	0.326154	0.334597	0.344814	0.348531	0.342152	0.328272	0.311675	0.28866	0.263529	0.239386	0.219994	0.199943	0.17758	0.158972	0.142554	0.130351	0.121659	0.113129	0.107196	0.103417	0.102245	0.100328	0.0983957	0.0976516	0.0972134	0.0968737	0.0962583	0.0958462	0.0956758	0.0950821	0.0946478	0.094449	0.0946082	0.095461
115	0.224158	0.218114	0.213392	0.208949	0.205265	0.205718	0.209071	0.213531	0.222255	0.234512	0.247473	0.259046	0.280943	0.303875	0.321564	0.336757	0.342826	0.350141	0.351025	0.342558	0.326821	0.308545	0.283515	0.257624	0.233491	0.214137	0.194181	0.173148	0.15584	0.140716	0.129325	0.120792	0.112823	0.107698	0.10422	0.102052	0.100151	0.0988492	0.0981162	0.097464	0.0966316	0.0955622	0.0950179	0.0954131	0.0955114	0.0951423	0.0946713	0.0943756	0.0945061
116	0.23033	0.225507	0.221099	0.215944	0.211532	0.211593	0.215868	0.221557	0.230982	0.243361	0.256527	0.268094	0.289672	0.31277	0.331524	0.34669	0.350679	0.356828	0.356753	0.347421	0.329243	0.308336	0.28117	0.254179	0.22937	0.208979	0.188461	0.169195	0.153051	0.138922	0.128212	0.119936	0.112235	0.10757	0.104343	0.101898	0.0999301	0.098396	0.0978503	0.0974135	0.0965017	0.0953905	0.0949164	0.0957219	0.096472	0.0963039	0.0952151	0.0941855	0.093447
117	0.241073	0.234827	0.22946	0.223454	0.218485	0.218412	0.222922	0.229439	0.240282	0.253572	0.266925	0.278625	0.300109	0.322782	0.341306	0.355524	0.357371	0.361484	0.359546	0.349303	0.330149	0.308191	0.28005	0.25209	0.22607	0.204518	0.183423	0.165118	0.149766	0.136315	0.125752	0.117763	0.1101	0.105767	0.102952	0.100949	0.098911	0.0968013	0.0966201	0.0967827	0.0964414	0.0958623	0.0958115	0.0967525	0.0975291	0.0972206	0.0958699	0.0944995	0.0934046
118	0.252704	0.244486	0.237966	0.232134	0.227572	0.228235	0.232944	0.239832	0.251208	0.265484	0.279043	0.290458	0.310907	0.331557	0.347167	0.359611	0.361775	0.364845	0.361219	0.349575	0.329367	0.306516	0.278105	0.249646	0.222798	0.200327	0.178636	0.16089	0.146555	0.134063	0.123938	0.116236	0.109039	0.105225	0.102745	0.100812	0.0988938	0.0972555	0.0971329	0.0972247	0.0967132	0.0960231	0.096058	0.0969712	0.0975796	0.0972387	0.0959415	0.0945426	0.0933456
119	0.261193	0.253076	0.246437	0.241289	0.237282	0.23874	0.243875	0.251417	0.26337	0.278548	0.292632	0.303831	0.32323	0.342219	0.355279	0.365336	0.36696	0.368569	0.362404	0.348588	0.326586	0.302618	0.273803	0.245086	0.217976	0.195829	0.174531	0.157345	0.14397	0.132768	0.123454	0.115967	0.10899	0.10499	0.102371	0.100513	0.0988089	0.0978226	0.0973457	0.0970293	0.0967625	0.0959095	0.095646	0.0959464	0.0962446	0.0960039	0.0950828	0.094161	0.0933816
120	0.267569	0.26056	0.254512	0.24976	0.246029	0.248198	0.253921	0.262622	0.276487	0.292642	0.308119	0.320764	0.340292	0.358193	0.369021	0.376207	0.374953	0.373597	0.365015	0.349971	0.325459	0.29922	0.267803	0.238429	0.211934	0.190904	0.170318	0.152987	0.139586	0.128558	0.120437	0.114045	0.107714	0.103632	0.100953	0.0990864	0.0979366	0.0979369	0.0974196	0.0968361	0.0964091	0.0958314	0.0955948	0.0951657	0.0952117	0.0950184	0.0943514	0.0938951	0.0935503
121	0.275964	0.269644	0.263645	0.258729	0.255324	0.258323	0.264581	0.274051	0.289221	0.306598	0.32343	0.337183	0.356534	0.373232	0.381313	0.386589	0.383902	0.378908	0.367507	0.351192	0.323681	0.294033	0.260732	0.231875	0.207312	0.186768	0.166377	0.148798	0.135248	0.12391	0.116425	0.111223	0.105699	0.101893	0.0995423	0.097967	0.0973099	0.0979103	0.0976068	0.096855	0.0959141	0.095347	0.0953763	0.0952684	0.0955468	0.0952978	0.0943636	0.0938621	0.0936167
122	0.287501	0.28076	0.274498	0.26921	0.265749	0.26912	0.275622	0.285252	0.300356	0.319097	0.336684	0.350339	0.369177	0.384769	0.391062	0.394848	0.390104	0.379527	0.362993	0.343714	0.316009	0.286432	0.253533	0.225817	0.202486	0.182534	0.162742	0.14565	0.13291	0.122108	0.114386	0.109344	0.104238	0.100651	0.0986425	0.0978656	0.0972362	0.0972561	0.0967887	0.0959919	0.0954278	0.0950023	0.0948631	0.094786	0.0949074	0.0947146	0.094454	0.0943825	0.0941547
123	0.296172	0.290283	0.285365	0.28154	0.278568	0.28175	0.287431	0.297311	0.312981	0.331818	0.349328	0.362818	0.380296	0.393874	0.397997	0.399573	0.39238	0.377866	0.357909	0.336223	0.308968	0.279919	0.246364	0.21914	0.196502	0.177426	0.158724	0.142916	0.131213	0.121379	0.113981	0.108953	0.104342	0.101029	0.0992883	0.099036	0.0982988	0.097414	0.0966116	0.0957779	0.0953341	0.095211	0.094781	0.0942958	0.0940947	0.0939209	0.0940015	0.09397	0.0933847
124	0.302504	0.298401	0.295205	0.292857	0.290508	0.293655	0.29963	0.310761	0.328241	0.345485	0.361274	0.373809	0.389481	0.400992	0.40357	0.403165	0.392838	0.376263	0.355116	0.332684	0.303704	0.272767	0.238464	0.211642	0.189685	0.171595	0.15405	0.139677	0.128873	0.119915	0.11287	0.108072	0.104048	0.101522	0.100364	0.0997101	0.098847	0.097869	0.0971275	0.0961799	0.0953375	0.0954255	0.0951415	0.0945087	0.0941625	0.0937891	0.0934262	0.0932039	0.0928352
125	0.310662	0.30776	0.305833	0.304713	0.303366	0.307002	0.31412	0.326295	0.344291	0.361786	0.37746	0.389101	0.402102	0.410619	0.41133	0.409297	0.396321	0.375217	0.350644	0.325965	0.295968	0.265062	0.231054	0.204619	0.182678	0.165158	0.148607	0.135484	0.125751	0.11783	0.111499	0.107208	0.103383	0.101034	0.100023	0.099184	0.0985255	0.0978986	0.0975454	0.0969593	0.0963396	0.0962594	0.0956992	0.0949575	0.0942872	0.0938939	0.093491	0.0934629	0.0937331
126	0.323449	0.319208	0.317804	0.318779	0.318884	0.323098	0.330713	0.343278	0.361149	0.379859	0.396702	0.40816	0.417498	0.421781	0.419246	0.414226	0.398969	0.373311	0.345372	0.31922	0.288929	0.258369	0.224054	0.197645	0.176294	0.159738	0.144481	0.132421	0.123504	0.116502	0.110829	0.106752	0.102861	0.100372	0.0992242	0.0984921	0.0982344	0.0979088	0.0975807	0.0971326	0.0967539	0.0964735	0.0958462	0.0951853	0.0944706	0.0942253	0.0941391	0.0940446	0.0939168
127	0.337193	0.33235	0.331068	0.332427	0.332816	0.337714	0.347408	0.361845	0.380579	0.398074	0.413113	0.422526	0.42864	0.429934	0.425746	0.417578	0.3985	0.370173	0.340651	0.315128	0.283977	0.25213	0.217393	0.191046	0.170839	0.155821	0.141967	0.130756	0.122003	0.114742	0.109115	0.105078	0.101264	0.0991834	0.0985908	0.0984438	0.0984469	0.0981767	0.097518	0.0966968	0.0962792	0.096138	0.0958886	0.0955562	0.095331	0.0952435	0.0949032	0.0942663	0.0934213
128	0.350527	0.345838	0.343791	0.344512	0.345626	0.351889	0.363765	0.380552	0.400277	0.415649	0.428065	0.435209	0.438883	0.437378	0.429464	0.417944	0.397365	0.366982	0.335828	0.310147	0.278246	0.245585	0.210878	0.185253	0.166647	0.152278	0.139072	0.128572	0.120069	0.112427	0.106762	0.103087	0.0995264	0.0979204	0.0977624	0.0979005	0.098427	0.098623	0.0979396	0.0970717	0.0967444	0.0964956	0.0961382	0.095767	0.0957802	0.0955963	0.0946468	0.0938621	0.0933133
129	0.362522	0.359009	0.357184	0.358409	0.360673	0.36759	0.380318	0.397668	0.417582	0.432403	0.443536	0.448876	0.449549	0.443817	0.432208	0.417406	0.395537	0.363031	0.330278	0.303796	0.271834	0.239088	0.204042	0.178997	0.161571	0.147678	0.134922	0.125504	0.117899	0.110643	0.10524	0.101918	0.0989218	0.0976713	0.0975171	0.0975488	0.0981823	0.0987235	0.0983197	0.0975627	0.0967924	0.0961265	0.0954943	0.0949602	0.0947673	0.0947132	0.0941743	0.0938745	0.0935519
130	0.374162	0.372605	0.372157	0.374605	0.37821	0.386205	0.399516	0.416815	0.436168	0.450424	0.460395	0.463973	0.460841	0.450874	0.436717	0.419332	0.395123	0.358533	0.323123	0.295311	0.263377	0.231217	0.197104	0.172939	0.155683	0.142698	0.130887	0.122613	0.115737	0.109113	0.104315	0.101383	0.0990752	0.0978063	0.0975065	0.0975838	0.0978211	0.0982464	0.0979735	0.0973476	0.096484	0.0958331	0.0951381	0.0943609	0.0937497	0.0936269	0.0936302	0.093802	0.0938386
131	0.387354	0.386387	0.387178	0.391884	0.397753	0.40739	0.4205	0.437656	0.455706	0.468864	0.477185	0.478916	0.470693	0.455885	0.437808	0.418187	0.392795	0.353343	0.315592	0.286587	0.254375	0.222697	0.189987	0.167184	0.15074	0.138863	0.12805	0.119767	0.113213	0.107395	0.103323	0.100763	0.0986421	0.0971765	0.0965052	0.0964851	0.0967201	0.0974551	0.0971925	0.0967095	0.0963673	0.0958973	0.0951911	0.0943852	0.0935539	0.0931537	0.0931723	0.0935609	0.0938888
132	0.399401	0.399324	0.402009	0.409263	0.416522	0.426848	0.440915	0.458841	0.476469	0.487647	0.493222	0.491953	0.478457	0.458336	0.436732	0.413499	0.385466	0.34476	0.306374	0.278235	0.246003	0.214333	0.182647	0.161156	0.146163	0.134923	0.124612	0.116386	0.110331	0.105304	0.101867	0.0997888	0.0979791	0.0969098	0.0960949	0.0953597	0.0953222	0.0961518	0.0961434	0.0958169	0.0955198	0.0949768	0.0942107	0.093542	0.0928702	0.0928329	0.0930215	0.0933422	0.0933756
133	0.408628	0.410617	0.416167	0.426156	0.434865	0.445991	0.460496	0.478741	0.495772	0.50384	0.50642	0.503105	0.486254	0.462214	0.436981	0.409172	0.377876	0.334831	0.295928	0.268877	0.237902	0.20737	0.176032	0.15494	0.140876	0.130625	0.121245	0.113424	0.107761	0.103286	0.100269	0.0987243	0.097411	0.0963518	0.0955659	0.0951378	0.0951299	0.0955263	0.0953135	0.0948296	0.0945713	0.0939395	0.0930413	0.0926231	0.0924358	0.0926739	0.0929489	0.093204	0.0931734
134	0.419693	0.424455	0.432178	0.443991	0.454273	0.465572	0.479607	0.496541	0.510873	0.516171	0.516448	0.511462	0.490946	0.463181	0.435574	0.405351	0.372402	0.326505	0.2861	0.258969	0.229718	0.200765	0.170488	0.150235	0.136801	0.127545	0.119183	0.112176	0.107146	0.103138	0.100355	0.0989463	0.0976853	0.0964756	0.0956634	0.0955105	0.0952301	0.0946562	0.0942583	0.0938579	0.0936357	0.0931538	0.0928629	0.0930816	0.0931851	0.0932669	0.0933497	0.0935252	0.0936384
135	0.434296	0.440267	0.448673	0.460947	0.472037	0.482884	0.498089	0.515311	0.528282	0.529281	0.525302	0.516473	0.490508	0.458202	0.428502	0.397076	0.362969	0.315185	0.273755	0.246826	0.219343	0.192562	0.165272	0.146731	0.133736	0.124724	0.116797	0.111055	0.106793	0.103161	0.100659	0.0992325	0.0980065	0.097037	0.0962662	0.0953894	0.0947278	0.0941734	0.0938774	0.0935181	0.0929087	0.092682	0.0933185	0.0938879	0.0940298	0.0939346	0.0938174	0.0939052	0.0942047
136	0.447723	0.454306	0.464382	0.47867	0.490876	0.502276	0.517073	0.533481	0.544178	0.540329	0.531111	0.517679	0.486908	0.45095	0.419368	0.386251	0.350273	0.301446	0.260335	0.23424	0.208778	0.184682	0.159797	0.14248	0.130094	0.121746	0.114542	0.109864	0.106067	0.10272	0.100764	0.0994574	0.0981471	0.096877	0.0958493	0.0949679	0.0945531	0.0946182	0.0943053	0.0938882	0.0933243	0.0931133	0.093625	0.094266	0.0944349	0.094202	0.093917	0.0938224	0.0940603
137	0.455613	0.465713	0.479304	0.496195	0.50918	0.520106	0.533797	0.547162	0.552942	0.54458	0.531674	0.514973	0.480253	0.440919	0.407745	0.372583	0.335658	0.28692	0.24707	0.222918	0.198951	0.176365	0.153901	0.138141	0.126931	0.11945	0.113202	0.109383	0.105872	0.102548	0.100661	0.099262	0.0977507	0.0965284	0.0955641	0.0948845	0.0947629	0.0948947	0.0945459	0.0941417	0.0938368	0.0938897	0.0940966	0.0944318	0.0944867	0.0942324	0.0937129	0.0932293	0.0930211
138	0.467104	0.47948	0.494857	0.51255	0.525953	0.536033	0.547576	0.556551	0.556387	0.543612	0.527389	0.508191	0.470189	0.42782	0.392304	0.355515	0.319852	0.272503	0.233747	0.210662	0.188599	0.167701	0.147313	0.133486	0.123981	0.117061	0.111278	0.107326	0.10414	0.101479	0.0995452	0.0979667	0.0965767	0.0958399	0.0954754	0.0953537	0.0952621	0.0949287	0.0943877	0.093886	0.0935761	0.0938972	0.0942023	0.0939883	0.0939359	0.0940709	0.0940067	0.0934716	0.0926613
139	0.485787	0.498867	0.514242	0.531712	0.544983	0.553001	0.561186	0.564768	0.557336	0.541364	0.521382	0.499362	0.458462	0.413654	0.376093	0.339079	0.305815	0.259712	0.222066	0.200129	0.17925	0.159248	0.140416	0.128092	0.119973	0.113675	0.108164	0.10409	0.101342	0.0992783	0.0975281	0.0964048	0.095974	0.0960144	0.0960963	0.0956033	0.0948787	0.0940219	0.093647	0.093457	0.0934616	0.0935795	0.0937626	0.0932802	0.0930373	0.0934353	0.0939573	0.0937278	0.0928951
140	0.500069	0.514874	0.530784	0.547923	0.559888	0.56508	0.568955	0.568771	0.557406	0.53878	0.515109	0.489293	0.444245	0.396723	0.358262	0.321844	0.29049	0.246693	0.211498	0.191743	0.172194	0.15356	0.136065	0.124204	0.116042	0.11024	0.105279	0.101992	0.0994268	0.0969453	0.09512	0.0947063	0.0950012	0.0954269	0.095582	0.0947679	0.0937308	0.0924335	0.0925278	0.0930216	0.0936206	0.0937635	0.0938644	0.0934312	0.0928855	0.0928938	0.0932526	0.093215	0.092817
141	0.508174	0.523762	0.540436	0.558789	0.570795	0.574557	0.572755	0.567951	0.552568	0.529005	0.501348	0.472082	0.424737	0.376493	0.339568	0.303794	0.273255	0.23298	0.201015	0.183295	0.16564	0.149036	0.132949	0.121695	0.113787	0.108363	0.103826	0.100886	0.0984967	0.0962127	0.0944026	0.0939206	0.0937438	0.0937279	0.0938373	0.0938129	0.0933658	0.0924792	0.0927298	0.0932539	0.0937268	0.0938625	0.0937646	0.0934426	0.0929404	0.09281	0.0929688	0.0929646	0.0926737
142	0.518275	0.535298	0.552854	0.570977	0.581939	0.582016	0.573909	0.562388	0.539461	0.510505	0.479427	0.448896	0.402572	0.355713	0.320164	0.285361	0.256544	0.219443	0.190152	0.173772	0.157604	0.142573	0.128327	0.118262	0.111455	0.106634	0.102537	0.0997462	0.0976129	0.0957138	0.0943714	0.0938869	0.0936404	0.0937542	0.0940159	0.0939937	0.0937811	0.093453	0.0936701	0.0938121	0.093611	0.0935742	0.0932259	0.0929063	0.0927405	0.0929132	0.0932071	0.0931868	0.0925186
143	0.531508	0.54653	0.562104	0.577355	0.586501	0.583883	0.571157	0.55457	0.525702	0.493234	0.459483	0.427628	0.382195	0.336454	0.301036	0.267456	0.241081	0.206227	0.178951	0.163643	0.14911	0.135611	0.122688	0.113857	0.10822	0.104393	0.101158	0.0985972	0.096495	0.0946251	0.0936627	0.0937626	0.0938597	0.0942654	0.0945502	0.0941705	0.0939628	0.0937391	0.0939135	0.0939605	0.0934906	0.0935455	0.0935552	0.0936539	0.0933831	0.0934225	0.0937938	0.0938139	0.093045
144	0.538216	0.552634	0.566307	0.578862	0.586339	0.581384	0.566063	0.545283	0.511484	0.474448	0.437303	0.403402	0.358749	0.314834	0.281601	0.250129	0.22576	0.194028	0.169449	0.155711	0.142409	0.129761	0.11829	0.110843	0.106014	0.102792	0.100218	0.0979473	0.0958367	0.0940601	0.0934314	0.0938574	0.0939823	0.0939966	0.0939617	0.0937697	0.0940433	0.0943843	0.0943578	0.0941986	0.0937388	0.0940309	0.0945465	0.094948	0.0945326	0.0943052	0.0941777	0.0940081	0.0936381
145	0.541492	0.557621	0.56986	0.578557	0.582131	0.572249	0.552353	0.526971	0.490063	0.449311	0.41008	0.376061	0.333588	0.292407	0.261288	0.231693	0.209356	0.181799	0.160205	0.14781	0.136294	0.12542	0.11531	0.108748	0.104385	0.101663	0.0996006	0.0975361	0.0956006	0.0940638	0.0935995	0.0940449	0.09432	0.0938597	0.0934213	0.0933503	0.0935138	0.0938022	0.0937795	0.0937758	0.0937277	0.0939933	0.0944215	0.0946886	0.0945123	0.0940998	0.0936818	0.093473	0.0932945
146	0.54867	0.560092	0.566024	0.567165	0.566443	0.552982	0.529636	0.501902	0.46483	0.424403	0.386011	0.353474	0.312608	0.273145	0.243191	0.215622	0.195596	0.170935	0.151076	0.139495	0.129879	0.12102	0.112158	0.106331	0.102379	0.0998251	0.0978087	0.096202	0.0950849	0.0944827	0.0940596	0.0943854	0.0948387	0.0944348	0.0939084	0.0933606	0.0929531	0.0926972	0.0927122	0.0929137	0.0934642	0.0935544	0.0935676	0.0936629	0.0937442	0.0934863	0.0932033	0.0931339	0.0930789
147	0.547875	0.555602	0.55661	0.550722	0.545496	0.528888	0.505462	0.477384	0.440526	0.401476	0.363838	0.331518	0.292553	0.255965	0.228884	0.203944	0.185687	0.162822	0.144224	0.133737	0.125182	0.117409	0.109598	0.104017	0.0996987	0.0967754	0.0944963	0.0941611	0.0942097	0.0947219	0.094528	0.0944014	0.0944201	0.0941975	0.0938784	0.093243	0.0931017	0.0929774	0.0927003	0.0925638	0.0929781	0.0931708	0.0933226	0.0932493	0.0933706	0.0934582	0.0932422	0.0930705	0.0931722
148	0.534313	0.54209	0.542472	0.535699	0.528332	0.509107	0.482381	0.452051	0.413878	0.375554	0.338883	0.307308	0.272117	0.239771	0.215834	0.193521	0.176824	0.155893	0.138902	0.129378	0.121363	0.114164	0.106737	0.101331	0.0972002	0.0946416	0.0925465	0.0929404	0.0935841	0.0944372	0.0944368	0.093928	0.0931237	0.0925854	0.0923576	0.0922724	0.0924737	0.092383	0.0921443	0.0920643	0.0922453	0.0927113	0.0932628	0.0931782	0.0933329	0.0936459	0.0932084	0.0927283	0.0924511
149	0.518382	0.524101	0.522795	0.516196	0.507951	0.487546	0.456662	0.423141	0.382934	0.346934	0.313936	0.285616	0.253776	0.22432	0.202927	0.182774	0.167496	0.14888	0.133667	0.124817	0.117517	0.110999	0.104161	0.0996683	0.0965408	0.0943727	0.0923832	0.0927495	0.0934701	0.0942363	0.0941426	0.0934217	0.0924202	0.0917164	0.0914325	0.0915936	0.0916789	0.0913977	0.0912772	0.0912674	0.091062	0.0916718	0.0925101	0.0928736	0.0931754	0.0934799	0.0928508	0.0922725	0.0917821
150	0.500278	0.503517	0.499708	0.490353	0.479462	0.45831	0.428054	0.394427	0.354836	0.322052	0.292605	0.267247	0.237647	0.210254	0.191246	0.17308	0.159335	0.142899	0.12932	0.121366	0.114533	0.108441	0.102385	0.098697	0.0961434	0.0940783	0.092306	0.0925619	0.0930899	0.0936713	0.0932797	0.0924422	0.0919054	0.0917746	0.0917877	0.0920885	0.0922173	0.0918587	0.0912547	0.0907155	0.0903423	0.0908462	0.0915447	0.0919488	0.092168	0.0921582	0.0915568	0.0911508	0.0909989
151	0.474691	0.477772	0.472876	0.460615	0.447568	0.426108	0.397664	0.36641	0.331058	0.301243	0.273531	0.249141	0.221629	0.196773	0.180018	0.16406	0.151891	0.13758	0.125581	0.118381	0.112014	0.106305	0.100943	0.0976092	0.0950013	0.0930136	0.0915223	0.0916604	0.0919181	0.0921308	0.0916875	0.0911621	0.0912257	0.0917839	0.0922164	0.0921832	0.0924895	0.0926093	0.0918343	0.0909789	0.0906812	0.0910443	0.0915165	0.0918085	0.0919565	0.091864	0.0913314	0.0909087	0.0907577
152	0.447244	0.449795	0.444403	0.431595	0.417892	0.396416	0.368844	0.338727	0.305742	0.278745	0.253483	0.231135	0.20679	0.1851	0.170276	0.155982	0.145057	0.132287	0.121907	0.115487	0.109832	0.104793	0.0997405	0.0963053	0.0934393	0.0916913	0.0905879	0.0911264	0.0913989	0.0913755	0.0909475	0.0905921	0.0905096	0.0907956	0.0911967	0.0911321	0.0920154	0.0932567	0.0927126	0.0917963	0.0910131	0.0909516	0.0913824	0.0918506	0.0919984	0.0919885	0.0919663	0.0916939	0.0913614
153	0.42513	0.423664	0.416204	0.403513	0.390233	0.369426	0.342013	0.311821	0.279764	0.255323	0.233504	0.214964	0.19409	0.175145	0.16187	0.149234	0.139202	0.127725	0.11882	0.113295	0.107957	0.103124	0.0983559	0.0950361	0.092395	0.0909745	0.0902321	0.0907628	0.0910636	0.0911841	0.0908754	0.0906334	0.0902504	0.0900801	0.0904594	0.0910944	0.092362	0.0936421	0.0931891	0.0924335	0.0915874	0.0912831	0.0913707	0.0910206	0.0907044	0.0909028	0.091903	0.0922853	0.0921498
154	0.39959	0.396131	0.387139	0.373667	0.361512	0.341997	0.315282	0.286545	0.25736	0.235731	0.21654	0.200433	0.182146	0.165239	0.152877	0.141851	0.133106	0.122715	0.114641	0.109598	0.104672	0.100289	0.0960342	0.0932844	0.0914843	0.0907547	0.0904448	0.0905966	0.0905261	0.0903396	0.0902736	0.0904429	0.0904995	0.0905162	0.090939	0.0914692	0.0923194	0.093318	0.093183	0.0928695	0.0926075	0.0926627	0.092278	0.0910594	0.0900181	0.0900375	0.0913832	0.0921643	0.0921811
155	0.372408	0.368494	0.359278	0.346318	0.335296	0.317675	0.292306	0.26633	0.240709	0.221069	0.203512	0.188672	0.172396	0.157402	0.146115	0.135888	0.127997	0.11807	0.110221	0.105561	0.101038	0.0971041	0.0933932	0.0914381	0.0906703	0.0906954	0.0909661	0.0910521	0.090655	0.0901039	0.089873	0.0900807	0.0905592	0.0908249	0.0911895	0.091191	0.0913572	0.0919752	0.0922334	0.0924554	0.0929592	0.0933442	0.0927643	0.0915992	0.0903817	0.0899635	0.0907324	0.0914096	0.0916266
156	0.346868	0.342173	0.33257	0.319732	0.308494	0.292798	0.270866	0.248741	0.226862	0.208985	0.193081	0.1796	0.164367	0.150335	0.140155	0.130584	0.123055	0.113951	0.106849	0.102863	0.0987176	0.0950143	0.0921922	0.0910153	0.0908806	0.0911821	0.0916408	0.0913752	0.0908208	0.0902949	0.0899586	0.0897678	0.0899951	0.0900714	0.0905577	0.0910087	0.0911851	0.0913543	0.0914501	0.0916506	0.092244	0.0928824	0.0928062	0.0921003	0.0911425	0.0907318	0.0910896	0.0915485	0.0916691
157	0.321694	0.316145	0.30596	0.292128	0.28057	0.266644	0.249732	0.231814	0.213264	0.197274	0.182795	0.170674	0.156477	0.143259	0.133858	0.125206	0.118058	0.109577	0.10293	0.0993371	0.0960963	0.0933686	0.0915563	0.0908414	0.0904777	0.0907103	0.0911173	0.090954	0.0903909	0.089737	0.0892772	0.0890155	0.089127	0.0889994	0.0895036	0.09066	0.0914749	0.0919879	0.091745	0.0915099	0.0917757	0.0922735	0.0923814	0.0921589	0.0916624	0.0913163	0.0915522	0.0919427	0.0920985
158	0.299633	0.293842	0.284451	0.271883	0.261393	0.248699	0.233452	0.217562	0.201055	0.186418	0.172932	0.161583	0.148606	0.136763	0.128366	0.120559	0.113894	0.105679	0.0991256	0.0958208	0.0935545	0.091825	0.0905416	0.0899174	0.0894966	0.0897361	0.0902293	0.090234	0.0897949	0.0892565	0.0887518	0.0888189	0.0892448	0.0895619	0.0900509	0.0906394	0.0915516	0.0924098	0.0920746	0.0914204	0.0908691	0.0911606	0.0915706	0.0913861	0.0911068	0.090967	0.0911737	0.0912288	0.0913104
159	0.279285	0.273825	0.265445	0.255094	0.246417	0.234892	0.219588	0.204576	0.189618	0.176282	0.163997	0.153237	0.141227	0.130629	0.123231	0.116185	0.110163	0.102789	0.0968532	0.0938852	0.0921134	0.0906073	0.0894633	0.0886808	0.0883203	0.0886398	0.089137	0.0893307	0.0895374	0.0896401	0.0892516	0.0896618	0.0902684	0.0907006	0.0908121	0.0906929	0.091071	0.0915686	0.0912373	0.0905749	0.0897705	0.0901896	0.0909239	0.090715	0.0906483	0.0907583	0.0907368	0.0902861	0.0898426
160	0.26013	0.254682	0.246717	0.237478	0.229873	0.219612	0.205902	0.192246	0.178552	0.166373	0.155343	0.145692	0.135014	0.125703	0.118959	0.11254	0.107056	0.100685	0.0956497	0.0930072	0.090968	0.0893411	0.088911	0.0884754	0.0878459	0.0878164	0.087825	0.0882341	0.0888541	0.0892734	0.088942	0.0896481	0.090261	0.0902202	0.0900055	0.0904618	0.0910181	0.0915082	0.0911026	0.0904159	0.0898768	0.0901067	0.0905487	0.0908037	0.0910826	0.0910132	0.090643	0.0901628	0.0899339
161	0.241999	0.238082	0.231054	0.22204	0.214517	0.205538	0.194128	0.181638	0.168455	0.1577	0.147949	0.139354	0.129915	0.121544	0.115291	0.109466	0.104953	0.099037	0.0944118	0.0918027	0.09005	0.0887436	0.0882855	0.0881402	0.087873	0.0876451	0.0873841	0.0877035	0.0880808	0.0883386	0.0884126	0.0889766	0.0893129	0.0892273	0.0894658	0.0904143	0.0912489	0.0920127	0.0918762	0.0913738	0.0908079	0.0907464	0.0910984	0.091617	0.0919722	0.091975	0.0917792	0.0915831	0.091722
162	0.226489	0.223556	0.216924	0.207907	0.200841	0.192783	0.182544	0.171291	0.159373	0.150122	0.141464	0.133633	0.125204	0.117582	0.111943	0.106406	0.101873	0.0964339	0.091964	0.0894736	0.0884947	0.0875834	0.0867547	0.0864882	0.0863599	0.0864041	0.0866012	0.0875443	0.0881105	0.0885683	0.0889222	0.0889259	0.0888914	0.0891549	0.0898679	0.0905203	0.0911198	0.0913091	0.0914002	0.0913596	0.0912076	0.0913389	0.0918609	0.0923192	0.0927333	0.0928415	0.0930578	0.0933066	0.0937275
163	0.214434	0.210156	0.20339	0.19559	0.189963	0.18233	0.171951	0.161524	0.150988	0.143737	0.136438	0.129215	0.121332	0.113909	0.108483	0.103181	0.0988547	0.0942638	0.0903848	0.088134	0.0868755	0.0856907	0.085033	0.085116	0.0854162	0.0858859	0.0864996	0.0876956	0.0887042	0.0898132	0.0901283	0.0896929	0.0895236	0.0898095	0.0905377	0.0913708	0.0919874	0.0916768	0.0916286	0.0916824	0.0918142	0.0917408	0.0918884	0.0923251	0.0930624	0.0932951	0.0932442	0.0934574	0.0941509
164	0.202536	0.197488	0.191373	0.185752	0.181662	0.174688	0.164283	0.154403	0.144962	0.138278	0.131707	0.125123	0.117782	0.110753	0.105694	0.100881	0.0972958	0.0929556	0.0893893	0.0874114	0.0861085	0.0849391	0.0844319	0.0849474	0.0857558	0.0862894	0.0868828	0.0878584	0.088999	0.0903352	0.0906006	0.0901964	0.0902755	0.090642	0.0912307	0.0917603	0.0922557	0.0921561	0.0921424	0.0922243	0.0920981	0.0917243	0.0916844	0.0921248	0.0927154	0.0930405	0.0930713	0.0932106	0.0936924
165	0.189	0.185696	0.180996	0.175852	0.171479	0.165042	0.156619	0.148507	0.140709	0.133318	0.126695	0.12086	0.114359	0.108419	0.104017	0.0997972	0.0962659	0.091807	0.0883053	0.0864627	0.0855973	0.0850734	0.084723	0.0851234	0.0854649	0.0861579	0.0869321	0.0881134	0.0889237	0.0897158	0.0897663	0.0896957	0.090122	0.0907963	0.0912201	0.0910668	0.0911799	0.0912895	0.0912915	0.0913675	0.0912217	0.0911276	0.0915654	0.0921886	0.0925741	0.0927879	0.0929221	0.0930592	0.0932732
166	0.176649	0.174029	0.169994	0.164795	0.160539	0.155248	0.149216	0.142675	0.135512	0.128569	0.122406	0.11727	0.111425	0.106182	0.102142	0.0985925	0.0953244	0.0909342	0.0875756	0.0858675	0.0852061	0.0849058	0.0846423	0.0849732	0.0852603	0.0863732	0.0875158	0.0886432	0.0888516	0.0887623	0.0883504	0.0887371	0.0893064	0.0895394	0.0897582	0.0903752	0.0909342	0.091561	0.0913927	0.0911349	0.090799	0.0907192	0.091316	0.0924641	0.0933802	0.0938824	0.0938027	0.0938334	0.093911
167	0.16685	0.164121	0.16015	0.155324	0.151927	0.147785	0.14281	0.13703	0.130201	0.124208	0.118866	0.114243	0.108576	0.103372	0.0995747	0.0963655	0.0935279	0.0896455	0.0868863	0.085683	0.0852281	0.0849945	0.0846232	0.085094	0.0858748	0.0869479	0.0879796	0.0885366	0.0884489	0.0879559	0.0877292	0.0883614	0.088788	0.088774	0.0891663	0.0903792	0.0914328	0.092369	0.0919844	0.0914299	0.0909066	0.0907896	0.0916342	0.092948	0.0939108	0.0943721	0.0939925	0.0936472	0.0934498
168	0.158243	0.155965	0.15252	0.148269	0.145033	0.140958	0.13618	0.130805	0.124892	0.120035	0.115618	0.111406	0.105858	0.100757	0.0971318	0.0937778	0.0912375	0.0882413	0.0863923	0.0856917	0.085355	0.0850321	0.0844044	0.0849209	0.0861017	0.0871029	0.088019	0.0881955	0.0882385	0.0881707	0.0883125	0.0887709	0.0890637	0.0892319	0.0896827	0.0904806	0.0914465	0.0924873	0.0922988	0.0919361	0.0916854	0.0918195	0.0925163	0.0928167	0.0929817	0.0929418	0.0922986	0.0918705	0.0919004
169	0.150303	0.148817	0.146558	0.143243	0.139993	0.135381	0.130114	0.124901	0.119737	0.115695	0.111759	0.107741	0.102819	0.0982431	0.0948597	0.0915072	0.0892924	0.0871913	0.0859104	0.0854831	0.0852579	0.0846989	0.0842853	0.0847707	0.0858226	0.0868966	0.0880307	0.0881992	0.0879784	0.0875309	0.0876865	0.0884068	0.089016	0.0892392	0.089644	0.0903121	0.0913508	0.0925719	0.0927461	0.0927376	0.0928054	0.0927029	0.0925006	0.0919183	0.0917948	0.0918432	0.0918461	0.0922046	0.092667
170	0.143461	0.142845	0.141433	0.138345	0.13489	0.13022	0.125623	0.121238	0.116645	0.112833	0.108754	0.104601	0.100162	0.0960968	0.0932103	0.0902477	0.0880988	0.0865888	0.0856374	0.0852918	0.085147	0.0847664	0.0845302	0.0848456	0.0854227	0.0862843	0.0873262	0.0877483	0.0876412	0.0871381	0.0874836	0.0884281	0.0892865	0.0897549	0.0901744	0.0904343	0.0913751	0.0925861	0.0927898	0.0928181	0.0930716	0.0928239	0.0922873	0.0921426	0.0922845	0.092549	0.0929226	0.0935651	0.0939904
171	0.136882	0.136447	0.135201	0.132662	0.129867	0.126082	0.122245	0.118115	0.113517	0.109671	0.105755	0.102032	0.0980218	0.0944953	0.0921114	0.0896747	0.0877997	0.0864627	0.0856957	0.0853112	0.0850162	0.0845662	0.0841412	0.0845227	0.0851196	0.0858127	0.08684	0.0879373	0.0885532	0.0889192	0.0892659	0.0896377	0.08995	0.0902548	0.0905607	0.0903967	0.0913901	0.0927032	0.0927764	0.0926612	0.092893	0.0929523	0.0927361	0.0932643	0.0935479	0.0937966	0.0940487	0.0943956	0.0946414
172	0.131805	0.130857	0.129395	0.128018	0.126531	0.123616	0.119357	0.114799	0.110009	0.10638	0.102873	0.0996645	0.0960724	0.0927958	0.0905443	0.0886423	0.0875932	0.0862415	0.0855529	0.0853866	0.0847927	0.0839814	0.0836656	0.0842172	0.0850031	0.0857286	0.0868123	0.0882086	0.0888804	0.089207	0.089712	0.0900144	0.0901019	0.0900789	0.0903011	0.0901727	0.0909006	0.0918204	0.0920022	0.0920873	0.0923349	0.0928526	0.0931526	0.0932808	0.0935275	0.0938874	0.094543	0.0951703	0.0955657
173	0.127887	0.12649	0.124847	0.124011	0.123303	0.120732	0.116162	0.111728	0.107548	0.104233	0.100975	0.0977867	0.0942697	0.0910161	0.0889426	0.0871009	0.0863335	0.0854579	0.0849819	0.0848083	0.0842904	0.0836097	0.0833495	0.0839881	0.0848961	0.0856035	0.0865506	0.0878365	0.0884252	0.0886738	0.089356	0.0898101	0.0901316	0.09017	0.0904034	0.0905284	0.0909659	0.0913735	0.0914466	0.0915062	0.0916337	0.0921713	0.0927247	0.0926977	0.0928979	0.0934613	0.0945693	0.0954566	0.0960107
174	0.123915	0.122491	0.120891	0.120209	0.119766	0.117477	0.113052	0.108837	0.105292	0.101961	0.0987713	0.0957406	0.0925432	0.0895734	0.0875993	0.0855574	0.0846374	0.0841794	0.0839286	0.0835629	0.0834098	0.0831381	0.0830074	0.0838987	0.0850368	0.0860711	0.0871666	0.0881743	0.0888835	0.0895682	0.0900135	0.0902777	0.0908153	0.0913836	0.0918023	0.0918412	0.0923327	0.0927392	0.0922953	0.0918302	0.0919852	0.0921262	0.0923893	0.0922859	0.0924567	0.0932834	0.0945032	0.0951892	0.0955769
175	0.121035	0.119491	0.117928	0.11723	0.116543	0.114371	0.110607	0.106877	0.103414	0.100059	0.0968906	0.0941463	0.0912034	0.0883219	0.0861251	0.0840348	0.0831217	0.0827129	0.0826581	0.0825886	0.0826684	0.0828555	0.0831831	0.0840837	0.0849048	0.0860457	0.087196	0.0883491	0.0890775	0.0897353	0.0902115	0.0908279	0.0917404	0.0923874	0.0926873	0.092663	0.0931583	0.0940328	0.093561	0.0928869	0.0925591	0.09239	0.0928112	0.0928083	0.0931436	0.093908	0.0947415	0.0951553	0.0953695
176	0.116754	0.115611	0.11437	0.113397	0.112347	0.110172	0.106913	0.103774	0.100589	0.0976145	0.0948752	0.0924529	0.0896357	0.0867609	0.0843076	0.0823373	0.0821109	0.0822869	0.0824988	0.0826467	0.0828405	0.0834491	0.0840999	0.0848905	0.0855062	0.0862515	0.0870375	0.0881368	0.0888603	0.0894244	0.0898432	0.0905618	0.0913635	0.091449	0.0916157	0.0924262	0.0934831	0.0950806	0.0947096	0.093856	0.0928529	0.0923994	0.0930308	0.0936299	0.0943081	0.094898	0.0950659	0.0948828	0.0945864
177	0.111665	0.111311	0.110684	0.109903	0.108972	0.106773	0.103568	0.100518	0.0974381	0.0951527	0.0931458	0.0913505	0.0889702	0.0864314	0.0839765	0.0820361	0.0820492	0.0824964	0.0830883	0.0835466	0.0839609	0.0847408	0.0855067	0.0861819	0.0864506	0.0869071	0.0874683	0.0882303	0.0888197	0.0893585	0.0896062	0.0904091	0.0912471	0.0911975	0.0915313	0.092681	0.0938002	0.0952051	0.0948528	0.0939352	0.0930831	0.0927216	0.0931794	0.0944468	0.0955723	0.0959341	0.0953955	0.0947095	0.0942622
178	0.108557	0.108317	0.107973	0.107507	0.106777	0.104632	0.101561	0.0986275	0.0956886	0.0938639	0.0920916	0.0904788	0.0883685	0.0860989	0.084019	0.0822513	0.0821708	0.0824914	0.0831485	0.0837673	0.0844569	0.0852762	0.0861891	0.0868123	0.0866586	0.0870682	0.087715	0.0886533	0.0890824	0.0892924	0.0896675	0.0907975	0.0917171	0.0918299	0.0922178	0.0928806	0.0936192	0.0943101	0.0943429	0.0940122	0.0931849	0.0929792	0.0936018	0.0950717	0.0963235	0.0965107	0.0956728	0.0949092	0.0946537
179	0.10502	0.104878	0.104634	0.104131	0.1035	0.102018	0.0994937	0.0967776	0.093994	0.09218	0.090355	0.0886086	0.0865772	0.0844427	0.0827672	0.0812996	0.0814351	0.0818497	0.0824161	0.0829698	0.0836835	0.0845324	0.0860678	0.0869489	0.0869147	0.087272	0.0878243	0.0886814	0.0893299	0.089771	0.0903181	0.0913411	0.0922861	0.0924326	0.0927069	0.0929184	0.0934368	0.0941223	0.0941939	0.0939403	0.0930076	0.0928189	0.0934523	0.0943304	0.0953648	0.0959009	0.0957485	0.0953085	0.0948643
180	0.102803	0.102452	0.101907	0.101152	0.100481	0.099351	0.0975798	0.0953584	0.0926475	0.0905949	0.0887191	0.0870213	0.0853306	0.0835859	0.0823201	0.0810956	0.0810911	0.081065	0.0813042	0.0818416	0.082673	0.0836856	0.0855444	0.0866283	0.0868984	0.0872806	0.0877874	0.0886931	0.0894444	0.0899326	0.0906035	0.0915099	0.0925451	0.0925359	0.0926827	0.0931295	0.0932618	0.0937111	0.0938273	0.0937125	0.093327	0.0931925	0.0936103	0.0941396	0.0949336	0.0955271	0.0957242	0.0954436	0.0949524
181	0.101726	0.101006	0.100104	0.0991128	0.0983168	0.0972803	0.0959781	0.0945002	0.0922987	0.0897924	0.0876975	0.0860486	0.0845346	0.0831162	0.0822057	0.0813202	0.0809943	0.0808479	0.080957	0.0812698	0.0822964	0.0836726	0.0849526	0.0859518	0.0867054	0.0875794	0.088422	0.0894509	0.0900305	0.0902414	0.090703	0.0915119	0.0924188	0.0924537	0.0924909	0.0928345	0.092747	0.0928997	0.0933806	0.0938235	0.0939461	0.0939157	0.0943126	0.0948777	0.0955671	0.0961636	0.0961451	0.0956993	0.0952905
182	0.0993906	0.0985744	0.097706	0.0968709	0.0961794	0.0955128	0.0942091	0.0926971	0.090758	0.0885081	0.0866895	0.0852857	0.0838908	0.0826129	0.0815307	0.0807292	0.0805349	0.0809274	0.0814054	0.0817083	0.0825799	0.0838403	0.0848662	0.0860434	0.0870312	0.0879059	0.0887558	0.0896794	0.0901947	0.0902866	0.0905774	0.0914163	0.0922967	0.0925691	0.0925301	0.0923248	0.0923191	0.0926621	0.0932491	0.0938872	0.094293	0.0946457	0.0952046	0.0961935	0.0970532	0.0975461	0.0973568	0.0969122	0.0965418
183	0.0969256	0.0961609	0.0956519	0.0954082	0.0948765	0.093948	0.0925829	0.0908565	0.0888442	0.087243	0.0858085	0.0844571	0.0832775	0.0820703	0.0807606	0.0798279	0.0800706	0.0806537	0.0812414	0.0815583	0.082528	0.0835909	0.0847783	0.0861954	0.0872829	0.0881159	0.0890742	0.0899387	0.0904408	0.0906407	0.0909158	0.0913676	0.0916656	0.0915588	0.0916131	0.0918309	0.0919428	0.0920399	0.0928291	0.0938277	0.0945164	0.0953933	0.096325	0.0973696	0.0981722	0.0983274	0.0978201	0.097314	0.0970291
184	0.0949122	0.094437	0.094259	0.0942529	0.0937578	0.0923854	0.0908395	0.0894382	0.0878426	0.0864917	0.08501	0.0834279	0.0824628	0.0816016	0.0806219	0.0796587	0.0798756	0.0804573	0.0811238	0.0814221	0.0824091	0.0835427	0.084355	0.0855926	0.086917	0.0882026	0.0895707	0.0905041	0.0911753	0.0916323	0.0921328	0.0919729	0.0913975	0.0903558	0.0901852	0.0909744	0.0911362	0.0909551	0.0918763	0.0930389	0.0939384	0.0947993	0.0956186	0.0962542	0.0968718	0.0969821	0.09678	0.0967998	0.0971798
185	0.0936108	0.0933755	0.0931597	0.0928111	0.0921411	0.0906943	0.088937	0.0877383	0.0866059	0.0854182	0.0838263	0.0821284	0.0814755	0.0810541	0.0805273	0.079844	0.0800987	0.0807846	0.0816404	0.0822222	0.0828954	0.0835793	0.0843438	0.0855589	0.086797	0.087918	0.0891003	0.090093	0.090962	0.0916867	0.092907	0.0925371	0.0914991	0.090006	0.0894535	0.0901642	0.0907371	0.0910475	0.0916153	0.0923313	0.093347	0.0938919	0.0940302	0.0944675	0.0950418	0.09516	0.0953435	0.0959768	0.0968142
186	0.0933218	0.0929151	0.092388	0.0916166	0.0907017	0.0893459	0.0878117	0.0865586	0.0853372	0.0843227	0.0830289	0.0816725	0.0808566	0.0802728	0.0799477	0.0797754	0.0802952	0.0809472	0.0817507	0.0822679	0.0830241	0.0836931	0.0847789	0.0860893	0.0871187	0.0880656	0.0891272	0.0901922	0.0910187	0.0917791	0.0929124	0.0925267	0.0917006	0.0907542	0.0903752	0.0908246	0.0915152	0.0920463	0.0923415	0.0928671	0.0937338	0.0938397	0.0936534	0.0939165	0.0945494	0.0950032	0.0952136	0.095736	0.0963748
187	0.0933644	0.0925263	0.0916308	0.0906662	0.0897852	0.0886172	0.0869194	0.0855081	0.0841639	0.0834709	0.0825678	0.0813361	0.0801857	0.0795055	0.0794735	0.0795843	0.0800965	0.0805495	0.0811683	0.0815492	0.0826338	0.0840921	0.0853596	0.0865411	0.0874259	0.0886144	0.0899108	0.0908324	0.0914865	0.0921908	0.0923105	0.09204	0.0919849	0.0919104	0.0918295	0.0920137	0.0924414	0.0927793	0.0931686	0.0938406	0.0944051	0.0943533	0.094519	0.0949388	0.0956712	0.0962828	0.0962406	0.0961646	0.0963827
188	0.0923718	0.0915404	0.0907861	0.0900313	0.0892158	0.0882275	0.0861883	0.0844829	0.0829511	0.0823645	0.0816334	0.0806624	0.0797907	0.0793103	0.0792805	0.079124	0.0793607	0.0800409	0.0807957	0.0814005	0.0826635	0.0842103	0.0855582	0.0866745	0.0876729	0.0891434	0.0906555	0.0914706	0.0917506	0.0919427	0.091545	0.0915588	0.0919477	0.0921612	0.0923179	0.0926193	0.0930319	0.0932744	0.0937658	0.0943625	0.0947142	0.0946057	0.0950517	0.0959873	0.0968678	0.0975432	0.0971647	0.0968648	0.0970495
189	0.0908871	0.0904236	0.0899387	0.0892249	0.08827	0.0872359	0.0855869	0.0839619	0.0822139	0.0814594	0.0806889	0.0798937	0.0795068	0.0793561	0.0791963	0.0789066	0.0791573	0.0801419	0.0810238	0.0816554	0.0829296	0.084376	0.085827	0.0871742	0.0884689	0.0898567	0.0913002	0.0921769	0.0923516	0.0921837	0.0920172	0.0920822	0.0924268	0.0927687	0.0930401	0.0931774	0.0933352	0.0932208	0.0934956	0.0937781	0.0937444	0.0938683	0.094964	0.0962648	0.0972951	0.0980286	0.0978065	0.0979307	0.098342
190	0.090339	0.0898195	0.0894916	0.0890594	0.088285	0.0871439	0.0853765	0.0839426	0.0824231	0.0814385	0.0803631	0.0792007	0.0791135	0.0791608	0.078871	0.0786225	0.0793488	0.0805057	0.0814049	0.0818786	0.083344	0.0852088	0.0868884	0.0884054	0.0898016	0.091045	0.0922933	0.092845	0.0932022	0.0935656	0.093504	0.0931413	0.0929252	0.0929616	0.0930346	0.0930619	0.0930979	0.0927459	0.0928304	0.0929637	0.0927561	0.0933258	0.0949337	0.0963694	0.0975347	0.0981456	0.0981028	0.0982322	0.0983435
191	0.0890574	0.0883235	0.0881918	0.0881031	0.0875193	0.0864447	0.084818	0.0838394	0.0829744	0.0817311	0.0804572	0.0793297	0.0792166	0.079171	0.0786322	0.0785029	0.0797012	0.0809015	0.0817662	0.0823634	0.083669	0.0851904	0.0869296	0.0885221	0.0898966	0.0914371	0.092741	0.0930249	0.0933849	0.0938909	0.0939927	0.0935213	0.0928299	0.0923721	0.0924158	0.0927097	0.092693	0.0920045	0.0922769	0.0926834	0.0927867	0.0935007	0.0948955	0.0962473	0.0973516	0.0980004	0.0982509	0.0983119	0.0984491
192	0.0863349	0.0859348	0.0860949	0.0861145	0.0856541	0.08482	0.0840185	0.0834931	0.0829868	0.0819954	0.0810636	0.0801583	0.0797644	0.0796026	0.0794258	0.0794885	0.080331	0.0811879	0.0818099	0.0826088	0.0837444	0.0847623	0.0862867	0.0878062	0.0892023	0.0907409	0.0920059	0.0923859	0.092824	0.0932935	0.0934613	0.0931373	0.0927249	0.0924552	0.0925393	0.0924103	0.0922003	0.0916017	0.0921781	0.0928865	0.0931403	0.0939001	0.0950692	0.0961129	0.0971869	0.0977874	0.0983566	0.0986146	0.0988087
193	0.0853535	0.0851854	0.085375	0.0853818	0.0849632	0.0842323	0.0835637	0.0828957	0.082174	0.0817702	0.0813543	0.0805512	0.0801471	0.0799904	0.0798413	0.07973	0.0802624	0.0812952	0.0822123	0.0832073	0.0843511	0.0854241	0.0872928	0.0886959	0.0895841	0.0905865	0.0917245	0.0920119	0.0923027	0.0927307	0.0929019	0.092955	0.0934014	0.0935689	0.0936859	0.0931075	0.0928377	0.0926304	0.0931736	0.093863	0.0944689	0.0950358	0.095708	0.0966553	0.0976804	0.0981563	0.0986956	0.0991032	0.0992074
194	0.0854229	0.0852486	0.0851888	0.0847227	0.084005	0.0830997	0.0822729	0.0816779	0.0810823	0.081044	0.0809972	0.0805054	0.0800901	0.0797377	0.0791459	0.0789518	0.0798363	0.0813456	0.082594	0.0834309	0.0847214	0.086032	0.0879489	0.089336	0.0900339	0.0907963	0.0918748	0.0921537	0.092257	0.0925221	0.0926304	0.0931881	0.0942513	0.0946165	0.0945303	0.0934476	0.0934684	0.0942996	0.094803	0.0952899	0.0959386	0.0963101	0.096725	0.0975039	0.0982582	0.098642	0.099018	0.0994728	0.0996898
195	0.0847349	0.0846171	0.0844674	0.0837802	0.0830625	0.0821268	0.0812474	0.0807599	0.0801943	0.0801305	0.0801163	0.0798628	0.0796394	0.0794008	0.079282	0.0793744	0.0797972	0.0812308	0.0825062	0.0833152	0.0849508	0.0867272	0.0884184	0.0896442	0.09029	0.0909892	0.0920159	0.0926871	0.0932383	0.0936385	0.0934046	0.0938515	0.0945673	0.0944975	0.0939633	0.0931515	0.0936909	0.0953357	0.0956682	0.0958781	0.0962978	0.0966388	0.0971099	0.0974162	0.0979055	0.0981706	0.098424	0.098717	0.098701
196	0.0844624	0.0846336	0.0845138	0.0835673	0.0825697	0.0815353	0.0806257	0.0799973	0.0794633	0.0792442	0.0790334	0.0787794	0.0789822	0.0793694	0.0797315	0.0802303	0.0804862	0.0814306	0.0824395	0.0832689	0.0850602	0.0872336	0.0886557	0.0895431	0.0900527	0.0910215	0.0921668	0.0924065	0.0930526	0.093619	0.0935064	0.0939055	0.0943447	0.0941741	0.0939621	0.0940047	0.0945084	0.0956238	0.0958099	0.095965	0.0961513	0.0964356	0.0971527	0.0973483	0.097949	0.0983022	0.0986882	0.0991145	0.0992864
197	0.0843947	0.0847426	0.0846689	0.0836612	0.082581	0.081285	0.0800934	0.0793245	0.0791473	0.0790884	0.0789425	0.0786384	0.0788374	0.079399	0.0796124	0.0803066	0.0810769	0.0817083	0.0824286	0.0833545	0.0847761	0.086409	0.0875428	0.0884042	0.089277	0.0907325	0.0920304	0.0918751	0.0918271	0.0918463	0.0921403	0.0932232	0.0942424	0.0947605	0.0949642	0.0949503	0.0950292	0.0954826	0.0956357	0.0957424	0.0955005	0.0956203	0.0966545	0.0976084	0.0985962	0.0989248	0.0993399	0.0997803	0.100151
198	0.0841206	0.0843564	0.0842883	0.0836411	0.0828902	0.0816253	0.0804745	0.0796485	0.0793038	0.0792109	0.0790528	0.0787156	0.0788639	0.0793078	0.0795007	0.0800147	0.0808854	0.0818095	0.0828068	0.083931	0.0849053	0.0858543	0.0874746	0.0888246	0.0899773	0.0912793	0.0924191	0.0921002	0.0916623	0.0914683	0.0922627	0.0936343	0.0945804	0.0950881	0.0952703	0.0953582	0.0952539	0.0950991	0.0953065	0.0955705	0.0955339	0.0956569	0.0963616	0.0973724	0.0981106	0.0983206	0.0989364	0.0993573	0.0996779
199	0.0836251	0.083775	0.0836217	0.0830129	0.0823428	0.0814196	0.0806552	0.0799438	0.0794246	0.0790259	0.0785414	0.0781876	0.0786466	0.0792571	0.0792815	0.079378	0.0803919	0.0815887	0.0828783	0.0838848	0.0852421	0.0864387	0.0880809	0.0896018	0.0908414	0.0921126	0.093311	0.093117	0.0929739	0.0931593	0.0937369	0.0942641	0.0943523	0.0945516	0.0947903	0.0952239	0.0952041	0.0948635	0.0951922	0.0956422	0.0959482	0.0964142	0.0970796	0.0975727	0.097928	0.0982647	0.0989984	0.0992276	0.099263
200	0.0835113	0.0829962	0.082463	0.0818643	0.0814656	0.0808502	0.0801039	0.0796812	0.0794649	0.0789452	0.0783714	0.0779274	0.0785359	0.0792624	0.0794759	0.0794632	0.0804086	0.0818873	0.0835596	0.0848469	0.086065	0.0872203	0.0884557	0.0897178	0.0908801	0.0922846	0.0935758	0.0938201	0.0938795	0.0940172	0.0939282	0.0937031	0.0935455	0.0939273	0.0943855	0.0948643	0.095203	0.095334	0.0957135	0.0960291	0.0960812	0.0963334	0.0968694	0.0973667	0.0977262	0.0982175	0.0989379	0.0992154	0.0993385
201	0.0833267	0.0823829	0.0814686	0.0807578	0.0805362	0.080158	0.0796438	0.0794663	0.0793155	0.0789044	0.0786015	0.0783113	0.0789332	0.0796658	0.0802184	0.0804965	0.0814579	0.0830278	0.0846165	0.0859005	0.0867074	0.0875388	0.0887859	0.0901936	0.0915027	0.092732	0.0936595	0.0937423	0.0935644	0.0932458	0.093204	0.0931113	0.093018	0.0933689	0.0938842	0.0945109	0.0951347	0.0953264	0.0956773	0.0959815	0.0960408	0.0961205	0.0965517	0.0972751	0.0977789	0.0981624	0.0989326	0.0997171	0.10033
202	0.0824411	0.0815665	0.0807216	0.0801314	0.0800526	0.0798422	0.0796612	0.0795389	0.0792982	0.0789794	0.0789433	0.0791204	0.0796765	0.0803115	0.0807732	0.0812801	0.0823733	0.0839335	0.0852171	0.0862206	0.0870402	0.088062	0.0898377	0.0916865	0.0930757	0.0941478	0.0947694	0.0942166	0.0935429	0.0928199	0.0928994	0.092943	0.0927082	0.0928141	0.0930951	0.0937169	0.0941863	0.0940984	0.0943897	0.0949327	0.0957177	0.0963762	0.0973627	0.098302	0.0990499	0.0993739	0.0999066	0.100677	0.101294
203	0.0819721	0.0812032	0.0807363	0.0805582	0.0804275	0.0800447	0.0798667	0.0796339	0.0793504	0.0791283	0.0792461	0.0794657	0.0797696	0.080364	0.080894	0.0815444	0.0827186	0.0845434	0.0859404	0.0868924	0.0878441	0.0888725	0.0907356	0.0925711	0.0936814	0.0945487	0.0950608	0.0941626	0.0932213	0.0926691	0.0928413	0.0930121	0.0929278	0.0930422	0.0933784	0.0938569	0.0943264	0.0942984	0.0943962	0.09464	0.0953214	0.0958784	0.0971055	0.098476	0.0997579	0.100302	0.100666	0.101106	0.101495
204	0.0820762	0.0815775	0.0812916	0.0810119	0.0806272	0.0800837	0.0797739	0.0794031	0.0790472	0.07882	0.0788897	0.0789648	0.0793459	0.0800407	0.0806077	0.0813036	0.0826004	0.0843749	0.0858095	0.0866822	0.0881774	0.0892795	0.0905024	0.0920012	0.0931339	0.0939644	0.0943846	0.0934158	0.0927817	0.0927546	0.0931544	0.0937826	0.0944585	0.0949367	0.0955938	0.096211	0.0963572	0.0954183	0.0950751	0.0948208	0.0948333	0.0953262	0.0969589	0.0989039	0.100524	0.10104	0.100941	0.100546	0.100013
205	0.081791	0.0816596	0.0814353	0.0808008	0.0801802	0.079726	0.0795754	0.0793859	0.0789887	0.0789163	0.0790571	0.0792233	0.0796296	0.0802185	0.0807507	0.0811802	0.0821754	0.0838651	0.0853333	0.0863487	0.0880539	0.089493	0.0907312	0.0920791	0.0931787	0.093939	0.0942079	0.0931857	0.09264	0.0925452	0.092916	0.0941341	0.0956828	0.096362	0.0970286	0.0975761	0.0975317	0.0966821	0.0962202	0.0957843	0.0954367	0.0961127	0.0980593	0.0997412	0.101039	0.101451	0.100936	0.100352	0.100012
206	0.0816434	0.0814923	0.0812074	0.0803722	0.0796488	0.0794838	0.0793732	0.0793286	0.0791063	0.0792196	0.0792661	0.0793302	0.0797166	0.0803095	0.080779	0.0811898	0.0823155	0.0841972	0.0858031	0.0868331	0.088147	0.0896937	0.0912993	0.0926042	0.0934496	0.0941804	0.0946501	0.0936	0.0927109	0.0920982	0.0923224	0.0939222	0.0957701	0.0963247	0.0968917	0.0971178	0.0974287	0.0976251	0.0975979	0.097407	0.0971408	0.097403	0.0987274	0.099562	0.100355	0.100975	0.100974	0.101136	0.101514
207	0.0816148	0.0814591	0.0812902	0.0806167	0.0800283	0.0797836	0.0794546	0.0794699	0.079521	0.079634	0.0793182	0.0791483	0.0796915	0.0803366	0.0805492	0.0811197	0.0827623	0.0847911	0.0863143	0.0871465	0.088277	0.0895304	0.0910962	0.0924651	0.0934282	0.0944369	0.0951646	0.0942303	0.0935271	0.093114	0.0931909	0.0944359	0.0958253	0.0959218	0.0963115	0.0966547	0.0973345	0.0981686	0.0986063	0.0986867	0.0981784	0.0978641	0.0982426	0.0987023	0.099531	0.100381	0.101003	0.101668	0.102131
208	0.081661	0.0814831	0.081457	0.0810993	0.0807631	0.0805275	0.0802935	0.0802838	0.0801373	0.0801463	0.0798914	0.0797297	0.0799894	0.0802951	0.0804374	0.0810565	0.0827551	0.0846507	0.0859067	0.0866996	0.0880062	0.0893427	0.0909862	0.0924995	0.0935879	0.094718	0.095444	0.0950505	0.0949439	0.0950499	0.0951272	0.095636	0.0961883	0.095846	0.0960133	0.0965272	0.097528	0.0988134	0.0992256	0.0992255	0.0986244	0.0982514	0.0980413	0.0984399	0.099134	0.0997269	0.100728	0.1019	0.102742
209	0.0817016	0.0809862	0.080643	0.0803995	0.0803013	0.0803725	0.0803807	0.0802239	0.0798917	0.0798076	0.0799559	0.0801706	0.0801352	0.0800065	0.0800513	0.0806361	0.0822756	0.0841684	0.0856224	0.0868318	0.0880813	0.0891881	0.0908654	0.0923641	0.0934297	0.094727	0.0957478	0.0957923	0.0959753	0.0963218	0.0961746	0.0958828	0.0957347	0.0953048	0.09564	0.0965563	0.0977695	0.0988769	0.0991323	0.0992215	0.0993254	0.0992337	0.0986113	0.0989001	0.0992797	0.0995155	0.10048	0.101939	0.103174
210	0.0816728	0.0807356	0.0800051	0.079473	0.0793673	0.0794672	0.0795688	0.0796082	0.0795949	0.0796306	0.0800984	0.08073	0.0810108	0.0809808	0.0808994	0.0811424	0.0823182	0.0841327	0.085708	0.0871233	0.0884736	0.0894045	0.0910398	0.0924032	0.093339	0.094478	0.0954784	0.0956234	0.0958535	0.0964778	0.096265	0.0955961	0.0951962	0.0947827	0.0953049	0.0965683	0.0976591	0.098082	0.0985938	0.0991388	0.0996735	0.0996937	0.0990862	0.0994608	0.0997188	0.0998772	0.100523	0.1017	0.102887
211	0.0810985	0.0805747	0.0800082	0.0791794	0.0787086	0.0785665	0.0789291	0.0792637	0.0794749	0.0795286	0.0800578	0.0808379	0.0817163	0.0823209	0.0825395	0.0827945	0.0836383	0.085256	0.0868521	0.0882675	0.0895018	0.0907333	0.0922831	0.0932138	0.0936456	0.0944118	0.0954681	0.0960718	0.0963622	0.0967746	0.0964946	0.0957158	0.0951251	0.0949008	0.0955418	0.0964184	0.0968694	0.0966893	0.0975423	0.0985594	0.099467	0.0997068	0.0994778	0.0996776	0.10001	0.100394	0.100918	0.101491	0.101964
212	0.0804906	0.079989	0.0796694	0.0789985	0.0784627	0.0781425	0.0786133	0.0791152	0.0793473	0.0792016	0.0793275	0.0797332	0.0809661	0.0821558	0.0828906	0.0837836	0.0850335	0.0864877	0.0879028	0.0890842	0.090165	0.0917077	0.0928976	0.093431	0.0937827	0.0948591	0.0964094	0.0972577	0.0973044	0.0968789	0.0962916	0.0957676	0.0954169	0.0954287	0.0959801	0.096588	0.0965757	0.0962411	0.0968414	0.0976588	0.0988476	0.0991856	0.0993089	0.0996344	0.100451	0.101283	0.101854	0.102158	0.102229
213	0.0804343	0.0798092	0.0796044	0.0794905	0.0794034	0.0792528	0.0794044	0.0797151	0.0798033	0.0796932	0.0795694	0.0794963	0.0805669	0.0818876	0.0828253	0.083884	0.0853168	0.0869688	0.0883617	0.0892875	0.0903804	0.0919881	0.0930432	0.0936363	0.0942184	0.095475	0.097031	0.0972092	0.0968281	0.0958697	0.0957193	0.0961173	0.0962661	0.0961118	0.0961805	0.0966915	0.0966736	0.0966749	0.0970397	0.0975425	0.0983994	0.0989107	0.0994693	0.10008	0.100927	0.101812	0.102507	0.103049	0.103396
214	0.0805553	0.0800627	0.0799172	0.0801512	0.0802594	0.0802562	0.0803961	0.0805391	0.0805278	0.0806071	0.0806078	0.0802768	0.0809539	0.0819321	0.0826788	0.0835737	0.0850746	0.0870532	0.0888607	0.0898997	0.0908016	0.0918524	0.092421	0.0929477	0.0936731	0.0949724	0.0964649	0.0965904	0.0965117	0.0960173	0.0960041	0.09651	0.0968177	0.09676	0.0968388	0.0969039	0.0968422	0.0974358	0.0978365	0.0982534	0.0988021	0.0995562	0.100137	0.100381	0.100784	0.101392	0.102153	0.10288	0.103519
215	0.0813318	0.0807283	0.0804219	0.0806778	0.080722	0.080712	0.0806704	0.0807259	0.0807253	0.080983	0.0810242	0.0806985	0.081495	0.0824671	0.0832426	0.0842758	0.08572	0.0874902	0.0890825	0.0900137	0.0907827	0.0913116	0.091509	0.0919663	0.0927851	0.0942462	0.0959115	0.096574	0.0969175	0.0969077	0.0969432	0.0972806	0.0978789	0.0981136	0.0983576	0.0980664	0.0980862	0.0986675	0.0987686	0.0988074	0.0991399	0.0997159	0.0998984	0.0998938	0.100122	0.100737	0.101472	0.101949	0.102377
216	0.0823	0.0814071	0.0808868	0.081054	0.0810724	0.0810977	0.0807425	0.0805924	0.0805674	0.080815	0.080878	0.0808792	0.0821374	0.0835395	0.0845462	0.0856218	0.086602	0.0880639	0.08924	0.0901468	0.0909518	0.0912677	0.0919063	0.0925045	0.0930893	0.0943629	0.0959939	0.0968374	0.0969414	0.0966146	0.0972285	0.0979957	0.0985596	0.0983917	0.0984509	0.0988911	0.0989671	0.0985594	0.0984527	0.0984311	0.0985808	0.0990203	0.0993727	0.0996754	0.0999615	0.100373	0.101187	0.10168	0.102189
217	0.0831232	0.0819901	0.0813167	0.0813302	0.0813587	0.0814654	0.081297	0.0811603	0.0810259	0.0809315	0.0810915	0.0815407	0.0828793	0.0842209	0.0849681	0.0858723	0.0867446	0.0883914	0.0894455	0.0901421	0.0909198	0.091271	0.0923406	0.0931561	0.0935877	0.0943264	0.0953583	0.096306	0.0965769	0.0964812	0.0972293	0.098051	0.0981584	0.0976032	0.097581	0.0981729	0.0984274	0.098454	0.0983714	0.0983762	0.0985472	0.0989879	0.0997174	0.100177	0.100619	0.100993	0.102132	0.103026	0.103773
218	0.0835135	0.0824314	0.0818213	0.0818491	0.0818354	0.081781	0.0817845	0.0818841	0.0818127	0.0816999	0.0819928	0.0824978	0.0835203	0.0845887	0.0850877	0.0859147	0.0869729	0.0886874	0.0897289	0.0900976	0.0910405	0.091959	0.0932127	0.0941858	0.0945287	0.0946225	0.0947209	0.0956809	0.0964245	0.0970895	0.0977795	0.0982058	0.0979646	0.0973897	0.0973546	0.0972845	0.0975221	0.0984768	0.0987219	0.0988457	0.0990102	0.099464	0.100429	0.101137	0.101857	0.102336	0.103117	0.104066	0.105008
219	0.0832116	0.082408	0.0819938	0.0821388	0.0820369	0.0818839	0.0819039	0.0822028	0.0824101	0.0824084	0.0828497	0.0833268	0.0839995	0.0847479	0.0851868	0.0859939	0.0872862	0.0888098	0.0901681	0.0909919	0.0920702	0.0931521	0.0942211	0.0950622	0.0953851	0.0955602	0.0955404	0.0963936	0.0972443	0.098248	0.0988357	0.0987488	0.0984395	0.0979718	0.0978886	0.0978324	0.0977728	0.0982326	0.098772	0.099206	0.0994076	0.09988	0.100914	0.101899	0.102467	0.10249	0.102567	0.103106	0.103923
220	0.0834507	0.0824134	0.0816882	0.0816139	0.0816397	0.0819343	0.0820029	0.0822314	0.0825102	0.0825592	0.083145	0.0838701	0.0845606	0.0851376	0.0856839	0.0865231	0.0877835	0.0894151	0.0910819	0.0921735	0.0929129	0.0934354	0.0941899	0.0950501	0.0957584	0.0964214	0.0968912	0.0974357	0.0978962	0.0983975	0.0988729	0.0988882	0.0991578	0.0991132	0.0990781	0.0989039	0.0989473	0.0993225	0.0995163	0.0996264	0.0997832	0.100301	0.101274	0.102162	0.102559	0.102374	0.102348	0.102753	0.103296
221	0.0843251	0.0826664	0.0815216	0.0812585	0.0814785	0.0820426	0.082087	0.0823344	0.0827253	0.0826722	0.0831144	0.0839626	0.0849639	0.0858723	0.0863672	0.0870449	0.0881017	0.0898503	0.0916148	0.0927052	0.0932258	0.0934343	0.0942284	0.09521	0.0961407	0.0970211	0.0976083	0.0975669	0.0973754	0.0971367	0.0976066	0.0981604	0.0989574	0.0991414	0.0992133	0.099234	0.0998997	0.100951	0.100713	0.100163	0.0996071	0.0996123	0.100431	0.101367	0.102054	0.102281	0.102966	0.103792	0.104201
222	0.0848343	0.0832137	0.0822068	0.0821291	0.0824903	0.0830088	0.0829619	0.0830949	0.0832497	0.0833556	0.0839161	0.0847876	0.0856427	0.0862974	0.0861788	0.0864547	0.0877983	0.0898939	0.0920532	0.0934168	0.0941184	0.094617	0.0954987	0.0960832	0.0964384	0.0970055	0.0974375	0.0973539	0.09727	0.097178	0.0973712	0.0976514	0.09809	0.0981344	0.0985114	0.0993346	0.100508	0.101609	0.101233	0.100415	0.0993521	0.0985649	0.0992454	0.100726	0.10185	0.102552	0.103622	0.104257	0.104411
223	0.0853336	0.0839495	0.0830435	0.0829689	0.083361	0.0837577	0.0837245	0.0836463	0.0834708	0.0839598	0.0846571	0.0850984	0.0855832	0.0859061	0.0858339	0.0861041	0.0879119	0.0902841	0.0926655	0.0941921	0.0948193	0.0954546	0.0967305	0.0972074	0.0971445	0.0972777	0.0976569	0.0978442	0.0980403	0.098065	0.098174	0.0980626	0.098087	0.0979831	0.098483	0.099201	0.100438	0.101715	0.101325	0.100465	0.0995439	0.0986508	0.0993707	0.101112	0.102631	0.103623	0.10394	0.10395	0.104051
224	0.0851561	0.0843074	0.0836443	0.0832634	0.0831939	0.0831588	0.0832052	0.08315	0.0831346	0.0835705	0.0841038	0.0843978	0.0851284	0.0859257	0.0862151	0.0868221	0.0887799	0.0907494	0.0925471	0.0939753	0.0947229	0.0953584	0.0968441	0.0975491	0.0977203	0.0979216	0.0982748	0.0986585	0.0989345	0.0990583	0.0995107	0.0993707	0.0990019	0.0989926	0.0991631	0.0979071	0.0992381	0.102131	0.102003	0.101193	0.100039	0.0993397	0.10011	0.101579	0.102895	0.103551	0.103675	0.103895	0.104428
225	0.085543	0.0848185	0.0843765	0.0838682	0.083428	0.0829791	0.0830509	0.0831485	0.0834036	0.0836852	0.0840897	0.084533	0.0855594	0.086846	0.0876249	0.0884975	0.0897025	0.0911049	0.0923145	0.0934008	0.0942725	0.0949461	0.0957642	0.0963727	0.0969107	0.0979179	0.0990558	0.100036	0.100621	0.101132	0.101916	0.101774	0.100755	0.100488	0.100314	0.0985125	0.0995353	0.102168	0.102193	0.101689	0.100665	0.100137	0.100872	0.101908	0.102491	0.102614	0.103002	0.103382	0.10382
226	0.0857698	0.0852385	0.0850861	0.0848725	0.0844759	0.0838977	0.0835948	0.0838963	0.0845205	0.0849243	0.0852851	0.0855077	0.0864504	0.0879377	0.0893412	0.0905783	0.0911114	0.0918833	0.0926271	0.0933165	0.093893	0.0942931	0.0948408	0.0955411	0.0963172	0.0976949	0.0992308	0.100489	0.101211	0.101786	0.102468	0.102285	0.101136	0.100659	0.100748	0.1004	0.101152	0.102047	0.10186	0.101477	0.100832	0.100562	0.10138	0.102118	0.102455	0.102341	0.10249	0.102569	0.102684
227	0.0852471	0.0845322	0.0841985	0.0839722	0.0836872	0.0835033	0.0833125	0.0839398	0.0849264	0.0853314	0.0858546	0.086332	0.0873469	0.0889658	0.0903378	0.0918142	0.0923273	0.0924874	0.0927265	0.0932344	0.0940617	0.0945382	0.0952454	0.0960865	0.0969386	0.0978668	0.0988009	0.0996619	0.0999684	0.0999648	0.0998094	0.0996283	0.0990783	0.0987061	0.0991929	0.100142	0.101398	0.102321	0.101985	0.101504	0.101015	0.101084	0.101888	0.102406	0.102667	0.102551	0.102627	0.102593	0.102873
228	0.0862609	0.0846482	0.08348	0.0827366	0.0824714	0.0827715	0.0830228	0.0837497	0.0847246	0.0851582	0.085976	0.0868516	0.0878301	0.0892452	0.0902385	0.0914372	0.0917829	0.0919344	0.0921804	0.0927044	0.0940069	0.0949819	0.0956512	0.0964276	0.0973512	0.098284	0.0992216	0.0999127	0.0996303	0.0987514	0.0983457	0.0982254	0.0980655	0.0977905	0.0983355	0.0996477	0.101041	0.10239	0.102136	0.101682	0.101362	0.101754	0.102218	0.102304	0.102292	0.102289	0.102353	0.102267	0.102607
229	0.0871205	0.0856875	0.0842902	0.0832033	0.0828317	0.0831574	0.083334	0.0839252	0.084671	0.0854917	0.0865727	0.0873722	0.0879825	0.0888722	0.0897745	0.0906735	0.0908524	0.0915463	0.0924803	0.0931294	0.0941905	0.0951107	0.0959063	0.0966545	0.0973415	0.0981624	0.0991913	0.100122	0.100168	0.0997578	0.0993381	0.0988106	0.0984582	0.0981179	0.09854	0.0993467	0.100304	0.101663	0.101765	0.101576	0.101501	0.102067	0.10235	0.10252	0.102634	0.102797	0.103235	0.103496	0.103843
230	0.0875117	0.086502	0.0853589	0.0843056	0.0837471	0.0838075	0.0838399	0.0843641	0.085108	0.0857409	0.0864762	0.086995	0.0875417	0.0882737	0.0890492	0.0897917	0.0902689	0.0916737	0.0932367	0.0941626	0.0951318	0.0959908	0.0965903	0.0971751	0.0976298	0.0981965	0.099017	0.100015	0.100604	0.100919	0.100257	0.0992236	0.0984922	0.0978416	0.0980158	0.0988056	0.0994078	0.100331	0.100991	0.101469	0.101802	0.102292	0.102438	0.102643	0.103013	0.10369	0.105051	0.106313	0.107142
231	0.0877159	0.0869517	0.086243	0.0854055	0.084649	0.0843322	0.0843381	0.0848941	0.0857912	0.0864286	0.0869015	0.0872015	0.0877624	0.0884263	0.0889019	0.0894512	0.0903389	0.0922737	0.0942474	0.0954933	0.0963337	0.0971168	0.0976355	0.0980593	0.0983683	0.0988445	0.0995369	0.100122	0.100428	0.100426	0.10039	0.0996802	0.0987034	0.0978271	0.0980183	0.0989408	0.0996573	0.100672	0.10126	0.101655	0.101826	0.101884	0.101963	0.102289	0.102797	0.103783	0.105301	0.107002	0.108416
232	0.0873286	0.0869802	0.0867397	0.0860219	0.0850162	0.0844803	0.0846501	0.0853506	0.0864865	0.0873683	0.0877523	0.0877341	0.0883496	0.0892829	0.0900992	0.0907405	0.0914266	0.0932308	0.0953211	0.0966031	0.0968249	0.0970473	0.0978303	0.0984282	0.0987311	0.0990413	0.0995718	0.100175	0.100591	0.100848	0.101305	0.100857	0.0998747	0.0989714	0.0989542	0.0996819	0.100864	0.10267	0.102663	0.102315	0.102203	0.102033	0.102154	0.102968	0.10366	0.104483	0.105708	0.107005	0.108156
233	0.0875583	0.087301	0.0870733	0.0866324	0.08577	0.085234	0.0851974	0.0858347	0.0869564	0.0877006	0.0880242	0.0880948	0.0892317	0.0907379	0.0917294	0.0925977	0.0932808	0.0941135	0.095199	0.0959934	0.0961305	0.0963621	0.0974184	0.0981796	0.0985231	0.098752	0.0992414	0.100565	0.101638	0.102461	0.1024	0.101669	0.100766	0.100102	0.099915	0.100586	0.101874	0.103388	0.103036	0.102499	0.102655	0.102661	0.102803	0.103295	0.104014	0.104989	0.106511	0.107653	0.108358
234	0.088052	0.0877346	0.0874428	0.0871772	0.0864874	0.0861643	0.0860715	0.0865655	0.0873687	0.0882328	0.0889065	0.0893233	0.090755	0.0923571	0.0930822	0.0937397	0.0944103	0.0944754	0.0946771	0.0952039	0.0958054	0.0963197	0.0974388	0.0980703	0.098136	0.0984921	0.0992676	0.100967	0.101932	0.102358	0.102149	0.1016	0.100801	0.100265	0.100441	0.101273	0.102335	0.103266	0.10272	0.102161	0.102603	0.102995	0.103136	0.102905	0.10329	0.104345	0.106019	0.107203	0.107878
235	0.0885544	0.088225	0.0879938	0.0875859	0.0868462	0.0866401	0.0865788	0.0869178	0.0876562	0.0886802	0.0896389	0.0904524	0.0919014	0.0933649	0.0937608	0.0941581	0.0945012	0.0944625	0.0947356	0.0954566	0.0963462	0.0967686	0.0977168	0.0983796	0.098527	0.0990728	0.0999375	0.101255	0.101819	0.101944	0.102218	0.101822	0.100902	0.100342	0.100555	0.101346	0.102143	0.102677	0.10219	0.101883	0.102647	0.103704	0.10405	0.10343	0.10341	0.104395	0.105879	0.106957	0.107529
236	0.0885542	0.0881826	0.0880076	0.0877671	0.0872968	0.087166	0.0870533	0.0876678	0.0887169	0.0894035	0.0899819	0.090657	0.0920016	0.0934318	0.0938251	0.0943061	0.0946148	0.0947609	0.0950458	0.0955501	0.0964604	0.0972929	0.0986436	0.099548	0.0998849	0.100744	0.101827	0.102502	0.102787	0.102917	0.103371	0.102792	0.101897	0.101521	0.101555	0.101583	0.101765	0.101718	0.101576	0.101757	0.102765	0.104194	0.104976	0.104612	0.104629	0.105597	0.106798	0.107459	0.107554
237	0.0888296	0.0884536	0.0882473	0.0879333	0.0874385	0.0874219	0.0877766	0.0887935	0.0899277	0.0898159	0.0897385	0.0898884	0.0910342	0.0924782	0.0932449	0.0940467	0.094667	0.0951277	0.095342	0.0954713	0.0964514	0.0978714	0.0993223	0.100202	0.10058	0.101686	0.102988	0.103237	0.103383	0.103538	0.103537	0.103065	0.102583	0.102447	0.102643	0.102369	0.102305	0.102404	0.102482	0.102633	0.103298	0.104713	0.105666	0.106105	0.106578	0.1073	0.107986	0.108254	0.108116
238	0.0895053	0.0889642	0.0885871	0.0881432	0.0875307	0.0876268	0.0882132	0.0890115	0.0898495	0.0896292	0.0893438	0.0892603	0.0902219	0.0916244	0.0922985	0.0934102	0.0947337	0.0955855	0.0962241	0.0967824	0.0975126	0.0985157	0.0998172	0.100527	0.100861	0.10142	0.102133	0.102125	0.102136	0.102169	0.101777	0.101671	0.10201	0.102327	0.103005	0.103563	0.103876	0.104227	0.104211	0.104048	0.10423	0.105279	0.106179	0.106877	0.107349	0.107731	0.108239	0.108712	0.108964
239	0.0896347	0.0891224	0.088854	0.088597	0.0881211	0.0882002	0.088494	0.0890266	0.0896976	0.0900973	0.0900129	0.0896887	0.0904862	0.0917185	0.0925522	0.0936158	0.0948461	0.0958195	0.0966348	0.0974633	0.0979351	0.0986212	0.0999689	0.100687	0.10104	0.101235	0.10145	0.101088	0.10055	0.0999152	0.0995083	0.0998725	0.101128	0.102135	0.103235	0.104254	0.10487	0.105258	0.105238	0.105244	0.10572	0.106583	0.107674	0.107932	0.108097	0.108494	0.108801	0.109202	0.109556
240	0.0905159	0.0900575	0.0898094	0.0895525	0.0890574	0.0891203	0.0895678	0.0902913	0.0909005	0.091308	0.0911974	0.0907445	0.0913303	0.092273	0.0933104	0.0942383	0.0949973	0.0958721	0.0964622	0.0970342	0.0975194	0.0982706	0.0995003	0.100297	0.100758	0.101013	0.101231	0.100772	0.100154	0.0994381	0.0993186	0.0999841	0.101027	0.101715	0.102532	0.103507	0.104646	0.105856	0.105919	0.106037	0.106716	0.10771	0.108889	0.109624	0.110369	0.111032	0.110746	0.1108	0.110903
241	0.0915595	0.0909237	0.0906294	0.090602	0.0899939	0.0898688	0.0904596	0.0913475	0.0918419	0.0916427	0.0910626	0.0905872	0.0917618	0.0933775	0.0944195	0.0953075	0.0958474	0.0963301	0.097008	0.0978761	0.0984403	0.0990199	0.100029	0.100644	0.100999	0.100972	0.100834	0.100892	0.100663	0.100198	0.100679	0.101382	0.101915	0.102118	0.102573	0.103144	0.104064	0.105532	0.105817	0.106094	0.106885	0.107618	0.108023	0.10895	0.109798	0.110393	0.111056	0.111985	0.112696
242	0.0922242	0.0914229	0.0911929	0.0916271	0.0912629	0.0909523	0.0909163	0.0912413	0.0913456	0.0911182	0.09061	0.0903475	0.0918265	0.0935868	0.0942706	0.0948817	0.0955596	0.0960719	0.0969548	0.0980895	0.0990803	0.0999238	0.100589	0.100831	0.101063	0.100922	0.100659	0.101296	0.101323	0.101041	0.101185	0.101799	0.102451	0.102801	0.103211	0.103775	0.104366	0.10534	0.105369	0.105445	0.106097	0.106665	0.106842	0.107307	0.10775	0.108185	0.109277	0.110395	0.111267
243	0.0923699	0.0918142	0.091612	0.0918162	0.0914763	0.0912253	0.0909158	0.0909573	0.0913597	0.0916173	0.09146	0.0912372	0.0918218	0.0927305	0.0933813	0.0939988	0.0946167	0.0954042	0.0960568	0.0967727	0.0979605	0.0991836	0.099782	0.0999907	0.100242	0.100676	0.101084	0.101528	0.101301	0.100852	0.101029	0.102004	0.103228	0.104021	0.104443	0.104891	0.10561	0.106614	0.106203	0.105637	0.105155	0.105778	0.106857	0.107631	0.108149	0.10832	0.108308	0.108306	0.108355
244	0.0929581	0.0923405	0.0920837	0.0918893	0.0912037	0.0906976	0.0904175	0.0906473	0.0917106	0.0925159	0.092652	0.092301	0.0923062	0.0927794	0.0934854	0.0940415	0.0945059	0.0955068	0.0961945	0.0966787	0.0971219	0.0975438	0.0980335	0.0988215	0.0997207	0.101063	0.102132	0.102197	0.101741	0.101031	0.101096	0.102003	0.103343	0.104252	0.104698	0.105349	0.10589	0.106153	0.105784	0.105365	0.104886	0.10566	0.107152	0.107879	0.108492	0.108859	0.108921	0.108764	0.108739
245	0.0945538	0.0934224	0.092533	0.0915148	0.0906059	0.0902511	0.0903285	0.0909192	0.0918141	0.0926023	0.0932671	0.0934321	0.0936102	0.093888	0.0940205	0.0942612	0.0948988	0.0963013	0.0973195	0.0977639	0.0973003	0.0966729	0.0965806	0.0977135	0.0992995	0.101193	0.102616	0.102969	0.102902	0.102577	0.101966	0.101994	0.102567	0.102988	0.103507	0.105037	0.105478	0.104788	0.104731	0.104969	0.105488	0.10606	0.10684	0.107318	0.107935	0.108615	0.109613	0.110244	0.11066
246	0.0950855	0.093991	0.0926667	0.0908667	0.0899228	0.090174	0.0909897	0.0919301	0.0923789	0.0928651	0.0935871	0.0940309	0.0945737	0.0950602	0.0949857	0.0953295	0.0961438	0.0970922	0.0976423	0.0977007	0.0974485	0.097183	0.0974064	0.0985901	0.0999054	0.101209	0.102101	0.102583	0.102807	0.10303	0.102859	0.102653	0.10264	0.102373	0.102727	0.104214	0.104488	0.104098	0.104851	0.105866	0.106707	0.106834	0.107212	0.107874	0.108306	0.10844	0.109687	0.110958	0.111947
247	0.0948166	0.0938191	0.0927909	0.0916251	0.0912081	0.0918465	0.0926459	0.0932382	0.0931291	0.0933197	0.0935209	0.0935745	0.0945797	0.0957242	0.0960111	0.0966045	0.0972616	0.0972587	0.0970645	0.0969315	0.0977292	0.0988272	0.100249	0.101397	0.101811	0.101986	0.102097	0.102345	0.10254	0.103128	0.103056	0.102715	0.102597	0.102038	0.10203	0.102743	0.103515	0.104708	0.105804	0.106809	0.106919	0.107286	0.108079	0.108374	0.10833	0.108201	0.109515	0.111216	0.112808
248	0.0940135	0.0931751	0.0927092	0.0925207	0.0926992	0.0931109	0.0935029	0.0939021	0.093753	0.0937176	0.0935895	0.0933124	0.094673	0.0962021	0.0967323	0.0971836	0.0976494	0.0975087	0.0972685	0.0972522	0.09823	0.0996294	0.101657	0.102934	0.10314	0.102821	0.102615	0.10274	0.10292	0.103553	0.103477	0.103237	0.103511	0.103418	0.103535	0.103687	0.104746	0.106296	0.107129	0.107766	0.10743	0.108246	0.109029	0.108908	0.108491	0.108372	0.109529	0.111057	0.112532
249	0.0932649	0.0931009	0.0932064	0.0935422	0.0939202	0.0938757	0.0938518	0.0941516	0.0943839	0.0942703	0.0939705	0.0936562	0.0951692	0.0968032	0.097442	0.0978408	0.0982034	0.0977951	0.0973845	0.0971704	0.0981306	0.0993045	0.101276	0.102739	0.103338	0.10338	0.103681	0.103781	0.104009	0.10444	0.104837	0.105086	0.105607	0.105687	0.105891	0.105691	0.106075	0.106563	0.107292	0.107934	0.107862	0.10866	0.109449	0.109759	0.109867	0.109948	0.111184	0.11277	0.114022
250	0.0942175	0.0940722	0.0942987	0.094697	0.0948557	0.09461	0.0945885	0.0948555	0.0951867	0.0946391	0.0942875	0.0943643	0.0961428	0.0980572	0.0990526	0.099686	0.0994396	0.0984271	0.0977346	0.0975379	0.0984838	0.0994641	0.100648	0.101724	0.102566	0.103343	0.104512	0.105032	0.105631	0.106205	0.106801	0.106787	0.106862	0.106689	0.10686	0.106651	0.106837	0.107214	0.107743	0.10809	0.107838	0.108134	0.109036	0.109738	0.110384	0.110729	0.11245	0.11425	0.115294
251	0.0950013	0.0945677	0.0948507	0.0953778	0.0953835	0.0951355	0.0949552	0.0949759	0.0952604	0.0950317	0.0950901	0.0955437	0.0973323	0.0991007	0.099803	0.100154	0.0996247	0.0987999	0.0984607	0.0985299	0.0994768	0.100339	0.100788	0.101234	0.101811	0.102812	0.104264	0.105388	0.106343	0.107018	0.107686	0.107896	0.108384	0.108257	0.10868	0.109292	0.109219	0.108547	0.108584	0.108467	0.108029	0.107921	0.108411	0.108824	0.10953	0.110288	0.111692	0.112719	0.113253
252	0.0952411	0.0949866	0.0952347	0.0957626	0.0957797	0.0957387	0.0952468	0.0950796	0.0952466	0.0959445	0.0963686	0.0965673	0.0977998	0.0988678	0.0990123	0.0988736	0.0986138	0.098641	0.0990954	0.0994865	0.100544	0.101333	0.10175	0.102045	0.102429	0.102966	0.103969	0.105294	0.10632	0.107084	0.10692	0.106991	0.107624	0.107779	0.108155	0.109005	0.108959	0.107773	0.107615	0.107605	0.107911	0.108177	0.108317	0.108612	0.109147	0.109733	0.110646	0.111222	0.111715
253	0.0958814	0.0957519	0.0956261	0.095442	0.0951811	0.0954066	0.0952655	0.0955267	0.0957523	0.0964432	0.096757	0.0964162	0.0968117	0.0972263	0.0974651	0.0975065	0.0976376	0.0987665	0.100152	0.100934	0.101823	0.102486	0.102934	0.103514	0.104185	0.104693	0.105238	0.105518	0.106021	0.106699	0.105905	0.105239	0.104983	0.104893	0.10492	0.105743	0.106467	0.106562	0.106634	0.106879	0.107434	0.10781	0.108184	0.109172	0.109885	0.110136	0.111005	0.111525	0.111886
254	0.0968347	0.0959675	0.0953274	0.094697	0.0943117	0.0947526	0.0950167	0.095553	0.0957989	0.0960274	0.0961024	0.0956854	0.0956499	0.0959359	0.0963008	0.0967232	0.0971994	0.0988098	0.100536	0.101524	0.10264	0.103758	0.104168	0.104723	0.105401	0.106153	0.106678	0.105996	0.105884	0.106153	0.105941	0.105453	0.105047	0.104701	0.104501	0.105046	0.105865	0.106538	0.107064	0.10764	0.108056	0.10793	0.108094	0.109022	0.110133	0.111154	0.112456	0.112984	0.112903
255	0.0975009	0.0962935	0.0955414	0.0952378	0.0951624	0.0955564	0.095792	0.0961891	0.0960528	0.0958668	0.0957042	0.0953417	0.0955064	0.0959373	0.0962567	0.096732	0.0973972	0.0986523	0.0996562	0.100325	0.101674	0.102947	0.103034	0.10317	0.103698	0.104651	0.105426	0.105555	0.105795	0.10614	0.106744	0.106971	0.106883	0.106386	0.105947	0.105753	0.105943	0.106553	0.107313	0.108152	0.108942	0.108909	0.108598	0.108819	0.109657	0.110987	0.112624	0.11335	0.11326
256	0.097965	0.0972775	0.0967732	0.0965811	0.0966674	0.0967677	0.0962733	0.0961052	0.0958895	0.0956718	0.0955054	0.0951913	0.0959741	0.0968688	0.0972684	0.0974013	0.0977241	0.0984777	0.0990447	0.0995226	0.101168	0.102502	0.102222	0.101966	0.102271	0.103037	0.103715	0.104327	0.104947	0.105497	0.106751	0.107723	0.108383	0.107962	0.107523	0.107044	0.106833	0.107223	0.107889	0.108622	0.109413	0.109798	0.10939	0.109279	0.109674	0.110945	0.112945	0.114035	0.114371
257	0.0984197	0.0978802	0.0976005	0.0972928	0.0970889	0.0967385	0.0958746	0.0953862	0.0953648	0.0955007	0.0956613	0.0957219	0.0969759	0.0982403	0.0985665	0.0985948	0.0989582	0.099297	0.0997642	0.10034	0.102275	0.103973	0.10377	0.10326	0.103118	0.103128	0.103232	0.103856	0.104619	0.105404	0.106463	0.106986	0.107263	0.106641	0.106309	0.107142	0.107693	0.108338	0.108658	0.109002	0.109252	0.109942	0.110126	0.110396	0.110681	0.11146	0.113888	0.11554	0.116412
258	0.0987071	0.0980183	0.0976936	0.0973068	0.0969007	0.0965925	0.0965138	0.0962521	0.0962027	0.0963095	0.0966589	0.097107	0.0982137	0.0993001	0.0997194	0.100009	0.10018	0.0998258	0.0996963	0.100142	0.102093	0.10381	0.104124	0.103999	0.103952	0.103945	0.104042	0.104624	0.105254	0.105897	0.106647	0.106451	0.10563	0.104602	0.104244	0.106132	0.107375	0.108326	0.108359	0.108495	0.109014	0.109829	0.110504	0.110973	0.111227	0.111713	0.11395	0.11552	0.116443
259	0.100079	0.0989724	0.0979929	0.09695	0.096304	0.0961786	0.0969439	0.0972363	0.0973405	0.0974163	0.0977189	0.0982392	0.0989456	0.0996575	0.100052	0.100155	0.0996405	0.0991226	0.0986112	0.0986441	0.100663	0.102341	0.102993	0.103425	0.10378	0.104206	0.104622	0.105225	0.105615	0.105771	0.106061	0.10628	0.106004	0.105597	0.105332	0.10613	0.107425	0.108834	0.108794	0.108863	0.109697	0.110361	0.110775	0.110797	0.110981	0.11198	0.113742	0.11483	0.115333
260	0.101795	0.100295	0.0989841	0.0976636	0.0968232	0.0963364	0.0966948	0.0970767	0.0972391	0.0975654	0.0979285	0.0984246	0.0988229	0.0993263	0.0998197	0.100214	0.0997536	0.0993136	0.0986654	0.0984423	0.0999153	0.101518	0.102776	0.103443	0.103614	0.104074	0.104463	0.105253	0.105585	0.105596	0.106005	0.10677	0.106928	0.106689	0.106506	0.106843	0.108044	0.109807	0.109792	0.109775	0.1103	0.110949	0.111318	0.111431	0.111905	0.11292	0.114143	0.114955	0.115281
261	0.101793	0.100418	0.0996205	0.0989565	0.0982577	0.0974812	0.0969781	0.0968385	0.0968663	0.0975238	0.0980067	0.0982917	0.0984925	0.0990176	0.0998145	0.100635	0.10055	0.10031	0.0997826	0.0995705	0.100329	0.101602	0.103068	0.103944	0.104281	0.105091	0.105824	0.106375	0.106616	0.10674	0.107109	0.107495	0.107182	0.106618	0.106633	0.1078	0.108748	0.109895	0.10975	0.109635	0.11015	0.111179	0.112128	0.112369	0.112751	0.113282	0.114197	0.11484	0.1153
262	0.0997659	0.0995516	0.0995785	0.0994681	0.0989221	0.098117	0.0973504	0.0970745	0.0973466	0.0982359	0.098601	0.09844	0.0987341	0.099517	0.100373	0.101248	0.101256	0.100967	0.100297	0.10003	0.101022	0.102662	0.103812	0.10454	0.105142	0.106402	0.107648	0.10759	0.107357	0.107098	0.106798	0.106789	0.1064	0.105815	0.106047	0.107621	0.108796	0.110035	0.109772	0.109568	0.11021	0.111321	0.112553	0.112489	0.112368	0.112726	0.113932	0.114686	0.115234
263	0.0986067	0.0990404	0.0994536	0.0994223	0.0989157	0.0979597	0.0977003	0.0979225	0.0985945	0.0992926	0.0996491	0.0995111	0.0999489	0.101022	0.102201	0.102961	0.102177	0.101535	0.100812	0.100624	0.101619	0.103155	0.104358	0.105101	0.10571	0.106796	0.107971	0.107376	0.106704	0.105968	0.105487	0.105755	0.105894	0.10553	0.105795	0.106952	0.108297	0.109678	0.109699	0.109813	0.110676	0.111697	0.112742	0.112579	0.112657	0.113378	0.114835	0.115592	0.115806
264	0.098988	0.0987852	0.0990419	0.0993946	0.0994322	0.0988856	0.0988095	0.0993014	0.100049	0.100302	0.100584	0.10061	0.101076	0.102265	0.103539	0.104069	0.102676	0.101985	0.101703	0.101857	0.102323	0.102996	0.104027	0.104848	0.105573	0.106733	0.107863	0.106851	0.106038	0.105391	0.105062	0.105858	0.106898	0.107397	0.107739	0.107718	0.10834	0.108943	0.109088	0.109426	0.110681	0.111894	0.112774	0.112836	0.113152	0.113897	0.115635	0.116332	0.116322
265	0.0993469	0.0992589	0.0995633	0.0999872	0.100048	0.0996732	0.0997579	0.100293	0.100623	0.100323	0.100071	0.0999086	0.100483	0.101658	0.102665	0.103217	0.102332	0.102046	0.102123	0.102355	0.102837	0.103346	0.104083	0.104841	0.10546	0.106637	0.107863	0.107071	0.106394	0.10599	0.105998	0.106836	0.107874	0.108699	0.109073	0.108195	0.108395	0.109067	0.10942	0.109914	0.111282	0.112403	0.11281	0.112925	0.113265	0.113996	0.115631	0.116457	0.116813
266	0.100591	0.10059	0.100782	0.100857	0.100413	0.099817	0.100017	0.100311	0.100156	0.0995871	0.0992333	0.099226	0.0999756	0.10103	0.102006	0.102529	0.102119	0.102618	0.103431	0.103853	0.104326	0.104541	0.104919	0.105381	0.105685	0.106495	0.107448	0.107268	0.107006	0.10682	0.10728	0.107811	0.108137	0.108551	0.108654	0.108151	0.108523	0.109342	0.110171	0.11106	0.111913	0.112845	0.113174	0.113528	0.114047	0.115098	0.116131	0.116824	0.117158
267	0.102012	0.101335	0.101197	0.101434	0.101172	0.100888	0.100768	0.100602	0.100014	0.0996603	0.0996207	0.0997773	0.100354	0.101218	0.102165	0.102581	0.102502	0.10346	0.10469	0.105303	0.105609	0.105558	0.105323	0.105357	0.10566	0.106446	0.107063	0.106847	0.106857	0.10715	0.108043	0.108783	0.1093	0.109715	0.109485	0.109149	0.109315	0.109995	0.111019	0.111985	0.111857	0.112289	0.112857	0.113534	0.114391	0.115656	0.116872	0.117839	0.118114
268	0.102747	0.101712	0.101363	0.101793	0.101901	0.10198	0.101511	0.100967	0.10008	0.0999191	0.100075	0.100054	0.100296	0.101081	0.102063	0.10271	0.103065	0.1036	0.104414	0.104944	0.105516	0.105771	0.105337	0.10526	0.105628	0.106499	0.107063	0.10714	0.107219	0.107273	0.107989	0.109046	0.110038	0.110658	0.110545	0.109872	0.109922	0.111126	0.112073	0.112879	0.11283	0.113004	0.113381	0.113903	0.114683	0.115739	0.117344	0.118801	0.119447
269	0.103732	0.103101	0.102794	0.103035	0.103092	0.102981	0.101964	0.101247	0.100682	0.101018	0.101165	0.100668	0.100551	0.101059	0.101797	0.102418	0.102891	0.103175	0.104093	0.105065	0.105684	0.106086	0.106495	0.106444	0.106321	0.106668	0.107124	0.107474	0.107504	0.107108	0.107616	0.108748	0.109875	0.110492	0.110574	0.10989	0.110275	0.111692	0.112599	0.113508	0.114279	0.114863	0.115019	0.115285	0.115686	0.116147	0.117559	0.119134	0.12033
270	0.104573	0.104945	0.105269	0.105272	0.104664	0.103861	0.102756	0.102093	0.101743	0.102223	0.102466	0.102096	0.101792	0.101806	0.102007	0.102164	0.102573	0.103103	0.10398	0.104756	0.105505	0.106335	0.107229	0.107128	0.10673	0.106919	0.107486	0.107778	0.107967	0.107908	0.107987	0.108436	0.109062	0.109536	0.109751	0.109719	0.110289	0.111267	0.11188	0.112721	0.113958	0.114972	0.115279	0.115277	0.115499	0.116005	0.117486	0.119372	0.120935
271	0.105099	0.105256	0.105707	0.105887	0.105234	0.104364	0.103205	0.102352	0.101727	0.102421	0.102924	0.102775	0.102691	0.102671	0.102672	0.102717	0.10318	0.103548	0.103837	0.103988	0.104983	0.106176	0.107132	0.107327	0.107218	0.107487	0.107822	0.108138	0.108298	0.108092	0.108221	0.108235	0.108642	0.109216	0.109758	0.110185	0.110478	0.110851	0.111335	0.112083	0.113283	0.114065	0.114523	0.114722	0.115179	0.116194	0.117951	0.12017	0.121938
272	0.105368	0.104728	0.104965	0.105702	0.105644	0.104883	0.103566	0.102684	0.102058	0.102734	0.10301	0.102624	0.102598	0.102716	0.102781	0.103037	0.103347	0.103329	0.103336	0.103644	0.104623	0.105468	0.106802	0.107739	0.108243	0.108384	0.108224	0.107982	0.107972	0.107869	0.10842	0.108479	0.108929	0.109635	0.110427	0.110486	0.111091	0.112031	0.112519	0.112938	0.113026	0.113407	0.114531	0.115655	0.116697	0.117893	0.119287	0.121067	0.122449
273	0.105828	0.10544	0.105561	0.106077	0.10611	0.105298	0.103961	0.103156	0.102891	0.10328	0.103393	0.102998	0.102867	0.102975	0.103404	0.103788	0.10365	0.103714	0.103842	0.104529	0.105395	0.105704	0.106503	0.107595	0.108683	0.108961	0.108646	0.107822	0.1077	0.107871	0.108447	0.108492	0.10873	0.109013	0.109498	0.109624	0.110555	0.112016	0.112385	0.112509	0.112092	0.11253	0.11427	0.115801	0.117149	0.118589	0.119662	0.12082	0.121762
274	0.107271	0.106761	0.106668	0.107136	0.107254	0.106332	0.104412	0.103261	0.103085	0.103443	0.103496	0.103166	0.103427	0.104012	0.104515	0.104836	0.104894	0.105319	0.105618	0.106094	0.106454	0.106347	0.106266	0.106928	0.108027	0.108804	0.109074	0.108291	0.107922	0.107573	0.10831	0.108421	0.108448	0.108484	0.108672	0.109056	0.109844	0.110965	0.111368	0.111682	0.11198	0.112612	0.11414	0.115238	0.116465	0.117999	0.119243	0.120319	0.121164
275	0.106919	0.106463	0.106665	0.107769	0.108105	0.107287	0.105434	0.103981	0.103224	0.103074	0.102898	0.102836	0.103778	0.104908	0.105365	0.105913	0.106752	0.107011	0.106971	0.106578	0.106572	0.106744	0.106311	0.106712	0.107852	0.1092	0.110224	0.109621	0.108968	0.108009	0.108722	0.109061	0.108935	0.109171	0.109373	0.109367	0.109946	0.110639	0.111181	0.111773	0.112595	0.113497	0.115048	0.116215	0.117485	0.118707	0.119897	0.121146	0.122023
276	0.105639	0.105412	0.105658	0.106614	0.106931	0.106298	0.10515	0.104025	0.103037	0.103029	0.103057	0.103196	0.104191	0.105146	0.105641	0.106509	0.107473	0.107176	0.106694	0.106042	0.106298	0.106997	0.106841	0.10736	0.108632	0.109869	0.110745	0.110017	0.109045	0.107988	0.108756	0.109583	0.109787	0.109886	0.110023	0.110441	0.111085	0.111519	0.11193	0.112387	0.112976	0.113881	0.115342	0.116561	0.117774	0.119046	0.120758	0.122466	0.123657
277	0.106912	0.106421	0.106241	0.106688	0.106811	0.105798	0.104294	0.103121	0.102086	0.101935	0.101925	0.10224	0.103333	0.104236	0.104325	0.10471	0.105285	0.105455	0.105478	0.105507	0.106133	0.106601	0.107134	0.108021	0.109149	0.109962	0.110361	0.109704	0.108962	0.108455	0.109008	0.109679	0.109795	0.109409	0.109304	0.110053	0.111115	0.112157	0.112294	0.112447	0.113002	0.114176	0.115822	0.117228	0.118686	0.120277	0.121964	0.12335	0.124104
278	0.109405	0.108319	0.107616	0.107963	0.108331	0.10741	0.105175	0.103479	0.102241	0.10182	0.10142	0.101384	0.102438	0.103132	0.102389	0.102311	0.103243	0.104216	0.104838	0.105137	0.105893	0.106454	0.107774	0.108847	0.109503	0.1097	0.10966	0.109901	0.109873	0.109737	0.109308	0.109195	0.108625	0.108008	0.108138	0.10934	0.110963	0.112783	0.112742	0.112729	0.113462	0.11468	0.116501	0.117896	0.11936	0.12095	0.122435	0.123274	0.123528
279	0.111395	0.110094	0.109118	0.109097	0.109319	0.108507	0.106518	0.104751	0.103047	0.102394	0.101835	0.101743	0.102436	0.102707	0.10173	0.101719	0.102922	0.103799	0.104219	0.10426	0.105005	0.106011	0.107996	0.109347	0.109951	0.110133	0.110223	0.111019	0.111037	0.110629	0.109205	0.108472	0.107599	0.107159	0.107824	0.109751	0.111558	0.113451	0.113428	0.113602	0.114758	0.115812	0.117314	0.118158	0.119149	0.120527	0.122172	0.122952	0.123204
280	0.112064	0.111451	0.110899	0.110768	0.110746	0.109978	0.107872	0.106099	0.104117	0.102895	0.102109	0.102025	0.102672	0.103266	0.10345	0.103774	0.104002	0.104598	0.104862	0.104635	0.104802	0.105653	0.107723	0.109429	0.110421	0.111245	0.111864	0.112188	0.112018	0.11164	0.11009	0.10913	0.108339	0.108369	0.10923	0.111026	0.112436	0.113523	0.113671	0.114073	0.115285	0.11637	0.117876	0.118929	0.119829	0.120788	0.122065	0.122817	0.123338
281	0.111243	0.111575	0.111718	0.112052	0.112112	0.111359	0.108935	0.106903	0.104643	0.103389	0.10262	0.102313	0.103062	0.10418	0.105125	0.105765	0.105594	0.106178	0.106842	0.106781	0.106243	0.106516	0.108217	0.109899	0.11104	0.112194	0.113349	0.113132	0.112691	0.112188	0.111079	0.11047	0.110006	0.110124	0.111151	0.113073	0.114223	0.114637	0.114753	0.114968	0.115715	0.116739	0.117957	0.118658	0.119176	0.119932	0.12125	0.121986	0.122663
282	0.110039	0.110344	0.110809	0.11198	0.112326	0.111617	0.109556	0.1076	0.105335	0.104238	0.103395	0.102883	0.103661	0.104828	0.105636	0.106042	0.106014	0.106568	0.107434	0.107646	0.107245	0.107145	0.108446	0.109845	0.110753	0.111792	0.113328	0.113421	0.112988	0.112332	0.111452	0.111286	0.111168	0.111046	0.112133	0.113935	0.11496	0.115616	0.115602	0.115545	0.116048	0.11693	0.117732	0.117932	0.118452	0.119312	0.121071	0.121997	0.122593
283	0.108388	0.108299	0.108801	0.110099	0.110454	0.110155	0.109069	0.10789	0.106458	0.105232	0.104221	0.103884	0.104578	0.105575	0.106349	0.106467	0.105825	0.106254	0.106923	0.107203	0.10707	0.107353	0.108859	0.109945	0.110276	0.110636	0.11167	0.1123	0.112181	0.111658	0.111249	0.111649	0.111976	0.11207	0.113105	0.114457	0.115624	0.116989	0.116716	0.116208	0.11609	0.116505	0.117264	0.118065	0.11913	0.120068	0.121527	0.122493	0.123226
284	0.107488	0.10759	0.107876	0.108092	0.107802	0.107836	0.10796	0.107632	0.106735	0.105709	0.105025	0.105324	0.105642	0.106191	0.106694	0.106903	0.10624	0.106359	0.106739	0.107193	0.107225	0.107808	0.109993	0.111066	0.111031	0.11062	0.110851	0.11129	0.111434	0.111508	0.111445	0.112137	0.112692	0.112949	0.113791	0.11497	0.116375	0.117634	0.117337	0.11678	0.116408	0.116623	0.117725	0.118927	0.120253	0.121304	0.122107	0.12319	0.124514
285	0.107729	0.107691	0.107561	0.107102	0.106413	0.1065	0.107021	0.107109	0.106505	0.105857	0.105436	0.105832	0.105691	0.105837	0.106407	0.107149	0.107336	0.107084	0.106931	0.107049	0.107508	0.108353	0.110337	0.111359	0.111396	0.111165	0.111235	0.111325	0.11165	0.112138	0.11206	0.11268	0.113462	0.113874	0.114587	0.11516	0.116027	0.116554	0.116407	0.116009	0.115441	0.115625	0.117328	0.11866	0.120308	0.121779	0.122633	0.123795	0.125168
286	0.10949	0.108657	0.107767	0.106794	0.105949	0.105755	0.106214	0.106441	0.106107	0.105802	0.10567	0.105794	0.105593	0.105567	0.105613	0.105881	0.106405	0.106759	0.10676	0.106791	0.107924	0.109391	0.110755	0.111417	0.111583	0.111869	0.112064	0.111993	0.112199	0.112595	0.112595	0.113235	0.114082	0.114616	0.115327	0.115696	0.115979	0.115808	0.115688	0.115382	0.114745	0.115019	0.117143	0.119051	0.12128	0.122974	0.123502	0.124139	0.124794
287	0.111641	0.110253	0.108742	0.107584	0.106958	0.106809	0.106522	0.106118	0.105724	0.10549	0.105654	0.106101	0.105479	0.104594	0.103576	0.101817	0.100134	0.101891	0.103337	0.104676	0.106776	0.108772	0.110435	0.11115	0.111208	0.111881	0.112484	0.112539	0.112584	0.112752	0.113189	0.11378	0.113932	0.114071	0.114688	0.115585	0.115988	0.116078	0.115956	0.115789	0.11566	0.116512	0.118902	0.121163	0.1234	0.124777	0.124831	0.125364	0.126024
288	0.112803	0.111702	0.110264	0.109301	0.108631	0.108346	0.107365	0.106572	0.106412	0.106127	0.106165	0.106453	0.105758	0.104773	0.104078	0.101611	0.0985966	0.100295	0.101955	0.10378	0.105904	0.107799	0.109273	0.110201	0.110659	0.111926	0.113003	0.113201	0.113155	0.113211	0.113601	0.113826	0.113393	0.113091	0.113524	0.114655	0.11529	0.116069	0.116316	0.116562	0.116954	0.118343	0.121089	0.122811	0.124472	0.125847	0.125906	0.126428	0.127181
289	0.113704	0.113215	0.111978	0.110641	0.109491	0.108724	0.107824	0.10723	0.10726	0.107219	0.107233	0.107041	0.106602	0.106304	0.106147	0.105038	0.104213	0.104864	0.105369	0.106203	0.107367	0.10848	0.10975	0.110869	0.111759	0.112828	0.113705	0.113438	0.113291	0.113403	0.113474	0.113611	0.113519	0.113241	0.113577	0.11488	0.115838	0.116541	0.117085	0.117701	0.118466	0.119873	0.122547	0.124114	0.125623	0.126752	0.126832	0.127129	0.127492
290	0.113636	0.113237	0.112041	0.110184	0.108767	0.108094	0.108209	0.108441	0.108545	0.10853	0.108337	0.107668	0.106932	0.106771	0.106893	0.106964	0.107472	0.107829	0.108011	0.10826	0.108827	0.109248	0.110472	0.11154	0.112184	0.112618	0.113064	0.113022	0.113078	0.113346	0.113538	0.113873	0.114343	0.114412	0.114854	0.115595	0.116463	0.117343	0.117943	0.118612	0.119416	0.120406	0.122472	0.124468	0.126337	0.127474	0.127325	0.127469	0.127956
291	0.113164	0.112471	0.111404	0.109915	0.108852	0.108496	0.108816	0.109439	0.109552	0.109351	0.108947	0.108104	0.107595	0.107657	0.108048	0.108567	0.109085	0.109379	0.109631	0.109691	0.110084	0.11049	0.111159	0.111782	0.112099	0.11236	0.112729	0.113101	0.1133	0.113529	0.113974	0.114254	0.114666	0.114857	0.115302	0.115579	0.116206	0.116677	0.117432	0.118467	0.119877	0.120712	0.12222	0.124005	0.125754	0.12717	0.126817	0.126811	0.127449
292	0.113733	0.112722	0.111746	0.110919	0.11046	0.109977	0.109189	0.109168	0.109066	0.108721	0.108491	0.10835	0.108378	0.108515	0.108776	0.109381	0.109938	0.110713	0.111204	0.111226	0.111463	0.111633	0.1122	0.112839	0.11325	0.11351	0.113924	0.113873	0.113736	0.113628	0.114183	0.114454	0.114783	0.114797	0.115389	0.11638	0.116697	0.116282	0.117047	0.118312	0.120009	0.121995	0.124102	0.124742	0.125161	0.126322	0.12666	0.126998	0.127592
293	0.113956	0.113171	0.112568	0.112293	0.111964	0.111096	0.10952	0.108329	0.107525	0.107447	0.107851	0.108937	0.109279	0.109406	0.109462	0.109917	0.110471	0.111526	0.112182	0.112161	0.112352	0.112434	0.112677	0.113262	0.113974	0.114645	0.115679	0.115459	0.115276	0.11525	0.115463	0.115507	0.115811	0.115768	0.11644	0.117722	0.118234	0.11832	0.118781	0.119605	0.120836	0.123189	0.125189	0.125076	0.124911	0.126086	0.127595	0.128471	0.129106
294	0.113609	0.113096	0.112825	0.112711	0.111986	0.110871	0.109618	0.107951	0.106694	0.107296	0.108318	0.10977	0.110139	0.110341	0.110222	0.110275	0.110474	0.111357	0.112009	0.111756	0.112205	0.113157	0.113358	0.113789	0.114298	0.115307	0.116934	0.117119	0.116864	0.116553	0.116725	0.116891	0.117018	0.116801	0.117221	0.118408	0.119383	0.12034	0.120595	0.121089	0.122322	0.123971	0.125103	0.125483	0.126092	0.127447	0.129263	0.130207	0.130593
295	0.113756	0.113165	0.112818	0.112788	0.112109	0.111071	0.110233	0.109381	0.108875	0.109512	0.11026	0.110894	0.110867	0.11098	0.111174	0.11119	0.110747	0.111633	0.112277	0.112218	0.112603	0.113429	0.114382	0.114986	0.115203	0.116136	0.117745	0.118251	0.117793	0.117071	0.117261	0.117694	0.117926	0.117752	0.117953	0.118766	0.119984	0.121646	0.121939	0.122488	0.124039	0.125215	0.125987	0.126838	0.127907	0.129339	0.130722	0.131586	0.131795
296	0.114421	0.113591	0.112904	0.112557	0.111826	0.111121	0.110693	0.11049	0.110633	0.110892	0.111142	0.111227	0.110864	0.110787	0.111093	0.111365	0.111322	0.112209	0.113122	0.113427	0.114041	0.114905	0.115653	0.116057	0.116236	0.117366	0.119059	0.119112	0.118583	0.11797	0.118024	0.118424	0.11889	0.119019	0.119038	0.119286	0.12073	0.12321	0.123432	0.123801	0.125125	0.125966	0.126761	0.127493	0.128516	0.129751	0.130985	0.132206	0.132985
297	0.114985	0.11385	0.112887	0.111947	0.110937	0.110539	0.110462	0.110139	0.110002	0.110366	0.110566	0.110443	0.110295	0.110567	0.111121	0.111394	0.111608	0.112151	0.112989	0.113355	0.114493	0.116159	0.116573	0.116818	0.117064	0.118103	0.119517	0.119051	0.118452	0.117985	0.118035	0.118416	0.119036	0.119466	0.119392	0.119032	0.120391	0.122986	0.123251	0.123552	0.124535	0.125703	0.127068	0.127295	0.127852	0.128892	0.130886	0.132757	0.134127
298	0.114911	0.114364	0.113762	0.112827	0.111933	0.111247	0.110815	0.110384	0.11039	0.11057	0.11069	0.110658	0.110808	0.111348	0.111998	0.112223	0.112113	0.112017	0.112182	0.112422	0.113819	0.115663	0.115999	0.116419	0.117078	0.117903	0.118868	0.118521	0.11826	0.117967	0.117803	0.118063	0.118569	0.118903	0.119004	0.119124	0.120225	0.121954	0.122503	0.123145	0.124251	0.125341	0.126598	0.127558	0.128598	0.129624	0.131395	0.132974	0.134171
299	0.115065	0.115061	0.114733	0.113793	0.112839	0.111958	0.111722	0.111599	0.111699	0.111458	0.11136	0.111534	0.111603	0.111689	0.111536	0.111588	0.111894	0.111501	0.111381	0.111597	0.11252	0.11351	0.114015	0.114917	0.115998	0.117141	0.118322	0.117942	0.11776	0.117434	0.117327	0.117744	0.118314	0.118574	0.119029	0.11986	0.120609	0.121413	0.122164	0.12301	0.124177	0.125104	0.126345	0.128568	0.130349	0.131305	0.132451	0.13352	0.134589
300	0.115434	0.115153	0.114713	0.113914	0.113145	0.112676	0.112413	0.11233	0.11218	0.111798	0.111359	0.110903	0.110629	0.110482	0.110055	0.110108	0.111121	0.111004	0.111029	0.111256	0.111515	0.111565	0.112382	0.113711	0.115021	0.116514	0.118027	0.117383	0.116776	0.116097	0.116418	0.117516	0.118517	0.118741	0.119487	0.120804	0.121653	0.121934	0.122609	0.123465	0.124791	0.126017	0.127334	0.129333	0.130899	0.131912	0.133545	0.13475	0.135748
301	0.115626	0.114873	0.114446	0.114416	0.114354	0.114191	0.113462	0.11349	0.113444	0.112801	0.111804	0.110404	0.109733	0.109455	0.109345	0.109628	0.110664	0.111079	0.111221	0.111269	0.111645	0.111801	0.112306	0.113534	0.114998	0.116773	0.118464	0.118158	0.117821	0.117609	0.117744	0.118332	0.118722	0.118591	0.119401	0.120887	0.122174	0.122997	0.123761	0.12479	0.126247	0.127536	0.128462	0.129467	0.13085	0.132546	0.134203	0.135247	0.135955
302	0.11559	0.11487	0.114593	0.114924	0.115095	0.115035	0.114635	0.11447	0.113759	0.113075	0.112097	0.110783	0.110225	0.109968	0.110107	0.11018	0.11066	0.111399	0.11154	0.111526	0.112064	0.11259	0.11301	0.113991	0.11536	0.117113	0.118706	0.119416	0.119696	0.119897	0.119725	0.119519	0.119419	0.119393	0.119952	0.120615	0.121708	0.122989	0.124036	0.125224	0.126343	0.127516	0.128348	0.128931	0.130216	0.132169	0.133969	0.135199	0.13608
303	0.11481	0.114819	0.114946	0.115085	0.115009	0.11496	0.114819	0.114345	0.113127	0.112486	0.112029	0.111865	0.111654	0.111526	0.111584	0.111328	0.111372	0.112142	0.112434	0.112677	0.113304	0.113552	0.113694	0.1146	0.116058	0.117557	0.118791	0.120555	0.121748	0.122592	0.122108	0.12139	0.120863	0.121027	0.121227	0.120948	0.121533	0.12294	0.123966	0.125024	0.125923	0.126724	0.127515	0.128225	0.129545	0.131424	0.133287	0.134596	0.135707
304	0.114496	0.114944	0.115433	0.115455	0.115156	0.114955	0.114996	0.114693	0.113685	0.112665	0.112183	0.112817	0.112845	0.11252	0.112199	0.111956	0.112463	0.11378	0.114871	0.115592	0.1156	0.114993	0.114673	0.115564	0.117209	0.118624	0.119621	0.120586	0.121551	0.1224	0.122141	0.121774	0.121391	0.121501	0.121727	0.121406	0.121936	0.123267	0.124267	0.125312	0.126213	0.126646	0.127168	0.128128	0.129692	0.131732	0.133234	0.13462	0.136167
305	0.115343	0.115325	0.115487	0.11525	0.11489	0.114627	0.11468	0.11436	0.113515	0.112589	0.112087	0.112668	0.113281	0.113329	0.112718	0.112267	0.113365	0.115401	0.116982	0.117666	0.117422	0.116826	0.11637	0.117067	0.118524	0.119937	0.121026	0.120831	0.12081	0.120797	0.121049	0.121765	0.122239	0.122161	0.122351	0.122127	0.122796	0.12371	0.124866	0.126051	0.126944	0.127557	0.128448	0.129442	0.130563	0.132058	0.13331	0.135019	0.136859
306	0.115581	0.115344	0.11546	0.115462	0.115282	0.115157	0.114848	0.114299	0.113656	0.113239	0.113078	0.113582	0.114291	0.114645	0.114007	0.113673	0.114789	0.11651	0.117713	0.118315	0.118356	0.118246	0.117611	0.117879	0.119026	0.120343	0.121631	0.121572	0.121444	0.121149	0.121493	0.122423	0.122887	0.122458	0.12255	0.122888	0.124012	0.125492	0.126573	0.127458	0.127742	0.128551	0.130049	0.130837	0.131554	0.132603	0.133667	0.135321	0.136985
307	0.115932	0.115316	0.115656	0.11649	0.11666	0.116741	0.116084	0.115248	0.114414	0.114161	0.114066	0.114351	0.114776	0.115073	0.114827	0.114904	0.115757	0.116565	0.117092	0.117742	0.118394	0.118877	0.118422	0.118425	0.11935	0.120385	0.121625	0.121386	0.121054	0.120593	0.120872	0.121759	0.122228	0.12175	0.122098	0.123815	0.125096	0.126266	0.126813	0.127331	0.127861	0.128807	0.130289	0.13129	0.132552	0.133883	0.134934	0.13628	0.137646
308	0.116982	0.116584	0.116817	0.117325	0.117342	0.117354	0.116425	0.115266	0.114062	0.11394	0.113951	0.113987	0.114449	0.115159	0.115426	0.115579	0.115814	0.116052	0.116381	0.116998	0.118393	0.119452	0.119035	0.118906	0.119606	0.120412	0.121433	0.121092	0.120821	0.120743	0.120821	0.12138	0.122012	0.122245	0.122789	0.123905	0.125107	0.126309	0.12659	0.126957	0.127715	0.128918	0.130564	0.131918	0.133364	0.13461	0.135346	0.135994	0.136808
309	0.118888	0.118599	0.118357	0.117841	0.117349	0.117054	0.116258	0.115066	0.114036	0.113923	0.113973	0.114039	0.11435	0.115018	0.115506	0.115714	0.115508	0.11593	0.116663	0.117365	0.118361	0.11906	0.118752	0.118595	0.118948	0.119579	0.120447	0.120723	0.120634	0.120607	0.120876	0.121504	0.122269	0.122941	0.123196	0.122842	0.124054	0.126552	0.127084	0.127609	0.128652	0.129904	0.131483	0.132784	0.133946	0.134912	0.135354	0.13568	0.136177
310	0.120917	0.120436	0.119701	0.118378	0.117454	0.117012	0.116339	0.11557	0.115105	0.115073	0.114885	0.114693	0.115085	0.115603	0.115962	0.115796	0.1153	0.115753	0.116496	0.11718	0.117554	0.117939	0.118411	0.118583	0.118737	0.118992	0.119448	0.120296	0.120624	0.120939	0.121195	0.121738	0.122419	0.122903	0.123036	0.122849	0.12411	0.126448	0.127248	0.128036	0.129426	0.130631	0.132383	0.133864	0.135068	0.136232	0.13656	0.137091	0.137815
311	0.121614	0.12113	0.120432	0.119488	0.118643	0.117979	0.117092	0.116412	0.11604	0.116061	0.115821	0.115614	0.116169	0.116654	0.116575	0.116264	0.116348	0.116363	0.1168	0.117296	0.117569	0.117801	0.118234	0.118598	0.118909	0.118916	0.119151	0.12045	0.121411	0.122373	0.122427	0.122429	0.122821	0.123137	0.12378	0.124884	0.125862	0.126644	0.127813	0.128979	0.129819	0.130292	0.131786	0.133597	0.135321	0.136783	0.137367	0.13845	0.139747
312	0.122083	0.120878	0.120201	0.119974	0.119332	0.118332	0.117031	0.116064	0.11539	0.115281	0.115207	0.115362	0.115881	0.116242	0.116047	0.116107	0.116918	0.1171	0.117463	0.117909	0.118091	0.118128	0.118862	0.119472	0.119845	0.119939	0.120553	0.121981	0.123097	0.124058	0.123879	0.123536	0.123784	0.124099	0.124885	0.125788	0.126276	0.126556	0.127897	0.129321	0.130115	0.130331	0.131708	0.13354	0.135543	0.137053	0.138309	0.139972	0.14149
313	0.122237	0.121037	0.12038	0.119905	0.118977	0.117857	0.116552	0.115702	0.115157	0.115031	0.115112	0.115519	0.11606	0.116441	0.116343	0.116304	0.11685	0.117188	0.117755	0.118439	0.118741	0.119275	0.120412	0.120935	0.120885	0.12101	0.121755	0.122861	0.123781	0.124487	0.124832	0.124801	0.124839	0.124742	0.125004	0.124865	0.125706	0.127156	0.128396	0.129525	0.130068	0.130766	0.132971	0.135067	0.13724	0.139021	0.140603	0.142323	0.143614
314	0.122481	0.121588	0.120799	0.119837	0.118773	0.117803	0.117109	0.116604	0.11632	0.116073	0.116147	0.116532	0.116815	0.117164	0.117011	0.116779	0.117174	0.117705	0.118592	0.119218	0.11955	0.120178	0.120643	0.120997	0.121122	0.121882	0.123032	0.123388	0.12372	0.123973	0.124613	0.125117	0.125018	0.12425	0.124245	0.124982	0.126305	0.128177	0.129181	0.129848	0.130008	0.130721	0.133067	0.135412	0.137737	0.139904	0.142229	0.143967	0.144902
315	0.122079	0.121371	0.1206	0.119539	0.118471	0.117797	0.11756	0.117126	0.116911	0.11689	0.11704	0.117101	0.11704	0.117387	0.117686	0.117764	0.117951	0.118388	0.119008	0.119471	0.119792	0.120164	0.120556	0.121045	0.121477	0.122528	0.123955	0.123978	0.123982	0.123889	0.124052	0.124416	0.124551	0.124206	0.124577	0.125749	0.126932	0.128668	0.12925	0.129526	0.129571	0.130418	0.133093	0.135732	0.138096	0.140071	0.142249	0.143789	0.144633
316	0.121125	0.12065	0.120373	0.120068	0.119169	0.118518	0.118306	0.117924	0.117881	0.117664	0.117465	0.117026	0.117028	0.11741	0.117814	0.118095	0.118417	0.118825	0.119055	0.119424	0.12031	0.120989	0.121999	0.122617	0.122822	0.123056	0.123914	0.124072	0.124188	0.12415	0.12383	0.12398	0.124232	0.12438	0.125097	0.126103	0.12737	0.129368	0.1295	0.129424	0.129421	0.130089	0.132835	0.135987	0.138977	0.141029	0.142127	0.143305	0.144531
317	0.122056	0.121341	0.121091	0.121165	0.120605	0.119709	0.118932	0.118508	0.118585	0.11799	0.117412	0.116974	0.117358	0.117819	0.117973	0.118045	0.117945	0.118377	0.118592	0.118861	0.120248	0.121489	0.122727	0.123469	0.123652	0.123356	0.123635	0.12385	0.124253	0.124705	0.124329	0.124173	0.12421	0.124328	0.125145	0.12679	0.128448	0.130157	0.130071	0.129916	0.130252	0.131156	0.133661	0.136429	0.139239	0.141331	0.142734	0.143872	0.145088
318	0.123434	0.122437	0.121755	0.121525	0.121158	0.120128	0.119016	0.118333	0.118002	0.117631	0.11723	0.117222	0.117753	0.11825	0.118602	0.118583	0.117707	0.11815	0.118748	0.11922	0.120459	0.121612	0.1228	0.123642	0.123926	0.123555	0.1234	0.123589	0.12424	0.125144	0.125499	0.125184	0.125118	0.125275	0.126156	0.127642	0.129031	0.130383	0.130511	0.130661	0.131163	0.132338	0.134557	0.136769	0.138958	0.14078	0.142788	0.143942	0.144848
319	0.123694	0.122737	0.121905	0.121422	0.121106	0.120342	0.119453	0.118751	0.118227	0.117705	0.11751	0.1183	0.118485	0.118651	0.118761	0.119178	0.118971	0.119018	0.119521	0.119866	0.120764	0.121625	0.122313	0.123314	0.124126	0.124268	0.124268	0.124389	0.124947	0.125661	0.126529	0.126291	0.125843	0.125522	0.126191	0.127277	0.128985	0.131505	0.131524	0.131543	0.132022	0.133341	0.135636	0.137443	0.13929	0.141111	0.143377	0.144653	0.145334
320	0.12314	0.122611	0.1221	0.121763	0.121471	0.12116	0.120686	0.120202	0.119655	0.119099	0.118895	0.11964	0.119401	0.119251	0.119696	0.120387	0.12016	0.119581	0.119815	0.120103	0.120469	0.120876	0.121512	0.122743	0.123784	0.12413	0.124383	0.125277	0.126016	0.126611	0.126944	0.1264	0.125205	0.124209	0.124758	0.126789	0.129455	0.132751	0.132473	0.132227	0.132924	0.134793	0.137914	0.139879	0.14172	0.143608	0.145426	0.1466	0.147203
321	0.123409	0.123428	0.123067	0.122407	0.121793	0.121671	0.121807	0.121678	0.121114	0.120514	0.119937	0.119568	0.119253	0.119289	0.120121	0.12052	0.120155	0.12024	0.121059	0.121665	0.121418	0.121191	0.121896	0.12294	0.123648	0.124105	0.124486	0.12572	0.126595	0.127203	0.126755	0.126167	0.125245	0.124529	0.125347	0.127916	0.130418	0.132476	0.132501	0.132655	0.133634	0.135407	0.13862	0.14131	0.143897	0.145835	0.146626	0.147154	0.147507
322	0.124825	0.124587	0.123825	0.122764	0.122204	0.12227	0.122558	0.12237	0.121607	0.120935	0.120291	0.119543	0.119094	0.119043	0.119278	0.119726	0.120495	0.121556	0.122695	0.123053	0.122771	0.122368	0.122143	0.122596	0.123307	0.124088	0.124664	0.125774	0.126772	0.127653	0.127228	0.127332	0.127474	0.127506	0.128341	0.129843	0.131247	0.13222	0.132294	0.132528	0.133399	0.135098	0.138348	0.141249	0.144014	0.145588	0.145961	0.146065	0.146151
323	0.1253	0.124512	0.123732	0.123473	0.123603	0.123539	0.122797	0.12174	0.12054	0.120072	0.119781	0.119454	0.11932	0.119463	0.1194	0.119839	0.121144	0.122448	0.123375	0.123478	0.123465	0.123025	0.122671	0.123142	0.124058	0.124775	0.12526	0.126354	0.127112	0.127652	0.128199	0.129101	0.129481	0.129479	0.129964	0.13096	0.13158	0.132085	0.132084	0.132292	0.133099	0.134954	0.138076	0.140572	0.142743	0.143886	0.144899	0.145519	0.145901
324	0.124348	0.123881	0.123711	0.12394	0.123867	0.123277	0.1219	0.120396	0.119166	0.119072	0.119264	0.119632	0.120277	0.120995	0.121199	0.12124	0.121971	0.123105	0.123901	0.12423	0.12418	0.123862	0.123749	0.12418	0.125058	0.126063	0.126979	0.127731	0.128158	0.128395	0.12885	0.129644	0.130278	0.130427	0.130689	0.131302	0.131804	0.132106	0.132414	0.133137	0.134556	0.13631	0.138351	0.140291	0.142172	0.143365	0.145397	0.147364	0.148561
325	0.124931	0.124814	0.12467	0.124349	0.123553	0.122783	0.121794	0.120795	0.120016	0.119834	0.119988	0.120641	0.121203	0.121639	0.121697	0.121578	0.122058	0.123569	0.124841	0.125446	0.124825	0.124159	0.124575	0.125331	0.126235	0.127337	0.12835	0.127703	0.127593	0.128036	0.128434	0.129201	0.130238	0.130657	0.13103	0.131306	0.131738	0.132051	0.132625	0.133741	0.135774	0.137883	0.139881	0.141601	0.14337	0.144985	0.147033	0.149478	0.151169
326	0.12627	0.126307	0.125776	0.124776	0.123724	0.123137	0.122526	0.121983	0.121629	0.121274	0.121143	0.121418	0.121545	0.121575	0.121269	0.120986	0.121192	0.122808	0.124428	0.125263	0.124935	0.124413	0.125284	0.126417	0.127267	0.128052	0.128553	0.127053	0.126346	0.126489	0.127499	0.128436	0.1295	0.129866	0.130592	0.131474	0.131791	0.131737	0.132463	0.133697	0.135923	0.138276	0.140632	0.142576	0.144548	0.146534	0.148235	0.150003	0.151291
327	0.125068	0.12553	0.125674	0.125354	0.124504	0.123785	0.123108	0.122582	0.122043	0.121819	0.121713	0.121777	0.121565	0.121388	0.121045	0.120572	0.120521	0.122148	0.124047	0.124964	0.125105	0.125127	0.126062	0.127103	0.127638	0.128557	0.129471	0.128591	0.127811	0.127453	0.127694	0.128373	0.129334	0.129742	0.130681	0.131857	0.13218	0.131885	0.132814	0.134154	0.136134	0.138338	0.140866	0.14342	0.145723	0.147247	0.148579	0.150003	0.151152
328	0.124424	0.125297	0.126119	0.126336	0.125429	0.124459	0.123589	0.123237	0.123018	0.122594	0.122258	0.121919	0.121274	0.120858	0.120354	0.11993	0.120347	0.122549	0.124815	0.125833	0.125911	0.125966	0.12693	0.128112	0.12894	0.130451	0.13193	0.131012	0.129978	0.129203	0.129157	0.130255	0.131196	0.131408	0.131982	0.13231	0.132289	0.132066	0.133316	0.13501	0.137345	0.139545	0.142149	0.144613	0.146436	0.147323	0.14862	0.150279	0.151962
329	0.126566	0.126599	0.126751	0.126513	0.125461	0.124899	0.124652	0.124668	0.124512	0.123668	0.122885	0.122004	0.121136	0.120486	0.119981	0.119876	0.120936	0.123432	0.125465	0.126198	0.126134	0.126269	0.126974	0.128345	0.12977	0.131547	0.132699	0.13172	0.131083	0.130896	0.1317	0.133052	0.133678	0.13358	0.133441	0.132602	0.132678	0.133545	0.134769	0.136285	0.138508	0.140373	0.142642	0.144175	0.145505	0.146738	0.148821	0.150928	0.152821
330	0.128411	0.127563	0.126979	0.126524	0.125768	0.125585	0.125368	0.125045	0.124191	0.12353	0.123028	0.122655	0.122086	0.12147	0.121064	0.120852	0.122119	0.123656	0.124664	0.124921	0.125028	0.12568	0.127198	0.128845	0.130001	0.131098	0.131597	0.131401	0.131551	0.132067	0.133475	0.134453	0.13439	0.133998	0.133829	0.133661	0.134856	0.136857	0.137603	0.138311	0.139422	0.140735	0.142682	0.143613	0.144695	0.146362	0.149296	0.151989	0.153828
331	0.128633	0.127936	0.127465	0.12694	0.12619	0.125778	0.125032	0.124154	0.123279	0.123502	0.123875	0.124053	0.123487	0.122891	0.122626	0.1222	0.122908	0.123759	0.124246	0.124377	0.124665	0.125645	0.127569	0.129217	0.130129	0.130948	0.131387	0.131385	0.131579	0.131885	0.133195	0.133767	0.13363	0.133422	0.133964	0.135514	0.137827	0.14079	0.141348	0.141445	0.141369	0.141984	0.143515	0.144131	0.144939	0.14675	0.149716	0.152266	0.153875
332	0.128527	0.127791	0.12744	0.126991	0.126393	0.126035	0.125289	0.12432	0.123771	0.1245	0.125163	0.12517	0.124142	0.123362	0.123588	0.123575	0.123548	0.124443	0.124768	0.124826	0.124979	0.125642	0.126829	0.128126	0.129199	0.13061	0.131694	0.131684	0.131734	0.131829	0.132944	0.133713	0.134172	0.134484	0.135043	0.136111	0.138606	0.142256	0.142759	0.142754	0.142541	0.143172	0.144601	0.145495	0.146786	0.149088	0.15154	0.153589	0.154947
333	0.129283	0.128268	0.127674	0.127328	0.126853	0.126376	0.125557	0.124867	0.12471	0.125414	0.125812	0.125495	0.124528	0.12384	0.124168	0.124385	0.124486	0.124791	0.12432	0.124089	0.124993	0.126192	0.127137	0.127969	0.128627	0.13009	0.131707	0.131898	0.13215	0.132766	0.133463	0.134366	0.135205	0.135531	0.135751	0.136104	0.138245	0.141382	0.142027	0.142568	0.143433	0.144409	0.145988	0.14792	0.15015	0.152428	0.153757	0.155085	0.156068
334	0.129351	0.128852	0.128278	0.127994	0.127528	0.126985	0.125874	0.125663	0.125883	0.125989	0.125598	0.124764	0.124477	0.124562	0.124868	0.124946	0.124896	0.124903	0.124508	0.124452	0.125931	0.127782	0.128825	0.129463	0.1298	0.130715	0.131924	0.131919	0.132204	0.1328	0.132965	0.133819	0.135156	0.135732	0.136144	0.136765	0.138573	0.141436	0.142227	0.142939	0.14406	0.144936	0.146216	0.147988	0.150077	0.151976	0.153055	0.154162	0.155004
335	0.130099	0.130067	0.129502	0.128812	0.128248	0.127755	0.126739	0.126443	0.126182	0.125515	0.124751	0.124081	0.124498	0.125283	0.125303	0.125558	0.126032	0.125463	0.124906	0.125023	0.126448	0.128529	0.130022	0.130753	0.131063	0.131567	0.132119	0.132126	0.132255	0.132257	0.132412	0.133672	0.135912	0.137458	0.138274	0.138377	0.139457	0.141727	0.142359	0.142858	0.143811	0.144341	0.145099	0.146384	0.14817	0.149925	0.15203	0.153925	0.155206
336	0.130211	0.130063	0.129838	0.129197	0.128467	0.127749	0.127324	0.126674	0.125828	0.125127	0.124504	0.124158	0.124991	0.125817	0.125262	0.12539	0.126625	0.125874	0.125045	0.124933	0.12653	0.128753	0.130366	0.131164	0.131628	0.13197	0.132169	0.132676	0.132838	0.132622	0.133186	0.134572	0.136548	0.138237	0.13918	0.138861	0.139471	0.141026	0.141585	0.142158	0.14312	0.143937	0.145398	0.146882	0.148584	0.150092	0.152753	0.155316	0.157152
337	0.129755	0.12925	0.129119	0.128745	0.128037	0.127439	0.127425	0.126549	0.125452	0.124855	0.124278	0.124442	0.125898	0.126975	0.126451	0.126129	0.12653	0.12632	0.125991	0.126058	0.127662	0.129476	0.130177	0.130767	0.131504	0.132245	0.132849	0.13364	0.133854	0.133747	0.13389	0.13527	0.136934	0.138098	0.138948	0.138965	0.139593	0.140731	0.14162	0.142614	0.143939	0.145419	0.147233	0.148595	0.149704	0.150983	0.153952	0.156801	0.158947
338	0.130965	0.130272	0.12979	0.129251	0.128686	0.128498	0.128414	0.12717	0.125455	0.124642	0.124031	0.124483	0.126283	0.127381	0.126886	0.126444	0.126772	0.127217	0.12767	0.128188	0.128911	0.129368	0.129982	0.130759	0.131693	0.133207	0.134776	0.135421	0.135031	0.13425	0.134588	0.136366	0.138281	0.139281	0.140046	0.140113	0.141006	0.142354	0.143279	0.14441	0.146193	0.147724	0.148634	0.149677	0.151098	0.153151	0.156025	0.158335	0.159813
339	0.13127	0.13132	0.131284	0.130897	0.130537	0.130431	0.130112	0.128675	0.126657	0.125339	0.124723	0.12498	0.126294	0.126865	0.126354	0.125829	0.126373	0.127823	0.129123	0.129618	0.129685	0.129465	0.130157	0.131193	0.132298	0.134117	0.136229	0.137522	0.137457	0.136734	0.137241	0.138423	0.139579	0.140223	0.14073	0.141041	0.142282	0.144305	0.144632	0.145065	0.146171	0.147759	0.148968	0.150233	0.15205	0.154571	0.156977	0.158786	0.160004
340	0.133384	0.132928	0.132741	0.132554	0.132422	0.132049	0.131311	0.130278	0.129079	0.127966	0.127221	0.126711	0.126872	0.126746	0.126506	0.126144	0.126585	0.128342	0.130041	0.130517	0.130614	0.130512	0.130688	0.131515	0.132669	0.134428	0.136633	0.138582	0.139507	0.139698	0.139799	0.140189	0.140449	0.140458	0.140823	0.141727	0.142896	0.145251	0.145264	0.145166	0.1452	0.147026	0.149437	0.151253	0.153051	0.155138	0.157323	0.159351	0.161048
341	0.137122	0.13592	0.135174	0.134916	0.134679	0.133942	0.132596	0.131442	0.130278	0.130019	0.129529	0.128786	0.128287	0.127719	0.127409	0.126851	0.12707	0.128664	0.129968	0.130372	0.130911	0.13114	0.131193	0.131908	0.133069	0.134485	0.136154	0.138005	0.139131	0.139672	0.139798	0.140558	0.14109	0.140919	0.141422	0.142525	0.143629	0.14575	0.145684	0.145568	0.145602	0.147653	0.150582	0.152735	0.15445	0.155954	0.158439	0.160795	0.162629
342	0.13762	0.136768	0.136159	0.135619	0.134896	0.13421	0.133391	0.132381	0.130771	0.130596	0.130437	0.130304	0.129846	0.129397	0.129016	0.128292	0.127961	0.129511	0.13034	0.130603	0.131371	0.131602	0.131494	0.131928	0.132829	0.134191	0.135834	0.137313	0.137811	0.137812	0.138348	0.13984	0.141088	0.141132	0.141624	0.142703	0.143894	0.145615	0.145974	0.146322	0.147118	0.148697	0.151042	0.153588	0.155624	0.157217	0.159923	0.162014	0.163224
343	0.136055	0.134915	0.134131	0.133165	0.132323	0.132148	0.131913	0.131156	0.12964	0.129619	0.129626	0.129687	0.129506	0.129537	0.129562	0.129675	0.129777	0.131288	0.132245	0.132481	0.132794	0.132793	0.132565	0.132749	0.133354	0.134484	0.135928	0.136892	0.13692	0.136745	0.137913	0.13942	0.140779	0.141142	0.141746	0.14321	0.144689	0.146442	0.147233	0.147914	0.148637	0.149848	0.151908	0.154401	0.15679	0.158848	0.161003	0.162688	0.163405
344	0.135695	0.13438	0.133329	0.13211	0.131384	0.131078	0.130232	0.129288	0.12806	0.128124	0.127996	0.127837	0.128003	0.128443	0.128672	0.129519	0.130468	0.132286	0.133704	0.133822	0.133963	0.134401	0.134617	0.135124	0.135594	0.135862	0.136144	0.136893	0.137324	0.137991	0.138576	0.139238	0.140781	0.14194	0.143093	0.144544	0.145397	0.146006	0.147302	0.148686	0.149787	0.150979	0.152806	0.154449	0.156082	0.157605	0.160088	0.162503	0.163854
345	0.136374	0.135351	0.134345	0.133025	0.132117	0.131517	0.130718	0.13017	0.129564	0.129349	0.128968	0.128531	0.128424	0.128519	0.128264	0.12882	0.130067	0.132415	0.134354	0.134542	0.134835	0.135805	0.136356	0.136915	0.137046	0.136786	0.136603	0.136957	0.137332	0.137944	0.137535	0.138181	0.140284	0.141907	0.143426	0.144633	0.144904	0.145014	0.146997	0.149149	0.150716	0.151787	0.152797	0.154003	0.155253	0.156454	0.159819	0.162652	0.164081
346	0.137437	0.136436	0.135399	0.133885	0.132825	0.132438	0.132559	0.132658	0.132341	0.13175	0.130982	0.130319	0.130073	0.129976	0.129284	0.12952	0.131055	0.133211	0.134766	0.134721	0.134979	0.135899	0.136585	0.136953	0.136792	0.136562	0.136439	0.136859	0.137135	0.137506	0.137768	0.13873	0.140235	0.141316	0.14283	0.144821	0.145516	0.146256	0.148388	0.150652	0.152535	0.153387	0.153505	0.15474	0.156249	0.157675	0.160277	0.162015	0.162784
347	0.138064	0.136906	0.135885	0.134742	0.134	0.133769	0.133783	0.133531	0.132645	0.131819	0.130802	0.129961	0.130293	0.130991	0.130895	0.131389	0.132753	0.133872	0.134476	0.134241	0.134315	0.134572	0.13564	0.136517	0.136839	0.136927	0.137078	0.138218	0.138904	0.139419	0.140565	0.14146	0.142068	0.142318	0.143302	0.144907	0.145912	0.147521	0.149151	0.151111	0.153634	0.155053	0.155113	0.156276	0.157553	0.158751	0.160859	0.162301	0.163047
348	0.137654	0.136532	0.135664	0.134813	0.134159	0.134075	0.133471	0.132599	0.131452	0.130514	0.129459	0.128593	0.129581	0.130907	0.131383	0.132011	0.132908	0.133378	0.133971	0.134246	0.134257	0.134127	0.135049	0.136069	0.136886	0.137146	0.137486	0.139245	0.140486	0.141415	0.142522	0.14294	0.142914	0.142646	0.143245	0.144299	0.145421	0.146845	0.147935	0.149414	0.151554	0.153913	0.155266	0.15661	0.157945	0.159299	0.16206	0.164428	0.165743
349	0.137698	0.1367	0.136	0.135347	0.134483	0.134237	0.1337	0.132814	0.131764	0.130666	0.129473	0.128564	0.12968	0.131001	0.131422	0.131647	0.132165	0.133079	0.134544	0.135473	0.135581	0.135265	0.135282	0.135721	0.136454	0.13711	0.137878	0.139911	0.141454	0.142834	0.143637	0.143706	0.143772	0.143716	0.144205	0.144591	0.145144	0.145527	0.146653	0.148401	0.150881	0.153558	0.155467	0.156607	0.158171	0.160665	0.163833	0.166471	0.168033
350	0.140129	0.139005	0.138153	0.13764	0.136509	0.135617	0.134704	0.133702	0.132668	0.13185	0.130915	0.130263	0.130973	0.1317	0.131594	0.131763	0.132758	0.134016	0.135633	0.13646	0.136682	0.136412	0.136207	0.136583	0.137292	0.138261	0.139694	0.141578	0.142883	0.144055	0.144187	0.144418	0.145079	0.145459	0.145918	0.145724	0.145743	0.145677	0.147304	0.149899	0.153544	0.156145	0.157297	0.15815	0.159811	0.162968	0.166088	0.168321	0.169528
351	0.141614	0.140943	0.139963	0.139002	0.137717	0.136712	0.135767	0.134468	0.133162	0.132566	0.132158	0.132037	0.132319	0.132613	0.132571	0.132945	0.133752	0.134546	0.135565	0.136181	0.136849	0.137159	0.137029	0.137556	0.138642	0.140081	0.14198	0.142929	0.143302	0.143564	0.143925	0.144542	0.145168	0.145545	0.146324	0.147579	0.14825	0.148164	0.149941	0.152518	0.155995	0.157701	0.158139	0.159405	0.161699	0.164778	0.167196	0.168989	0.170028
352	0.140492	0.140295	0.139802	0.139165	0.138044	0.137248	0.136679	0.135351	0.133656	0.132778	0.132293	0.132014	0.13223	0.132612	0.132889	0.133036	0.133226	0.134127	0.135	0.135861	0.136692	0.137151	0.137885	0.13871	0.139906	0.141637	0.143924	0.144092	0.143792	0.143405	0.143764	0.144561	0.145091	0.145567	0.146701	0.149173	0.151236	0.152742	0.154102	0.15577	0.158135	0.158447	0.158443	0.160056	0.162633	0.165542	0.167817	0.169932	0.171297
353	0.139097	0.139284	0.139315	0.138913	0.13783	0.137143	0.137046	0.136364	0.134818	0.133255	0.132346	0.131843	0.132129	0.13257	0.13274	0.132887	0.133206	0.134196	0.135109	0.136081	0.136826	0.137555	0.139689	0.141061	0.141908	0.142867	0.144669	0.144908	0.144846	0.144695	0.144498	0.145071	0.145773	0.146763	0.148141	0.150059	0.152461	0.154626	0.156008	0.157238	0.158191	0.158556	0.159544	0.161297	0.163306	0.165365	0.167771	0.169881	0.171181
354	0.138944	0.138962	0.138964	0.138615	0.137971	0.137697	0.137797	0.13763	0.136297	0.134851	0.133921	0.133263	0.133417	0.134002	0.134522	0.134884	0.134546	0.134988	0.135462	0.136018	0.136898	0.138048	0.139976	0.141644	0.142844	0.144026	0.145553	0.14561	0.14556	0.145499	0.145472	0.145942	0.146542	0.147701	0.149067	0.150308	0.152082	0.153984	0.155481	0.156728	0.157037	0.15811	0.160197	0.161935	0.163499	0.165042	0.167148	0.168573	0.169432
355	0.140085	0.139763	0.139539	0.139286	0.138957	0.138627	0.138332	0.138345	0.137463	0.136421	0.135481	0.134367	0.134651	0.135715	0.136715	0.137201	0.136386	0.136154	0.135824	0.135736	0.136446	0.13752	0.138961	0.140564	0.142096	0.143953	0.145371	0.145483	0.145575	0.145835	0.145826	0.145898	0.146142	0.147306	0.148843	0.150688	0.152355	0.153686	0.15514	0.156466	0.156996	0.157831	0.159636	0.161187	0.162974	0.164951	0.166871	0.168355	0.169449
356	0.14183	0.140883	0.140194	0.139951	0.139696	0.139209	0.138867	0.138651	0.137917	0.136574	0.135297	0.133963	0.134478	0.135826	0.136892	0.137664	0.137549	0.137262	0.136682	0.136301	0.136663	0.137286	0.138318	0.139776	0.141396	0.143161	0.144357	0.145126	0.145855	0.146756	0.146952	0.146837	0.146887	0.147496	0.148915	0.151624	0.153428	0.154063	0.155696	0.157292	0.15821	0.158904	0.160117	0.161377	0.163473	0.165837	0.168034	0.170159	0.171689
357	0.14316	0.141513	0.140607	0.140681	0.140471	0.140135	0.139449	0.1389	0.138443	0.137178	0.135615	0.13405	0.134434	0.135551	0.136173	0.1367	0.137456	0.138703	0.139181	0.138978	0.138844	0.138891	0.139829	0.140997	0.141975	0.143112	0.144442	0.146176	0.147394	0.148367	0.149229	0.149565	0.149506	0.149511	0.150543	0.15344	0.154715	0.154746	0.156247	0.158046	0.160169	0.161302	0.162184	0.163388	0.165181	0.167062	0.169453	0.172308	0.174533
358	0.143592	0.14261	0.141828	0.141435	0.140994	0.140707	0.139973	0.139564	0.139441	0.138727	0.137582	0.136464	0.136423	0.1367	0.136646	0.136653	0.137582	0.139389	0.140566	0.140905	0.140931	0.14116	0.142665	0.143352	0.143219	0.143894	0.145603	0.147843	0.14933	0.15044	0.151179	0.151666	0.151594	0.15138	0.152242	0.154113	0.155264	0.156138	0.157244	0.158764	0.161411	0.163307	0.164798	0.166184	0.167321	0.167934	0.170028	0.173185	0.176002
359	0.143748	0.143381	0.142698	0.141499	0.140715	0.140372	0.140514	0.140712	0.140581	0.139772	0.139078	0.138744	0.138411	0.137994	0.13743	0.13705	0.137694	0.139138	0.14015	0.140649	0.141518	0.142127	0.143428	0.144211	0.144439	0.145535	0.147579	0.149456	0.150857	0.152058	0.152531	0.152528	0.151874	0.150996	0.151674	0.153668	0.155972	0.158867	0.159967	0.161221	0.16353	0.165095	0.166204	0.16705	0.167862	0.168524	0.17052	0.173038	0.175318
360	0.142932	0.142439	0.142165	0.141327	0.140454	0.139905	0.140545	0.141578	0.142042	0.140994	0.140196	0.139601	0.138988	0.138757	0.13894	0.139008	0.139069	0.140221	0.141077	0.141512	0.14235	0.142853	0.143379	0.14442	0.145631	0.146994	0.148552	0.149204	0.149967	0.150905	0.15219	0.152258	0.151625	0.150922	0.151371	0.153025	0.155875	0.159653	0.161193	0.162947	0.16578	0.166843	0.166744	0.166859	0.167602	0.169057	0.171658	0.173864	0.175495
361	0.1421	0.141229	0.141121	0.140965	0.140234	0.139952	0.140925	0.141962	0.142493	0.14177	0.140686	0.139376	0.138385	0.13816	0.138926	0.139621	0.139881	0.141736	0.14311	0.143547	0.143695	0.14364	0.144041	0.145111	0.146371	0.147418	0.148477	0.148541	0.148922	0.149692	0.151304	0.151662	0.151611	0.151343	0.151765	0.152721	0.154817	0.157399	0.159266	0.161542	0.164799	0.166516	0.166783	0.167252	0.168263	0.169947	0.172545	0.174769	0.176212
362	0.142395	0.141051	0.1407	0.140772	0.140345	0.140457	0.141427	0.141821	0.141947	0.141372	0.140433	0.139359	0.138878	0.138775	0.138986	0.13927	0.140197	0.143232	0.145356	0.145813	0.145363	0.14445	0.144998	0.14627	0.147506	0.148259	0.148971	0.149184	0.149734	0.150835	0.151847	0.151994	0.152047	0.151589	0.152152	0.153794	0.155065	0.155635	0.157548	0.159969	0.163316	0.165363	0.166164	0.166908	0.168355	0.17074	0.172808	0.174884	0.17637
363	0.143503	0.142096	0.141652	0.141533	0.141085	0.140915	0.141394	0.141023	0.140456	0.140072	0.139914	0.140184	0.14061	0.140813	0.140348	0.140157	0.141387	0.144515	0.146724	0.147205	0.146353	0.145083	0.145411	0.146732	0.148165	0.149188	0.149844	0.150295	0.150778	0.15143	0.152062	0.152285	0.152721	0.152306	0.152953	0.154599	0.156107	0.15759	0.159321	0.161543	0.164767	0.166542	0.167423	0.167901	0.169462	0.172622	0.175028	0.177458	0.179167
364	0.145331	0.144235	0.143873	0.143632	0.14294	0.142448	0.142328	0.141459	0.140307	0.140343	0.14068	0.14147	0.142295	0.142538	0.141916	0.141272	0.141837	0.143932	0.145455	0.146006	0.145812	0.145154	0.145997	0.147185	0.148037	0.148877	0.149712	0.151044	0.151739	0.151922	0.152623	0.152911	0.153623	0.15355	0.154344	0.155871	0.157898	0.160811	0.162206	0.164012	0.166932	0.168939	0.170235	0.171188	0.17293	0.175774	0.177893	0.179938	0.181348
365	0.146646	0.145663	0.14511	0.144847	0.144419	0.144287	0.144117	0.14349	0.142506	0.142181	0.142283	0.142677	0.143364	0.143496	0.142879	0.141986	0.141898	0.143185	0.144321	0.14494	0.14507	0.14507	0.146703	0.147906	0.148349	0.14913	0.150573	0.15232	0.153176	0.153413	0.153887	0.154042	0.154576	0.154408	0.15526	0.1571	0.159363	0.16216	0.163302	0.164828	0.167734	0.170404	0.172445	0.173658	0.175382	0.177513	0.178755	0.179756	0.180296
366	0.146416	0.145695	0.145329	0.145384	0.145314	0.145378	0.14551	0.145238	0.144376	0.143083	0.142493	0.142677	0.143251	0.143491	0.142801	0.142016	0.141535	0.142251	0.143299	0.143915	0.144133	0.144628	0.146466	0.147981	0.148963	0.150487	0.152587	0.153874	0.154197	0.153965	0.15473	0.155205	0.155712	0.15562	0.156522	0.158074	0.159951	0.161937	0.163157	0.164914	0.168258	0.171109	0.173481	0.174616	0.176246	0.177976	0.178774	0.178643	0.178187
367	0.145993	0.145717	0.145671	0.145702	0.145491	0.145462	0.145827	0.145549	0.144725	0.143626	0.142928	0.14288	0.143468	0.14374	0.143123	0.142226	0.141446	0.14168	0.142415	0.143124	0.144064	0.145196	0.146627	0.14797	0.149258	0.151483	0.154003	0.15439	0.154093	0.153415	0.15389	0.155144	0.157369	0.158457	0.159807	0.160759	0.161737	0.162641	0.163809	0.165541	0.168667	0.171163	0.173672	0.175402	0.177534	0.179395	0.180245	0.179929	0.179477
368	0.147202	0.146643	0.14628	0.145673	0.144931	0.144833	0.14519	0.144645	0.143581	0.143237	0.142941	0.142879	0.143644	0.144099	0.143743	0.142932	0.142412	0.143042	0.143407	0.143802	0.144961	0.146162	0.146749	0.147518	0.148747	0.15109	0.153592	0.154094	0.154375	0.154622	0.154317	0.15554	0.15839	0.159772	0.161447	0.163291	0.164306	0.164254	0.165205	0.166157	0.167282	0.168827	0.171812	0.17455	0.177407	0.179685	0.181512	0.182468	0.183042
369	0.14953	0.148596	0.147799	0.146641	0.145551	0.145087	0.14479	0.144425	0.143622	0.142956	0.142533	0.142666	0.143616	0.144593	0.144525	0.144302	0.14423	0.144958	0.145487	0.145862	0.146166	0.146198	0.14599	0.146918	0.148736	0.150521	0.151706	0.152511	0.153628	0.155072	0.155915	0.157284	0.159455	0.160336	0.16166	0.163625	0.165161	0.165389	0.166093	0.166451	0.166112	0.167289	0.170272	0.172603	0.1752	0.177723	0.181035	0.183706	0.185343
370	0.151468	0.150423	0.149289	0.147497	0.146183	0.145623	0.145075	0.144794	0.144131	0.143036	0.142399	0.142582	0.143378	0.144311	0.14429	0.144231	0.144465	0.14548	0.146603	0.147327	0.147244	0.146717	0.146624	0.147805	0.149765	0.151047	0.151556	0.152047	0.153023	0.154412	0.156066	0.157651	0.159473	0.159961	0.16097	0.163215	0.16524	0.166324	0.167026	0.167547	0.167758	0.169562	0.172492	0.174412	0.176439	0.17805	0.180586	0.183418	0.185517
371	0.151856	0.150755	0.149556	0.147978	0.147029	0.146969	0.146689	0.145962	0.144654	0.143633	0.143128	0.143217	0.143554	0.143891	0.143661	0.143435	0.143829	0.144629	0.145253	0.14572	0.146455	0.146596	0.147317	0.148811	0.150628	0.15221	0.153352	0.15371	0.154316	0.155118	0.156691	0.157745	0.158582	0.158652	0.159788	0.162767	0.164728	0.165326	0.166554	0.168114	0.170553	0.173361	0.176377	0.178405	0.180053	0.18073	0.181739	0.183639	0.18551
372	0.152411	0.150867	0.149442	0.148314	0.147936	0.148266	0.147862	0.147182	0.146059	0.145378	0.145018	0.145091	0.145026	0.144845	0.144241	0.143876	0.143885	0.144601	0.144997	0.145126	0.146199	0.146987	0.147788	0.149297	0.150827	0.15249	0.153913	0.154942	0.155697	0.156238	0.157404	0.158245	0.158904	0.158911	0.160278	0.163006	0.164891	0.166125	0.167504	0.169477	0.172706	0.175551	0.178023	0.179253	0.180454	0.181789	0.183264	0.185281	0.187227
373	0.15404	0.152242	0.150676	0.149375	0.148666	0.148651	0.147716	0.147311	0.14678	0.146109	0.145433	0.145119	0.145531	0.14598	0.145898	0.145651	0.145114	0.145403	0.145686	0.145887	0.147065	0.148365	0.150012	0.151486	0.152242	0.153048	0.154022	0.155623	0.156793	0.15769	0.157971	0.158908	0.160395	0.160709	0.162345	0.165798	0.168256	0.170392	0.171113	0.172008	0.173598	0.175323	0.177323	0.178888	0.180435	0.182142	0.184316	0.186943	0.189309
374	0.155784	0.153824	0.152015	0.150653	0.149694	0.149274	0.148344	0.147894	0.147338	0.146583	0.145389	0.144011	0.144459	0.145434	0.146116	0.14641	0.146262	0.145947	0.145831	0.146046	0.147789	0.149963	0.15241	0.154076	0.154508	0.154452	0.154706	0.156234	0.157657	0.158884	0.159319	0.160597	0.162604	0.163261	0.165106	0.16912	0.172731	0.176157	0.176103	0.175826	0.176437	0.176957	0.177997	0.179554	0.181273	0.183202	0.185451	0.188245	0.1907
375	0.156229	0.154975	0.153708	0.152786	0.151895	0.150953	0.14995	0.149095	0.148304	0.147797	0.146834	0.145325	0.145211	0.14555	0.145662	0.146106	0.146863	0.147	0.147226	0.147455	0.149447	0.151913	0.153769	0.155252	0.155839	0.155887	0.156305	0.158351	0.160137	0.16161	0.162606	0.163387	0.163963	0.164175	0.165468	0.168553	0.172753	0.178279	0.178384	0.178451	0.180219	0.181003	0.181801	0.182538	0.18376	0.185686	0.1876	0.189851	0.191831
376	0.155197	0.15494	0.154644	0.154167	0.153498	0.152281	0.151063	0.15022	0.149546	0.149248	0.148727	0.147804	0.147637	0.147832	0.147724	0.147839	0.148528	0.149293	0.150144	0.150578	0.151845	0.153208	0.154151	0.155479	0.156488	0.157157	0.158016	0.160353	0.162171	0.16347	0.16385	0.163773	0.163505	0.163592	0.164544	0.167038	0.170123	0.174465	0.175631	0.17684	0.179216	0.180865	0.182016	0.183073	0.184658	0.186989	0.190272	0.193373	0.195247
377	0.155156	0.154259	0.1538	0.153325	0.152772	0.151976	0.151238	0.151256	0.151585	0.150719	0.149956	0.149255	0.149143	0.149567	0.149663	0.149614	0.149986	0.151025	0.152253	0.152754	0.153059	0.153961	0.154445	0.155446	0.156411	0.15685	0.157194	0.159087	0.160351	0.160976	0.161367	0.162361	0.163554	0.164009	0.16515	0.167745	0.169926	0.172197	0.174066	0.175932	0.177949	0.179893	0.180813	0.181747	0.183087	0.185331	0.189744	0.194156	0.197019
378	0.15524	0.15424	0.153916	0.153618	0.1529	0.151921	0.151238	0.15164	0.152798	0.151945	0.151512	0.151168	0.151043	0.151299	0.151205	0.15099	0.151146	0.152158	0.153657	0.154366	0.154203	0.154721	0.15472	0.15527	0.156212	0.156676	0.157027	0.15843	0.159236	0.159672	0.161276	0.163128	0.164461	0.164499	0.165576	0.168552	0.171027	0.173402	0.175018	0.176782	0.178896	0.181705	0.183307	0.18388	0.184321	0.185633	0.189306	0.193529	0.196842
379	0.155025	0.154605	0.154806	0.154766	0.153798	0.152317	0.1514	0.151556	0.152597	0.152561	0.152804	0.152797	0.152623	0.152467	0.151843	0.151278	0.151896	0.153467	0.155239	0.156014	0.156144	0.156592	0.156363	0.157177	0.158663	0.159826	0.16071	0.160694	0.160599	0.160349	0.162296	0.164026	0.16475	0.164452	0.165294	0.167657	0.170068	0.173152	0.174848	0.176763	0.178942	0.182149	0.184303	0.185207	0.186102	0.187698	0.191272	0.195278	0.197959
380	0.156501	0.155823	0.155889	0.155626	0.154436	0.153335	0.152858	0.152633	0.152891	0.152929	0.153082	0.153055	0.152665	0.152253	0.151683	0.151157	0.152127	0.154081	0.155971	0.156698	0.156745	0.157186	0.158462	0.160417	0.162171	0.163653	0.16477	0.164378	0.163957	0.16317	0.163901	0.164595	0.164796	0.164826	0.165754	0.167518	0.168792	0.170627	0.172786	0.175291	0.178184	0.181229	0.183487	0.184457	0.185834	0.18771	0.191111	0.194407	0.196299
381	0.159051	0.157949	0.157523	0.157261	0.156594	0.155958	0.154986	0.154284	0.153847	0.153524	0.153087	0.152289	0.151568	0.151281	0.151508	0.15157	0.152264	0.154279	0.156087	0.156727	0.156459	0.156819	0.159205	0.161468	0.162663	0.163991	0.165333	0.16637	0.16669	0.16642	0.166546	0.16637	0.166353	0.167023	0.168315	0.169515	0.170041	0.170917	0.172825	0.175136	0.178132	0.181079	0.18407	0.186248	0.188419	0.189905	0.191739	0.193572	0.194657
382	0.160005	0.159738	0.159316	0.158825	0.158227	0.157324	0.155529	0.154523	0.153637	0.153457	0.152766	0.151464	0.15086	0.150867	0.151259	0.15174	0.152615	0.154256	0.155694	0.156246	0.156488	0.157465	0.159971	0.161661	0.161999	0.162444	0.163265	0.165207	0.16625	0.166877	0.167865	0.16805	0.168184	0.168796	0.170138	0.171369	0.172304	0.17342	0.174763	0.176881	0.180313	0.182914	0.185534	0.18872	0.191593	0.193295	0.194081	0.194886	0.195384
383	0.162141	0.161507	0.16036	0.15889	0.157741	0.156684	0.155114	0.154066	0.153145	0.153166	0.152552	0.151315	0.151095	0.151564	0.151988	0.152793	0.153663	0.154305	0.15539	0.156047	0.156521	0.157615	0.159865	0.161123	0.161266	0.161621	0.162456	0.164231	0.165644	0.16698	0.16829	0.169031	0.169687	0.169946	0.171103	0.172859	0.1745	0.175902	0.177408	0.179418	0.181825	0.18333	0.184975	0.188127	0.191273	0.193779	0.194976	0.195675	0.196232
384	0.165	0.162585	0.160181	0.158358	0.157344	0.156918	0.156207	0.155543	0.154694	0.15409	0.15344	0.152214	0.151904	0.15236	0.152929	0.153912	0.154623	0.155146	0.156142	0.156674	0.15734	0.158724	0.159385	0.15999	0.160681	0.161729	0.162883	0.164171	0.165673	0.167243	0.168817	0.16975	0.17047	0.170769	0.171913	0.174066	0.17659	0.177982	0.179776	0.181446	0.182029	0.183062	0.185002	0.188058	0.191207	0.193608	0.19521	0.196646	0.197829
385	0.166688	0.163674	0.161022	0.159791	0.159411	0.159586	0.159212	0.158776	0.157869	0.156386	0.155138	0.153766	0.153154	0.153162	0.153472	0.154079	0.154895	0.156069	0.156963	0.157382	0.158066	0.159262	0.159404	0.160077	0.161243	0.16259	0.163572	0.164588	0.165815	0.16715	0.168661	0.169613	0.17051	0.171129	0.172584	0.17523	0.177571	0.178062	0.180032	0.181965	0.182938	0.184015	0.185745	0.18842	0.191149	0.193137	0.195935	0.198628	0.200506
386	0.167232	0.165	0.162802	0.161529	0.160968	0.161081	0.160882	0.160713	0.16009	0.158269	0.156288	0.154889	0.154309	0.154032	0.153594	0.153773	0.154926	0.156675	0.157492	0.157797	0.158332	0.159272	0.159835	0.1612	0.163073	0.165062	0.16642	0.166601	0.166798	0.166965	0.167975	0.169492	0.171484	0.172275	0.173734	0.175715	0.177106	0.177686	0.180066	0.182643	0.184892	0.186215	0.18757	0.190196	0.193329	0.195908	0.198656	0.201245	0.2029
387	0.167625	0.166257	0.164271	0.162457	0.161353	0.160837	0.160696	0.160459	0.159675	0.15812	0.156449	0.155702	0.155432	0.155102	0.154275	0.154271	0.155493	0.157896	0.15885	0.15906	0.159982	0.160879	0.162083	0.163914	0.165979	0.168078	0.169866	0.170031	0.169922	0.169611	0.170723	0.171608	0.172761	0.173401	0.174677	0.175812	0.176784	0.178397	0.181203	0.184508	0.18846	0.190119	0.191121	0.193518	0.197069	0.20027	0.202253	0.204166	0.205116
388	0.168087	0.166784	0.165272	0.164205	0.163157	0.162002	0.161372	0.160621	0.159461	0.158108	0.157236	0.157071	0.15675	0.156332	0.155583	0.155622	0.156656	0.158505	0.159024	0.159108	0.160466	0.161399	0.162962	0.164858	0.166654	0.168924	0.171378	0.172312	0.172801	0.173241	0.174342	0.174557	0.174803	0.175551	0.176958	0.178369	0.179423	0.181074	0.183659	0.186833	0.191328	0.192925	0.193331	0.19542	0.198634	0.201435	0.202814	0.20438	0.205291
389	0.166832	0.16538	0.164636	0.16483	0.163987	0.162919	0.162021	0.161056	0.160078	0.159382	0.158913	0.158607	0.158305	0.158146	0.157781	0.157719	0.15789	0.158603	0.158767	0.158958	0.160395	0.161717	0.163086	0.165079	0.167179	0.169792	0.172357	0.173223	0.174396	0.175949	0.176834	0.176757	0.176669	0.177668	0.179224	0.180984	0.182866	0.184528	0.185765	0.187536	0.190911	0.192955	0.194076	0.196139	0.198884	0.201457	0.202179	0.203364	0.204511
390	0.166816	0.165809	0.165116	0.165198	0.164294	0.163256	0.162006	0.16112	0.161117	0.161043	0.1608	0.160302	0.159989	0.159949	0.159753	0.159538	0.159212	0.159643	0.16001	0.160556	0.161836	0.162804	0.164017	0.166391	0.169041	0.171687	0.174148	0.174823	0.176146	0.177915	0.178832	0.178769	0.178524	0.179462	0.180654	0.181834	0.183722	0.185508	0.186301	0.187535	0.190032	0.192403	0.194335	0.196252	0.198248	0.200623	0.202657	0.204391	0.205697
391	0.16841	0.167587	0.166544	0.16604	0.165046	0.163856	0.162708	0.162124	0.162749	0.162673	0.162487	0.161714	0.160858	0.160306	0.159762	0.159724	0.160436	0.160895	0.161434	0.162175	0.163096	0.163334	0.16423	0.166368	0.169028	0.171731	0.174432	0.1753	0.176171	0.177081	0.178217	0.179274	0.17995	0.18109	0.182149	0.182883	0.184056	0.185713	0.186669	0.188008	0.190434	0.192794	0.194822	0.19691	0.198827	0.20073	0.203026	0.204861	0.20607
392	0.170214	0.168627	0.167038	0.166447	0.165855	0.165045	0.164221	0.163777	0.164042	0.163533	0.162591	0.161418	0.160411	0.159658	0.158769	0.158607	0.160074	0.161314	0.162413	0.163344	0.163906	0.163993	0.164909	0.166428	0.168376	0.170906	0.173669	0.174693	0.175293	0.175725	0.17745	0.179124	0.180295	0.181584	0.182921	0.184141	0.185042	0.18607	0.187343	0.188848	0.19099	0.193513	0.195749	0.198096	0.200201	0.202166	0.203857	0.205271	0.206436
393	0.171387	0.169975	0.168725	0.168127	0.167407	0.166568	0.166037	0.165644	0.165255	0.163604	0.161785	0.160813	0.160292	0.159929	0.159263	0.159016	0.160109	0.162048	0.163555	0.164474	0.165085	0.165599	0.166514	0.167546	0.168683	0.170521	0.172824	0.174496	0.175526	0.176286	0.1779	0.179543	0.180758	0.181706	0.183077	0.184989	0.186254	0.186703	0.187906	0.189193	0.190592	0.193072	0.195703	0.197974	0.200406	0.203294	0.205569	0.207498	0.209135
394	0.174032	0.173016	0.172109	0.170952	0.169308	0.16752	0.16716	0.166577	0.165241	0.163479	0.161692	0.160667	0.160733	0.160953	0.160888	0.161003	0.162069	0.164133	0.165805	0.166656	0.167418	0.168018	0.168615	0.169466	0.170433	0.171648	0.173017	0.174983	0.176201	0.177238	0.17792	0.179439	0.180968	0.181971	0.183271	0.185097	0.186759	0.186984	0.188293	0.189734	0.191704	0.193669	0.195823	0.198209	0.20136	0.204627	0.206717	0.208673	0.210396
395	0.174956	0.174137	0.17348	0.172388	0.170547	0.168325	0.167385	0.166707	0.165516	0.163929	0.162467	0.161596	0.162046	0.162541	0.162566	0.162694	0.163589	0.165506	0.166974	0.167674	0.168842	0.169592	0.169524	0.170306	0.171596	0.173129	0.174371	0.175544	0.176207	0.176973	0.178242	0.180354	0.182653	0.184172	0.185381	0.18607	0.187402	0.187841	0.189709	0.191753	0.194599	0.196174	0.197196	0.199088	0.201927	0.204884	0.206556	0.208125	0.20965
396	0.175309	0.173758	0.172843	0.172243	0.170951	0.169394	0.167831	0.166985	0.166211	0.164303	0.16271	0.162295	0.163197	0.164086	0.163752	0.163575	0.164248	0.165841	0.16693	0.16738	0.168709	0.169809	0.169957	0.170964	0.172307	0.17429	0.175893	0.176361	0.176697	0.177219	0.178772	0.181528	0.185064	0.187105	0.18819	0.187589	0.187648	0.1873	0.189317	0.191719	0.195177	0.197298	0.19883	0.200785	0.203474	0.206035	0.207188	0.208283	0.209496
397	0.1767	0.174123	0.172667	0.172456	0.171808	0.170939	0.169822	0.168931	0.167972	0.165878	0.16407	0.163236	0.163515	0.164229	0.16414	0.164763	0.166202	0.167457	0.168038	0.168081	0.168857	0.169759	0.171095	0.172737	0.1739	0.17537	0.176652	0.177135	0.177551	0.17805	0.178789	0.181141	0.185002	0.187363	0.188399	0.18748	0.186915	0.185886	0.188319	0.191227	0.195119	0.197613	0.200534	0.203216	0.206021	0.20789	0.208999	0.210157	0.211373
398	0.175149	0.17301	0.172101	0.172284	0.171949	0.171469	0.171365	0.171044	0.170642	0.168338	0.166335	0.165022	0.164812	0.165355	0.16592	0.167695	0.169795	0.169935	0.169303	0.169099	0.170031	0.170943	0.17298	0.174536	0.175271	0.176034	0.176775	0.177736	0.178122	0.178333	0.179585	0.181442	0.183669	0.185176	0.186076	0.186219	0.187046	0.18746	0.19012	0.192867	0.19537	0.197873	0.201565	0.204579	0.207232	0.208922	0.211074	0.213112	0.214446
399	0.175583	0.173646	0.172943	0.173094	0.172772	0.172145	0.171789	0.171042	0.170483	0.169318	0.167562	0.165746	0.166051	0.167095	0.1681	0.170031	0.171592	0.170762	0.169696	0.169924	0.171874	0.17328	0.175522	0.176657	0.177098	0.177759	0.178748	0.179668	0.179768	0.179569	0.181064	0.182496	0.18366	0.184118	0.185166	0.187142	0.18893	0.189817	0.192578	0.195013	0.196016	0.198412	0.202316	0.20551	0.207922	0.209212	0.211756	0.214072	0.215339
400	0.179886	0.177718	0.176242	0.175193	0.174247	0.173018	0.171406	0.169618	0.168685	0.168095	0.16682	0.165361	0.166547	0.168571	0.170196	0.172057	0.172144	0.171126	0.170495	0.170991	0.173436	0.175558	0.177296	0.177938	0.178221	0.178976	0.180709	0.181657	0.182239	0.182837	0.183079	0.18361	0.185284	0.186128	0.187502	0.189973	0.192309	0.193842	0.195981	0.197813	0.198704	0.200314	0.203325	0.206075	0.208179	0.209114	0.211481	0.21429	0.216182
401	0.18308	0.181523	0.179597	0.177436	0.175884	0.174565	0.172207	0.17	0.168386	0.167972	0.167286	0.166578	0.167822	0.169562	0.17056	0.171598	0.17135	0.171407	0.171669	0.172166	0.174386	0.176915	0.177564	0.177633	0.178077	0.179096	0.180876	0.182553	0.184248	0.18622	0.186405	0.186494	0.187809	0.188576	0.18977	0.192243	0.19501	0.197728	0.199355	0.200856	0.202194	0.203429	0.205532	0.207576	0.209551	0.210971	0.212808	0.215287	0.217085
402	0.18306	0.182129	0.180842	0.179192	0.177582	0.176317	0.174551	0.172835	0.170919	0.170673	0.170211	0.169489	0.169694	0.169907	0.169857	0.169999	0.170131	0.17111	0.172104	0.172777	0.175013	0.177844	0.177397	0.177025	0.177771	0.17924	0.180954	0.183064	0.184933	0.186857	0.188041	0.189016	0.19035	0.190842	0.191681	0.193873	0.196341	0.19921	0.201031	0.202821	0.204758	0.205339	0.20663	0.20797	0.210136	0.212863	0.214819	0.216761	0.218086
403	0.182777	0.181631	0.180326	0.179016	0.17765	0.176676	0.175377	0.174205	0.173265	0.173091	0.172529	0.171673	0.172039	0.172411	0.172328	0.172175	0.172373	0.173114	0.174201	0.175047	0.176696	0.178819	0.178163	0.177931	0.178712	0.180048	0.181431	0.183528	0.184786	0.185639	0.188123	0.190342	0.192221	0.192923	0.19393	0.196025	0.199034	0.202242	0.203506	0.204595	0.205755	0.205658	0.206793	0.208181	0.21061	0.213942	0.216862	0.219343	0.220616
404	0.183796	0.182696	0.181291	0.179671	0.178266	0.177415	0.1766	0.175888	0.175717	0.175643	0.174872	0.173733	0.174563	0.175566	0.175511	0.175022	0.175001	0.175715	0.17667	0.177488	0.178749	0.180109	0.179937	0.18035	0.181442	0.183186	0.18494	0.186517	0.187039	0.186979	0.189628	0.191795	0.192871	0.193284	0.194705	0.197919	0.201658	0.205175	0.20574	0.206155	0.206523	0.207103	0.209093	0.211469	0.214168	0.216577	0.21956	0.222395	0.22382
405	0.184004	0.183686	0.183159	0.181757	0.180257	0.179146	0.17873	0.178398	0.178029	0.17753	0.176738	0.175845	0.176821	0.177849	0.177395	0.176818	0.177276	0.177697	0.178066	0.178648	0.18058	0.182468	0.183521	0.184349	0.184993	0.186419	0.188416	0.189809	0.190715	0.191329	0.192842	0.193998	0.194971	0.195527	0.196974	0.199682	0.202413	0.204847	0.205496	0.206289	0.207486	0.20908	0.211403	0.214198	0.217423	0.219742	0.221783	0.224456	0.226117
406	0.184113	0.183703	0.183117	0.18204	0.180746	0.180022	0.179499	0.179326	0.178367	0.177214	0.176384	0.176274	0.177535	0.178714	0.178193	0.17822	0.179291	0.179561	0.179576	0.179961	0.18136	0.182547	0.184826	0.186248	0.186612	0.187534	0.18911	0.191012	0.193176	0.195622	0.196448	0.196312	0.197157	0.198262	0.199756	0.20133	0.203187	0.205255	0.206139	0.20704	0.208225	0.210447	0.213647	0.216825	0.219914	0.221682	0.223091	0.225371	0.227023
407	0.185106	0.183681	0.1825	0.181824	0.18078	0.180689	0.180746	0.18074	0.179479	0.178	0.176918	0.17665	0.177075	0.177589	0.177241	0.177479	0.178468	0.179914	0.180941	0.181378	0.181866	0.18213	0.183398	0.18496	0.186407	0.188501	0.190561	0.192748	0.19532	0.198425	0.198364	0.197194	0.197127	0.198047	0.199726	0.201682	0.203721	0.206575	0.207572	0.208502	0.209516	0.211921	0.21552	0.218739	0.220898	0.221367	0.223251	0.225521	0.227151
408	0.187962	0.186401	0.185224	0.184639	0.183537	0.183368	0.183547	0.18308	0.181273	0.180033	0.178918	0.177897	0.177125	0.176734	0.176053	0.17607	0.177273	0.179925	0.182018	0.182458	0.183378	0.184227	0.183612	0.184811	0.187121	0.190254	0.193007	0.195263	0.19736	0.19972	0.199328	0.198169	0.198062	0.198753	0.200709	0.203465	0.205126	0.206846	0.208468	0.209934	0.211333	0.213364	0.21602	0.217735	0.219188	0.220437	0.22311	0.225538	0.226986
409	0.191727	0.190573	0.189447	0.188518	0.18726	0.186502	0.185827	0.184992	0.183168	0.181839	0.180735	0.179712	0.178961	0.178497	0.177568	0.177196	0.177777	0.180064	0.18238	0.183081	0.184458	0.185837	0.184409	0.185381	0.18804	0.191957	0.195496	0.19755	0.199061	0.200735	0.200678	0.19993	0.199457	0.199752	0.201736	0.205786	0.208133	0.209436	0.210729	0.211601	0.212027	0.213507	0.216205	0.217697	0.219379	0.221547	0.22328	0.224708	0.225678
410	0.194638	0.192901	0.19153	0.190563	0.189501	0.188342	0.186726	0.185811	0.184406	0.182881	0.181797	0.180897	0.181221	0.181708	0.181331	0.180213	0.179371	0.18112	0.183809	0.184999	0.18603	0.187185	0.185733	0.186096	0.187855	0.192186	0.196907	0.199245	0.200465	0.201442	0.201628	0.20137	0.201309	0.201568	0.20321	0.206626	0.209285	0.210973	0.211935	0.212409	0.211883	0.212975	0.216144	0.218773	0.221235	0.22341	0.224568	0.225316	0.225921
411	0.19666	0.194415	0.192659	0.191329	0.19026	0.189166	0.188228	0.187202	0.185313	0.183164	0.181765	0.181458	0.182678	0.18385	0.18363	0.182506	0.181303	0.182844	0.185761	0.187258	0.188268	0.189148	0.188486	0.188933	0.190002	0.19404	0.198822	0.201323	0.202623	0.203529	0.203677	0.203209	0.20344	0.204055	0.205194	0.206745	0.208923	0.210984	0.211911	0.212696	0.212828	0.21385	0.216743	0.219528	0.222236	0.224505	0.226363	0.227574	0.228378
412	0.196819	0.194749	0.193181	0.191727	0.190505	0.189759	0.190198	0.189228	0.186813	0.184982	0.18367	0.183583	0.18454	0.185101	0.18427	0.183542	0.183667	0.184957	0.187329	0.188697	0.190025	0.190896	0.192553	0.19443	0.195791	0.198435	0.201593	0.20288	0.204051	0.205369	0.204902	0.204391	0.204742	0.205501	0.206677	0.208384	0.210807	0.213881	0.213796	0.213743	0.213821	0.215093	0.218205	0.22136	0.224143	0.226092	0.22808	0.229833	0.231093
413	0.198899	0.19658	0.195044	0.193832	0.192779	0.192033	0.1918	0.190329	0.187999	0.187642	0.187343	0.186953	0.186931	0.186715	0.186015	0.185354	0.185396	0.186421	0.187883	0.188957	0.190681	0.192183	0.195209	0.197595	0.198685	0.200154	0.202391	0.203315	0.204202	0.205039	0.204615	0.205161	0.206523	0.207381	0.208723	0.210813	0.212991	0.215553	0.21533	0.215269	0.215745	0.217432	0.220524	0.223479	0.225923	0.22751	0.229211	0.23105	0.232513
414	0.201656	0.200135	0.199353	0.199006	0.198365	0.196996	0.194408	0.191692	0.189437	0.189339	0.189512	0.189161	0.188652	0.18805	0.187325	0.186644	0.186761	0.187914	0.188933	0.189792	0.191174	0.192438	0.195142	0.197736	0.199405	0.201356	0.203598	0.204041	0.204362	0.204429	0.204621	0.205798	0.20765	0.208733	0.210191	0.212531	0.21502	0.218242	0.218392	0.218883	0.219999	0.220846	0.221932	0.223409	0.225018	0.226705	0.22847	0.230305	0.231516
415	0.204308	0.203467	0.20323	0.202987	0.202092	0.200368	0.196615	0.193623	0.19177	0.191311	0.190903	0.189795	0.189287	0.188716	0.187769	0.187512	0.189288	0.191124	0.19213	0.192701	0.193208	0.193267	0.195485	0.198028	0.199973	0.202156	0.204211	0.203933	0.203791	0.20359	0.203468	0.205136	0.208149	0.20981	0.211755	0.215011	0.217598	0.220033	0.220235	0.220612	0.221466	0.222186	0.222229	0.222927	0.224015	0.225531	0.22756	0.229666	0.230759
416	0.208372	0.206908	0.205655	0.204109	0.202504	0.201142	0.198199	0.195902	0.194357	0.194045	0.193578	0.192521	0.191942	0.19121	0.190088	0.190025	0.192234	0.19375	0.194611	0.195409	0.1959	0.195992	0.198152	0.199952	0.201084	0.202313	0.20363	0.203214	0.202946	0.20276	0.203948	0.20594	0.20874	0.210522	0.212634	0.216362	0.218602	0.219535	0.219678	0.219727	0.220339	0.222323	0.223943	0.224841	0.225973	0.227482	0.229571	0.231926	0.233348
417	0.210543	0.209182	0.207513	0.204974	0.202582	0.201326	0.200173	0.199095	0.19783	0.197549	0.196867	0.196192	0.196063	0.19541	0.193622	0.192706	0.194779	0.19549	0.195517	0.196258	0.197503	0.198739	0.201307	0.203014	0.204015	0.205068	0.206193	0.205894	0.205987	0.206514	0.208092	0.208855	0.209834	0.211301	0.213526	0.217363	0.219363	0.2203	0.220951	0.221271	0.221734	0.222926	0.22444	0.226354	0.22866	0.230699	0.232717	0.235162	0.236676
418	0.212701	0.211064	0.20964	0.208011	0.206218	0.205092	0.204226	0.203672	0.202557	0.201673	0.200423	0.19976	0.200267	0.200175	0.198263	0.196716	0.19784	0.198226	0.198256	0.199024	0.199908	0.201034	0.203843	0.205669	0.20676	0.20816	0.209775	0.21063	0.211422	0.212425	0.212289	0.212021	0.212597	0.213924	0.215884	0.218619	0.220014	0.220917	0.222374	0.223893	0.225437	0.225914	0.226616	0.228931	0.231596	0.233537	0.234581	0.236122	0.237011
419	0.214192	0.212485	0.211653	0.211487	0.210666	0.209801	0.208535	0.207479	0.205775	0.204015	0.202425	0.201976	0.202934	0.203514	0.202157	0.200537	0.200165	0.201251	0.202526	0.203684	0.20362	0.203409	0.204826	0.206329	0.207986	0.209961	0.211918	0.213766	0.214722	0.215103	0.214691	0.21452	0.21504	0.216256	0.217624	0.219456	0.220846	0.221783	0.223601	0.225812	0.228705	0.230133	0.231264	0.23294	0.234653	0.235856	0.236318	0.237355	0.237972
420	0.215544	0.214852	0.214033	0.213156	0.211732	0.21072	0.209991	0.209176	0.207851	0.205814	0.20384	0.202597	0.203611	0.204774	0.203716	0.202494	0.202823	0.204761	0.206461	0.207146	0.207021	0.206491	0.20636	0.207457	0.209335	0.211233	0.212681	0.215	0.216338	0.216778	0.216458	0.216203	0.216502	0.217386	0.218662	0.220995	0.222792	0.223493	0.225404	0.227588	0.230498	0.232337	0.233512	0.234698	0.235817	0.236836	0.237727	0.239306	0.24061
421	0.219098	0.218614	0.217154	0.215277	0.213342	0.212362	0.21232	0.212038	0.211291	0.209431	0.207249	0.205119	0.205597	0.206682	0.205625	0.204614	0.20559	0.207494	0.209282	0.209765	0.209727	0.209212	0.208564	0.209437	0.211025	0.212578	0.213518	0.215454	0.216789	0.217734	0.217941	0.217956	0.218521	0.218999	0.220382	0.223426	0.225445	0.226492	0.227985	0.229489	0.231029	0.232586	0.234111	0.235698	0.237012	0.238229	0.239527	0.241332	0.242716
422	0.224561	0.222742	0.22079	0.219201	0.217868	0.217083	0.216614	0.21599	0.215104	0.213733	0.211601	0.209333	0.20913	0.209431	0.20856	0.207669	0.208055	0.209674	0.211373	0.211893	0.211181	0.209655	0.208506	0.209714	0.212033	0.214424	0.215956	0.217325	0.218259	0.219182	0.219112	0.219412	0.220378	0.220967	0.222655	0.225772	0.227819	0.229619	0.230683	0.231517	0.232017	0.232761	0.234252	0.236366	0.238047	0.23921	0.240023	0.241124	0.241833
423	0.228945	0.22638	0.224731	0.224548	0.224233	0.222988	0.22019	0.218253	0.216904	0.215698	0.21373	0.211558	0.211211	0.211579	0.211625	0.211635	0.212045	0.212803	0.213366	0.213213	0.211792	0.209952	0.209939	0.212135	0.215029	0.217666	0.219629	0.220069	0.220678	0.221392	0.220333	0.220069	0.220199	0.220596	0.222303	0.225537	0.228011	0.230623	0.231905	0.233272	0.234549	0.23469	0.235534	0.237301	0.239244	0.240734	0.240563	0.24065	0.240738
424	0.231459	0.229786	0.228805	0.228988	0.228503	0.22653	0.223129	0.220747	0.219187	0.218088	0.216193	0.214034	0.213341	0.214052	0.215076	0.215893	0.21579	0.215594	0.215085	0.214449	0.213424	0.212489	0.214071	0.216704	0.21932	0.221545	0.223521	0.222509	0.222249	0.222464	0.222298	0.222041	0.22107	0.221067	0.222198	0.224939	0.227565	0.230538	0.232047	0.233887	0.23596	0.236546	0.237243	0.239094	0.241359	0.243468	0.243289	0.243329	0.243306
425	0.235504	0.234296	0.233327	0.233238	0.232517	0.230806	0.227782	0.225776	0.224713	0.224026	0.222377	0.220002	0.218271	0.217983	0.218633	0.219307	0.219211	0.218753	0.217839	0.216816	0.216463	0.217007	0.218899	0.221207	0.223031	0.22498	0.227258	0.226156	0.22504	0.224261	0.224783	0.225645	0.22554	0.225943	0.226653	0.228078	0.230288	0.232805	0.233924	0.235232	0.236837	0.238086	0.239145	0.241262	0.243133	0.244643	0.245459	0.246225	0.246582
426	0.241591	0.239944	0.238982	0.239325	0.239037	0.237931	0.235596	0.233381	0.230806	0.228942	0.226779	0.224577	0.223524	0.223193	0.223023	0.222437	0.221931	0.221501	0.220733	0.219749	0.219545	0.220802	0.222675	0.224468	0.225385	0.226719	0.228626	0.228223	0.227257	0.226356	0.227264	0.229384	0.230541	0.231056	0.231536	0.232163	0.23399	0.23612	0.236674	0.237366	0.238625	0.239373	0.240597	0.242235	0.243772	0.244748	0.245853	0.246891	0.247659
427	0.246529	0.245082	0.244265	0.244078	0.243702	0.242935	0.242116	0.240132	0.235971	0.232444	0.229505	0.227946	0.228246	0.22862	0.227989	0.226609	0.225368	0.224604	0.224073	0.223719	0.223355	0.223564	0.225073	0.225807	0.225791	0.227094	0.229009	0.229579	0.229655	0.229883	0.231202	0.23304	0.234525	0.235255	0.235414	0.234445	0.235411	0.237818	0.238225	0.238578	0.23955	0.240239	0.242402	0.243579	0.244577	0.24529	0.246477	0.2478	0.249223
428	0.249535	0.248826	0.248252	0.247464	0.246841	0.246497	0.246015	0.244969	0.241472	0.238078	0.235517	0.233891	0.233762	0.233606	0.232931	0.23138	0.230083	0.229352	0.229459	0.22969	0.229312	0.228741	0.228644	0.228124	0.22777	0.229138	0.231116	0.232397	0.233253	0.234117	0.235129	0.235874	0.236796	0.237291	0.237373	0.236221	0.236683	0.238924	0.239715	0.24035	0.241355	0.242566	0.245449	0.246367	0.246438	0.246343	0.247468	0.249224	0.251288
429	0.253948	0.253036	0.252489	0.251584	0.25086	0.250799	0.250422	0.24969	0.246782	0.243537	0.24069	0.238544	0.238212	0.238048	0.237271	0.235288	0.234114	0.234006	0.234488	0.234582	0.233788	0.233556	0.232717	0.232081	0.231997	0.232326	0.233093	0.234397	0.235382	0.236327	0.23732	0.238183	0.238863	0.238728	0.238906	0.239048	0.240041	0.241683	0.242435	0.242895	0.243389	0.24385	0.245886	0.246982	0.247296	0.247114	0.24909	0.251573	0.25373
430	0.260287	0.259151	0.258317	0.257098	0.256218	0.255848	0.255352	0.253976	0.25044	0.247263	0.244191	0.242196	0.24166	0.24135	0.240265	0.238545	0.237651	0.237262	0.236672	0.235978	0.235404	0.236075	0.235896	0.235698	0.235605	0.235084	0.235149	0.236045	0.236565	0.237089	0.238551	0.240175	0.240933	0.240939	0.241465	0.242758	0.244833	0.246755	0.246579	0.245904	0.245022	0.244372	0.244938	0.245748	0.246775	0.247732	0.251152	0.254328	0.256543
431	0.266824	0.266853	0.266209	0.264299	0.262919	0.261941	0.260992	0.258799	0.254589	0.251441	0.24867	0.247193	0.24632	0.245447	0.244	0.242258	0.24075	0.239577	0.238333	0.237711	0.23773	0.238326	0.238124	0.238074	0.238207	0.237844	0.238144	0.237609	0.236787	0.235884	0.237877	0.240539	0.242063	0.242818	0.243743	0.244976	0.247046	0.248978	0.248885	0.248493	0.248095	0.246454	0.245672	0.245979	0.247477	0.249663	0.252366	0.25479	0.25667
432	0.275551	0.2761	0.275434	0.273152	0.271989	0.270563	0.268726	0.265824	0.261679	0.257754	0.254123	0.251827	0.250254	0.248833	0.247182	0.245218	0.243695	0.242915	0.242323	0.24179	0.241556	0.241626	0.240447	0.240069	0.240363	0.24046	0.240834	0.239298	0.237671	0.236014	0.237975	0.24111	0.24351	0.24445	0.245179	0.24537	0.246916	0.248907	0.249381	0.249643	0.249728	0.2483	0.248181	0.249739	0.251737	0.253204	0.254512	0.255843	0.256703
433	0.288199	0.287137	0.285904	0.284296	0.283622	0.281598	0.277826	0.273892	0.269409	0.264769	0.260452	0.257466	0.254685	0.252285	0.250096	0.248314	0.247473	0.24644	0.245886	0.244932	0.244392	0.244449	0.242884	0.242737	0.243279	0.243496	0.243369	0.24193	0.240458	0.238768	0.239717	0.241704	0.243256	0.243194	0.24389	0.244753	0.24631	0.248224	0.248507	0.248987	0.249922	0.250101	0.251248	0.253385	0.2556	0.256524	0.256263	0.256129	0.255897
434	0.295267	0.295492	0.296012	0.296685	0.296121	0.293429	0.288372	0.283262	0.276972	0.271272	0.266706	0.264168	0.261661	0.259653	0.256981	0.254882	0.253756	0.251038	0.249483	0.248293	0.247614	0.247387	0.246327	0.24685	0.247124	0.24646	0.245625	0.244162	0.243119	0.241618	0.242143	0.242834	0.243246	0.242675	0.243496	0.24573	0.247419	0.248859	0.248687	0.248934	0.249983	0.251584	0.253505	0.255356	0.257108	0.257999	0.257424	0.256793	0.256557
435	0.298951	0.301132	0.303292	0.305282	0.304816	0.302285	0.298107	0.293354	0.286125	0.279555	0.274011	0.270707	0.268203	0.266648	0.26478	0.262682	0.259895	0.255563	0.253149	0.251892	0.251113	0.25068	0.249989	0.250501	0.250695	0.250064	0.249217	0.247414	0.246164	0.244718	0.245397	0.246641	0.248094	0.248024	0.248593	0.250233	0.252007	0.254103	0.253504	0.253117	0.253352	0.254858	0.256456	0.257654	0.258423	0.258423	0.259276	0.260026	0.260453
436	0.30975	0.309604	0.309147	0.30827	0.306943	0.3052	0.302631	0.299605	0.294093	0.288218	0.282719	0.277982	0.273948	0.271316	0.270012	0.268092	0.264593	0.259485	0.255924	0.254503	0.253868	0.253266	0.253372	0.253752	0.254348	0.25457	0.254828	0.253336	0.25127	0.248799	0.248604	0.250814	0.25367	0.253908	0.2543	0.255315	0.257125	0.25932	0.258898	0.258448	0.258634	0.259169	0.260191	0.261255	0.261794	0.261137	0.262356	0.26337	0.263622
437	0.320553	0.319172	0.316582	0.313018	0.310569	0.308691	0.306197	0.303076	0.297924	0.292687	0.288504	0.28503	0.2813	0.278282	0.275522	0.272743	0.269762	0.264406	0.259751	0.258127	0.25771	0.256726	0.257759	0.258002	0.258311	0.258226	0.258669	0.257931	0.256225	0.253855	0.252241	0.25335	0.255258	0.255267	0.256188	0.258742	0.260685	0.262608	0.262452	0.261889	0.261642	0.26117	0.262071	0.263591	0.264889	0.264944	0.265452	0.265918	0.266092
438	0.327318	0.326789	0.324357	0.320449	0.317643	0.315201	0.312989	0.308439	0.300786	0.294907	0.291206	0.28991	0.287874	0.285304	0.28129	0.277035	0.273313	0.26806	0.263221	0.261329	0.26125	0.260825	0.261528	0.261082	0.260176	0.25982	0.260143	0.2607	0.260748	0.260298	0.257458	0.256178	0.256446	0.256367	0.257653	0.26102	0.262582	0.264226	0.263865	0.263291	0.263296	0.262941	0.263996	0.265357	0.266683	0.267243	0.267436	0.267429	0.267226
439	0.332303	0.331182	0.329377	0.327282	0.325686	0.323766	0.322056	0.31746	0.309435	0.302669	0.298427	0.296923	0.294598	0.291601	0.287118	0.282402	0.279007	0.274936	0.270807	0.268626	0.267638	0.266837	0.265621	0.263681	0.261759	0.261274	0.261479	0.263143	0.264617	0.265804	0.263702	0.2611	0.259865	0.25933	0.260052	0.262276	0.263517	0.264981	0.264402	0.263751	0.264011	0.264564	0.265573	0.266176	0.266733	0.267306	0.268155	0.267858	0.26734
440	0.334317	0.332022	0.331006	0.33111	0.330527	0.328775	0.326836	0.323346	0.317545	0.311223	0.306534	0.30354	0.30015	0.296725	0.292515	0.288541	0.286196	0.284077	0.281244	0.279172	0.276481	0.27368	0.271257	0.268915	0.267298	0.266407	0.265896	0.266777	0.267725	0.268637	0.26752	0.264998	0.26284	0.261486	0.261875	0.263989	0.265091	0.266018	0.265368	0.264439	0.264265	0.265078	0.265683	0.26575	0.26621	0.267269	0.267899	0.267697	0.267504
441	0.335447	0.333207	0.332546	0.332626	0.331596	0.32999	0.328105	0.324493	0.319202	0.313447	0.30889	0.305508	0.302084	0.299046	0.296059	0.292785	0.290049	0.288211	0.28527	0.283004	0.281299	0.279433	0.278018	0.276948	0.275923	0.274649	0.273277	0.272483	0.271752	0.271282	0.269832	0.267285	0.264528	0.262492	0.262478	0.264371	0.266104	0.267866	0.267334	0.266585	0.266243	0.26727	0.268462	0.268684	0.268726	0.268726	0.268325	0.268005	0.267995
442	0.33864	0.336996	0.336634	0.336946	0.336188	0.334763	0.331805	0.326825	0.321034	0.315792	0.311763	0.308985	0.305024	0.301251	0.297489	0.29401	0.291596	0.28926	0.285597	0.283035	0.28321	0.282849	0.284489	0.286033	0.286135	0.28449	0.282532	0.279625	0.276873	0.274685	0.271462	0.268402	0.265204	0.262725	0.262736	0.265171	0.267696	0.27046	0.270519	0.270448	0.27019	0.270325	0.270967	0.271518	0.271186	0.270017	0.270087	0.270513	0.270825
443	0.345887	0.343989	0.343231	0.342937	0.341823	0.339132	0.336029	0.331938	0.327125	0.323068	0.319366	0.315774	0.310646	0.30584	0.301371	0.297525	0.295213	0.292165	0.288067	0.285414	0.285295	0.284519	0.287363	0.290091	0.292259	0.291634	0.290463	0.286905	0.283093	0.279259	0.274165	0.271012	0.268189	0.266069	0.26622	0.269007	0.271366	0.273753	0.274337	0.274437	0.273775	0.272605	0.272242	0.272855	0.272884	0.271881	0.272295	0.273258	0.273675
444	0.352748	0.350309	0.348657	0.346986	0.345195	0.342138	0.339589	0.336597	0.332234	0.327765	0.323194	0.318549	0.313922	0.310057	0.306839	0.303185	0.299555	0.295126	0.290772	0.288263	0.287561	0.287503	0.289124	0.29002	0.291332	0.291448	0.291248	0.289522	0.286875	0.283612	0.278181	0.275087	0.272318	0.270645	0.270346	0.271875	0.274756	0.278577	0.278123	0.27721	0.275877	0.274354	0.274016	0.274251	0.274116	0.272689	0.271793	0.271702	0.272069
445	0.353795	0.352837	0.35137	0.349537	0.347779	0.345749	0.341892	0.338365	0.334145	0.32881	0.323282	0.318663	0.314961	0.312002	0.309205	0.306183	0.303084	0.300897	0.298801	0.29642	0.293659	0.291854	0.291162	0.290279	0.289634	0.28951	0.289385	0.288605	0.287224	0.285551	0.281298	0.2788	0.277253	0.276064	0.275682	0.276631	0.278829	0.282153	0.280742	0.279032	0.277051	0.275511	0.275586	0.275964	0.27572	0.274058	0.272662	0.271859	0.271824
446	0.353359	0.353034	0.3519	0.350139	0.348266	0.347287	0.344005	0.339988	0.334539	0.329177	0.32417	0.320444	0.318054	0.316127	0.313083	0.31101	0.31021	0.309923	0.309278	0.306534	0.302119	0.298002	0.294272	0.291997	0.29003	0.289644	0.289373	0.288855	0.288311	0.287939	0.286186	0.284352	0.28323	0.282144	0.281676	0.28222	0.282527	0.2832	0.281913	0.280437	0.278912	0.277745	0.278049	0.27743	0.277111	0.276627	0.275996	0.275089	0.27418
447	0.355855	0.354415	0.352908	0.351422	0.350051	0.349287	0.345985	0.341464	0.334864	0.330552	0.326872	0.323938	0.323054	0.322375	0.319637	0.317223	0.316321	0.315349	0.314283	0.311607	0.307447	0.303221	0.298374	0.294995	0.291754	0.291171	0.290772	0.290682	0.290593	0.290843	0.290409	0.288064	0.28504	0.283117	0.282621	0.283665	0.284142	0.284618	0.284012	0.282978	0.281779	0.280156	0.279709	0.278944	0.279123	0.279462	0.279143	0.27819	0.277102
448	0.36142	0.358564	0.355687	0.353014	0.351473	0.350505	0.34748	0.344356	0.339891	0.336663	0.333181	0.32991	0.328087	0.326559	0.324117	0.321838	0.320609	0.319216	0.317896	0.31555	0.312041	0.308903	0.304821	0.301353	0.298142	0.297512	0.296755	0.295779	0.294665	0.293675	0.292486	0.289759	0.286249	0.283712	0.282874	0.282948	0.284191	0.286975	0.286714	0.285821	0.284448	0.282543	0.281637	0.281779	0.282561	0.283084	0.283374	0.282835	0.281897
449	0.367243	0.363407	0.359231	0.35497	0.352845	0.351931	0.350471	0.348869	0.345804	0.342788	0.33929	0.335844	0.332474	0.329736	0.327393	0.32651	0.326806	0.325602	0.324773	0.322796	0.319286	0.316412	0.314445	0.311945	0.30893	0.306814	0.304571	0.302563	0.30066	0.298691	0.295943	0.292876	0.289471	0.286606	0.285191	0.283948	0.284371	0.286193	0.286777	0.287125	0.287549	0.286546	0.285775	0.285836	0.286184	0.286161	0.286921	0.286822	0.285815
450	0.370769	0.368233	0.365193	0.362088	0.360207	0.358647	0.356954	0.354774	0.350751	0.347896	0.345152	0.342507	0.339085	0.335979	0.333035	0.331541	0.331496	0.331558	0.332308	0.330856	0.326101	0.321388	0.320224	0.318723	0.316453	0.313169	0.309722	0.306218	0.303451	0.300939	0.297668	0.294599	0.291777	0.2891	0.287565	0.286391	0.285549	0.284265	0.285989	0.287471	0.289192	0.288845	0.287679	0.286654	0.286394	0.286976	0.287534	0.287479	0.286572
451	0.372733	0.370257	0.368037	0.367233	0.366876	0.365685	0.363977	0.360881	0.355322	0.351837	0.349148	0.347087	0.344474	0.34163	0.338466	0.335777	0.33455	0.335164	0.335911	0.334131	0.329751	0.325441	0.323248	0.321561	0.319805	0.317337	0.314311	0.308945	0.30443	0.300457	0.298073	0.295717	0.293377	0.291256	0.289658	0.288266	0.287173	0.285767	0.287079	0.287842	0.288311	0.288077	0.287313	0.286023	0.285856	0.287009	0.287658	0.287892	0.287145
452	0.373188	0.369755	0.367496	0.367971	0.368521	0.368261	0.366554	0.363472	0.357945	0.353758	0.350827	0.34928	0.346725	0.343839	0.340469	0.338264	0.338039	0.338056	0.337435	0.334832	0.331699	0.329468	0.327387	0.325787	0.323969	0.321365	0.318191	0.311891	0.30667	0.302246	0.300746	0.298875	0.295911	0.293934	0.292504	0.291856	0.291836	0.292123	0.292557	0.292342	0.291348	0.289885	0.289269	0.28951	0.289991	0.290009	0.290248	0.290577	0.289904
453	0.37299	0.370236	0.36907	0.369904	0.369643	0.368508	0.366527	0.364326	0.361007	0.357314	0.353539	0.351397	0.349121	0.346843	0.343896	0.342462	0.342165	0.340746	0.339098	0.336446	0.333627	0.331837	0.330262	0.328806	0.326444	0.323449	0.320109	0.315361	0.311746	0.309111	0.306999	0.304889	0.301991	0.299741	0.297956	0.296492	0.297384	0.29966	0.299176	0.298451	0.297161	0.294404	0.292682	0.293189	0.293444	0.292614	0.292156	0.292121	0.291472
454	0.370391	0.370612	0.371879	0.374111	0.374254	0.372213	0.368656	0.366166	0.364763	0.361796	0.35764	0.354436	0.353326	0.352811	0.350819	0.348923	0.347273	0.34546	0.343689	0.341339	0.33759	0.334599	0.331995	0.329765	0.327409	0.325071	0.322755	0.320673	0.318724	0.317023	0.314027	0.310681	0.307157	0.304345	0.302538	0.301177	0.302031	0.303514	0.302944	0.302312	0.301613	0.299128	0.297076	0.296626	0.295235	0.29273	0.292084	0.291758	0.291288
455	0.368114	0.370793	0.373847	0.376658	0.377038	0.374942	0.371323	0.368071	0.365685	0.363607	0.361171	0.358966	0.357894	0.357278	0.355297	0.353278	0.352044	0.350691	0.3489	0.346566	0.342776	0.339663	0.335742	0.332695	0.330675	0.328665	0.327256	0.326391	0.324298	0.321205	0.317466	0.313975	0.310864	0.308153	0.307262	0.307845	0.307317	0.30478	0.304994	0.304789	0.30449	0.302285	0.300426	0.299872	0.298373	0.295882	0.293688	0.292241	0.291527
456	0.371748	0.373425	0.375684	0.37802	0.378453	0.376998	0.374939	0.371324	0.366306	0.365522	0.364654	0.362965	0.360373	0.357807	0.355724	0.354806	0.354872	0.354902	0.354402	0.352377	0.348694	0.345237	0.340334	0.33689	0.334846	0.333933	0.333577	0.333004	0.33073	0.327424	0.323628	0.319772	0.315809	0.312526	0.311573	0.312652	0.31124	0.307502	0.307417	0.306923	0.30631	0.304089	0.301791	0.300604	0.299811	0.29959	0.297821	0.296121	0.294671
457	0.377961	0.376879	0.377289	0.380257	0.38238	0.382253	0.379506	0.376455	0.372662	0.371272	0.369416	0.366988	0.363781	0.360676	0.358227	0.356785	0.356509	0.35722	0.35727	0.355482	0.351879	0.348581	0.34451	0.341205	0.33851	0.338355	0.338639	0.338051	0.336152	0.333641	0.330646	0.325855	0.320268	0.315756	0.313868	0.314206	0.313265	0.310984	0.309938	0.308628	0.307087	0.304699	0.302115	0.300464	0.299354	0.299574	0.300303	0.30045	0.299443
458	0.380304	0.379522	0.379273	0.38161	0.384036	0.384265	0.382664	0.381003	0.378596	0.374726	0.371115	0.368978	0.367057	0.365549	0.36272	0.360684	0.360157	0.359335	0.3579	0.355942	0.353482	0.351874	0.349758	0.346825	0.343739	0.342202	0.341548	0.340605	0.338856	0.336441	0.333028	0.328764	0.323884	0.31952	0.31729	0.315999	0.314561	0.312203	0.310898	0.309328	0.307129	0.30486	0.303373	0.302868	0.302298	0.302104	0.302963	0.303658	0.302816
459	0.38187	0.381336	0.380788	0.382611	0.384438	0.384275	0.384551	0.382591	0.378612	0.374406	0.371071	0.369363	0.368464	0.36847	0.367506	0.366411	0.364605	0.361737	0.359	0.3569	0.35552	0.355584	0.356453	0.355374	0.352983	0.349128	0.346401	0.34452	0.342511	0.339999	0.335146	0.331196	0.326948	0.32337	0.321438	0.319078	0.316151	0.312389	0.311842	0.310914	0.309188	0.307273	0.306176	0.305901	0.305533	0.305009	0.305675	0.305869	0.304401
460	0.381487	0.380994	0.38071	0.382735	0.383846	0.38322	0.382618	0.379982	0.375972	0.372587	0.369825	0.368034	0.367792	0.368536	0.368739	0.368488	0.366592	0.362433	0.358988	0.356963	0.356514	0.358254	0.361287	0.361037	0.357886	0.353907	0.351016	0.34836	0.345556	0.342316	0.336603	0.332883	0.32989	0.327329	0.325768	0.322693	0.319168	0.315852	0.314655	0.313286	0.310832	0.309075	0.307673	0.306676	0.305465	0.304192	0.304629	0.304651	0.303268
461	0.382083	0.383155	0.383434	0.384662	0.384672	0.383206	0.382137	0.380187	0.376751	0.373125	0.370138	0.368437	0.368485	0.36937	0.368575	0.367953	0.36725	0.364629	0.362464	0.36048	0.35944	0.360882	0.36257	0.361667	0.358871	0.355753	0.35367	0.350449	0.347307	0.344078	0.338751	0.334962	0.331986	0.329456	0.327953	0.325251	0.322419	0.319956	0.318494	0.316696	0.31333	0.310759	0.308275	0.307101	0.305799	0.304483	0.303839	0.302981	0.301701
462	0.3878	0.388289	0.388063	0.388877	0.389042	0.387621	0.385928	0.384291	0.381949	0.378919	0.376069	0.374211	0.373723	0.37391	0.372693	0.370601	0.368211	0.367928	0.36766	0.365803	0.363676	0.363491	0.362661	0.360636	0.357705	0.355525	0.354399	0.351708	0.349217	0.346924	0.343718	0.339899	0.335266	0.331943	0.329987	0.328142	0.325884	0.322748	0.321562	0.319531	0.316342	0.313338	0.310645	0.309336	0.308147	0.306757	0.304817	0.302999	0.301709
463	0.393332	0.392579	0.39208	0.392902	0.393346	0.392205	0.388814	0.386425	0.384575	0.383249	0.381267	0.379149	0.377837	0.376839	0.375521	0.373761	0.371818	0.371811	0.371188	0.369178	0.367666	0.367442	0.363981	0.359643	0.354488	0.354029	0.354293	0.353333	0.351724	0.350029	0.348734	0.345327	0.340044	0.336655	0.334292	0.332209	0.331015	0.329129	0.326761	0.323471	0.319492	0.316088	0.31449	0.313579	0.312436	0.310935	0.308122	0.305604	0.303867
464	0.398972	0.396982	0.395491	0.394741	0.394335	0.39319	0.389834	0.386773	0.383708	0.38297	0.381511	0.379904	0.379285	0.378628	0.377384	0.375963	0.374947	0.375182	0.374482	0.372724	0.371066	0.370299	0.366451	0.362224	0.357717	0.357138	0.35709	0.357033	0.356043	0.354669	0.352821	0.349834	0.346156	0.34325	0.340235	0.336839	0.336777	0.337192	0.334016	0.329999	0.325822	0.321414	0.31924	0.318297	0.316769	0.314866	0.312842	0.310661	0.308569
465	0.401712	0.399799	0.397607	0.39526	0.393841	0.392634	0.391526	0.389126	0.385535	0.383605	0.38187	0.380678	0.381594	0.382233	0.380938	0.378002	0.375423	0.377147	0.378526	0.377926	0.375277	0.371992	0.369261	0.367137	0.364126	0.362818	0.362199	0.361564	0.360102	0.358253	0.355998	0.353138	0.349388	0.345926	0.342888	0.340121	0.340549	0.342003	0.338807	0.335249	0.332621	0.328461	0.325496	0.32238	0.319512	0.317064	0.315255	0.313474	0.311623
466	0.405802	0.402738	0.399859	0.398146	0.397745	0.397309	0.397137	0.395721	0.392834	0.389871	0.386808	0.383568	0.383666	0.38437	0.384592	0.382209	0.378624	0.380511	0.382748	0.382668	0.380059	0.376522	0.374085	0.373246	0.372232	0.370977	0.369882	0.366871	0.364014	0.361186	0.358059	0.354576	0.349696	0.345734	0.343348	0.342166	0.341888	0.34151	0.339985	0.337902	0.336234	0.331097	0.326574	0.322505	0.319921	0.318592	0.316992	0.316082	0.315118
467	0.41061	0.407314	0.404132	0.402077	0.401793	0.401285	0.401471	0.40088	0.399041	0.395461	0.391161	0.386923	0.385447	0.385098	0.385378	0.383994	0.381282	0.382889	0.384635	0.38446	0.382859	0.381283	0.378829	0.378049	0.378793	0.377456	0.375782	0.371003	0.366942	0.363031	0.358658	0.354995	0.350947	0.347351	0.345484	0.34494	0.343542	0.340936	0.339966	0.337905	0.334723	0.328183	0.323196	0.320811	0.320246	0.320679	0.319864	0.319805	0.318841
468	0.411327	0.410572	0.408384	0.405217	0.403377	0.401616	0.401757	0.400724	0.397988	0.393771	0.389756	0.387537	0.387148	0.38699	0.385874	0.384008	0.382718	0.383637	0.38341	0.382477	0.382828	0.383792	0.383538	0.382285	0.380399	0.378317	0.376266	0.371493	0.367281	0.363093	0.358595	0.354801	0.351478	0.347825	0.346089	0.346076	0.345995	0.34626	0.343047	0.339189	0.334248	0.328249	0.324322	0.322745	0.322242	0.321995	0.320787	0.319671	0.31747
469	0.411345	0.409026	0.406402	0.403799	0.4022	0.401132	0.40319	0.402568	0.398748	0.393397	0.388883	0.387052	0.386847	0.386541	0.384945	0.383494	0.383971	0.385077	0.384063	0.382423	0.382804	0.384287	0.386592	0.386195	0.383012	0.379886	0.377423	0.372952	0.369574	0.366557	0.360709	0.355896	0.353554	0.350149	0.347607	0.346274	0.346861	0.349131	0.344673	0.340346	0.335907	0.332367	0.330244	0.328834	0.327045	0.324516	0.320873	0.317238	0.314086
470	0.408416	0.406435	0.404559	0.402716	0.402032	0.401536	0.403727	0.404061	0.401954	0.39623	0.391007	0.388142	0.385823	0.384143	0.382282	0.38212	0.383951	0.387112	0.38859	0.387516	0.386633	0.387227	0.389304	0.3891	0.386259	0.383079	0.380869	0.376786	0.373521	0.370595	0.366208	0.361874	0.359655	0.356666	0.353443	0.35074	0.349694	0.348844	0.344769	0.341676	0.339467	0.337917	0.33672	0.335289	0.333068	0.329843	0.325317	0.320993	0.317389
471	0.407588	0.408275	0.408008	0.406158	0.405183	0.403931	0.402281	0.400867	0.399036	0.394883	0.390957	0.387897	0.385611	0.38469	0.384383	0.385586	0.387338	0.389425	0.39112	0.390495	0.390304	0.391592	0.392496	0.391726	0.389351	0.386886	0.38508	0.380425	0.376594	0.37299	0.370616	0.366601	0.362595	0.359581	0.356817	0.3545	0.35211	0.349156	0.345883	0.343892	0.343216	0.3431	0.342384	0.341229	0.339702	0.337411	0.333689	0.329831	0.325739
472	0.409523	0.409154	0.408807	0.407784	0.407076	0.40659	0.403612	0.400199	0.396308	0.392691	0.389481	0.386298	0.38514	0.38525	0.385712	0.387284	0.389057	0.388276	0.38779	0.387112	0.388198	0.389811	0.392693	0.393404	0.391746	0.389253	0.387253	0.383093	0.379737	0.376379	0.373042	0.369043	0.365294	0.362661	0.360066	0.356283	0.353047	0.350962	0.348165	0.346435	0.345915	0.34668	0.346827	0.345653	0.344147	0.342359	0.338682	0.334768	0.330686
473	0.40757	0.407889	0.408234	0.408301	0.408134	0.408557	0.406336	0.402591	0.397076	0.393036	0.389403	0.386367	0.385497	0.385236	0.384696	0.384068	0.383593	0.38349	0.383399	0.38328	0.385121	0.386817	0.390005	0.391017	0.389998	0.388344	0.387449	0.38582	0.383232	0.37974	0.37472	0.371542	0.369968	0.367904	0.365327	0.360831	0.357735	0.356374	0.353672	0.351416	0.350046	0.350036	0.349458	0.347487	0.345464	0.343932	0.340456	0.337082	0.333661
474	0.408612	0.408854	0.408664	0.408155	0.40771	0.408016	0.406859	0.404571	0.399311	0.395651	0.392381	0.39024	0.389448	0.388335	0.38656	0.382333	0.377655	0.377955	0.378183	0.378465	0.381486	0.384373	0.386603	0.387911	0.388585	0.388798	0.389922	0.389454	0.386654	0.382395	0.376286	0.373464	0.372865	0.370823	0.369003	0.366434	0.363922	0.361787	0.358433	0.354747	0.35126	0.350254	0.349672	0.347878	0.345906	0.344404	0.341252	0.338501	0.335983
475	0.414577	0.412066	0.409202	0.407259	0.406811	0.407734	0.40678	0.405183	0.401143	0.397352	0.394044	0.391711	0.391025	0.389511	0.387272	0.382542	0.377857	0.377749	0.377803	0.378168	0.380597	0.38286	0.386074	0.388841	0.390857	0.391792	0.393517	0.393471	0.391049	0.387052	0.380371	0.376448	0.374933	0.373215	0.372215	0.370454	0.368194	0.365986	0.361489	0.356557	0.351338	0.348389	0.347376	0.346299	0.345002	0.343957	0.341366	0.339238	0.337077
476	0.418049	0.414659	0.410678	0.407847	0.407105	0.407725	0.406662	0.404807	0.401164	0.396741	0.393055	0.390554	0.390298	0.389153	0.386733	0.384063	0.383067	0.384235	0.385322	0.385343	0.385559	0.385848	0.387944	0.390755	0.394101	0.394765	0.395485	0.393678	0.39073	0.387037	0.381354	0.377032	0.373981	0.37243	0.371898	0.370894	0.368748	0.36642	0.362548	0.358139	0.353149	0.349833	0.348596	0.348307	0.347772	0.346389	0.342941	0.340082	0.336992
477	0.417083	0.414332	0.41112	0.409218	0.408306	0.407958	0.406585	0.404719	0.401261	0.396633	0.392717	0.390226	0.39022	0.389496	0.387243	0.386113	0.388086	0.390075	0.391769	0.391596	0.390156	0.388932	0.39055	0.39297	0.395978	0.396223	0.395896	0.391657	0.387617	0.383708	0.380453	0.378086	0.375395	0.373001	0.371826	0.37056	0.367794	0.364531	0.362777	0.360363	0.356851	0.35501	0.354463	0.354319	0.352779	0.348461	0.343938	0.340292	0.3372
478	0.415055	0.413265	0.411234	0.410049	0.408499	0.407257	0.404732	0.402489	0.399681	0.395385	0.391807	0.389798	0.389866	0.389336	0.386892	0.386378	0.390253	0.392776	0.395102	0.395442	0.393298	0.39111	0.392189	0.393708	0.39574	0.395402	0.394299	0.390849	0.38829	0.386137	0.382495	0.379927	0.377735	0.375392	0.373869	0.372449	0.369818	0.367235	0.365216	0.362945	0.35997	0.357771	0.356335	0.355589	0.354365	0.350902	0.34697	0.343751	0.340542
479	0.412583	0.411632	0.41098	0.410677	0.409116	0.407597	0.40543	0.403141	0.400241	0.397202	0.394914	0.393956	0.393489	0.39312	0.390999	0.390276	0.392546	0.393062	0.393215	0.392861	0.392062	0.391843	0.39312	0.394537	0.396562	0.395754	0.394073	0.391083	0.389508	0.388581	0.38424	0.380213	0.376298	0.374347	0.373063	0.372899	0.372009	0.371308	0.368245	0.365017	0.361811	0.358491	0.356069	0.354718	0.354448	0.35359	0.351211	0.348911	0.345483
480	0.415011	0.411063	0.408743	0.409134	0.409142	0.409614	0.410787	0.410234	0.407883	0.404511	0.401631	0.399619	0.397948	0.397871	0.398081	0.397128	0.394675	0.392977	0.390855	0.389757	0.390363	0.392434	0.395314	0.397136	0.397737	0.397419	0.396942	0.395222	0.39368	0.391892	0.386032	0.381302	0.377002	0.375109	0.37358	0.372766	0.371884	0.370508	0.368676	0.366552	0.364894	0.361656	0.3593	0.357001	0.355897	0.355337	0.354634	0.353105	0.349603
481	0.415292	0.409982	0.406494	0.407204	0.408563	0.410699	0.412978	0.413741	0.412768	0.409787	0.406751	0.403902	0.401552	0.400578	0.400861	0.399462	0.39568	0.393339	0.391263	0.390346	0.390794	0.393285	0.396164	0.39709	0.395537	0.395832	0.397087	0.39741	0.396112	0.393926	0.38814	0.38432	0.381315	0.379806	0.378341	0.377245	0.375695	0.373266	0.37251	0.371302	0.370488	0.367286	0.365025	0.362498	0.360883	0.360243	0.358554	0.355999	0.352194
482	0.409997	0.407766	0.406383	0.40785	0.409344	0.410728	0.410789	0.410692	0.409276	0.408032	0.406481	0.405055	0.40365	0.402061	0.400041	0.398119	0.39688	0.394603	0.3925	0.391499	0.391817	0.393786	0.395971	0.396623	0.395249	0.396334	0.398326	0.397713	0.395812	0.393551	0.389921	0.387297	0.385428	0.383397	0.381902	0.380894	0.379577	0.37822	0.376471	0.374376	0.37258	0.37075	0.370111	0.368622	0.366775	0.364931	0.361115	0.357504	0.354575
483	0.409026	0.408412	0.407889	0.408655	0.408951	0.408674	0.407564	0.40752	0.406203	0.404788	0.403369	0.403103	0.402101	0.400379	0.397559	0.396385	0.397131	0.395868	0.394453	0.393442	0.39381	0.395135	0.396943	0.398274	0.398946	0.400478	0.401914	0.39959	0.397662	0.395703	0.392191	0.389507	0.388202	0.384968	0.382419	0.38016	0.379235	0.378656	0.376706	0.374431	0.372982	0.371759	0.371299	0.370215	0.368578	0.366261	0.361982	0.357838	0.354827
484	0.409214	0.409224	0.40893	0.408824	0.407819	0.406837	0.406225	0.406681	0.405834	0.403952	0.402188	0.40074	0.398621	0.396698	0.395432	0.395418	0.396015	0.395413	0.39507	0.394424	0.3946	0.395328	0.396838	0.398132	0.399348	0.400465	0.401086	0.398838	0.3975	0.396406	0.393678	0.391374	0.388805	0.385045	0.38225	0.381119	0.381033	0.380221	0.37942	0.377981	0.377331	0.374794	0.372078	0.370762	0.369392	0.367403	0.36337	0.359189	0.355205
485	0.408608	0.408858	0.408851	0.408633	0.407249	0.405672	0.404957	0.404668	0.403355	0.401976	0.400637	0.398663	0.397412	0.396465	0.396049	0.39567	0.395259	0.393792	0.392671	0.391954	0.392957	0.394443	0.393905	0.394173	0.395695	0.396429	0.39714	0.396022	0.394715	0.393269	0.391772	0.390708	0.389323	0.386567	0.384765	0.38526	0.385099	0.382983	0.382169	0.380706	0.380095	0.377531	0.374253	0.372208	0.36997	0.367054	0.362778	0.358876	0.354814
486	0.406536	0.407116	0.407607	0.408007	0.407115	0.405106	0.404152	0.403509	0.401982	0.400786	0.398841	0.39693	0.397619	0.397599	0.396152	0.394466	0.393801	0.392403	0.391118	0.390632	0.392435	0.394694	0.393336	0.392577	0.39312	0.393625	0.394595	0.394919	0.39464	0.39394	0.391894	0.390833	0.391589	0.389225	0.387393	0.386859	0.385949	0.383797	0.384084	0.383707	0.384425	0.380445	0.375127	0.372217	0.369434	0.366248	0.361867	0.357653	0.353741
487	0.405655	0.406728	0.408308	0.409188	0.408118	0.405916	0.406073	0.405839	0.40411	0.400717	0.396764	0.394713	0.395993	0.396642	0.394527	0.392318	0.392185	0.39276	0.393281	0.393597	0.394896	0.395761	0.394645	0.393769	0.39342	0.393659	0.393789	0.39437	0.394723	0.39507	0.393618	0.39234	0.392571	0.390169	0.388194	0.387639	0.386447	0.384335	0.386293	0.387678	0.39019	0.385937	0.379993	0.37664	0.373011	0.369343	0.366024	0.362905	0.359549
488	0.408103	0.409208	0.41104	0.411341	0.409803	0.407343	0.407083	0.406338	0.404468	0.400048	0.396194	0.394826	0.396787	0.399067	0.397996	0.395852	0.394605	0.395934	0.3973	0.397721	0.39685	0.395003	0.39308	0.392788	0.393903	0.394638	0.394883	0.39548	0.395237	0.394887	0.394123	0.392539	0.391765	0.389843	0.388496	0.388659	0.387681	0.385434	0.386191	0.387479	0.391525	0.391009	0.389155	0.384663	0.379537	0.374877	0.373012	0.371953	0.369697
489	0.409091	0.409352	0.410312	0.410761	0.410096	0.40877	0.408121	0.406728	0.404563	0.401021	0.398025	0.39624	0.398027	0.400596	0.400734	0.399526	0.398583	0.400571	0.402012	0.40196	0.399011	0.395438	0.394554	0.395163	0.396907	0.398085	0.398406	0.397693	0.396575	0.395244	0.39421	0.391059	0.38807	0.386018	0.385871	0.387441	0.38769	0.386963	0.38598	0.386514	0.391791	0.394009	0.39449	0.388786	0.383386	0.379946	0.379287	0.379336	0.377962
490	0.407382	0.407088	0.407317	0.408444	0.40845	0.408175	0.409294	0.408278	0.405744	0.402878	0.400172	0.398207	0.39906	0.400854	0.401614	0.400671	0.399866	0.401841	0.403125	0.403032	0.399827	0.396117	0.395822	0.396206	0.397014	0.397647	0.3972	0.395502	0.394362	0.39315	0.392421	0.38885	0.385029	0.382779	0.3834	0.386033	0.387068	0.387499	0.385879	0.385163	0.388259	0.390582	0.391025	0.386479	0.382357	0.380563	0.380838	0.38139	0.380773
491	0.408917	0.408494	0.407624	0.408279	0.407959	0.407659	0.408241	0.407385	0.40507	0.402133	0.399592	0.397944	0.399697	0.402249	0.402783	0.401858	0.401422	0.401705	0.401707	0.401533	0.39862	0.394669	0.3945	0.394743	0.395646	0.395286	0.394625	0.393805	0.39338	0.393094	0.392018	0.389228	0.386379	0.384492	0.385034	0.387216	0.387029	0.385674	0.384342	0.383012	0.383437	0.383591	0.383011	0.380763	0.379052	0.378605	0.379985	0.381256	0.381029
492	0.416326	0.413967	0.411546	0.411392	0.410631	0.40999	0.408761	0.407326	0.404306	0.400534	0.397215	0.394559	0.396251	0.398628	0.398415	0.398241	0.399322	0.398787	0.397616	0.396862	0.395392	0.393559	0.393234	0.393216	0.394563	0.394128	0.393499	0.392426	0.391339	0.390323	0.390218	0.389533	0.388193	0.386113	0.386178	0.38882	0.38953	0.388232	0.386442	0.383978	0.382179	0.380279	0.378888	0.377549	0.377962	0.379229	0.381517	0.383314	0.383436
493	0.433923	0.426651	0.420296	0.416577	0.414888	0.413231	0.40981	0.407088	0.403181	0.398499	0.3939	0.38998	0.391061	0.39318	0.393335	0.393189	0.393284	0.393393	0.392464	0.391556	0.392199	0.393368	0.391995	0.391099	0.391679	0.392726	0.393051	0.390962	0.389123	0.387722	0.388751	0.388427	0.386801	0.384805	0.384634	0.387374	0.389825	0.39054	0.388559	0.385798	0.383547	0.381477	0.379474	0.378238	0.379701	0.382454	0.386597	0.389376	0.389296
494	0.43805	0.430123	0.423041	0.417768	0.415417	0.412674	0.40879	0.405579	0.401363	0.396096	0.390729	0.386437	0.387538	0.390119	0.391191	0.391031	0.389412	0.390596	0.391263	0.390947	0.391588	0.392422	0.391084	0.390901	0.391627	0.393399	0.394771	0.393433	0.392388	0.391668	0.391244	0.389037	0.386039	0.38478	0.38493	0.387051	0.389176	0.390357	0.388427	0.385954	0.38419	0.383133	0.381991	0.381456	0.382595	0.384287	0.386549	0.388255	0.387557
495	0.416518	0.415396	0.414084	0.412278	0.410161	0.407257	0.405336	0.403422	0.400211	0.395401	0.390415	0.386697	0.387385	0.390014	0.391784	0.391952	0.389163	0.388408	0.388285	0.388117	0.388551	0.388682	0.389625	0.39094	0.392192	0.393671	0.395005	0.395399	0.395599	0.395514	0.393845	0.391301	0.389039	0.387636	0.38751	0.389049	0.390793	0.392088	0.389732	0.386897	0.384877	0.384995	0.385526	0.385204	0.384764	0.384046	0.38202	0.381012	0.380135
496	0.407253	0.409579	0.410528	0.410101	0.408197	0.40628	0.407394	0.406403	0.403065	0.396168	0.390293	0.387207	0.388139	0.390835	0.392749	0.393615	0.391822	0.387988	0.384722	0.383803	0.385779	0.387487	0.390367	0.392106	0.393599	0.394162	0.394449	0.395019	0.395834	0.396755	0.396044	0.394299	0.39402	0.39272	0.391911	0.391066	0.39115	0.391337	0.389075	0.386529	0.385002	0.385022	0.385526	0.385139	0.384177	0.382376	0.378658	0.376299	0.374268
497	0.412048	0.413351	0.413794	0.413964	0.412469	0.411982	0.417857	0.417283	0.411596	0.400232	0.390749	0.386691	0.387842	0.389988	0.391087	0.391798	0.392019	0.389695	0.387365	0.386439	0.388276	0.390447	0.392242	0.393423	0.395908	0.396106	0.395894	0.394781	0.395119	0.396637	0.396589	0.393926	0.392864	0.39092	0.390159	0.390204	0.390483	0.390791	0.387179	0.383549	0.381157	0.380749	0.381498	0.381335	0.380838	0.378501	0.375594	0.373753	0.370864
498	0.413284	0.414405	0.415478	0.415616	0.414031	0.413763	0.421301	0.422612	0.419065	0.407066	0.396676	0.391559	0.391355	0.391703	0.391546	0.391992	0.393937	0.394244	0.394508	0.393713	0.392834	0.393293	0.394584	0.395804	0.398386	0.399519	0.400476	0.398108	0.396963	0.397197	0.394916	0.390097	0.386213	0.383516	0.383205	0.386182	0.38876	0.390834	0.38651	0.382418	0.3795	0.378753	0.379108	0.378433	0.377265	0.37434	0.372937	0.372382	0.370414
499	0.415441	0.41641	0.416873	0.414936	0.412631	0.412255	0.419653	0.423295	0.423607	0.413426	0.404501	0.399332	0.397621	0.396646	0.396018	0.395498	0.395954	0.396186	0.39641	0.395538	0.393711	0.393122	0.395624	0.398047	0.400545	0.402644	0.405019	0.403705	0.401236	0.398526	0.392632	0.387187	0.383875	0.381621	0.381921	0.385444	0.387306	0.388232	0.385378	0.382808	0.381168	0.380374	0.379515	0.378086	0.375862	0.372435	0.370258	0.369347	0.368045
500	0.420227	0.419122	0.418644	0.41766	0.415991	0.416113	0.423966	0.428363	0.429055	0.41934	0.411085	0.407482	0.405403	0.403751	0.402298	0.399711	0.397345	0.39529	0.393427	0.39263	0.392281	0.392375	0.394478	0.39663	0.398887	0.400561	0.402752	0.403172	0.401039	0.397419	0.392384	0.387638	0.384469	0.38233	0.382234	0.383696	0.383131	0.381334	0.380624	0.380248	0.380886	0.380372	0.379153	0.37811	0.376917	0.374772	0.370936	0.369008	0.367839
501	0.423663	0.420231	0.419202	0.420288	0.419447	0.418866	0.423466	0.425599	0.424795	0.41825	0.412274	0.409923	0.408806	0.408384	0.407588	0.403955	0.399339	0.396297	0.3936	0.393094	0.392315	0.391431	0.392646	0.394187	0.395628	0.396017	0.396521	0.39679	0.395567	0.393039	0.391645	0.389028	0.386078	0.384343	0.383101	0.381225	0.379863	0.379102	0.377615	0.376801	0.377526	0.378167	0.378607	0.378798	0.378474	0.37652	0.37225	0.370358	0.369273
502	0.42575	0.422498	0.420746	0.420818	0.420032	0.418163	0.416911	0.415795	0.413701	0.410208	0.407204	0.406236	0.407072	0.408937	0.408844	0.404745	0.398468	0.397399	0.395989	0.395477	0.392957	0.390327	0.390938	0.393078	0.395368	0.396158	0.395894	0.393915	0.392318	0.390524	0.389567	0.388513	0.388108	0.387267	0.38552	0.382519	0.381405	0.382166	0.379267	0.377102	0.376229	0.377482	0.379168	0.379451	0.378301	0.375295	0.372304	0.37097	0.369461
503	0.426489	0.424479	0.422687	0.421893	0.42134	0.419543	0.416021	0.414383	0.412097	0.409422	0.408873	0.411116	0.411774	0.412088	0.408627	0.404054	0.400002	0.399606	0.398634	0.397693	0.394568	0.392766	0.393074	0.394558	0.395645	0.397015	0.397626	0.394715	0.392177	0.389714	0.386182	0.384741	0.386133	0.385719	0.384092	0.381948	0.38195	0.383975	0.380615	0.377799	0.376385	0.376879	0.377789	0.377565	0.376405	0.374034	0.371951	0.370756	0.369136
504	0.425986	0.424979	0.423327	0.422078	0.421115	0.420356	0.418037	0.417863	0.416767	0.415423	0.415289	0.416525	0.414629	0.412083	0.406882	0.402498	0.400497	0.400268	0.400343	0.399867	0.397837	0.397982	0.397425	0.39698	0.395608	0.395707	0.395669	0.392087	0.388535	0.384677	0.379979	0.379007	0.381266	0.38046	0.379878	0.380489	0.382125	0.385006	0.380532	0.376529	0.37414	0.374116	0.374663	0.374678	0.373849	0.371633	0.370447	0.370058	0.369073
505	0.422128	0.42192	0.42087	0.419713	0.418393	0.41918	0.419255	0.421153	0.422482	0.421841	0.420634	0.418164	0.413358	0.408983	0.404914	0.401418	0.399242	0.399501	0.400516	0.400434	0.399129	0.399139	0.398093	0.396935	0.39574	0.394912	0.393172	0.388714	0.384846	0.380705	0.377419	0.377533	0.379471	0.378511	0.378371	0.379976	0.381416	0.382579	0.378549	0.374238	0.37035	0.369383	0.370208	0.371122	0.371219	0.369414	0.368524	0.368407	0.367269
506	0.419034	0.417448	0.416478	0.416139	0.414975	0.415905	0.418659	0.421294	0.422519	0.420093	0.416899	0.412254	0.408417	0.405572	0.403085	0.401145	0.400301	0.398899	0.398535	0.398236	0.396507	0.395117	0.396125	0.396472	0.395812	0.394587	0.392513	0.389031	0.385705	0.382014	0.379492	0.379366	0.380182	0.379445	0.378583	0.378192	0.378331	0.378173	0.375233	0.371789	0.368637	0.36713	0.367919	0.369042	0.369966	0.368763	0.367114	0.365634	0.362928
507	0.419515	0.416456	0.415062	0.416385	0.416083	0.416024	0.416133	0.416293	0.414419	0.408814	0.402974	0.39766	0.39731	0.397716	0.396255	0.396951	0.400482	0.403614	0.40654	0.406308	0.401343	0.395278	0.395659	0.396131	0.394838	0.393516	0.39227	0.391489	0.389667	0.387162	0.383222	0.38154	0.382095	0.38117	0.379389	0.377195	0.376984	0.37708	0.373976	0.371474	0.370294	0.368242	0.367192	0.366773	0.366777	0.365499	0.362987	0.359641	0.356019
508	0.422279	0.418239	0.41593	0.416694	0.416094	0.41557	0.414074	0.412836	0.408821	0.401895	0.395284	0.390623	0.391934	0.393839	0.392896	0.39471	0.400006	0.40506	0.409336	0.40854	0.401942	0.39489	0.392877	0.393177	0.393811	0.392918	0.391305	0.390488	0.389688	0.388399	0.384074	0.380741	0.380484	0.37966	0.37817	0.376834	0.376418	0.375841	0.374392	0.373185	0.372573	0.369987	0.366967	0.365154	0.363772	0.362348	0.359217	0.355103	0.351663
509	0.422883	0.418474	0.415	0.413825	0.41279	0.4129	0.412237	0.410844	0.405995	0.401266	0.397414	0.394406	0.396063	0.398387	0.397874	0.39846	0.401504	0.40206	0.402388	0.40052	0.395937	0.392459	0.389893	0.390016	0.391958	0.39138	0.389597	0.386833	0.385975	0.385608	0.38225	0.377956	0.376115	0.374481	0.373664	0.374532	0.374661	0.374034	0.374535	0.374219	0.373286	0.370809	0.367577	0.36509	0.362963	0.36138	0.359102	0.356555	0.354574
510	0.417353	0.415814	0.413323	0.411667	0.41054	0.411162	0.411113	0.409818	0.404613	0.401444	0.399186	0.3976	0.399934	0.402629	0.401779	0.40056	0.401244	0.400863	0.400371	0.398732	0.39495	0.391264	0.388135	0.386857	0.387623	0.38748	0.387165	0.385904	0.385423	0.385529	0.38153	0.377223	0.376015	0.373603	0.372156	0.370986	0.370886	0.371566	0.37153	0.371472	0.372166	0.370123	0.367428	0.36503	0.36357	0.362732	0.361194	0.359961	0.358945
511	0.41651	0.415572	0.414119	0.412841	0.412061	0.412758	0.413068	0.411337	0.405375	0.401214	0.397859	0.395852	0.398095	0.400569	0.399059	0.397261	0.398211	0.398225	0.398054	0.39692	0.393586	0.389546	0.386011	0.384729	0.386001	0.386301	0.386834	0.386909	0.386358	0.385846	0.38184	0.377882	0.377318	0.37581	0.374097	0.370818	0.369006	0.368116	0.367727	0.368083	0.370067	0.368447	0.366377	0.365198	0.364635	0.363991	0.362087	0.360353	0.358749
512	0.422323	0.418997	0.416034	0.413947	0.414112	0.415529	0.414733	0.411993	0.406385	0.401229	0.397359	0.395428	0.397304	0.399563	0.397808	0.395181	0.394913	0.395752	0.39607	0.395211	0.392345	0.388313	0.386318	0.386973	0.389928	0.390001	0.389887	0.388678	0.387171	0.385866	0.382222	0.37836	0.376616	0.375168	0.373366	0.370369	0.368193	0.366541	0.36654	0.36637	0.366272	0.364979	0.36445	0.364261	0.363613	0.36218	0.360605	0.358342	0.355728
513	0.428369	0.423024	0.417634	0.413496	0.414387	0.41649	0.414417	0.410729	0.40577	0.399649	0.395434	0.394112	0.396905	0.399945	0.398558	0.395136	0.392802	0.39267	0.391931	0.390854	0.389373	0.386272	0.387284	0.390393	0.39433	0.394441	0.393439	0.39003	0.386656	0.383533	0.379728	0.37689	0.375146	0.373465	0.371362	0.367816	0.365209	0.363484	0.363769	0.36353	0.363494	0.363275	0.36333	0.362587	0.361332	0.359732	0.358847	0.356795	0.353695
514	0.427546	0.422383	0.417612	0.414943	0.414956	0.415388	0.412954	0.409406	0.404783	0.399599	0.395813	0.393969	0.39508	0.396307	0.394873	0.39321	0.392308	0.391873	0.391024	0.389733	0.389297	0.387703	0.389132	0.391666	0.394187	0.395231	0.394583	0.390586	0.386031	0.381104	0.377625	0.375368	0.373202	0.371647	0.369683	0.366531	0.364187	0.361832	0.362322	0.363047	0.365401	0.365974	0.364297	0.362014	0.359818	0.357975	0.357702	0.356342	0.353757
515	0.428254	0.424559	0.421566	0.419683	0.417608	0.415883	0.414288	0.411341	0.406498	0.402247	0.398676	0.39575	0.394673	0.393773	0.392231	0.390942	0.390538	0.391991	0.392976	0.392147	0.390953	0.388571	0.389048	0.390421	0.392022	0.392782	0.392096	0.389119	0.384858	0.379693	0.375917	0.374388	0.372711	0.37105	0.369406	0.36731	0.365224	0.361891	0.362246	0.363076	0.365171	0.366066	0.36464	0.36281	0.360497	0.357575	0.356578	0.354227	0.351007
516	0.435122	0.433312	0.430926	0.427151	0.423277	0.420809	0.42059	0.417545	0.410783	0.404686	0.399727	0.39648	0.395321	0.394142	0.392058	0.390036	0.390002	0.39239	0.393782	0.392719	0.390065	0.385973	0.386807	0.388599	0.389851	0.3896	0.388337	0.385615	0.381526	0.376719	0.373281	0.372753	0.372226	0.371096	0.37008	0.368858	0.366753	0.363821	0.36235	0.361433	0.361337	0.361579	0.361011	0.361098	0.360612	0.358832	0.355951	0.351619	0.347414
517	0.441661	0.439574	0.436483	0.431363	0.429238	0.429276	0.429196	0.424688	0.415009	0.405895	0.399117	0.396176	0.395051	0.394661	0.393718	0.392239	0.391088	0.39383	0.395085	0.393569	0.390611	0.38685	0.386054	0.386701	0.386966	0.387385	0.386986	0.384987	0.381552	0.377404	0.373531	0.372083	0.370603	0.369092	0.368259	0.368219	0.36774	0.367342	0.364641	0.362304	0.360467	0.358724	0.356962	0.356807	0.357177	0.357318	0.354682	0.350741	0.346607
518	0.440344	0.437846	0.435746	0.434418	0.436885	0.439508	0.437083	0.429807	0.417634	0.407973	0.400769	0.397727	0.396593	0.396885	0.397062	0.395949	0.39334	0.395082	0.396057	0.394991	0.392715	0.389994	0.388303	0.387793	0.387192	0.387767	0.38811	0.386391	0.383488	0.379905	0.376227	0.374553	0.372709	0.369903	0.368084	0.367267	0.367664	0.368182	0.36668	0.364857	0.362917	0.36043	0.357811	0.356747	0.355869	0.354694	0.352475	0.349689	0.345927
519	0.432896	0.432561	0.434067	0.439537	0.44237	0.441544	0.436191	0.427821	0.416495	0.409084	0.403001	0.399504	0.399182	0.399649	0.398629	0.397294	0.396213	0.396946	0.397751	0.396961	0.395687	0.394232	0.393356	0.39255	0.390947	0.389187	0.388004	0.385414	0.382601	0.379941	0.378171	0.376534	0.37378	0.370226	0.368214	0.367377	0.367144	0.366483	0.366079	0.364867	0.363521	0.361159	0.358606	0.357418	0.355756	0.353568	0.352411	0.351053	0.348162
520	0.429577	0.429824	0.432398	0.43979	0.4395	0.434996	0.429362	0.423312	0.415937	0.410778	0.405242	0.400183	0.399669	0.399819	0.397972	0.39662	0.397616	0.399358	0.400004	0.398501	0.397623	0.397259	0.396872	0.396375	0.395139	0.391855	0.388835	0.384591	0.381137	0.378227	0.377128	0.374696	0.369931	0.365966	0.36458	0.36552	0.365169	0.363882	0.362133	0.360143	0.358618	0.357159	0.356269	0.355061	0.353781	0.352621	0.353084	0.352945	0.35053
521	0.424726	0.426051	0.428032	0.432583	0.431561	0.42931	0.426776	0.424272	0.418969	0.414713	0.408974	0.402525	0.400491	0.399546	0.397615	0.396632	0.39821	0.399576	0.399167	0.397005	0.396043	0.395876	0.395571	0.395197	0.394233	0.392224	0.389472	0.383878	0.379545	0.376135	0.375072	0.372644	0.367779	0.363592	0.361547	0.360414	0.359067	0.357749	0.354518	0.352249	0.351535	0.352753	0.354568	0.354193	0.353701	0.352536	0.352813	0.351931	0.348708
522	0.424624	0.424909	0.424576	0.425402	0.423907	0.422904	0.422262	0.421992	0.418647	0.414148	0.408983	0.403608	0.400664	0.398736	0.396694	0.396333	0.397638	0.398985	0.399297	0.397638	0.396355	0.395431	0.394749	0.393345	0.3914	0.390152	0.387943	0.383075	0.378906	0.375804	0.373677	0.37156	0.368246	0.363955	0.360981	0.357017	0.353553	0.350132	0.348675	0.34815	0.348751	0.350126	0.351758	0.351735	0.351363	0.349657	0.348237	0.346137	0.342994
523	0.431684	0.431174	0.428963	0.425947	0.423181	0.421023	0.420131	0.419702	0.417325	0.412852	0.408718	0.405147	0.402267	0.399876	0.397081	0.396596	0.398825	0.400547	0.4018	0.40073	0.399542	0.398599	0.396371	0.39334	0.390562	0.389262	0.387348	0.383215	0.378731	0.374741	0.372304	0.370876	0.369263	0.365535	0.362802	0.359755	0.356363	0.351892	0.351973	0.35223	0.351913	0.350981	0.350698	0.350053	0.348796	0.346215	0.344349	0.342743	0.340709
524	0.436582	0.436593	0.434539	0.430219	0.428156	0.426618	0.424972	0.422285	0.418105	0.414363	0.411331	0.408453	0.40566	0.402875	0.399631	0.397844	0.400231	0.400168	0.399694	0.398358	0.3981	0.398925	0.395219	0.391231	0.38777	0.386337	0.384781	0.381663	0.377389	0.373124	0.370898	0.370315	0.369263	0.366321	0.364389	0.363727	0.36177	0.358196	0.357546	0.356541	0.354092	0.352398	0.352766	0.352421	0.350864	0.34732	0.345926	0.344148	0.341422
525	0.437917	0.437507	0.435954	0.433199	0.43116	0.429173	0.426998	0.423071	0.416874	0.41338	0.41115	0.40887	0.40607	0.402719	0.399146	0.396412	0.398057	0.39658	0.395167	0.393959	0.392771	0.392936	0.390208	0.386653	0.382758	0.381393	0.380847	0.380032	0.376729	0.372707	0.370307	0.370238	0.369391	0.366345	0.364133	0.363193	0.361656	0.359311	0.358315	0.356931	0.354607	0.352778	0.353278	0.352432	0.351346	0.349327	0.347446	0.344689	0.341321
526	0.439602	0.438846	0.437359	0.434505	0.431874	0.428973	0.4271	0.423526	0.416262	0.412661	0.410091	0.407329	0.404631	0.401207	0.397527	0.394822	0.396155	0.394606	0.393001	0.391699	0.38846	0.386049	0.385194	0.382715	0.3794	0.378851	0.379466	0.380188	0.377849	0.374307	0.371294	0.370512	0.370203	0.367044	0.364221	0.36239	0.36124	0.35999	0.359112	0.357844	0.355824	0.353083	0.351274	0.349393	0.348564	0.348224	0.347194	0.344787	0.341334
527	0.442603	0.440025	0.437384	0.434277	0.432584	0.430589	0.428717	0.425141	0.418439	0.413568	0.409902	0.406929	0.404896	0.402125	0.398611	0.396967	0.398987	0.396181	0.393067	0.390724	0.387387	0.385177	0.385393	0.384315	0.381797	0.380749	0.380686	0.380727	0.378612	0.375367	0.372871	0.370564	0.368309	0.365377	0.363092	0.3626	0.362873	0.36305	0.361857	0.359912	0.356964	0.353403	0.349824	0.347692	0.346257	0.345	0.345041	0.343186	0.339765
528	0.441245	0.438228	0.435625	0.433478	0.431511	0.429123	0.42684	0.42355	0.418719	0.412896	0.408898	0.407185	0.406829	0.405814	0.402826	0.401308	0.40176	0.398977	0.396595	0.394009	0.390716	0.38866	0.387816	0.387118	0.385075	0.383451	0.382929	0.382687	0.380507	0.377328	0.375558	0.372048	0.366975	0.363283	0.361277	0.361356	0.362266	0.363283	0.361378	0.3589	0.355773	0.353438	0.350657	0.34794	0.345398	0.343115	0.342641	0.341275	0.338765
529	0.437076	0.435877	0.434425	0.431901	0.429245	0.427075	0.425351	0.423178	0.419841	0.414657	0.410109	0.407421	0.408077	0.408986	0.407359	0.405201	0.402458	0.399663	0.397612	0.394925	0.39101	0.388536	0.387847	0.38744	0.385815	0.384183	0.383346	0.383109	0.381639	0.379693	0.377538	0.373204	0.366756	0.362117	0.360061	0.36006	0.360389	0.360863	0.359349	0.357393	0.354938	0.353176	0.35082	0.347938	0.345364	0.343358	0.342171	0.341119	0.339386
530	0.434566	0.435449	0.435838	0.435146	0.432546	0.430521	0.429124	0.426828	0.422208	0.41668	0.410862	0.406484	0.406958	0.408516	0.408196	0.405817	0.401172	0.397414	0.394224	0.391348	0.387702	0.385655	0.387001	0.387603	0.386537	0.384998	0.383428	0.381741	0.379901	0.378126	0.375355	0.371563	0.366957	0.36311	0.361356	0.361569	0.361715	0.362733	0.361576	0.359667	0.356789	0.353425	0.350189	0.347862	0.345742	0.34335	0.342031	0.340639	0.338672
531	0.434711	0.436645	0.437795	0.438105	0.435885	0.433509	0.432253	0.429489	0.423185	0.417585	0.411791	0.407782	0.407642	0.408403	0.407169	0.40588	0.403647	0.398137	0.394227	0.391365	0.387912	0.38593	0.386985	0.387638	0.387877	0.386455	0.384745	0.382142	0.378926	0.375382	0.371955	0.36981	0.368544	0.365601	0.363431	0.362431	0.362261	0.363548	0.36154	0.358943	0.355141	0.352267	0.350535	0.349454	0.348209	0.345876	0.343336	0.341215	0.33852
532	0.43705	0.436568	0.436023	0.436195	0.435293	0.43351	0.43154	0.428452	0.422741	0.418964	0.414804	0.41191	0.411138	0.410341	0.406973	0.407224	0.409668	0.402791	0.398181	0.395026	0.390546	0.386912	0.386571	0.386292	0.387	0.385919	0.384465	0.381278	0.377155	0.372567	0.369424	0.36877	0.369519	0.366688	0.363877	0.361198	0.359996	0.359826	0.356515	0.353346	0.349788	0.348786	0.348895	0.3485	0.34743	0.345068	0.341494	0.339083	0.336656
533	0.441149	0.437881	0.436134	0.437025	0.436152	0.433944	0.430855	0.42785	0.424025	0.420459	0.416776	0.413994	0.413809	0.413238	0.410348	0.409497	0.410424	0.404364	0.400643	0.39824	0.393726	0.388893	0.386819	0.385643	0.386666	0.386396	0.385615	0.381833	0.377176	0.37222	0.370067	0.369718	0.369847	0.366635	0.363821	0.361477	0.359719	0.358435	0.354633	0.351017	0.347574	0.346312	0.345507	0.3447	0.343069	0.340141	0.337055	0.335505	0.334286
534	0.444739	0.441549	0.439275	0.437864	0.437507	0.437469	0.435369	0.433128	0.429967	0.423844	0.41832	0.414895	0.415783	0.416664	0.414875	0.412511	0.410207	0.405103	0.402297	0.400568	0.397453	0.394258	0.391023	0.389023	0.389238	0.389287	0.389208	0.384752	0.379812	0.374831	0.372836	0.372114	0.371486	0.367569	0.3647	0.36286	0.360802	0.359075	0.356077	0.353297	0.351185	0.348447	0.345094	0.34315	0.341346	0.339403	0.337453	0.337152	0.336469
535	0.445895	0.443699	0.441271	0.438266	0.438557	0.440015	0.43802	0.435317	0.431863	0.426182	0.420698	0.417145	0.416851	0.416769	0.414538	0.411742	0.409223	0.406423	0.404653	0.402621	0.400215	0.398785	0.394935	0.39211	0.390183	0.389978	0.390182	0.386196	0.381622	0.376885	0.373464	0.372168	0.37194	0.368364	0.36568	0.364432	0.36252	0.36021	0.357494	0.355519	0.354702	0.352051	0.347958	0.34543	0.343511	0.342393	0.341345	0.340539	0.338763
536	0.443814	0.443138	0.441664	0.439453	0.439303	0.439953	0.437552	0.43436	0.430642	0.425857	0.421399	0.418434	0.417661	0.416976	0.41432	0.411645	0.410191	0.407736	0.404985	0.402259	0.399787	0.39806	0.395096	0.392944	0.39073	0.389865	0.389161	0.386905	0.383774	0.380207	0.375959	0.374183	0.37371	0.370651	0.367781	0.365647	0.36282	0.35951	0.357414	0.355998	0.355247	0.353551	0.350397	0.348275	0.346273	0.344458	0.343352	0.341766	0.33899
537	0.442799	0.442715	0.441994	0.441082	0.441096	0.44152	0.439728	0.436919	0.432432	0.426418	0.420819	0.417232	0.417539	0.417868	0.415969	0.413864	0.412579	0.408623	0.404139	0.400878	0.397763	0.394863	0.39345	0.392302	0.390659	0.388828	0.386829	0.385245	0.38335	0.381499	0.378756	0.376613	0.375961	0.37304	0.370012	0.366618	0.362862	0.359345	0.357524	0.355873	0.353728	0.352433	0.351098	0.349567	0.347585	0.34494	0.342369	0.339883	0.336822
538	0.445899	0.445458	0.445384	0.445935	0.446649	0.447079	0.445344	0.441655	0.434722	0.428365	0.422246	0.417859	0.417563	0.41747	0.415913	0.41404	0.412673	0.408746	0.404465	0.401052	0.396972	0.392809	0.391455	0.390585	0.389979	0.388703	0.386443	0.383561	0.381327	0.379498	0.377641	0.374745	0.373782	0.370543	0.368017	0.366211	0.363185	0.360211	0.358253	0.356006	0.353059	0.351438	0.350446	0.348707	0.346834	0.344624	0.340381	0.336568	0.333311
539	0.448927	0.447807	0.447455	0.447221	0.447649	0.448221	0.446451	0.44233	0.435151	0.427637	0.421459	0.418094	0.416892	0.416318	0.414283	0.41256	0.411718	0.408406	0.404595	0.40139	0.397534	0.393708	0.393068	0.392488	0.392092	0.390675	0.387974	0.384103	0.38103	0.378118	0.374816	0.37112	0.3696	0.364937	0.362486	0.362437	0.361073	0.359827	0.356552	0.353254	0.350508	0.349735	0.349072	0.34618	0.343358	0.340851	0.336358	0.332669	0.330151
540	0.454714	0.450425	0.447219	0.444156	0.442659	0.442191	0.44079	0.437991	0.433169	0.426292	0.420647	0.418406	0.416876	0.415674	0.412709	0.409495	0.407194	0.405137	0.402446	0.400033	0.398151	0.39754	0.397321	0.395537	0.392876	0.390205	0.387635	0.384793	0.381887	0.378299	0.374232	0.369401	0.365544	0.36	0.357035	0.356644	0.356459	0.356846	0.35329	0.349619	0.346512	0.346991	0.347368	0.344005	0.340458	0.337518	0.334335	0.332289	0.331106
541	0.459066	0.451781	0.445778	0.441377	0.439537	0.438686	0.437353	0.435614	0.432476	0.428293	0.424081	0.421645	0.419689	0.417542	0.41427	0.409628	0.405642	0.40414	0.401699	0.399352	0.398937	0.400102	0.399018	0.396288	0.392778	0.389909	0.38797	0.386368	0.384035	0.380601	0.376476	0.371458	0.366417	0.360777	0.356894	0.355021	0.354407	0.353946	0.351663	0.349107	0.346482	0.34687	0.346788	0.344206	0.341444	0.339125	0.33737	0.336432	0.335049
542	0.458127	0.451234	0.445213	0.441016	0.439428	0.438433	0.437271	0.436455	0.435073	0.431925	0.428173	0.425013	0.422131	0.419284	0.416375	0.412706	0.409225	0.407652	0.405138	0.402146	0.401085	0.40155	0.399258	0.396568	0.393946	0.391267	0.389358	0.388095	0.385611	0.382121	0.377685	0.373022	0.368483	0.36278	0.359018	0.358094	0.358111	0.358369	0.355719	0.353016	0.350045	0.34875	0.347406	0.345566	0.344077	0.343086	0.34155	0.340428	0.338725
543	0.453667	0.450891	0.447801	0.444645	0.442434	0.440287	0.439096	0.438184	0.436791	0.434075	0.43107	0.428464	0.42495	0.421481	0.418544	0.41577	0.41318	0.412558	0.411277	0.408357	0.405259	0.40375	0.401017	0.398318	0.396123	0.393447	0.390833	0.387953	0.384196	0.379575	0.376176	0.37316	0.37069	0.36557	0.362609	0.362757	0.363093	0.364507	0.361151	0.357615	0.353574	0.350505	0.347973	0.34642	0.345238	0.344106	0.342718	0.341442	0.33965
544	0.45226	0.450453	0.448498	0.445953	0.443872	0.441818	0.440516	0.439484	0.437936	0.435341	0.432756	0.431094	0.428301	0.425448	0.4224	0.418957	0.416105	0.415211	0.413552	0.410646	0.406631	0.403815	0.400612	0.398035	0.396145	0.393433	0.390853	0.38808	0.38427	0.379616	0.37675	0.375256	0.374097	0.369935	0.367666	0.367542	0.366472	0.365313	0.362203	0.358831	0.355407	0.35176	0.348613	0.346862	0.345658	0.344204	0.342327	0.340753	0.338369
545	0.455082	0.453685	0.450983	0.447004	0.44534	0.443843	0.442146	0.440304	0.437589	0.434511	0.431451	0.429733	0.4274	0.425392	0.422431	0.419356	0.41687	0.415164	0.412398	0.409119	0.405488	0.4019	0.398169	0.3954	0.39313	0.391513	0.390582	0.390698	0.388815	0.385989	0.381702	0.379015	0.376686	0.3728	0.370315	0.368983	0.367157	0.365034	0.361731	0.358449	0.355745	0.352711	0.350173	0.348265	0.346838	0.345008	0.341824	0.339739	0.337288
546	0.456714	0.455396	0.452716	0.449984	0.448635	0.44734	0.445375	0.441974	0.436253	0.430926	0.426108	0.423247	0.42191	0.421461	0.419761	0.418495	0.41719	0.415676	0.413155	0.409649	0.405885	0.402081	0.398559	0.396431	0.395204	0.394362	0.393651	0.393186	0.391354	0.389179	0.385296	0.382063	0.378972	0.374789	0.370946	0.367724	0.366129	0.365559	0.361915	0.358132	0.354281	0.351634	0.349453	0.347018	0.344597	0.342211	0.339242	0.337258	0.334922
547	0.455607	0.453688	0.452102	0.451951	0.451165	0.450507	0.449157	0.44588	0.439251	0.431827	0.42508	0.420877	0.419334	0.41888	0.417038	0.415906	0.414772	0.413361	0.411311	0.40796	0.404255	0.400678	0.398074	0.39701	0.396485	0.396076	0.395289	0.393581	0.391275	0.389067	0.386548	0.383452	0.379711	0.374792	0.370176	0.366105	0.364132	0.362999	0.360622	0.357384	0.353055	0.350578	0.348419	0.345537	0.342519	0.339944	0.336703	0.334463	0.332715
548	0.452778	0.453911	0.454046	0.453122	0.451954	0.451201	0.450593	0.448678	0.443884	0.436317	0.429324	0.425178	0.422518	0.420104	0.416184	0.41314	0.410887	0.409181	0.407652	0.404961	0.401441	0.396819	0.39657	0.396901	0.396184	0.395367	0.394301	0.393702	0.392122	0.39	0.386264	0.382264	0.3782	0.37289	0.368838	0.365017	0.362251	0.360513	0.358025	0.354997	0.351546	0.350248	0.348993	0.346404	0.343585	0.340356	0.336596	0.333611	0.331898
549	0.450508	0.452255	0.452452	0.451241	0.450614	0.450739	0.450266	0.448646	0.444381	0.437331	0.43066	0.426249	0.424285	0.42187	0.417893	0.413878	0.410803	0.408936	0.407563	0.405059	0.402317	0.398333	0.398474	0.399054	0.399123	0.397581	0.395846	0.394771	0.392031	0.387957	0.38309	0.3795	0.376854	0.371578	0.36811	0.365225	0.36277	0.361373	0.357896	0.354648	0.352127	0.350742	0.348917	0.346028	0.343652	0.341232	0.33796	0.334897	0.332986
550	0.451533	0.451747	0.450911	0.449912	0.449715	0.450976	0.450284	0.448482	0.444211	0.438005	0.431945	0.42719	0.425874	0.424369	0.421326	0.417744	0.414659	0.41253	0.410933	0.408551	0.407323	0.405369	0.402919	0.401511	0.401246	0.399709	0.397837	0.395462	0.391406	0.38592	0.381676	0.378831	0.377382	0.372564	0.369063	0.366561	0.364377	0.361978	0.358089	0.354306	0.350875	0.349183	0.348049	0.345165	0.342979	0.341392	0.339036	0.336665	0.334978
551	0.454581	0.454526	0.453985	0.453059	0.451406	0.45099	0.45023	0.44908	0.446064	0.440116	0.434683	0.43068	0.429603	0.428798	0.426084	0.422126	0.417635	0.416181	0.415315	0.413262	0.411386	0.408856	0.40454	0.400976	0.398651	0.397862	0.397032	0.396791	0.393712	0.388762	0.384557	0.38125	0.378822	0.374655	0.370902	0.366977	0.36421	0.36138	0.357278	0.3533	0.349185	0.347577	0.347602	0.3458	0.344186	0.342343	0.341227	0.339768	0.337352
552	0.456627	0.456702	0.456992	0.457234	0.457385	0.45682	0.455569	0.453404	0.448701	0.441671	0.435643	0.432075	0.43111	0.430762	0.428269	0.424761	0.420508	0.419001	0.418037	0.415739	0.411491	0.406799	0.402615	0.399064	0.396414	0.396013	0.396014	0.398092	0.395559	0.390621	0.384749	0.38095	0.377203	0.373059	0.369702	0.365936	0.363217	0.360444	0.357982	0.355001	0.351749	0.349533	0.348632	0.347817	0.346661	0.344336	0.342089	0.339925	0.33707
553	0.457136	0.45659	0.456636	0.458236	0.459854	0.45961	0.457602	0.45471	0.449565	0.441506	0.434971	0.431521	0.430971	0.43145	0.429794	0.427019	0.422964	0.421077	0.419506	0.416725	0.41106	0.405428	0.402975	0.401617	0.400651	0.399116	0.397521	0.396736	0.392693	0.387168	0.381229	0.377784	0.374039	0.370339	0.368084	0.36673	0.365471	0.363853	0.361313	0.357404	0.352761	0.34995	0.3489	0.348423	0.347025	0.343929	0.340532	0.337602	0.335081
554	0.455746	0.457356	0.458912	0.460924	0.461295	0.460369	0.458408	0.455202	0.449808	0.441284	0.433836	0.429354	0.428532	0.428617	0.42676	0.423715	0.420143	0.421056	0.421556	0.418762	0.412281	0.405597	0.404012	0.404221	0.404812	0.402996	0.401205	0.39802	0.392499	0.386418	0.38184	0.379378	0.376701	0.372802	0.370747	0.370664	0.370365	0.369315	0.364902	0.359657	0.354011	0.350437	0.349317	0.348663	0.347337	0.344363	0.340772	0.338006	0.335752
555	0.460573	0.461989	0.463665	0.466733	0.46646	0.464978	0.462923	0.459733	0.453867	0.446661	0.439062	0.432881	0.429768	0.42685	0.423672	0.420902	0.419746	0.420505	0.420679	0.417683	0.41205	0.40624	0.40563	0.406745	0.407591	0.406342	0.405133	0.400312	0.394542	0.388699	0.384493	0.382388	0.380137	0.376036	0.373822	0.373807	0.373075	0.371488	0.367331	0.362526	0.357129	0.351661	0.348585	0.347742	0.347319	0.345983	0.343341	0.340711	0.337535
556	0.465512	0.46596	0.466731	0.46872	0.467862	0.465775	0.463788	0.461353	0.456878	0.451373	0.445542	0.440018	0.435961	0.432025	0.428432	0.426144	0.425723	0.422506	0.419106	0.415444	0.41157	0.408161	0.408093	0.409116	0.409318	0.408096	0.406206	0.400263	0.394667	0.388976	0.383522	0.381036	0.379537	0.375575	0.37311	0.37302	0.372379	0.371541	0.368181	0.364279	0.359693	0.353465	0.348715	0.347115	0.346077	0.344483	0.342655	0.339952	0.33533
557	0.468527	0.46944	0.469634	0.468851	0.468028	0.466436	0.464717	0.461658	0.456287	0.451133	0.446962	0.443686	0.440456	0.437533	0.43351	0.430768	0.429959	0.425616	0.421309	0.417389	0.413112	0.409513	0.40897	0.409292	0.409104	0.407455	0.404755	0.399295	0.393825	0.387977	0.381446	0.377724	0.37549	0.371715	0.369049	0.368746	0.368291	0.367595	0.364921	0.362159	0.359385	0.354415	0.349883	0.34707	0.344089	0.341289	0.339517	0.337461	0.333356
558	0.472712	0.471801	0.469963	0.467443	0.466823	0.466682	0.466347	0.463671	0.457026	0.450774	0.446625	0.444961	0.44319	0.441313	0.437518	0.434746	0.433342	0.428352	0.423123	0.418947	0.414452	0.410495	0.411769	0.412301	0.411095	0.407569	0.402826	0.396705	0.391798	0.387207	0.382909	0.378337	0.374092	0.370508	0.367652	0.366839	0.366145	0.364936	0.36301	0.360539	0.357638	0.353515	0.350443	0.347709	0.344318	0.34125	0.340385	0.339368	0.336147
559	0.472392	0.470728	0.46842	0.464986	0.465536	0.467766	0.468939	0.467091	0.460362	0.452458	0.446902	0.445104	0.444769	0.444109	0.440738	0.438018	0.435916	0.429264	0.422882	0.419231	0.417354	0.416159	0.416617	0.415497	0.412613	0.407581	0.402137	0.397064	0.393723	0.391178	0.389805	0.385147	0.379893	0.375671	0.372167	0.370493	0.369612	0.368403	0.364969	0.360522	0.355136	0.35197	0.351317	0.349799	0.347019	0.343353	0.34179	0.340417	0.33755
560	0.47103	0.467984	0.465808	0.464345	0.466546	0.46919	0.468219	0.46544	0.459366	0.452622	0.447222	0.444307	0.444137	0.443821	0.44037	0.43705	0.434918	0.430588	0.426667	0.423878	0.422249	0.421425	0.418255	0.414619	0.410863	0.406559	0.402713	0.39942	0.39668	0.394368	0.392829	0.388864	0.385006	0.380873	0.376681	0.372773	0.370201	0.368263	0.363569	0.358657	0.35347	0.350568	0.349693	0.348256	0.346247	0.343468	0.341434	0.339646	0.336807
561	0.470499	0.465734	0.463041	0.46462	0.468069	0.469878	0.466251	0.462471	0.457253	0.452468	0.448532	0.445686	0.444371	0.442837	0.438994	0.435627	0.434129	0.432641	0.430544	0.427437	0.423481	0.419909	0.41508	0.411822	0.41025	0.407044	0.403459	0.399274	0.395378	0.391963	0.389101	0.386613	0.384997	0.381503	0.377173	0.37256	0.368606	0.365251	0.36097	0.357183	0.353599	0.350052	0.347376	0.344996	0.343534	0.342754	0.34077	0.338282	0.334774
562	0.470484	0.467002	0.46492	0.467348	0.470531	0.470737	0.466358	0.462128	0.457163	0.453117	0.449676	0.446925	0.444532	0.441416	0.436984	0.43404	0.434159	0.432392	0.430064	0.426722	0.421742	0.416849	0.412643	0.410678	0.410737	0.40841	0.404816	0.39928	0.394234	0.389703	0.386649	0.38456	0.382599	0.379415	0.375876	0.3733	0.369961	0.365836	0.360983	0.357052	0.35422	0.351842	0.350103	0.347745	0.346225	0.345272	0.342785	0.339014	0.334343
563	0.47252	0.471208	0.469885	0.470729	0.471604	0.470306	0.467353	0.463967	0.459396	0.454481	0.449866	0.446974	0.444879	0.441672	0.437044	0.434416	0.434808	0.43266	0.430459	0.427371	0.42255	0.417775	0.413433	0.410655	0.409265	0.407736	0.405348	0.399848	0.394599	0.389946	0.387205	0.385027	0.38162	0.378664	0.375565	0.37406	0.371867	0.368491	0.362635	0.357886	0.355336	0.354049	0.353096	0.351146	0.349793	0.348081	0.345032	0.340979	0.336256
564	0.476657	0.474484	0.472506	0.471709	0.471112	0.469937	0.468595	0.466594	0.463029	0.4567	0.450723	0.446858	0.445826	0.444454	0.44131	0.438493	0.436157	0.432693	0.428674	0.424962	0.420259	0.415888	0.412887	0.410506	0.409217	0.407609	0.40537	0.400853	0.396438	0.392591	0.39005	0.38741	0.382638	0.379512	0.376459	0.375006	0.372802	0.369093	0.364017	0.359632	0.357093	0.35526	0.353867	0.352275	0.351199	0.349483	0.344534	0.340034	0.336555
565	0.477329	0.476875	0.476265	0.474875	0.473011	0.470929	0.470091	0.468412	0.464474	0.457576	0.450885	0.44588	0.445251	0.445087	0.443302	0.440508	0.436475	0.431789	0.426253	0.421818	0.416524	0.411496	0.412672	0.412183	0.411126	0.408602	0.405591	0.402043	0.398063	0.394118	0.391474	0.388794	0.384237	0.380451	0.377892	0.376193	0.372123	0.365869	0.363003	0.360122	0.357438	0.356102	0.355549	0.35437	0.352837	0.350112	0.344311	0.339443	0.33613
566	0.474274	0.477681	0.479682	0.479569	0.476671	0.472047	0.470875	0.469016	0.465249	0.458554	0.45143	0.446412	0.443932	0.442056	0.439812	0.438025	0.434872	0.429845	0.425248	0.421346	0.416282	0.411086	0.413256	0.413097	0.410627	0.407913	0.405646	0.403926	0.400397	0.396394	0.393361	0.390269	0.385507	0.380524	0.377737	0.37581	0.371422	0.365237	0.363611	0.361468	0.357753	0.356482	0.355565	0.354146	0.351383	0.347057	0.342963	0.339287	0.336242
567	0.471977	0.475094	0.477798	0.480287	0.47838	0.472998	0.470474	0.468213	0.466136	0.459536	0.452477	0.447966	0.444005	0.440799	0.437823	0.436197	0.433882	0.428603	0.424664	0.421311	0.416676	0.411911	0.412664	0.41207	0.408353	0.405923	0.404719	0.404138	0.401205	0.397687	0.394402	0.390865	0.386273	0.381334	0.377878	0.375581	0.372657	0.368971	0.366945	0.364496	0.360636	0.357626	0.35452	0.351896	0.348959	0.345636	0.343169	0.340913	0.338465
568	0.474934	0.475457	0.477203	0.479582	0.4784	0.47472	0.472514	0.470165	0.467373	0.460178	0.452917	0.448201	0.445445	0.443819	0.441217	0.4389	0.436322	0.431441	0.427536	0.42422	0.419292	0.414505	0.413069	0.411758	0.409203	0.407183	0.405745	0.40329	0.399751	0.396426	0.393081	0.390227	0.387711	0.38371	0.379674	0.375928	0.373417	0.370995	0.368008	0.364747	0.360878	0.357725	0.354748	0.351681	0.349295	0.347326	0.345372	0.343473	0.340765
569	0.477792	0.478053	0.479189	0.479604	0.478503	0.477174	0.476697	0.475119	0.471064	0.462441	0.453988	0.448295	0.446421	0.445709	0.443295	0.441271	0.439982	0.438287	0.436332	0.432955	0.426452	0.420118	0.416187	0.413233	0.410492	0.408531	0.406432	0.402311	0.397821	0.393893	0.390994	0.388714	0.386782	0.383335	0.379419	0.375799	0.372902	0.368848	0.365409	0.361712	0.357454	0.354663	0.352708	0.350594	0.34901	0.347912	0.345774	0.343589	0.340316
570	0.480431	0.481176	0.482027	0.482241	0.481792	0.48172	0.481253	0.479355	0.474495	0.465091	0.456725	0.451526	0.449063	0.447754	0.44513	0.442861	0.441757	0.440458	0.438259	0.434534	0.427315	0.42023	0.416221	0.41287	0.408657	0.406476	0.404349	0.400569	0.395901	0.391142	0.388101	0.384795	0.380452	0.377514	0.375012	0.373643	0.37107	0.366567	0.363352	0.359545	0.354689	0.3512	0.349607	0.348844	0.348418	0.348089	0.345459	0.343106	0.340685
571	0.482449	0.481766	0.4821	0.483337	0.484476	0.485579	0.484498	0.48181	0.476166	0.468147	0.460881	0.455352	0.451856	0.449771	0.447407	0.444187	0.44146	0.437478	0.433297	0.429495	0.423784	0.418606	0.417207	0.415536	0.412689	0.409191	0.406184	0.401432	0.396607	0.392006	0.38736	0.382397	0.376825	0.373311	0.370874	0.369719	0.367926	0.365736	0.363247	0.359742	0.354309	0.351238	0.350629	0.350646	0.350087	0.348439	0.345341	0.34299	0.341229
572	0.482549	0.480594	0.480729	0.483827	0.486486	0.48833	0.486691	0.483975	0.478073	0.471401	0.464783	0.458376	0.454328	0.451811	0.449725	0.447337	0.444982	0.439754	0.435095	0.431393	0.427409	0.42456	0.422391	0.419869	0.417283	0.413147	0.409237	0.401872	0.396146	0.391517	0.387706	0.38332	0.378	0.37327	0.369448	0.365776	0.363755	0.363188	0.361321	0.358949	0.355389	0.353605	0.353566	0.353047	0.351433	0.347953	0.345299	0.342623	0.339143
573	0.486073	0.484536	0.484621	0.488198	0.489766	0.490095	0.487911	0.485201	0.479464	0.473261	0.467017	0.460727	0.456511	0.453854	0.451908	0.450234	0.448082	0.443275	0.439122	0.435674	0.431587	0.427833	0.422466	0.418025	0.415185	0.411964	0.408457	0.401179	0.395157	0.389924	0.386731	0.383345	0.378456	0.372902	0.368424	0.363874	0.361527	0.360661	0.359572	0.358329	0.357353	0.355991	0.354953	0.352313	0.349139	0.345592	0.344839	0.342567	0.338225
574	0.491565	0.490964	0.490672	0.491166	0.490353	0.489406	0.487844	0.485778	0.481039	0.475191	0.46906	0.463418	0.458302	0.454394	0.451007	0.449439	0.448964	0.444918	0.440888	0.437579	0.433048	0.42764	0.422767	0.417763	0.413768	0.410972	0.408767	0.403959	0.398102	0.391948	0.38533	0.380762	0.376362	0.37128	0.367656	0.365865	0.364713	0.363322	0.362083	0.360485	0.359435	0.356733	0.353321	0.34917	0.345774	0.344081	0.344851	0.343362	0.339678
575	0.495566	0.494037	0.492649	0.491248	0.489599	0.488243	0.487308	0.486106	0.482608	0.47541	0.468055	0.462687	0.458243	0.454621	0.450199	0.448133	0.447873	0.444217	0.44031	0.436884	0.43422	0.431858	0.429092	0.423542	0.417021	0.413185	0.41049	0.405552	0.399452	0.392863	0.384706	0.379218	0.374811	0.37107	0.368897	0.369114	0.368567	0.367024	0.364572	0.362076	0.360327	0.357465	0.353395	0.348902	0.345655	0.344504	0.344901	0.343708	0.341006
576	0.494178	0.491574	0.489867	0.490192	0.489607	0.488272	0.487306	0.486328	0.483089	0.474953	0.466508	0.460215	0.458064	0.45657	0.452532	0.449639	0.447906	0.444325	0.441977	0.439329	0.437792	0.4373	0.434655	0.429177	0.422175	0.416786	0.411937	0.403872	0.397153	0.391054	0.385189	0.380665	0.376513	0.372872	0.370942	0.370903	0.369289	0.366385	0.364264	0.362355	0.361461	0.360296	0.357401	0.352641	0.348587	0.346176	0.3449	0.343354	0.341623
577	0.490883	0.489232	0.488494	0.490552	0.491945	0.491313	0.489314	0.48688	0.48203	0.475525	0.468789	0.462397	0.460847	0.460312	0.45779	0.455067	0.451845	0.44642	0.443992	0.442082	0.439746	0.437337	0.434876	0.430252	0.424465	0.418877	0.413726	0.405092	0.398537	0.393082	0.38813	0.384009	0.379975	0.375512	0.372867	0.372352	0.371001	0.369342	0.366327	0.363997	0.363437	0.362366	0.359885	0.355775	0.351879	0.348729	0.346443	0.343911	0.341444
578	0.492747	0.492426	0.491622	0.492395	0.493505	0.492638	0.489497	0.485715	0.480451	0.475762	0.470875	0.465472	0.463673	0.462993	0.461759	0.459071	0.45414	0.447993	0.443883	0.440836	0.437671	0.434545	0.432492	0.427871	0.421567	0.416892	0.41268	0.4062	0.40069	0.395914	0.391432	0.387713	0.384299	0.379935	0.376329	0.374309	0.373534	0.373835	0.370535	0.367411	0.365542	0.362931	0.360217	0.357234	0.354331	0.351191	0.348103	0.344424	0.340509
579	0.492571	0.492284	0.491704	0.493095	0.492827	0.491256	0.488457	0.485013	0.480292	0.476518	0.472177	0.467591	0.464592	0.462102	0.459349	0.456068	0.452421	0.447312	0.442666	0.438826	0.436111	0.433867	0.428979	0.423288	0.417599	0.414846	0.412314	0.407231	0.401848	0.39706	0.393075	0.389402	0.385009	0.380673	0.376622	0.373626	0.372348	0.372089	0.370132	0.367731	0.365624	0.362601	0.359742	0.357123	0.354817	0.351994	0.348325	0.344075	0.340307
580	0.490554	0.488813	0.488482	0.491347	0.491575	0.490843	0.489258	0.486766	0.482137	0.477861	0.472746	0.46692	0.462597	0.459453	0.456924	0.453854	0.450165	0.445791	0.44209	0.438742	0.436551	0.434632	0.427615	0.421104	0.416253	0.414901	0.413741	0.408774	0.402942	0.397424	0.393356	0.389954	0.385305	0.380829	0.376262	0.372043	0.370245	0.36986	0.366875	0.364349	0.362697	0.359728	0.356936	0.354866	0.353322	0.351579	0.348619	0.344701	0.34141
581	0.490925	0.488873	0.488301	0.489467	0.490364	0.49059	0.48945	0.486945	0.482497	0.476688	0.470388	0.464214	0.460728	0.458933	0.457419	0.454622	0.449891	0.445485	0.441465	0.437689	0.435094	0.433663	0.427889	0.421622	0.416836	0.414948	0.413248	0.408265	0.402724	0.397135	0.393076	0.389618	0.385766	0.381533	0.376611	0.371654	0.369707	0.369256	0.365162	0.36153	0.358799	0.355959	0.35386	0.352479	0.352087	0.352251	0.350286	0.34734	0.344448
582	0.489782	0.48797	0.487454	0.488672	0.490786	0.491801	0.489744	0.485443	0.479306	0.472771	0.467082	0.462903	0.460157	0.458639	0.456256	0.453552	0.450443	0.445583	0.440578	0.436113	0.432114	0.429838	0.426132	0.421738	0.418777	0.416524	0.414252	0.409283	0.403847	0.398106	0.393578	0.388986	0.383976	0.379687	0.375537	0.370861	0.367948	0.365936	0.361912	0.358376	0.356546	0.354748	0.353448	0.352076	0.351846	0.352529	0.350337	0.347563	0.344869
583	0.484074	0.483457	0.484055	0.487005	0.489915	0.491589	0.488953	0.483817	0.476241	0.469926	0.465128	0.462238	0.459918	0.458419	0.455697	0.454176	0.453671	0.448699	0.443682	0.438972	0.432428	0.426732	0.424226	0.421359	0.41928	0.41767	0.416017	0.410952	0.405465	0.39974	0.394698	0.388661	0.381621	0.37622	0.372902	0.369174	0.36561	0.362792	0.359848	0.357557	0.357098	0.356113	0.355223	0.353721	0.352305	0.350944	0.347818	0.344296	0.341209
584	0.478842	0.480112	0.481464	0.483042	0.485598	0.487875	0.486434	0.482171	0.473776	0.467534	0.46274	0.459545	0.458111	0.456898	0.454167	0.45335	0.454363	0.449926	0.444785	0.44016	0.43336	0.426359	0.422835	0.419868	0.418297	0.417204	0.415812	0.409636	0.403179	0.396812	0.392101	0.386668	0.380532	0.374667	0.372003	0.370493	0.36771	0.365136	0.362511	0.36006	0.35763	0.356441	0.356125	0.354811	0.352522	0.349222	0.346479	0.343499	0.340974
585	0.479687	0.482255	0.483208	0.482397	0.482342	0.482822	0.482747	0.48061	0.474098	0.467692	0.461968	0.456724	0.455635	0.454684	0.452354	0.450701	0.450862	0.448061	0.44365	0.439686	0.43396	0.427003	0.422309	0.418693	0.416891	0.415252	0.413198	0.406073	0.399103	0.392401	0.387773	0.384325	0.38096	0.376494	0.373872	0.372458	0.370275	0.367788	0.364966	0.362048	0.358981	0.355738	0.354118	0.35251	0.350764	0.348231	0.346875	0.345621	0.343875
586	0.487116	0.488196	0.488418	0.487271	0.484385	0.481267	0.480987	0.48031	0.477401	0.470934	0.46424	0.457712	0.455411	0.453492	0.450909	0.448321	0.447016	0.446543	0.444154	0.440822	0.436044	0.429337	0.422769	0.417475	0.413905	0.411601	0.410114	0.405609	0.400664	0.395611	0.389788	0.385559	0.38187	0.377954	0.375184	0.373412	0.370744	0.366267	0.365169	0.363008	0.360472	0.355715	0.352791	0.351162	0.35056	0.34988	0.349117	0.348107	0.345255
587	0.492189	0.491057	0.491305	0.492191	0.492032	0.489756	0.488012	0.485248	0.48128	0.47461	0.468531	0.463113	0.459992	0.457187	0.454045	0.450507	0.447401	0.44676	0.444731	0.441341	0.437508	0.431851	0.424796	0.418779	0.413673	0.411909	0.411909	0.410211	0.406585	0.402156	0.395554	0.389523	0.383545	0.378384	0.375551	0.374881	0.372419	0.367232	0.366722	0.364435	0.360466	0.355083	0.352191	0.35134	0.351791	0.352671	0.35176	0.350008	0.346252
588	0.492565	0.491301	0.491683	0.49393	0.496568	0.496237	0.493215	0.489222	0.484874	0.478563	0.473209	0.468046	0.463915	0.460027	0.455999	0.451678	0.448484	0.446966	0.44465	0.441489	0.43793	0.432417	0.428286	0.424247	0.419658	0.417108	0.415675	0.412906	0.408921	0.404354	0.397846	0.391466	0.386146	0.380487	0.37713	0.37648	0.375569	0.373577	0.370359	0.366115	0.360666	0.355104	0.352303	0.351421	0.351945	0.353516	0.352744	0.350918	0.347095
589	0.495382	0.493648	0.492435	0.493638	0.496016	0.49576	0.492556	0.489403	0.486551	0.481372	0.476231	0.470045	0.465817	0.461462	0.456331	0.452486	0.45236	0.44945	0.445948	0.442773	0.44022	0.436653	0.434017	0.430748	0.426203	0.421682	0.418037	0.412485	0.407685	0.402973	0.397147	0.391121	0.387196	0.381909	0.378362	0.376889	0.37664	0.377013	0.371861	0.366474	0.361302	0.356824	0.354258	0.353101	0.353311	0.354724	0.354512	0.352595	0.348745
590	0.498886	0.495894	0.492481	0.491512	0.493219	0.494036	0.492269	0.490001	0.487035	0.483472	0.478867	0.472322	0.468906	0.46516	0.460247	0.456451	0.456425	0.452612	0.447781	0.443854	0.441156	0.438103	0.43582	0.432401	0.427361	0.422867	0.419342	0.412569	0.406585	0.40069	0.395194	0.389786	0.385571	0.380931	0.377876	0.376595	0.376104	0.375874	0.370564	0.365214	0.360377	0.357003	0.355687	0.355204	0.355468	0.355895	0.354788	0.352994	0.35052
591	0.49875	0.494456	0.490423	0.488694	0.489787	0.491548	0.491118	0.489735	0.486939	0.482763	0.478066	0.472604	0.469177	0.465599	0.461729	0.458169	0.455483	0.452834	0.448918	0.444066	0.439389	0.434907	0.432022	0.430077	0.42765	0.424356	0.420492	0.414123	0.407536	0.400853	0.393863	0.388542	0.384558	0.379956	0.377438	0.377616	0.377589	0.376881	0.371606	0.366272	0.360727	0.356751	0.354849	0.354396	0.35415	0.354005	0.351343	0.349905	0.349023
592	0.494348	0.491541	0.489917	0.489736	0.490595	0.491858	0.492012	0.491108	0.487672	0.480929	0.475446	0.471375	0.468846	0.466012	0.463187	0.459645	0.455024	0.452369	0.449346	0.445068	0.439939	0.434987	0.432542	0.431732	0.429925	0.427333	0.422978	0.41543	0.408358	0.401159	0.394012	0.388845	0.384607	0.380412	0.377992	0.377661	0.376727	0.375077	0.371002	0.3669	0.362613	0.358747	0.355567	0.353325	0.351169	0.349956	0.346847	0.344584	0.343233
593	0.490784	0.49088	0.491703	0.49317	0.49466	0.495185	0.494406	0.492372	0.487162	0.480008	0.47448	0.471168	0.469497	0.467238	0.463937	0.459626	0.455245	0.449584	0.444919	0.443126	0.439981	0.436571	0.436101	0.435486	0.43248	0.429473	0.424964	0.415439	0.40707	0.399001	0.393137	0.389927	0.387195	0.383845	0.380148	0.376357	0.373249	0.370365	0.367919	0.365791	0.363852	0.361067	0.358459	0.355767	0.352928	0.35081	0.3478	0.344195	0.341501
594	0.494633	0.494807	0.495295	0.495722	0.496665	0.496438	0.494888	0.492193	0.486263	0.480198	0.475065	0.471818	0.471176	0.470181	0.467103	0.461989	0.456012	0.447929	0.442386	0.443384	0.441916	0.439464	0.439112	0.437858	0.434967	0.430604	0.425069	0.415705	0.407345	0.399745	0.39492	0.392916	0.390584	0.385949	0.381201	0.376019	0.372585	0.370052	0.368129	0.366674	0.365374	0.36294	0.360762	0.358915	0.357243	0.35583	0.35361	0.350325	0.346975
595	0.498585	0.498394	0.498858	0.498258	0.498405	0.49764	0.496514	0.493842	0.487621	0.480785	0.474219	0.468917	0.467595	0.46727	0.465919	0.461298	0.454368	0.450165	0.446924	0.44613	0.443828	0.441131	0.439936	0.437732	0.433961	0.429283	0.423988	0.416989	0.410492	0.404046	0.398082	0.394813	0.391094	0.385418	0.381683	0.378986	0.376975	0.375473	0.372271	0.369672	0.367319	0.364565	0.36199	0.360165	0.359155	0.358229	0.35612	0.353655	0.35136
596	0.497589	0.499443	0.500485	0.498755	0.499966	0.500577	0.499536	0.496166	0.490054	0.482728	0.475078	0.467496	0.463887	0.462078	0.461009	0.458677	0.455809	0.454127	0.45188	0.448189	0.444125	0.44035	0.437743	0.435278	0.431338	0.427543	0.42347	0.418222	0.412951	0.407556	0.400903	0.396266	0.391616	0.386674	0.383891	0.382101	0.380152	0.378318	0.374859	0.371627	0.367828	0.364404	0.36124	0.359995	0.359661	0.359484	0.358008	0.356227	0.354801
597	0.498993	0.499566	0.499242	0.496986	0.49735	0.497447	0.496304	0.49356	0.489325	0.483931	0.47816	0.472041	0.467828	0.464924	0.462847	0.461114	0.459294	0.454373	0.45038	0.447394	0.443643	0.439712	0.436342	0.433885	0.430703	0.427905	0.425433	0.420575	0.414523	0.408334	0.401353	0.396045	0.390683	0.386691	0.384379	0.38246	0.379758	0.376333	0.373886	0.371096	0.367424	0.363982	0.360713	0.359159	0.358573	0.35904	0.358705	0.357868	0.356412
598	0.501483	0.500678	0.498869	0.495405	0.494086	0.493254	0.49304	0.491761	0.488585	0.484025	0.479336	0.475471	0.470937	0.466835	0.46296	0.459797	0.456843	0.451759	0.448096	0.446915	0.443836	0.440033	0.436071	0.433077	0.430408	0.428091	0.426092	0.42081	0.413947	0.406415	0.398331	0.39369	0.390687	0.386549	0.384051	0.38273	0.381177	0.379151	0.374713	0.370586	0.366326	0.363253	0.360866	0.358731	0.35733	0.357449	0.35771	0.357248	0.355433
599	0.500787	0.50053	0.49918	0.496547	0.495168	0.494259	0.494166	0.493103	0.49006	0.485102	0.479386	0.474729	0.469399	0.464412	0.459926	0.456537	0.454458	0.450671	0.448146	0.446395	0.442791	0.438867	0.434107	0.430908	0.4302	0.428356	0.425888	0.420623	0.414637	0.407855	0.399546	0.394928	0.392743	0.387747	0.384685	0.38276	0.381017	0.378833	0.373905	0.369487	0.365009	0.362287	0.360441	0.35838	0.35661	0.355978	0.356972	0.356849	0.354277
600	0.500357	0.499581	0.499637	0.500664	0.50038	0.49895	0.497111	0.494262	0.490256	0.484435	0.477569	0.471946	0.46811	0.464845	0.461772	0.458457	0.455694	0.451553	0.447232	0.444049	0.440743	0.437453	0.433197	0.430226	0.4298	0.428306	0.426076	0.42221	0.417566	0.412271	0.404436	0.39826	0.393342	0.387491	0.383929	0.38135	0.378856	0.375318	0.372112	0.368504	0.363601	0.359992	0.357309	0.355132	0.353228	0.35258	0.354172	0.354933	0.353073
601	0.497488	0.499126	0.501438	0.502687	0.502321	0.500289	0.497534	0.493478	0.487818	0.481957	0.475377	0.469615	0.467228	0.465149	0.462625	0.458969	0.455204	0.450523	0.444465	0.441545	0.438663	0.435667	0.433771	0.432308	0.430897	0.42859	0.425704	0.421682	0.416934	0.411722	0.405597	0.39955	0.393375	0.386987	0.383158	0.380782	0.37841	0.374343	0.371906	0.368929	0.364837	0.360465	0.356934	0.354637	0.352447	0.351106	0.351714	0.352164	0.351645
602	0.494219	0.496204	0.49859	0.500303	0.499274	0.496298	0.493115	0.489607	0.484599	0.479985	0.47426	0.467881	0.465228	0.462469	0.459602	0.455844	0.452067	0.447929	0.443497	0.440691	0.437935	0.435468	0.436979	0.436926	0.434528	0.429449	0.424966	0.420756	0.415678	0.409691	0.404085	0.398483	0.391874	0.38563	0.382355	0.38003	0.377406	0.373313	0.371279	0.368769	0.366078	0.361812	0.35811	0.355871	0.353972	0.352868	0.352608	0.352535	0.352385
603	0.49505	0.493702	0.49276	0.494446	0.494369	0.492373	0.489337	0.486668	0.483305	0.477702	0.471107	0.464884	0.462792	0.460087	0.456755	0.453312	0.450945	0.448226	0.445377	0.442757	0.440621	0.438804	0.439826	0.438405	0.434893	0.42927	0.425015	0.420568	0.415515	0.409958	0.40552	0.399965	0.392737	0.386575	0.382792	0.379296	0.37704	0.375028	0.371485	0.367964	0.365093	0.361601	0.358623	0.35622	0.354814	0.354978	0.354751	0.354397	0.353891
604	0.494236	0.492807	0.491647	0.492266	0.493776	0.493413	0.490429	0.486818	0.481934	0.474158	0.467617	0.464357	0.464062	0.463005	0.459975	0.456624	0.454179	0.453548	0.452186	0.449554	0.446078	0.442708	0.439916	0.437173	0.433451	0.430307	0.428133	0.423231	0.418216	0.413333	0.40882	0.402959	0.396227	0.39037	0.385885	0.38119	0.378526	0.376694	0.3731	0.369752	0.367303	0.364498	0.36168	0.358894	0.356878	0.356336	0.35662	0.355889	0.354075
605	0.495478	0.495095	0.495142	0.495957	0.498121	0.497643	0.493855	0.488125	0.480085	0.472615	0.468157	0.467717	0.467853	0.467134	0.464094	0.460094	0.456368	0.457162	0.456488	0.45351	0.449112	0.444679	0.440237	0.437517	0.43431	0.432671	0.431491	0.426916	0.421839	0.41676	0.410916	0.404802	0.398441	0.392885	0.388683	0.384164	0.380988	0.377844	0.375248	0.372534	0.370354	0.368029	0.365582	0.362868	0.360215	0.358263	0.357992	0.356474	0.353936
606	0.498893	0.498022	0.497865	0.498241	0.498872	0.497657	0.495026	0.490283	0.482735	0.475463	0.470462	0.468363	0.467106	0.465629	0.462811	0.459513	0.456422	0.456379	0.454471	0.451209	0.447694	0.444236	0.44046	0.43767	0.434824	0.433583	0.432226	0.427347	0.4214	0.415354	0.409546	0.403891	0.39712	0.391727	0.388481	0.386188	0.384152	0.380917	0.377482	0.374509	0.372749	0.371217	0.369564	0.367372	0.364892	0.362599	0.361079	0.358555	0.35576
607	0.499053	0.49817	0.496891	0.494724	0.494789	0.495792	0.496306	0.494036	0.487018	0.479594	0.472982	0.467901	0.465858	0.464392	0.462297	0.460805	0.459771	0.456411	0.452783	0.449354	0.446492	0.444028	0.441843	0.43933	0.436528	0.434607	0.432693	0.427072	0.420412	0.41361	0.407301	0.402409	0.397418	0.392588	0.389543	0.387061	0.384625	0.381268	0.378361	0.376127	0.374837	0.372409	0.369867	0.36854	0.367344	0.366372	0.364884	0.361901	0.357535
608	0.497054	0.495852	0.494089	0.491269	0.490911	0.492807	0.494489	0.493232	0.486559	0.480464	0.474623	0.469577	0.467538	0.466384	0.464232	0.462891	0.462303	0.457218	0.453274	0.451619	0.448871	0.446019	0.444326	0.442059	0.438311	0.43536	0.433466	0.4281	0.421647	0.415011	0.408024	0.403209	0.398828	0.394709	0.391994	0.389134	0.386099	0.382766	0.37959	0.376643	0.374438	0.371399	0.368827	0.367982	0.367353	0.36647	0.36452	0.361164	0.356265
609	0.496814	0.49621	0.495249	0.492558	0.491029	0.491293	0.492263	0.491549	0.487604	0.482631	0.478193	0.475118	0.472082	0.469476	0.466329	0.462747	0.459968	0.458332	0.457925	0.45866	0.454362	0.44914	0.444886	0.442021	0.437561	0.435	0.433171	0.426918	0.420807	0.41487	0.40976	0.404815	0.398261	0.395102	0.393703	0.392317	0.38949	0.38549	0.381042	0.376274	0.371732	0.368907	0.367954	0.366952	0.365747	0.363855	0.362196	0.360583	0.357179
610	0.497735	0.497026	0.495476	0.492747	0.49153	0.492133	0.493321	0.493464	0.490888	0.486235	0.482425	0.480156	0.476391	0.472438	0.46836	0.463384	0.459518	0.459047	0.460258	0.46057	0.455976	0.450628	0.445972	0.443246	0.440174	0.437481	0.434246	0.425707	0.419432	0.413943	0.408468	0.403848	0.39862	0.396044	0.394203	0.391352	0.387808	0.383202	0.378992	0.373855	0.367591	0.364191	0.364368	0.363752	0.363182	0.362134	0.360879	0.360266	0.357788
611	0.495425	0.494741	0.493341	0.490144	0.48931	0.491087	0.492825	0.493199	0.490025	0.484894	0.480675	0.477411	0.47587	0.474374	0.471856	0.468315	0.464972	0.462772	0.462799	0.459992	0.455831	0.451849	0.448132	0.445446	0.443385	0.440155	0.435992	0.427586	0.422004	0.417348	0.409799	0.404745	0.402341	0.399316	0.39582	0.390167	0.385635	0.38124	0.376939	0.371996	0.365753	0.362513	0.363042	0.362919	0.362781	0.36167	0.359641	0.358122	0.355894
612	0.491963	0.492126	0.492258	0.489598	0.489417	0.491199	0.49225	0.492049	0.488998	0.484369	0.480095	0.475458	0.474668	0.474054	0.472288	0.46937	0.467078	0.46613	0.46625	0.460906	0.455687	0.451408	0.446913	0.44407	0.442327	0.440037	0.436558	0.429319	0.424553	0.421212	0.415562	0.409974	0.406052	0.40207	0.397702	0.39084	0.386135	0.382495	0.378779	0.374944	0.371	0.368339	0.36802	0.367101	0.365643	0.362703	0.35937	0.35707	0.354804
613	0.488018	0.487273	0.487932	0.489792	0.491406	0.493145	0.493487	0.493199	0.490441	0.485654	0.48075	0.47566	0.473699	0.471788	0.468607	0.465971	0.466508	0.466504	0.465353	0.459058	0.453587	0.449355	0.444537	0.442415	0.44178	0.440237	0.437722	0.430377	0.425129	0.421426	0.417834	0.412356	0.405157	0.400775	0.396607	0.390387	0.386339	0.383335	0.381045	0.378427	0.376918	0.374667	0.37437	0.373483	0.371386	0.366931	0.362869	0.359719	0.356735
614	0.488726	0.487508	0.48748	0.489809	0.491873	0.493725	0.4939	0.492867	0.488507	0.482946	0.477568	0.473233	0.472335	0.470608	0.466203	0.464806	0.46944	0.466414	0.461735	0.455806	0.451323	0.447953	0.444416	0.443174	0.443558	0.441818	0.439079	0.431299	0.425316	0.420409	0.415186	0.410121	0.404369	0.399613	0.39501	0.388982	0.385508	0.3829	0.38057	0.378183	0.377062	0.375642	0.376109	0.375533	0.373804	0.369984	0.365629	0.361755	0.358485
615	0.493572	0.491913	0.490956	0.491323	0.491659	0.492189	0.491836	0.490176	0.485313	0.479044	0.474055	0.471893	0.472961	0.472906	0.469507	0.468058	0.470629	0.464533	0.457426	0.452547	0.449505	0.447314	0.445684	0.444308	0.442991	0.440704	0.437498	0.430552	0.424278	0.418536	0.410985	0.405618	0.401169	0.396756	0.392783	0.3888	0.386347	0.384124	0.380704	0.377419	0.374705	0.374092	0.374855	0.373821	0.371702	0.368205	0.363976	0.359582	0.356588
616	0.497296	0.496065	0.494811	0.493261	0.492915	0.494191	0.494423	0.492734	0.487365	0.481398	0.477151	0.475481	0.475142	0.47502	0.473525	0.472416	0.471068	0.464947	0.457389	0.451247	0.448352	0.44658	0.445737	0.444304	0.441492	0.438359	0.435312	0.429535	0.423216	0.417271	0.410349	0.405163	0.400898	0.397229	0.394172	0.391987	0.390339	0.389028	0.384144	0.379846	0.376643	0.375029	0.3742	0.371666	0.368158	0.363677	0.360868	0.35709	0.354285
617	0.497105	0.497061	0.496836	0.4953	0.496082	0.498637	0.499094	0.496583	0.489678	0.485753	0.482718	0.479751	0.475845	0.473101	0.471878	0.471533	0.470027	0.465	0.458842	0.451827	0.448011	0.445517	0.443597	0.442071	0.439857	0.437046	0.434541	0.429272	0.423445	0.417942	0.413593	0.409618	0.405803	0.402347	0.399072	0.395675	0.392186	0.388363	0.384838	0.381459	0.378767	0.375159	0.372001	0.368367	0.364769	0.361879	0.360368	0.357353	0.354101
618	0.495224	0.495499	0.497453	0.500054	0.501043	0.500952	0.499112	0.495574	0.489895	0.486193	0.481971	0.477443	0.472884	0.469865	0.469308	0.468465	0.465293	0.46104	0.457101	0.452319	0.448868	0.446263	0.44359	0.441609	0.440649	0.438144	0.435834	0.43111	0.42594	0.420915	0.416288	0.412356	0.408697	0.405431	0.401822	0.396976	0.391864	0.385754	0.38471	0.382251	0.378609	0.373248	0.369523	0.367052	0.364919	0.363718	0.362076	0.359157	0.355896
619	0.494642	0.496023	0.499411	0.50388	0.503482	0.501015	0.498142	0.494382	0.489007	0.483532	0.476949	0.470744	0.467282	0.465687	0.465684	0.465907	0.465113	0.459479	0.45344	0.448172	0.446193	0.445308	0.445415	0.443447	0.440716	0.438363	0.436861	0.432428	0.426851	0.420834	0.415318	0.412157	0.409975	0.406514	0.402512	0.397341	0.393779	0.390853	0.387686	0.383782	0.379294	0.373347	0.369692	0.367957	0.366625	0.365358	0.363225	0.360157	0.356996
620	0.494559	0.496554	0.498739	0.500902	0.500227	0.499275	0.497911	0.495035	0.488698	0.482033	0.475194	0.469192	0.465725	0.463657	0.462439	0.463279	0.46609	0.461151	0.454712	0.449352	0.44773	0.446998	0.446275	0.443761	0.440301	0.43837	0.437377	0.432834	0.4271	0.420589	0.415775	0.413584	0.4114	0.407251	0.403615	0.399831	0.397085	0.394852	0.39006	0.385404	0.380516	0.375479	0.372097	0.370749	0.369639	0.368003	0.36493	0.361188	0.357632
621	0.492619	0.493475	0.493745	0.493365	0.494587	0.49703	0.497811	0.497266	0.493878	0.487073	0.480787	0.474742	0.470341	0.467019	0.465018	0.464454	0.46562	0.464206	0.462945	0.460727	0.45758	0.454065	0.447693	0.443831	0.442774	0.440775	0.438909	0.434835	0.42993	0.424634	0.419723	0.416267	0.412389	0.407232	0.403882	0.401143	0.397404	0.392811	0.390552	0.387182	0.381767	0.377989	0.375502	0.374874	0.373761	0.371594	0.367865	0.363941	0.359795
622	0.491388	0.490585	0.489718	0.488872	0.49148	0.495274	0.496732	0.497504	0.496708	0.490339	0.484143	0.477999	0.473263	0.469839	0.467944	0.467031	0.466642	0.465074	0.465389	0.464939	0.461213	0.456508	0.448409	0.443445	0.441734	0.440278	0.438597	0.4347	0.430158	0.425635	0.422671	0.418981	0.414286	0.408229	0.404751	0.402378	0.398607	0.393801	0.392124	0.388584	0.381973	0.378194	0.376507	0.375845	0.374527	0.372274	0.369657	0.367064	0.363939
623	0.497373	0.495512	0.493657	0.492145	0.492988	0.494416	0.49492	0.495452	0.495043	0.490015	0.483772	0.477289	0.473002	0.470519	0.469753	0.469212	0.4673	0.464252	0.46251	0.462844	0.459823	0.455611	0.448797	0.443629	0.440313	0.439575	0.438813	0.434838	0.430603	0.426927	0.424357	0.42049	0.416186	0.410008	0.406558	0.404415	0.401949	0.399439	0.396318	0.391532	0.384633	0.379858	0.377843	0.37654	0.374993	0.373142	0.371945	0.370534	0.368523
624	0.500121	0.498795	0.497428	0.496489	0.495224	0.494205	0.493967	0.494492	0.493747	0.488322	0.48106	0.473962	0.47117	0.470676	0.471487	0.471082	0.467134	0.463505	0.460358	0.46082	0.45825	0.454466	0.448813	0.44502	0.442794	0.44235	0.441167	0.436116	0.43164	0.428075	0.425225	0.421088	0.416126	0.410616	0.40774	0.406468	0.40537	0.404374	0.400762	0.395837	0.38948	0.382732	0.378944	0.377157	0.375464	0.373859	0.371595	0.369404	0.367191
625	0.499462	0.498548	0.498232	0.49932	0.49739	0.494596	0.49304	0.492819	0.491317	0.484877	0.477886	0.471719	0.469802	0.469809	0.469903	0.470615	0.469689	0.464554	0.46016	0.459441	0.457141	0.454154	0.450563	0.448368	0.446608	0.444837	0.442944	0.438538	0.434482	0.431097	0.42956	0.425283	0.41863	0.412874	0.409567	0.408433	0.407593	0.406226	0.403209	0.399037	0.392467	0.385354	0.380905	0.378999	0.376364	0.373339	0.369008	0.365707	0.363847
626	0.499065	0.498481	0.498555	0.499718	0.498262	0.494779	0.491999	0.490357	0.488517	0.48293	0.477716	0.472493	0.470977	0.470454	0.469687	0.470551	0.47199	0.467698	0.463946	0.462311	0.45948	0.456381	0.453846	0.452026	0.449825	0.446367	0.443891	0.440387	0.436639	0.433175	0.431305	0.427384	0.421317	0.415323	0.412382	0.411802	0.41041	0.407789	0.404882	0.401351	0.396049	0.390596	0.386178	0.383604	0.380028	0.376023	0.371998	0.368678	0.366414
627	0.501475	0.501972	0.50162	0.499704	0.497687	0.49391	0.491383	0.489549	0.488226	0.48423	0.480226	0.475535	0.474119	0.473619	0.472846	0.47205	0.471804	0.470945	0.47001	0.46778	0.464452	0.460869	0.45596	0.453586	0.452966	0.450539	0.448657	0.444408	0.439581	0.434601	0.429582	0.425268	0.420832	0.415411	0.413209	0.413382	0.412016	0.409038	0.40555	0.402036	0.39828	0.39342	0.389077	0.386439	0.383449	0.380336	0.37679	0.373423	0.369739
628	0.504275	0.504989	0.503454	0.499275	0.496804	0.493883	0.492935	0.492743	0.492405	0.488716	0.48419	0.478638	0.476503	0.475992	0.47499	0.473396	0.471708	0.471141	0.470758	0.46778	0.464671	0.461473	0.456483	0.455076	0.455592	0.454353	0.453143	0.447411	0.440757	0.434112	0.427228	0.422591	0.419624	0.415112	0.41321	0.413078	0.410909	0.406955	0.404396	0.400927	0.396269	0.391532	0.38877	0.387086	0.384527	0.380778	0.376906	0.37297	0.368744
629	0.503932	0.503306	0.501274	0.498346	0.496665	0.49601	0.496577	0.496836	0.494746	0.489316	0.482986	0.476768	0.476476	0.477865	0.4779	0.474982	0.469473	0.465812	0.463123	0.462459	0.460774	0.45831	0.45536	0.455321	0.456418	0.454823	0.452638	0.445385	0.437969	0.43105	0.424633	0.421265	0.419714	0.416508	0.414849	0.413922	0.411285	0.407679	0.404892	0.400848	0.394917	0.390601	0.389462	0.387912	0.384905	0.380384	0.377338	0.373766	0.369903
630	0.502198	0.500992	0.499619	0.498542	0.496609	0.496301	0.496966	0.49731	0.495471	0.489797	0.483663	0.478691	0.478129	0.478312	0.477682	0.473734	0.467633	0.463668	0.460461	0.46152	0.461318	0.459921	0.457523	0.45624	0.455198	0.452501	0.448985	0.44173	0.434905	0.428543	0.423539	0.422016	0.422049	0.418396	0.415022	0.411736	0.410058	0.409992	0.406984	0.402813	0.397527	0.392595	0.390271	0.388041	0.384464	0.380378	0.37827	0.375234	0.371795
631	0.500175	0.501154	0.50084	0.499359	0.4981	0.49813	0.498569	0.498692	0.496857	0.491535	0.485808	0.481075	0.479737	0.478385	0.476708	0.473608	0.4708	0.468117	0.465317	0.46308	0.462591	0.462295	0.461674	0.460063	0.456813	0.452552	0.447554	0.43925	0.432334	0.426594	0.423248	0.422766	0.42363	0.419604	0.416108	0.41297	0.411294	0.411218	0.408989	0.405011	0.400079	0.393925	0.389196	0.385815	0.381936	0.37884	0.377442	0.375161	0.372335
632	0.499859	0.501506	0.502618	0.503888	0.504442	0.504645	0.50445	0.502686	0.497447	0.49029	0.483519	0.478798	0.478238	0.477467	0.475682	0.473685	0.473813	0.472405	0.470188	0.466077	0.464494	0.463606	0.462301	0.460936	0.458907	0.45438	0.449463	0.441983	0.436083	0.43163	0.42777	0.425506	0.424466	0.420657	0.418519	0.417655	0.415827	0.413405	0.410284	0.405609	0.399646	0.393175	0.387517	0.383709	0.380467	0.378698	0.378021	0.377242	0.375247
633	0.498356	0.499276	0.501145	0.503659	0.504887	0.505328	0.504431	0.501824	0.496243	0.488693	0.482628	0.478351	0.477185	0.475789	0.473767	0.473025	0.475309	0.473996	0.472027	0.468292	0.464801	0.461714	0.458463	0.457583	0.457258	0.454786	0.451841	0.445439	0.440209	0.435931	0.432831	0.429947	0.427346	0.423411	0.421311	0.420077	0.418242	0.415917	0.410206	0.404202	0.397787	0.391941	0.386815	0.383573	0.381474	0.380563	0.380365	0.380243	0.378474
634	0.498313	0.498625	0.498924	0.498216	0.499477	0.501518	0.501097	0.497883	0.49134	0.485089	0.480558	0.47709	0.476474	0.476063	0.475173	0.475263	0.476394	0.473443	0.470979	0.468655	0.464375	0.460129	0.456574	0.456128	0.455339	0.455579	0.455463	0.450224	0.444956	0.439956	0.435906	0.432674	0.428814	0.425335	0.42292	0.419621	0.416406	0.413409	0.407689	0.40221	0.397306	0.3931	0.390342	0.388478	0.387407	0.385938	0.385511	0.384843	0.381963
635	0.499519	0.498648	0.497228	0.49545	0.496207	0.498362	0.498753	0.496624	0.490961	0.487278	0.484225	0.480828	0.47815	0.476958	0.476668	0.477209	0.476617	0.472989	0.470195	0.467861	0.463833	0.459876	0.456586	0.456633	0.457265	0.458332	0.458903	0.455156	0.450426	0.44573	0.441162	0.437027	0.431616	0.427114	0.423109	0.417076	0.412579	0.409242	0.405373	0.401718	0.398195	0.395359	0.394293	0.393268	0.392846	0.391551	0.390905	0.389757	0.386782
636	0.501232	0.501745	0.500826	0.497796	0.49677	0.497207	0.497501	0.496653	0.49338	0.490123	0.487135	0.483587	0.478314	0.474895	0.47363	0.47395	0.473446	0.470957	0.469472	0.46629	0.462654	0.459489	0.457264	0.458203	0.461345	0.46204	0.461046	0.455857	0.451369	0.447674	0.444424	0.440253	0.434999	0.429387	0.423965	0.416551	0.41159	0.408341	0.405309	0.402524	0.39951	0.397588	0.396741	0.395147	0.394668	0.394307	0.39366	0.392295	0.389454
637	0.501489	0.501729	0.501881	0.500922	0.500464	0.500402	0.499564	0.497869	0.494526	0.489759	0.48447	0.47978	0.475851	0.472992	0.47164	0.470299	0.468469	0.466837	0.466721	0.465104	0.4626	0.460519	0.461229	0.463201	0.465702	0.465799	0.464133	0.458625	0.454255	0.450374	0.445243	0.440838	0.436336	0.430864	0.425895	0.419008	0.413137	0.408342	0.407203	0.40542	0.40245	0.400412	0.399371	0.397657	0.39635	0.394767	0.392977	0.390879	0.38802
638	0.502278	0.501149	0.501111	0.5009	0.501659	0.501762	0.500306	0.498794	0.496934	0.493113	0.487321	0.481278	0.478447	0.475784	0.473362	0.470543	0.469139	0.467997	0.467214	0.466023	0.4643	0.463076	0.465608	0.467738	0.468063	0.467582	0.466817	0.463426	0.459444	0.454771	0.44876	0.443595	0.437912	0.432238	0.42802	0.42185	0.415414	0.409555	0.409734	0.408357	0.404398	0.400412	0.397472	0.395649	0.394475	0.393825	0.391507	0.388816	0.386358
639	0.504463	0.503992	0.504179	0.503028	0.503181	0.50318	0.501896	0.501139	0.500295	0.497369	0.492635	0.48709	0.483714	0.480096	0.476394	0.473692	0.474544	0.474595	0.473469	0.471607	0.470727	0.469956	0.469574	0.468656	0.466566	0.465576	0.466077	0.463452	0.459434	0.454749	0.449177	0.443809	0.437991	0.432475	0.428988	0.424695	0.420563	0.416755	0.414352	0.41056	0.404413	0.400516	0.398056	0.395874	0.394031	0.392786	0.390642	0.388278	0.385707
640	0.506108	0.50652	0.507741	0.507744	0.50689	0.50599	0.504359	0.503034	0.501292	0.497216	0.492609	0.488258	0.486637	0.48457	0.481826	0.478967	0.47887	0.479604	0.479119	0.475416	0.474557	0.474055	0.471424	0.468284	0.465346	0.464205	0.464361	0.459921	0.4556	0.451542	0.446721	0.441974	0.437347	0.433205	0.430324	0.427063	0.42496	0.423705	0.418036	0.411368	0.403004	0.399838	0.399542	0.397816	0.395384	0.392529	0.390066	0.388173	0.386134
641	0.506656	0.506937	0.507941	0.507866	0.507571	0.507124	0.505766	0.503701	0.500654	0.494169	0.488758	0.485704	0.486534	0.486564	0.484871	0.481294	0.478966	0.481524	0.483324	0.47963	0.477122	0.475082	0.470436	0.467482	0.466767	0.465439	0.46405	0.458515	0.45441	0.4513	0.447035	0.442994	0.439392	0.436742	0.433751	0.429389	0.426558	0.424988	0.419458	0.412856	0.40488	0.400347	0.398915	0.397743	0.395772	0.392774	0.38964	0.387219	0.385289
642	0.505229	0.505535	0.506377	0.506827	0.507989	0.508411	0.507215	0.504661	0.500329	0.492596	0.487153	0.484719	0.485933	0.486258	0.484581	0.48148	0.479548	0.480756	0.481617	0.478479	0.474679	0.471356	0.466627	0.464971	0.465544	0.464754	0.463737	0.45956	0.455581	0.451881	0.447547	0.4439	0.440838	0.439271	0.436706	0.43266	0.429784	0.427365	0.421909	0.415999	0.410026	0.406187	0.403691	0.401675	0.399129	0.395809	0.392128	0.388822	0.385687
643	0.508109	0.508828	0.509408	0.509307	0.509963	0.509893	0.508403	0.505071	0.499105	0.490986	0.485559	0.483852	0.486065	0.486677	0.483884	0.481237	0.481613	0.479343	0.476083	0.471543	0.4687	0.466911	0.466552	0.467413	0.467436	0.46676	0.465582	0.460823	0.455552	0.450071	0.446011	0.443087	0.441091	0.439753	0.437582	0.433811	0.431293	0.429186	0.42269	0.416796	0.411978	0.40898	0.406681	0.40456	0.401892	0.398587	0.394351	0.390647	0.387324
644	0.510747	0.512046	0.511591	0.50974	0.509396	0.509338	0.507974	0.504784	0.498876	0.491729	0.485773	0.483446	0.485864	0.486628	0.484258	0.481662	0.480894	0.477607	0.473185	0.470163	0.468696	0.467914	0.469275	0.470242	0.469087	0.467063	0.464666	0.458589	0.452937	0.447736	0.442978	0.439449	0.437194	0.434719	0.432694	0.42928	0.426671	0.424447	0.418723	0.413975	0.411007	0.40859	0.406898	0.404598	0.401497	0.397189	0.392494	0.388408	0.384722
645	0.508751	0.51058	0.509881	0.508685	0.508971	0.509455	0.508304	0.506405	0.502797	0.49702	0.490845	0.486337	0.4864	0.486007	0.484983	0.483904	0.482991	0.479702	0.475657	0.473275	0.472051	0.471182	0.470624	0.469619	0.467935	0.464762	0.461904	0.456572	0.451985	0.447993	0.442191	0.43747	0.433855	0.431055	0.429586	0.42658	0.42281	0.419017	0.414969	0.411771	0.40992	0.40827	0.407184	0.404183	0.400247	0.394762	0.389934	0.385619	0.380992
646	0.509927	0.510748	0.510297	0.509319	0.509683	0.509882	0.50899	0.507433	0.503991	0.49754	0.491018	0.485198	0.4835	0.482505	0.482438	0.482417	0.481766	0.481022	0.478689	0.476073	0.475307	0.474824	0.47397	0.472851	0.471767	0.468577	0.465577	0.459305	0.453895	0.448921	0.442969	0.439377	0.437303	0.436048	0.434457	0.430919	0.426831	0.423819	0.419606	0.415771	0.411318	0.407668	0.404654	0.401294	0.397469	0.392486	0.388203	0.38435	0.380381
647	0.513161	0.513173	0.512199	0.509968	0.509948	0.509962	0.509504	0.507986	0.503417	0.496442	0.489487	0.482047	0.47958	0.478481	0.478657	0.478556	0.477364	0.478823	0.478616	0.477066	0.476578	0.476108	0.474765	0.47336	0.471336	0.469765	0.467507	0.459622	0.453184	0.447246	0.442895	0.442404	0.444354	0.443093	0.439983	0.435699	0.433604	0.434016	0.427378	0.421007	0.413789	0.407863	0.403141	0.39923	0.39617	0.393312	0.389975	0.386395	0.382112
648	0.515146	0.515888	0.514812	0.512212	0.513212	0.5141	0.513341	0.511579	0.507093	0.499915	0.492403	0.484196	0.481736	0.480029	0.478599	0.476901	0.476436	0.478655	0.47963	0.477704	0.47618	0.474666	0.47121	0.468906	0.466803	0.466474	0.464481	0.45777	0.452587	0.447886	0.445766	0.446292	0.448214	0.445721	0.442021	0.43854	0.438031	0.439379	0.431195	0.423422	0.415709	0.409057	0.404116	0.400663	0.398582	0.397151	0.394656	0.391638	0.386982
649	0.514646	0.515664	0.515509	0.514246	0.515693	0.516528	0.515273	0.513797	0.511633	0.504973	0.497449	0.489065	0.485426	0.482852	0.48082	0.478294	0.478565	0.47954	0.479664	0.476829	0.472791	0.469043	0.465001	0.464275	0.464752	0.465215	0.464035	0.460549	0.457507	0.454431	0.452765	0.450295	0.446135	0.443167	0.441143	0.439968	0.439427	0.438673	0.431781	0.424971	0.418585	0.41236	0.407403	0.404523	0.402414	0.400303	0.397475	0.39419	0.389188
650	0.514217	0.513711	0.514168	0.51536	0.516112	0.516448	0.515923	0.515665	0.514901	0.509338	0.502679	0.494962	0.490097	0.487259	0.486078	0.483981	0.482864	0.482146	0.480582	0.476506	0.471651	0.46752	0.464752	0.46579	0.468105	0.468999	0.469019	0.467272	0.464327	0.461083	0.456577	0.452474	0.447579	0.44493	0.443549	0.442016	0.439671	0.435782	0.431622	0.426714	0.421337	0.416149	0.411795	0.408494	0.405061	0.401172	0.397457	0.393412	0.388259
651	0.518908	0.517176	0.517065	0.517108	0.516447	0.515934	0.515577	0.514472	0.510796	0.505784	0.500817	0.495604	0.492456	0.491182	0.491023	0.48888	0.484449	0.482779	0.480827	0.477828	0.474806	0.472325	0.470991	0.470565	0.469675	0.471069	0.47302	0.471665	0.468305	0.464282	0.456226	0.452339	0.450689	0.449331	0.447696	0.444959	0.441594	0.436664	0.432718	0.427907	0.422057	0.417396	0.413673	0.41077	0.407155	0.403236	0.398549	0.393935	0.389167
652	0.523616	0.52149	0.520226	0.519131	0.516631	0.513582	0.512105	0.510536	0.507635	0.503164	0.49909	0.494885	0.493898	0.494514	0.495244	0.493066	0.487489	0.485633	0.482517	0.479467	0.477458	0.475824	0.473273	0.470263	0.46732	0.469291	0.472464	0.470623	0.466448	0.460964	0.454904	0.452683	0.452029	0.451394	0.449203	0.444651	0.441259	0.437683	0.432372	0.427023	0.421249	0.417511	0.414946	0.412385	0.408372	0.403981	0.397866	0.392411	0.387661
653	0.523731	0.52358	0.523256	0.523207	0.521061	0.516818	0.513973	0.511678	0.509827	0.504709	0.499319	0.494343	0.494984	0.49681	0.497412	0.494959	0.490595	0.488354	0.484131	0.480008	0.477778	0.475975	0.472143	0.469041	0.46811	0.470453	0.473191	0.470508	0.46553	0.45929	0.455421	0.454241	0.454334	0.453924	0.451437	0.444787	0.439847	0.435274	0.430505	0.425615	0.420378	0.417127	0.415345	0.412406	0.408353	0.403767	0.398072	0.392432	0.38733
654	0.520923	0.521461	0.522344	0.523534	0.523226	0.520394	0.5173	0.514151	0.510605	0.503385	0.496445	0.491443	0.492534	0.494462	0.494409	0.492512	0.490146	0.485298	0.480307	0.476733	0.474043	0.471861	0.47	0.470006	0.47287	0.475267	0.477065	0.474148	0.469627	0.464495	0.459586	0.456655	0.455441	0.454713	0.452505	0.445498	0.438937	0.432361	0.428544	0.423992	0.418345	0.414162	0.411972	0.409617	0.407007	0.40384	0.399786	0.39524	0.390431
655	0.517956	0.517089	0.517179	0.518793	0.520765	0.520722	0.51815	0.514626	0.509691	0.501921	0.494737	0.489493	0.490212	0.491568	0.491052	0.48908	0.486911	0.482882	0.479654	0.476498	0.473891	0.471834	0.471011	0.471762	0.474569	0.476482	0.477763	0.474544	0.470278	0.465925	0.461828	0.457439	0.45219	0.449624	0.447227	0.44171	0.437227	0.434099	0.428972	0.423466	0.417548	0.412999	0.410333	0.407711	0.405087	0.402094	0.399239	0.396169	0.392262
656	0.518371	0.517799	0.517468	0.518231	0.520902	0.522261	0.520675	0.517775	0.512686	0.504551	0.496932	0.491661	0.492227	0.49318	0.492191	0.490787	0.489818	0.486207	0.484294	0.482542	0.480406	0.478394	0.476261	0.474766	0.474123	0.475524	0.476446	0.472064	0.467572	0.463476	0.461235	0.457528	0.451031	0.446454	0.443671	0.440177	0.438185	0.436956	0.43107	0.424976	0.41892	0.415055	0.411985	0.409033	0.405377	0.400751	0.397042	0.394123	0.391139
657	0.522521	0.522816	0.523155	0.523405	0.525122	0.525977	0.524569	0.522128	0.517137	0.508002	0.500256	0.496925	0.497836	0.498746	0.497427	0.495896	0.494988	0.490721	0.488338	0.48708	0.485176	0.483449	0.481201	0.478154	0.475321	0.475745	0.475464	0.470684	0.465426	0.460377	0.457962	0.455213	0.449951	0.44621	0.444074	0.442025	0.439858	0.436156	0.430559	0.425187	0.419954	0.417145	0.414002	0.411171	0.406529	0.400059	0.394744	0.391404	0.389384
658	0.52815	0.527691	0.528401	0.530164	0.530836	0.530462	0.528288	0.525071	0.519078	0.511261	0.505473	0.502861	0.502591	0.501596	0.498197	0.495785	0.494935	0.492407	0.490099	0.48765	0.485918	0.484683	0.482847	0.47922	0.475344	0.475203	0.47467	0.470082	0.464225	0.458026	0.453838	0.451395	0.44843	0.44666	0.44472	0.441917	0.440053	0.438144	0.431209	0.425593	0.421354	0.418252	0.414828	0.411775	0.40702	0.400305	0.395722	0.392699	0.389868
659	0.532129	0.530925	0.531252	0.533439	0.533923	0.533577	0.531834	0.528902	0.523043	0.516853	0.512981	0.510647	0.507698	0.503924	0.499661	0.496897	0.495998	0.493257	0.489882	0.486987	0.486328	0.485985	0.484402	0.48145	0.478888	0.477601	0.476483	0.470709	0.46404	0.457258	0.452216	0.451127	0.451091	0.449727	0.447547	0.44292	0.439487	0.436448	0.431335	0.426287	0.421295	0.417238	0.413003	0.409684	0.405706	0.400598	0.396834	0.393327	0.38897
660	0.535929	0.534586	0.533919	0.534781	0.535314	0.535402	0.533891	0.531009	0.526193	0.519942	0.515573	0.513273	0.509311	0.504935	0.498797	0.494384	0.492212	0.489896	0.487872	0.487284	0.486901	0.48618	0.48527	0.48381	0.481858	0.479331	0.476438	0.4693	0.46266	0.456518	0.453677	0.453656	0.453356	0.450555	0.44811	0.443158	0.43792	0.431926	0.428244	0.424355	0.420135	0.415765	0.410938	0.407617	0.40399	0.400037	0.395924	0.391932	0.387466
661	0.54012	0.538094	0.536421	0.537857	0.536849	0.53556	0.533552	0.530137	0.52471	0.517544	0.510762	0.505969	0.502516	0.498909	0.49367	0.489625	0.487235	0.486537	0.486019	0.485573	0.483979	0.482222	0.482311	0.481985	0.479746	0.477219	0.474006	0.46716	0.46168	0.456804	0.455141	0.454633	0.453516	0.449149	0.446216	0.441737	0.436944	0.431822	0.426185	0.421362	0.417712	0.414144	0.410472	0.407595	0.403611	0.398466	0.393654	0.389318	0.38445
662	0.541788	0.538916	0.536244	0.536394	0.534012	0.532371	0.530631	0.527036	0.520554	0.513771	0.506819	0.501402	0.499036	0.496939	0.49429	0.491034	0.489478	0.487965	0.486235	0.485327	0.48378	0.482306	0.482858	0.482512	0.480691	0.477966	0.475288	0.469723	0.46494	0.460225	0.454917	0.451308	0.449418	0.445893	0.443564	0.440033	0.435788	0.431717	0.426008	0.420486	0.416346	0.413125	0.409703	0.406396	0.401967	0.395895	0.390884	0.385966	0.380304
663	0.543854	0.541908	0.538767	0.535203	0.531308	0.529388	0.528892	0.525846	0.519175	0.513731	0.509231	0.506325	0.504491	0.502595	0.499737	0.496052	0.493976	0.492623	0.49215	0.490747	0.488663	0.486761	0.485156	0.483694	0.48177	0.479234	0.477123	0.47221	0.467332	0.461844	0.453775	0.446954	0.443354	0.440759	0.438508	0.435736	0.432221	0.429086	0.424338	0.419114	0.414425	0.409989	0.405012	0.400494	0.395643	0.390179	0.386217	0.382504	0.378364
664	0.540118	0.541342	0.540029	0.535076	0.530725	0.528012	0.527846	0.52581	0.520792	0.51656	0.513472	0.511366	0.50904	0.50632	0.504257	0.50193	0.499633	0.499136	0.4999	0.496702	0.492566	0.488874	0.483964	0.480708	0.47858	0.477105	0.47626	0.473094	0.468909	0.46369	0.455402	0.447738	0.442732	0.439286	0.435937	0.432442	0.428945	0.425712	0.421625	0.41615	0.409724	0.404698	0.400178	0.39573	0.391596	0.388173	0.385016	0.382236	0.379557
665	0.532417	0.533487	0.533886	0.532407	0.531588	0.530452	0.528887	0.526749	0.524342	0.521111	0.517994	0.514717	0.511198	0.507641	0.50739	0.50718	0.505589	0.502869	0.501121	0.496299	0.491617	0.487565	0.4824	0.478967	0.477488	0.476764	0.475914	0.472632	0.46835	0.463329	0.45643	0.449861	0.44433	0.439946	0.435671	0.430816	0.426745	0.422807	0.420026	0.415331	0.409268	0.40409	0.399613	0.395536	0.391747	0.389124	0.385959	0.382717	0.379896
666	0.533329	0.533781	0.534618	0.535676	0.537051	0.53598	0.532343	0.528501	0.525919	0.5223	0.518285	0.514546	0.511504	0.509065	0.509711	0.510794	0.509418	0.503721	0.498327	0.49244	0.488908	0.486101	0.483109	0.481354	0.480762	0.479779	0.477847	0.472143	0.466732	0.46147	0.456516	0.451171	0.445903	0.441756	0.437029	0.430435	0.42553	0.420877	0.419271	0.415868	0.410703	0.405308	0.400057	0.396041	0.392164	0.389444	0.386424	0.382681	0.378913
667	0.538045	0.53829	0.538831	0.540158	0.540528	0.537746	0.533522	0.529541	0.526935	0.522254	0.517365	0.513406	0.511394	0.510287	0.509858	0.510208	0.509458	0.504673	0.498651	0.494002	0.490044	0.486215	0.481555	0.479746	0.480161	0.479224	0.477254	0.4712	0.465815	0.460926	0.456397	0.451796	0.447712	0.444179	0.438923	0.431744	0.428031	0.42545	0.422242	0.417139	0.409559	0.403932	0.399766	0.396704	0.393758	0.390788	0.387946	0.384176	0.379696
668	0.54303	0.540015	0.538322	0.540398	0.540537	0.538218	0.535226	0.532122	0.528893	0.522707	0.516874	0.512811	0.510627	0.508621	0.506076	0.504586	0.504622	0.504735	0.502479	0.499735	0.495698	0.491043	0.483313	0.479325	0.477208	0.476026	0.474119	0.468251	0.463022	0.458138	0.453225	0.45011	0.44781	0.44387	0.438491	0.431412	0.428628	0.42833	0.423414	0.416318	0.406662	0.400482	0.397738	0.395956	0.394248	0.391402	0.388062	0.384548	0.380518
669	0.543122	0.537664	0.534797	0.538047	0.537784	0.536739	0.535903	0.533916	0.530014	0.522992	0.517283	0.513979	0.510641	0.507355	0.50413	0.501652	0.50129	0.502693	0.50241	0.501132	0.497562	0.4932	0.486579	0.48262	0.477629	0.47594	0.474003	0.468421	0.463664	0.458742	0.452308	0.448573	0.446329	0.441879	0.436386	0.427695	0.422792	0.421344	0.417331	0.411347	0.403168	0.397476	0.395152	0.393358	0.391583	0.389138	0.385234	0.38186	0.378718
670	0.539681	0.536797	0.534695	0.535334	0.53381	0.53353	0.534366	0.533529	0.529568	0.522701	0.516941	0.513016	0.509911	0.507609	0.506024	0.504696	0.502886	0.502254	0.500602	0.496219	0.492409	0.489035	0.485512	0.48339	0.479291	0.477901	0.476508	0.470392	0.464502	0.458057	0.448956	0.443728	0.441716	0.437659	0.43238	0.424073	0.418294	0.414973	0.411514	0.407045	0.401661	0.397534	0.395191	0.392156	0.38897	0.385383	0.381165	0.377277	0.373329
671	0.539546	0.541785	0.541314	0.537641	0.535776	0.535155	0.5346	0.531758	0.525498	0.518663	0.512762	0.508967	0.507745	0.507062	0.505868	0.50507	0.502303	0.500741	0.498432	0.491427	0.4875	0.485019	0.483011	0.481733	0.479733	0.477814	0.475366	0.467933	0.460966	0.454103	0.446054	0.440412	0.436222	0.432474	0.428777	0.42343	0.418327	0.413302	0.409855	0.405779	0.401312	0.397524	0.39494	0.392113	0.388742	0.384374	0.380265	0.376577	0.372035
672	0.535494	0.539073	0.541071	0.540346	0.539709	0.538053	0.53514	0.530325	0.522998	0.515868	0.510206	0.506818	0.505871	0.505333	0.505221	0.504233	0.502764	0.498628	0.493949	0.487	0.483266	0.481208	0.480885	0.481079	0.480205	0.477151	0.473654	0.467958	0.462617	0.457246	0.450988	0.444726	0.438409	0.433297	0.429177	0.424655	0.420332	0.415333	0.411498	0.406907	0.401308	0.39648	0.39304	0.391046	0.387964	0.383476	0.37914	0.375491	0.371514
673	0.533598	0.535363	0.537387	0.538807	0.538533	0.536355	0.53316	0.529448	0.524377	0.517167	0.5109	0.505639	0.504205	0.504469	0.50716	0.507426	0.50732	0.501167	0.494293	0.486775	0.482995	0.48086	0.480903	0.481348	0.479922	0.477612	0.475286	0.470934	0.466366	0.460925	0.454083	0.449162	0.445914	0.439517	0.433676	0.427271	0.422849	0.419037	0.414165	0.408546	0.40177	0.396208	0.391873	0.389697	0.386339	0.381759	0.376034	0.370952	0.366446
674	0.536255	0.536448	0.536948	0.536403	0.536631	0.535951	0.532992	0.529757	0.52611	0.519892	0.513524	0.507139	0.505252	0.505068	0.505067	0.504138	0.503822	0.500791	0.496316	0.489668	0.485182	0.482012	0.479872	0.478385	0.476272	0.475785	0.47502	0.471395	0.467009	0.461346	0.454476	0.450237	0.448005	0.441775	0.435372	0.427146	0.421914	0.418632	0.412904	0.406932	0.400355	0.395711	0.391867	0.388812	0.38459	0.379247	0.373155	0.367717	0.363409
675	0.538507	0.535605	0.534305	0.535204	0.536021	0.536062	0.533243	0.530297	0.527232	0.521629	0.515589	0.50938	0.506996	0.50553	0.502713	0.499766	0.49849	0.496956	0.494558	0.490804	0.487497	0.484523	0.481117	0.477936	0.474581	0.473215	0.472402	0.469959	0.465323	0.45953	0.453647	0.448844	0.444503	0.437919	0.431287	0.42306	0.417684	0.414207	0.408337	0.402336	0.396111	0.392447	0.389926	0.386519	0.38242	0.377459	0.372929	0.368589	0.365048
676	0.537999	0.535955	0.534135	0.533545	0.533091	0.532715	0.531174	0.529627	0.52683	0.521373	0.515864	0.510022	0.507704	0.506134	0.50389	0.500809	0.499088	0.497743	0.496641	0.496956	0.494304	0.490248	0.483957	0.478788	0.474253	0.472219	0.471082	0.466426	0.460147	0.453547	0.44935	0.44517	0.439373	0.433171	0.426877	0.419081	0.413982	0.410377	0.405046	0.398929	0.392277	0.388642	0.386382	0.383166	0.379712	0.375803	0.373002	0.369487	0.365177
677	0.537407	0.53695	0.535953	0.534206	0.532897	0.532153	0.531236	0.529597	0.525202	0.518326	0.512069	0.50743	0.506413	0.505756	0.503508	0.499914	0.498218	0.498181	0.49879	0.499811	0.496367	0.491413	0.484229	0.47861	0.474136	0.471413	0.468971	0.46183	0.455158	0.448984	0.445406	0.441264	0.435087	0.430398	0.424861	0.417377	0.412512	0.408705	0.403911	0.398566	0.391807	0.387776	0.384657	0.381566	0.377913	0.373357	0.369568	0.366086	0.36239
678	0.541706	0.538584	0.537212	0.537543	0.536905	0.536455	0.535461	0.533098	0.527302	0.519641	0.512629	0.507782	0.50529	0.503138	0.503246	0.501766	0.50099	0.498709	0.496992	0.493851	0.490107	0.486374	0.480647	0.476032	0.472133	0.468708	0.464824	0.457265	0.451071	0.445529	0.442223	0.438722	0.434577	0.430578	0.425364	0.417961	0.412909	0.408895	0.40412	0.399195	0.392779	0.388275	0.385118	0.382257	0.378525	0.37324	0.368247	0.364922	0.36238
679	0.547034	0.542751	0.540686	0.541244	0.541279	0.54183	0.54093	0.538065	0.530787	0.523491	0.516656	0.510665	0.506077	0.502133	0.504066	0.504544	0.504074	0.49974	0.495626	0.490787	0.486754	0.482925	0.475074	0.469324	0.465696	0.464108	0.461902	0.455102	0.448908	0.442813	0.439237	0.436721	0.434964	0.430291	0.424919	0.417873	0.412872	0.408374	0.405545	0.401273	0.394949	0.389563	0.385904	0.382953	0.378743	0.37321	0.368106	0.364079	0.360608
680	0.551365	0.548263	0.546416	0.546347	0.546697	0.546661	0.544216	0.539635	0.531253	0.524104	0.517198	0.511443	0.508184	0.504809	0.503023	0.501113	0.499042	0.494588	0.48992	0.485489	0.482116	0.478758	0.471781	0.466132	0.463018	0.462597	0.461643	0.455296	0.448633	0.441976	0.437681	0.433696	0.429577	0.42501	0.420914	0.415685	0.410863	0.405609	0.403783	0.400542	0.395604	0.390722	0.386139	0.382087	0.377084	0.3716	0.36703	0.36282	0.358975
681	0.553365	0.549464	0.547221	0.546894	0.546372	0.545129	0.542048	0.537887	0.531891	0.524956	0.517393	0.511298	0.509432	0.506719	0.500795	0.49715	0.494823	0.48955	0.483089	0.477013	0.47434	0.472488	0.469495	0.466596	0.465199	0.464485	0.462963	0.456054	0.448779	0.441897	0.4363	0.429809	0.422275	0.417712	0.41403	0.410178	0.405966	0.401405	0.39808	0.3948	0.391318	0.38886	0.385451	0.380719	0.375956	0.371501	0.367945	0.364535	0.360967
682	0.547718	0.543244	0.540334	0.539025	0.538136	0.537722	0.536647	0.535112	0.532125	0.525515	0.517642	0.510587	0.508068	0.505213	0.499072	0.49513	0.493455	0.488094	0.481224	0.474861	0.471509	0.469329	0.467946	0.467212	0.467361	0.466459	0.464551	0.457601	0.449986	0.442021	0.434496	0.427425	0.420149	0.414966	0.410813	0.407816	0.404175	0.399752	0.396352	0.392806	0.389295	0.38828	0.38689	0.382935	0.378814	0.374519	0.370202	0.365717	0.361261
683	0.539859	0.53805	0.535462	0.531491	0.530655	0.531445	0.531915	0.531137	0.52801	0.523471	0.517563	0.511231	0.506726	0.502107	0.496663	0.491962	0.490097	0.487281	0.483034	0.478488	0.474959	0.472108	0.470299	0.46877	0.467521	0.465607	0.462914	0.45632	0.449102	0.441272	0.433628	0.427586	0.422355	0.417148	0.412905	0.40994	0.406281	0.401854	0.398345	0.39416	0.389322	0.387922	0.387321	0.384651	0.380938	0.376419	0.370966	0.365498	0.360736
684	0.538694	0.537261	0.534529	0.530774	0.529092	0.528902	0.529986	0.530069	0.528065	0.523982	0.519332	0.514011	0.507789	0.50168	0.497145	0.492717	0.49078	0.48948	0.48749	0.483177	0.478853	0.475097	0.471459	0.467797	0.464152	0.461114	0.458057	0.452583	0.446664	0.440835	0.434662	0.428796	0.422741	0.417505	0.413798	0.411037	0.407786	0.404492	0.399911	0.394637	0.388829	0.386671	0.385727	0.383214	0.379339	0.374671	0.369091	0.364254	0.360928
685	0.539508	0.537635	0.535709	0.5329	0.531736	0.531165	0.531921	0.532865	0.533156	0.527128	0.520504	0.513739	0.508346	0.503922	0.501607	0.498717	0.496489	0.493273	0.49065	0.485312	0.479758	0.47521	0.471523	0.468213	0.463335	0.459232	0.455772	0.451131	0.445908	0.440652	0.435092	0.429049	0.421767	0.416924	0.41361	0.410786	0.407926	0.405898	0.400326	0.394398	0.389165	0.386808	0.385685	0.382469	0.378012	0.372597	0.367942	0.364451	0.362694
686	0.537563	0.534741	0.533628	0.532335	0.532582	0.532788	0.532466	0.532506	0.531883	0.52643	0.519135	0.511486	0.507715	0.504971	0.501557	0.498708	0.495532	0.491068	0.488504	0.484916	0.480115	0.47575	0.472391	0.469066	0.463195	0.457693	0.453494	0.450265	0.445802	0.440803	0.434015	0.427142	0.420673	0.415955	0.412327	0.409212	0.40633	0.404462	0.398637	0.393162	0.388568	0.385355	0.383744	0.380803	0.376607	0.371616	0.367549	0.364719	0.363064
687	0.537788	0.535067	0.534058	0.534034	0.53409	0.53324	0.531686	0.530279	0.527466	0.521721	0.515417	0.50956	0.506929	0.50478	0.499356	0.496169	0.492846	0.487872	0.485471	0.484332	0.480074	0.475249	0.470475	0.466373	0.46021	0.454494	0.450282	0.448978	0.445645	0.441576	0.432591	0.424291	0.418136	0.413871	0.411365	0.408901	0.405333	0.401158	0.396795	0.392589	0.388598	0.383574	0.379599	0.376407	0.372766	0.369232	0.36547	0.36243	0.359379
688	0.538409	0.536172	0.535343	0.536594	0.536809	0.535417	0.532798	0.530167	0.52495	0.517725	0.510951	0.505435	0.50362	0.50233	0.497974	0.494669	0.491792	0.486024	0.48255	0.482502	0.478022	0.472413	0.465908	0.461475	0.456765	0.452803	0.449655	0.447615	0.443117	0.437576	0.428248	0.421236	0.416018	0.412244	0.410228	0.407191	0.403013	0.397814	0.394086	0.390414	0.387118	0.382056	0.377292	0.373652	0.370273	0.366784	0.362818	0.359241	0.354924
689	0.534097	0.531777	0.530414	0.531834	0.532625	0.532187	0.529761	0.527994	0.524002	0.517449	0.509981	0.503159	0.500556	0.498942	0.49634	0.493187	0.490573	0.484398	0.479204	0.477064	0.472204	0.467037	0.461422	0.457557	0.454787	0.452774	0.450895	0.447144	0.441559	0.434742	0.427411	0.421666	0.416248	0.411656	0.408234	0.403791	0.399508	0.395088	0.391921	0.388714	0.385895	0.381848	0.378118	0.375061	0.371927	0.367549	0.362585	0.358123	0.353463
690	0.529469	0.528703	0.527402	0.526496	0.52757	0.528353	0.526736	0.525135	0.521134	0.514141	0.506668	0.500587	0.496995	0.495131	0.494281	0.492443	0.490318	0.483278	0.476542	0.470453	0.465261	0.461233	0.457582	0.454758	0.451697	0.44999	0.448848	0.445532	0.43997	0.432892	0.425858	0.420272	0.415918	0.410176	0.405352	0.400819	0.397154	0.394069	0.391887	0.388892	0.385289	0.380456	0.376474	0.373744	0.37107	0.367303	0.362875	0.35856	0.354055
691	0.527122	0.526913	0.526356	0.52518	0.526551	0.527204	0.524748	0.521708	0.516352	0.510188	0.503396	0.496868	0.491717	0.488967	0.488939	0.487395	0.48585	0.478686	0.471442	0.463693	0.459222	0.456372	0.45351	0.450525	0.446588	0.444671	0.444272	0.442337	0.436971	0.429809	0.420928	0.414909	0.411917	0.406674	0.402663	0.399495	0.395979	0.392551	0.390164	0.387139	0.383416	0.378477	0.374306	0.371585	0.369729	0.367282	0.364803	0.361383	0.355878
692	0.527238	0.527036	0.525937	0.523362	0.522693	0.521719	0.519185	0.516961	0.513803	0.508869	0.502859	0.49562	0.489656	0.485146	0.484065	0.481742	0.480046	0.47535	0.469604	0.462388	0.458151	0.454997	0.450626	0.44676	0.443492	0.4413	0.440238	0.437556	0.432608	0.426133	0.418916	0.41374	0.410369	0.405802	0.402293	0.399052	0.395081	0.390656	0.387371	0.384117	0.380126	0.375509	0.371635	0.369584	0.368771	0.367639	0.365194	0.361695	0.355891
693	0.528402	0.527744	0.525195	0.520933	0.518545	0.517502	0.517029	0.516891	0.51533	0.508638	0.50136	0.494811	0.489346	0.483842	0.480952	0.477637	0.475413	0.472814	0.469039	0.464784	0.460974	0.457059	0.450509	0.44479	0.439619	0.436849	0.434809	0.432634	0.42875	0.423599	0.418029	0.413968	0.410391	0.405059	0.400153	0.395365	0.391267	0.387213	0.385181	0.382226	0.377803	0.373039	0.369217	0.366955	0.36583	0.364552	0.361149	0.357332	0.352619
694	0.527259	0.526108	0.523586	0.519688	0.517444	0.516451	0.515893	0.515563	0.51345	0.507182	0.499388	0.492172	0.486644	0.481738	0.479395	0.476452	0.473712	0.470106	0.467124	0.466106	0.46352	0.460022	0.453706	0.446862	0.439704	0.435227	0.431978	0.430107	0.426467	0.422103	0.416302	0.412662	0.409786	0.403654	0.397987	0.393125	0.389606	0.386331	0.385509	0.382862	0.379041	0.374883	0.371369	0.368514	0.365874	0.36285	0.35913	0.35561	0.3527
695	0.522428	0.521964	0.521009	0.517844	0.516141	0.515168	0.514192	0.513058	0.509666	0.503959	0.496282	0.488383	0.483526	0.4807	0.480003	0.477893	0.474971	0.469723	0.465859	0.465605	0.463143	0.459616	0.454047	0.44808	0.442908	0.438349	0.434438	0.429798	0.424244	0.418335	0.412552	0.409035	0.405537	0.399788	0.395324	0.391963	0.389258	0.386545	0.38379	0.380471	0.377128	0.374198	0.371558	0.368606	0.365763	0.363275	0.359753	0.356329	0.354558
696	0.516566	0.516341	0.516446	0.514826	0.514138	0.513807	0.512914	0.510817	0.506048	0.499239	0.491455	0.484027	0.479921	0.478156	0.478136	0.476419	0.473993	0.470536	0.466752	0.464285	0.461307	0.457856	0.452017	0.446286	0.441795	0.43827	0.434615	0.427807	0.421349	0.415145	0.410827	0.407241	0.402367	0.396888	0.393459	0.390668	0.387494	0.384006	0.379973	0.37629	0.3725	0.370868	0.368999	0.365711	0.363281	0.362521	0.360313	0.357404	0.354382
697	0.513835	0.513316	0.513399	0.512608	0.511588	0.510717	0.508959	0.505764	0.500472	0.49291	0.485953	0.47979	0.47691	0.475272	0.474522	0.472878	0.470477	0.468971	0.466598	0.462022	0.459098	0.45657	0.451782	0.446487	0.44075	0.437706	0.434201	0.426878	0.420885	0.415639	0.411685	0.408066	0.404275	0.39848	0.394914	0.391605	0.388078	0.384889	0.380172	0.375748	0.371285	0.36921	0.367005	0.363934	0.362071	0.362235	0.361066	0.359254	0.355973
698	0.513637	0.513281	0.5132	0.512129	0.51008	0.50832	0.506371	0.503641	0.499575	0.493516	0.487376	0.481575	0.478233	0.475657	0.474197	0.472224	0.46946	0.467714	0.465333	0.460069	0.456935	0.454431	0.450337	0.445924	0.440853	0.438412	0.435271	0.428377	0.423414	0.418953	0.413053	0.407617	0.403289	0.398355	0.395329	0.391878	0.388566	0.386141	0.380063	0.374173	0.369114	0.36576	0.36346	0.361154	0.360302	0.360856	0.359791	0.357509	0.35358
699	0.508083	0.507629	0.507798	0.507216	0.50587	0.505111	0.504599	0.503151	0.499284	0.49351	0.487195	0.481138	0.476978	0.473895	0.472478	0.470066	0.466945	0.46432	0.461504	0.457133	0.453754	0.450437	0.445713	0.441914	0.438601	0.43584	0.432679	0.425938	0.420355	0.414852	0.408214	0.40277	0.398816	0.395081	0.392086	0.388185	0.384463	0.381187	0.375701	0.370383	0.365749	0.362655	0.361213	0.359323	0.358298	0.357481	0.355804	0.352676	0.347614
700	0.502188	0.50173	0.501226	0.499719	0.499492	0.499886	0.500273	0.500035	0.497072	0.490645	0.483473	0.476509	0.47223	0.470176	0.470468	0.468478	0.464604	0.458979	0.454651	0.453297	0.450176	0.446387	0.442367	0.439	0.435941	0.432634	0.429755	0.424601	0.418351	0.411607	0.404076	0.399142	0.39612	0.391755	0.387907	0.384041	0.380255	0.375992	0.373195	0.370154	0.36739	0.364974	0.363196	0.361255	0.359157	0.35639	0.352725	0.348882	0.344543
701	0.502977	0.502317	0.500338	0.496865	0.496658	0.496405	0.49559	0.494833	0.492762	0.487927	0.481591	0.473828	0.469431	0.468512	0.471585	0.470444	0.46635	0.458707	0.452873	0.450189	0.447171	0.444029	0.441012	0.437586	0.434004	0.430099	0.42793	0.425136	0.420034	0.414124	0.405714	0.399525	0.395929	0.390056	0.385668	0.383361	0.381372	0.378844	0.375507	0.371959	0.368602	0.366241	0.364768	0.363182	0.360837	0.357008	0.352138	0.347746	0.343914
702	0.501365	0.499004	0.496706	0.495152	0.496715	0.497402	0.495611	0.493604	0.490633	0.48565	0.479063	0.471086	0.468008	0.468272	0.47162	0.470854	0.467063	0.459507	0.453072	0.44728	0.443552	0.440568	0.438294	0.435713	0.432451	0.428198	0.425662	0.422705	0.418717	0.414311	0.407527	0.400575	0.395091	0.389042	0.384782	0.382703	0.380594	0.37774	0.373848	0.370219	0.366133	0.364503	0.364542	0.36338	0.361192	0.357323	0.353081	0.349413	0.34588
703	0.498962	0.497393	0.496283	0.495459	0.49838	0.501108	0.499845	0.497389	0.493137	0.484981	0.476434	0.469075	0.466657	0.466523	0.46709	0.465821	0.462048	0.456762	0.452472	0.447764	0.443253	0.439108	0.434765	0.431027	0.427241	0.42355	0.421127	0.419206	0.416544	0.413387	0.407771	0.400393	0.392678	0.386436	0.382499	0.380157	0.376752	0.372192	0.36985	0.367718	0.364979	0.363056	0.362542	0.361423	0.359565	0.356943	0.353975	0.350818	0.347031
704	0.498995	0.497559	0.495759	0.493637	0.495482	0.498062	0.497598	0.49535	0.490311	0.481503	0.472751	0.465548	0.461951	0.460603	0.460831	0.459342	0.45668	0.453021	0.449502	0.445424	0.441383	0.437413	0.432057	0.427596	0.424166	0.42078	0.418381	0.416841	0.413871	0.410326	0.404055	0.396771	0.389769	0.384409	0.380736	0.37796	0.374426	0.370589	0.368023	0.365644	0.362957	0.359977	0.35899	0.358049	0.356563	0.354382	0.352053	0.349295	0.346041
705	0.495176	0.491379	0.487987	0.486522	0.488061	0.490017	0.48945	0.487723	0.483201	0.474984	0.466631	0.459353	0.455879	0.454946	0.456542	0.4558	0.453766	0.449068	0.444331	0.441126	0.438457	0.435764	0.431446	0.426702	0.422159	0.41978	0.418185	0.415384	0.41143	0.407137	0.401061	0.394531	0.388875	0.384021	0.380126	0.376189	0.372741	0.369933	0.366266	0.362693	0.359672	0.357128	0.356553	0.355785	0.354534	0.352287	0.349009	0.346337	0.34446
706	0.4862	0.482087	0.478497	0.477463	0.479998	0.483255	0.482768	0.481022	0.47641	0.468845	0.461832	0.456618	0.453304	0.451942	0.453395	0.453127	0.450425	0.445089	0.440745	0.438059	0.435665	0.433165	0.428142	0.422429	0.416545	0.416157	0.416407	0.413132	0.409028	0.404753	0.399041	0.393284	0.388928	0.384367	0.380042	0.375074	0.371866	0.369743	0.365038	0.360408	0.357072	0.355505	0.355391	0.354334	0.352995	0.350748	0.347169	0.344483	0.34278
707	0.476993	0.475052	0.472909	0.472198	0.473703	0.476506	0.476156	0.474501	0.470481	0.462452	0.455024	0.449163	0.447153	0.447247	0.448073	0.447556	0.444419	0.440033	0.436378	0.433228	0.431011	0.428711	0.424223	0.419604	0.415882	0.415326	0.415162	0.410901	0.40621	0.401489	0.396555	0.391531	0.387836	0.383928	0.379563	0.374269	0.371085	0.368703	0.363404	0.358744	0.355579	0.353524	0.351887	0.349278	0.347454	0.345865	0.344789	0.343679	0.341582
708	0.472149	0.47127	0.47043	0.47122	0.470644	0.470444	0.469058	0.467565	0.465474	0.457384	0.449063	0.441724	0.440284	0.440838	0.440815	0.439598	0.437212	0.432958	0.429144	0.42708	0.425506	0.423631	0.420862	0.417471	0.414941	0.412495	0.410491	0.406171	0.402049	0.397596	0.393726	0.388812	0.383466	0.378876	0.375692	0.37309	0.370679	0.367633	0.364147	0.360502	0.357398	0.353389	0.349249	0.346219	0.344825	0.344085	0.343106	0.342063	0.340625
709	0.471086	0.469757	0.467947	0.467835	0.465846	0.464181	0.462867	0.462502	0.462103	0.454017	0.445714	0.437971	0.435809	0.435241	0.435459	0.434688	0.432848	0.429172	0.42595	0.423188	0.4205	0.418049	0.416041	0.413966	0.412804	0.409385	0.405751	0.400946	0.397557	0.394181	0.390798	0.385746	0.379607	0.374299	0.371617	0.370845	0.36918	0.366242	0.363886	0.36084	0.357687	0.354041	0.350647	0.348882	0.347669	0.346095	0.342523	0.339582	0.337797
710	0.470034	0.468317	0.466341	0.464975	0.463735	0.463791	0.463362	0.463226	0.462575	0.453831	0.445509	0.438229	0.435003	0.433396	0.434062	0.434178	0.432323	0.428578	0.425533	0.421393	0.418049	0.415434	0.413615	0.412511	0.412146	0.408607	0.404714	0.399754	0.395965	0.392625	0.388947	0.383883	0.378368	0.372073	0.368564	0.367303	0.36545	0.362936	0.360475	0.358249	0.356266	0.354449	0.352593	0.351195	0.348898	0.345411	0.341452	0.337511	0.333361
711	0.468373	0.465988	0.464391	0.463857	0.464858	0.466314	0.4649	0.463158	0.460983	0.452874	0.445726	0.440626	0.437176	0.435027	0.434268	0.433344	0.431928	0.428052	0.424541	0.419443	0.416534	0.414441	0.412603	0.410775	0.408446	0.404445	0.400759	0.397108	0.39336	0.389648	0.386229	0.381607	0.376558	0.371321	0.368475	0.366651	0.363307	0.359122	0.358287	0.357475	0.35573	0.35354	0.351455	0.350088	0.347623	0.344393	0.341399	0.337792	0.333388
712	0.466911	0.464526	0.463265	0.462747	0.462947	0.463309	0.461918	0.459416	0.454619	0.44764	0.441718	0.437511	0.43603	0.435227	0.432922	0.430862	0.429323	0.425969	0.423354	0.419375	0.416191	0.413497	0.411279	0.408742	0.404886	0.400546	0.397771	0.395661	0.391813	0.387326	0.382701	0.378781	0.375296	0.371889	0.369424	0.366325	0.362201	0.357691	0.357111	0.356453	0.354518	0.352247	0.350505	0.349042	0.347134	0.34501	0.342711	0.339736	0.336032
713	0.463876	0.461305	0.46041	0.460922	0.460432	0.460024	0.459079	0.456488	0.450966	0.44339	0.436981	0.433119	0.431554	0.430863	0.430496	0.429995	0.42882	0.424719	0.422117	0.418709	0.415069	0.411826	0.409397	0.407331	0.403711	0.399845	0.398048	0.395522	0.390552	0.38485	0.379925	0.376774	0.374004	0.370745	0.367783	0.365068	0.362511	0.359943	0.357414	0.35507	0.352444	0.351083	0.350761	0.349295	0.347505	0.345063	0.341935	0.3387	0.335154
714	0.457158	0.454948	0.454264	0.456095	0.456804	0.456896	0.455603	0.452912	0.448144	0.439498	0.432035	0.427299	0.424991	0.424099	0.42537	0.425786	0.42581	0.422798	0.4196	0.415432	0.411348	0.407719	0.404731	0.402925	0.401104	0.399247	0.398094	0.394386	0.388785	0.382814	0.378326	0.375881	0.374552	0.371135	0.36793	0.366372	0.36495	0.362905	0.358263	0.353909	0.350253	0.347997	0.347419	0.346367	0.345119	0.343532	0.340516	0.33744	0.334908
715	0.450007	0.447506	0.446896	0.448828	0.449833	0.449989	0.448413	0.445258	0.439699	0.43156	0.424419	0.419414	0.418578	0.418853	0.419696	0.419881	0.419493	0.418474	0.416061	0.412226	0.408094	0.404235	0.401564	0.400247	0.400367	0.399862	0.398931	0.393938	0.388109	0.382131	0.377368	0.375314	0.374921	0.371434	0.368647	0.367023	0.365527	0.36362	0.358434	0.353692	0.350221	0.346425	0.344146	0.342749	0.341484	0.340366	0.338645	0.336959	0.33517
716	0.444551	0.442727	0.441375	0.441489	0.442209	0.442211	0.440121	0.436631	0.431127	0.424452	0.418844	0.415607	0.415754	0.416506	0.417205	0.417191	0.415873	0.416948	0.416414	0.411693	0.407794	0.40456	0.402447	0.401397	0.400588	0.400745	0.400396	0.39372	0.387487	0.381083	0.375575	0.372204	0.369245	0.36538	0.363356	0.362174	0.360538	0.358415	0.354711	0.351432	0.3489	0.345882	0.343847	0.342245	0.340106	0.337426	0.335799	0.334854	0.333309
717	0.439471	0.439125	0.43755	0.43621	0.436172	0.435491	0.433483	0.430607	0.426428	0.421453	0.417314	0.415183	0.415096	0.415226	0.416032	0.415748	0.41404	0.413952	0.412582	0.407952	0.404859	0.402471	0.400889	0.399335	0.397026	0.397101	0.3972	0.391937	0.386806	0.381372	0.374711	0.369101	0.363849	0.359826	0.358006	0.356621	0.354205	0.351308	0.349972	0.348095	0.345619	0.343487	0.342657	0.341828	0.339933	0.336512	0.334997	0.334288	0.333606
718	0.433571	0.433453	0.433205	0.433231	0.431553	0.428847	0.427261	0.425903	0.424078	0.419841	0.415716	0.412744	0.412644	0.412902	0.414111	0.413781	0.411927	0.408343	0.404803	0.401843	0.399755	0.398119	0.397389	0.395874	0.393577	0.392225	0.391569	0.388834	0.385458	0.38163	0.373904	0.367069	0.362077	0.3589	0.357011	0.355653	0.353639	0.351529	0.349995	0.347375	0.343786	0.34118	0.34032	0.339338	0.338061	0.335506	0.335011	0.335424	0.335699
719	0.427445	0.42821	0.428678	0.428439	0.425933	0.422554	0.421351	0.421309	0.421204	0.417745	0.413372	0.408496	0.407535	0.407261	0.406812	0.404838	0.40348	0.401654	0.399721	0.398106	0.396891	0.396018	0.396067	0.3949	0.392402	0.390135	0.388514	0.385605	0.382271	0.378381	0.370945	0.365342	0.363048	0.360247	0.357615	0.355868	0.354207	0.352514	0.349711	0.346235	0.342515	0.33975	0.338325	0.336679	0.335429	0.33378	0.33278	0.333003	0.333311
720	0.423477	0.42401	0.423938	0.423251	0.422309	0.420468	0.419382	0.419093	0.418453	0.415307	0.411076	0.405795	0.403388	0.401676	0.399147	0.396327	0.39497	0.395427	0.394846	0.39235	0.391935	0.392097	0.392809	0.391917	0.390004	0.388	0.385895	0.38172	0.377841	0.373563	0.367693	0.363185	0.360782	0.357468	0.354992	0.353689	0.352336	0.350909	0.3483	0.344785	0.340554	0.337076	0.335444	0.334468	0.333521	0.331832	0.32938	0.32854	0.329076
721	0.420552	0.421612	0.421941	0.42065	0.421508	0.421299	0.419981	0.418944	0.417671	0.41393	0.409913	0.405766	0.402645	0.400309	0.398501	0.396996	0.395572	0.393987	0.391818	0.388293	0.387749	0.388025	0.388773	0.388384	0.387743	0.385406	0.382779	0.377942	0.373774	0.369573	0.363972	0.359454	0.355201	0.35181	0.350328	0.350877	0.350841	0.350356	0.347128	0.343122	0.338258	0.334704	0.333671	0.333412	0.332858	0.331439	0.329	0.32758	0.328013
722	0.416025	0.4172	0.41684	0.414792	0.417003	0.418839	0.41803	0.417512	0.417155	0.412971	0.408765	0.404807	0.402185	0.400371	0.397852	0.396567	0.395095	0.391751	0.389642	0.388624	0.387481	0.386422	0.386053	0.385497	0.384895	0.381657	0.378018	0.373227	0.369348	0.365853	0.361596	0.357374	0.352942	0.34999	0.349115	0.350208	0.35029	0.349363	0.345501	0.341676	0.338007	0.335844	0.335033	0.333489	0.332213	0.331317	0.329644	0.328106	0.327685
723	0.411868	0.410161	0.408528	0.408257	0.411296	0.414584	0.414405	0.413938	0.413162	0.409906	0.405852	0.401555	0.399692	0.398199	0.394727	0.39264	0.391077	0.387981	0.387065	0.387667	0.386552	0.38505	0.383959	0.382024	0.379403	0.376064	0.372627	0.370311	0.367596	0.364795	0.361504	0.357821	0.354921	0.351957	0.350253	0.349492	0.348406	0.346899	0.343069	0.340482	0.339256	0.338424	0.337135	0.334414	0.331942	0.329816	0.328493	0.327494	0.326381
724	0.409543	0.406271	0.404708	0.404952	0.406802	0.409777	0.41027	0.4095	0.407258	0.404267	0.400506	0.396733	0.396412	0.395891	0.392061	0.389181	0.388167	0.38707	0.3867	0.385793	0.384585	0.383456	0.381475	0.37768	0.373348	0.370149	0.367924	0.368796	0.366835	0.363729	0.359435	0.357022	0.356899	0.35377	0.350621	0.347761	0.345974	0.345244	0.342346	0.340401	0.339398	0.337427	0.334824	0.332606	0.330284	0.327808	0.326285	0.325069	0.323269
725	0.403626	0.401202	0.399463	0.398922	0.400116	0.402606	0.40307	0.401498	0.39941	0.397693	0.395212	0.392611	0.392452	0.392281	0.388126	0.385282	0.384679	0.385497	0.385875	0.385033	0.38305	0.381248	0.379096	0.375406	0.370951	0.367681	0.365649	0.365671	0.363035	0.359399	0.355677	0.354534	0.355233	0.353333	0.350771	0.348051	0.346411	0.346047	0.343788	0.341428	0.338401	0.335536	0.332561	0.33054	0.328749	0.327538	0.325857	0.324138	0.322199
726	0.394131	0.392564	0.39092	0.390898	0.39244	0.394475	0.394791	0.393353	0.391806	0.3912	0.390008	0.388277	0.385797	0.383666	0.382486	0.381719	0.381917	0.383092	0.383694	0.382358	0.379866	0.377888	0.37739	0.375675	0.372655	0.369474	0.367281	0.365736	0.36252	0.358954	0.356546	0.355851	0.35556	0.353984	0.351724	0.348707	0.346738	0.345612	0.342724	0.340025	0.337198	0.335621	0.333716	0.331668	0.330262	0.330187	0.328516	0.32692	0.324899
727	0.387556	0.38692	0.386635	0.387771	0.389461	0.391518	0.39233	0.391393	0.389088	0.386199	0.383556	0.381638	0.378617	0.376448	0.378017	0.378473	0.379226	0.379681	0.379495	0.377387	0.3756	0.374381	0.373222	0.371843	0.370425	0.368922	0.368256	0.367704	0.365001	0.36181	0.359016	0.357917	0.357109	0.354976	0.352246	0.348423	0.346262	0.345012	0.341205	0.337956	0.335231	0.333727	0.332642	0.331345	0.330159	0.329382	0.327485	0.32593	0.323765
728	0.387139	0.386681	0.386802	0.387724	0.388782	0.390708	0.39213	0.391645	0.389103	0.385375	0.381709	0.379203	0.376233	0.374521	0.376072	0.376331	0.377072	0.377211	0.376749	0.375644	0.37373	0.371839	0.368832	0.366963	0.36581	0.366108	0.367038	0.366692	0.363994	0.36041	0.357428	0.355838	0.354006	0.351637	0.349312	0.346085	0.344306	0.343635	0.339906	0.33699	0.334393	0.332165	0.331098	0.330209	0.328729	0.326697	0.325266	0.324435	0.323211
729	0.389815	0.388737	0.388182	0.388437	0.38946	0.391291	0.391831	0.390853	0.388747	0.386114	0.382682	0.378871	0.375788	0.374352	0.375783	0.376152	0.37645	0.376167	0.376513	0.376013	0.372617	0.369068	0.365261	0.363546	0.362692	0.363739	0.364981	0.363985	0.360642	0.356402	0.353852	0.351854	0.34847	0.345399	0.344161	0.342599	0.341018	0.340236	0.338256	0.336424	0.334303	0.331222	0.329421	0.328574	0.327321	0.325918	0.325475	0.325441	0.324839
730	0.391375	0.390756	0.389953	0.389317	0.390381	0.391774	0.390063	0.387935	0.386229	0.383751	0.379925	0.374806	0.373151	0.373516	0.374626	0.374626	0.373887	0.370939	0.370058	0.371802	0.369449	0.366174	0.362725	0.360709	0.359504	0.360796	0.36227	0.361004	0.357735	0.353884	0.351272	0.348893	0.345458	0.342175	0.341115	0.339694	0.337943	0.336625	0.335251	0.333558	0.331846	0.329046	0.327053	0.325652	0.324811	0.324978	0.324963	0.324874	0.324282
731	0.391411	0.390295	0.388883	0.388068	0.388126	0.388452	0.385276	0.383496	0.382493	0.380233	0.376936	0.372182	0.371179	0.371595	0.371203	0.370687	0.369954	0.366993	0.364438	0.365878	0.365426	0.364213	0.362333	0.360221	0.358518	0.359298	0.360067	0.35799	0.355197	0.352416	0.349753	0.347792	0.346134	0.342934	0.340332	0.336803	0.334541	0.332747	0.331602	0.329917	0.328109	0.32595	0.324444	0.323396	0.323245	0.324641	0.324706	0.324724	0.324521
732	0.388309	0.386732	0.384797	0.384294	0.383969	0.384124	0.381163	0.380192	0.379496	0.377797	0.375589	0.372173	0.37069	0.369713	0.368446	0.367838	0.367606	0.367092	0.365599	0.364304	0.364218	0.364083	0.361908	0.359684	0.358355	0.359349	0.359988	0.357965	0.354755	0.351035	0.347377	0.34579	0.345654	0.343023	0.339776	0.334725	0.331705	0.329202	0.329114	0.328379	0.326901	0.324605	0.322845	0.322789	0.323352	0.324667	0.324039	0.323439	0.323246
733	0.383315	0.382206	0.380895	0.38002	0.379751	0.379821	0.378821	0.378486	0.37774	0.376573	0.375372	0.374312	0.372562	0.37024	0.368193	0.366795	0.366677	0.366248	0.366041	0.366828	0.366555	0.365516	0.362108	0.359941	0.359343	0.36048	0.361298	0.357975	0.353591	0.348421	0.343874	0.341783	0.341406	0.340506	0.33885	0.336121	0.333616	0.330917	0.329225	0.327505	0.325307	0.323231	0.322129	0.322102	0.322989	0.324587	0.324241	0.323414	0.322437
734	0.376257	0.376173	0.376742	0.376562	0.377511	0.377573	0.378043	0.378233	0.377179	0.374682	0.372439	0.370687	0.370215	0.369372	0.366999	0.365181	0.364744	0.36489	0.3659	0.369543	0.368612	0.366357	0.363403	0.361832	0.361196	0.360864	0.360161	0.355607	0.350924	0.346033	0.341162	0.338757	0.337918	0.337949	0.337913	0.339197	0.338721	0.337063	0.332994	0.329288	0.325958	0.323783	0.323349	0.323033	0.323685	0.324777	0.324779	0.323928	0.321771
735	0.370703	0.371293	0.372722	0.372759	0.375001	0.375961	0.376374	0.376289	0.374725	0.370602	0.367131	0.364309	0.364886	0.365531	0.364803	0.364369	0.364185	0.36558	0.367601	0.369826	0.368409	0.366128	0.36412	0.363118	0.362276	0.360924	0.359489	0.355855	0.351746	0.347374	0.342204	0.339006	0.336738	0.334655	0.334126	0.337123	0.338473	0.338838	0.336425	0.334137	0.332424	0.330138	0.328829	0.327892	0.327755	0.327577	0.326855	0.325311	0.32273
736	0.371232	0.371199	0.37176	0.371216	0.372448	0.373179	0.372556	0.371955	0.37071	0.368099	0.366116	0.364844	0.363993	0.362985	0.36335	0.363482	0.363984	0.364768	0.366045	0.36696	0.366026	0.364696	0.364798	0.365143	0.365071	0.363685	0.362603	0.359493	0.355575	0.351306	0.346908	0.342546	0.337747	0.334056	0.332776	0.334749	0.335911	0.336513	0.336117	0.335605	0.336147	0.334509	0.332709	0.331153	0.330303	0.329835	0.329313	0.328101	0.326267
737	0.370566	0.369926	0.369887	0.369945	0.370762	0.371564	0.370619	0.370148	0.369702	0.368277	0.366801	0.365292	0.362998	0.361102	0.361849	0.361712	0.361954	0.361253	0.360655	0.362807	0.363256	0.362908	0.364787	0.365944	0.366222	0.364733	0.363829	0.360995	0.357376	0.353381	0.350153	0.346089	0.341207	0.338242	0.337012	0.336757	0.336281	0.335341	0.334133	0.333366	0.334031	0.332893	0.331476	0.329662	0.328454	0.32779	0.327599	0.327032	0.325946
738	0.367231	0.368566	0.368955	0.367622	0.369226	0.371181	0.369246	0.367981	0.367311	0.366134	0.364477	0.362318	0.361076	0.360606	0.361556	0.361417	0.360932	0.3594	0.357778	0.359005	0.359876	0.360332	0.362757	0.363674	0.363758	0.362384	0.361361	0.35768	0.354338	0.35096	0.347471	0.343897	0.340688	0.339512	0.339149	0.338514	0.336858	0.334229	0.333575	0.332808	0.331237	0.32933	0.327769	0.326633	0.325882	0.325805	0.3249	0.323968	0.322964
739	0.366616	0.369287	0.370456	0.368044	0.368613	0.369581	0.367598	0.365936	0.364384	0.36257	0.360722	0.358904	0.35902	0.359869	0.361631	0.361954	0.3616	0.35946	0.358439	0.359575	0.360112	0.360216	0.360391	0.36028	0.360577	0.359397	0.358259	0.353306	0.349647	0.346229	0.341913	0.338444	0.336493	0.336101	0.33611	0.335969	0.334523	0.332202	0.332696	0.332671	0.33109	0.32813	0.325865	0.325522	0.325602	0.326285	0.32524	0.323575	0.321531
740	0.368374	0.37002	0.371143	0.369397	0.367907	0.367074	0.36711	0.366556	0.365347	0.362699	0.360227	0.358085	0.357511	0.357556	0.359217	0.35995	0.36024	0.35808	0.357424	0.360706	0.361419	0.360779	0.358248	0.356553	0.355712	0.355428	0.355256	0.351122	0.347937	0.344664	0.340979	0.337783	0.335665	0.333571	0.332728	0.333843	0.333967	0.333503	0.332971	0.332438	0.331548	0.32912	0.326401	0.324702	0.323563	0.323262	0.322908	0.321834	0.319898
741	0.368032	0.368614	0.368944	0.367508	0.365896	0.365791	0.367511	0.368366	0.368331	0.365383	0.362043	0.358578	0.357267	0.356797	0.356945	0.357513	0.35787	0.35632	0.355451	0.357543	0.357766	0.357059	0.35424	0.351802	0.349229	0.350481	0.351742	0.349275	0.346573	0.343499	0.341561	0.339444	0.336969	0.333777	0.332689	0.334601	0.335266	0.334786	0.333761	0.332751	0.331851	0.329875	0.326074	0.322976	0.320417	0.319145	0.318478	0.317636	0.316357
742	0.363577	0.363017	0.363208	0.364706	0.36561	0.367455	0.369031	0.370238	0.370357	0.366365	0.361897	0.357403	0.355785	0.35546	0.355401	0.355345	0.35533	0.355621	0.355279	0.355236	0.354746	0.354006	0.351692	0.349428	0.34681	0.347656	0.348794	0.347141	0.344319	0.341198	0.340694	0.339491	0.337109	0.334668	0.333856	0.334581	0.33406	0.332312	0.332053	0.331928	0.332053	0.329825	0.325714	0.323043	0.320538	0.318653	0.316978	0.315236	0.313265
743	0.359829	0.357793	0.358067	0.363073	0.365324	0.367044	0.366956	0.367207	0.366922	0.363185	0.35949	0.356087	0.354495	0.354053	0.355099	0.355483	0.355694	0.356817	0.355816	0.353464	0.352084	0.35094	0.348598	0.347308	0.347169	0.347662	0.348423	0.347571	0.345301	0.342724	0.341731	0.339684	0.336335	0.333508	0.332695	0.332697	0.331234	0.328938	0.329483	0.330008	0.330267	0.328688	0.32581	0.323775	0.320877	0.317949	0.315256	0.312906	0.311163
744	0.361084	0.362637	0.364711	0.366712	0.366392	0.365898	0.365652	0.365214	0.363994	0.361196	0.358953	0.35714	0.356064	0.355637	0.357094	0.35846	0.358351	0.35771	0.355848	0.353054	0.351165	0.349545	0.346333	0.344968	0.345957	0.347102	0.34854	0.348576	0.346968	0.344905	0.343269	0.340293	0.336393	0.333094	0.332027	0.331356	0.329222	0.326555	0.326948	0.326871	0.325518	0.323996	0.322092	0.320403	0.318124	0.316397	0.314371	0.311997	0.310266
745	0.36555	0.366128	0.366625	0.366567	0.36629	0.366482	0.366231	0.365782	0.36417	0.361692	0.359963	0.358526	0.357531	0.357184	0.358308	0.359768	0.358795	0.356135	0.353876	0.352639	0.351682	0.350468	0.347238	0.344932	0.344479	0.346027	0.347936	0.347917	0.346121	0.343711	0.342104	0.339488	0.336745	0.334427	0.332913	0.331408	0.329209	0.32705	0.326327	0.325108	0.323006	0.320796	0.319035	0.317638	0.316618	0.316258	0.314996	0.312746	0.31035
746	0.365591	0.367445	0.36816	0.367925	0.366328	0.365317	0.365554	0.365515	0.364292	0.362134	0.359967	0.357693	0.357065	0.357539	0.358248	0.359212	0.358259	0.355274	0.353304	0.352992	0.352382	0.351291	0.348569	0.346181	0.345231	0.346182	0.347481	0.346814	0.344033	0.340572	0.339536	0.33852	0.336754	0.33395	0.331825	0.330715	0.329959	0.329927	0.328183	0.326517	0.324823	0.322656	0.320564	0.318596	0.317055	0.315859	0.314587	0.312719	0.310264
747	0.364832	0.366006	0.365892	0.364634	0.364094	0.364912	0.365555	0.364837	0.363347	0.361144	0.358199	0.35551	0.356895	0.359257	0.359425	0.360143	0.359421	0.356533	0.354323	0.353899	0.353331	0.352385	0.35057	0.349046	0.348987	0.348974	0.348878	0.346697	0.343051	0.339093	0.338214	0.337985	0.336692	0.333287	0.33157	0.331291	0.330924	0.330307	0.32947	0.328316	0.326554	0.323839	0.320735	0.318548	0.316957	0.316053	0.315251	0.313522	0.310509
748	0.362939	0.362436	0.361216	0.35946	0.35968	0.36182	0.363654	0.363427	0.361994	0.359651	0.356601	0.354793	0.356608	0.358719	0.359062	0.359954	0.359585	0.35747	0.354957	0.353868	0.353371	0.352453	0.350407	0.349488	0.350004	0.350452	0.350045	0.346193	0.342881	0.339857	0.338803	0.337848	0.336782	0.333635	0.332131	0.331306	0.330292	0.329218	0.328689	0.327962	0.326903	0.323686	0.319631	0.317498	0.315766	0.314449	0.313154	0.311228	0.308601
749	0.363904	0.362345	0.36088	0.359872	0.359362	0.360622	0.363416	0.364888	0.364331	0.361017	0.357133	0.354766	0.353955	0.353776	0.356331	0.358503	0.358886	0.357797	0.356139	0.354446	0.353407	0.352415	0.350489	0.349708	0.350102	0.351165	0.350764	0.34734	0.345077	0.343114	0.340459	0.337625	0.335278	0.332855	0.331329	0.329975	0.328343	0.32708	0.326109	0.32553	0.325214	0.322926	0.31926	0.316861	0.314411	0.311977	0.310011	0.308291	0.306299
750	0.365817	0.363706	0.361671	0.359916	0.360476	0.362975	0.365183	0.366667	0.366249	0.362453	0.357959	0.354456	0.352487	0.352138	0.356169	0.3589	0.359653	0.358379	0.357162	0.355964	0.355463	0.355166	0.354046	0.352925	0.352537	0.353128	0.352606	0.350828	0.348546	0.346086	0.341871	0.338012	0.334662	0.332187	0.330824	0.33054	0.329483	0.328176	0.326125	0.324167	0.322382	0.320949	0.318495	0.316168	0.314595	0.313704	0.311997	0.310359	0.308076
751	0.365689	0.36419	0.362797	0.361546	0.362467	0.364115	0.364955	0.36558	0.364931	0.361687	0.357193	0.352775	0.352773	0.354005	0.35583	0.356616	0.357408	0.35829	0.358864	0.358783	0.357932	0.356926	0.355639	0.354621	0.353358	0.353497	0.353953	0.352266	0.348906	0.34505	0.340112	0.336556	0.333539	0.330147	0.328505	0.328463	0.328	0.327712	0.325373	0.322459	0.319404	0.318457	0.317644	0.315711	0.314818	0.314527	0.31227	0.309579	0.307594
752	0.366893	0.365403	0.365032	0.365751	0.365905	0.365152	0.364516	0.363549	0.362164	0.359592	0.35585	0.351937	0.353203	0.354658	0.354027	0.353654	0.354142	0.35569	0.356036	0.355319	0.354013	0.352928	0.35279	0.352737	0.351894	0.352541	0.353816	0.351683	0.347799	0.342979	0.336652	0.333047	0.330797	0.327813	0.325891	0.324103	0.322396	0.321456	0.320865	0.319292	0.317138	0.316821	0.31678	0.315453	0.314337	0.312922	0.309227	0.305322	0.304036
753	0.36818	0.367179	0.367246	0.368177	0.368111	0.367286	0.366481	0.364887	0.362556	0.35895	0.355298	0.352215	0.352738	0.354012	0.354294	0.354506	0.354262	0.353679	0.353165	0.353834	0.353232	0.352556	0.352582	0.352286	0.351997	0.352308	0.35267	0.351025	0.347131	0.341926	0.335599	0.332778	0.331666	0.329832	0.327319	0.323953	0.321687	0.320474	0.31992	0.318804	0.31739	0.316956	0.315958	0.314556	0.313286	0.312142	0.309156	0.306246	0.304841
754	0.368584	0.368497	0.368931	0.36982	0.36982	0.369646	0.369609	0.368398	0.366072	0.361171	0.356883	0.35373	0.353289	0.354094	0.355085	0.35485	0.354417	0.35466	0.356321	0.359255	0.35837	0.356528	0.354233	0.352744	0.351629	0.351372	0.350693	0.348149	0.344047	0.339158	0.335118	0.334369	0.33439	0.333667	0.331089	0.327395	0.325098	0.3236	0.3227	0.32138	0.319744	0.318239	0.31631	0.314592	0.312908	0.311843	0.310581	0.30882	0.306362
755	0.367122	0.366932	0.367705	0.369404	0.370168	0.370584	0.37082	0.369779	0.367837	0.363102	0.35877	0.355725	0.355384	0.355783	0.357154	0.356603	0.356811	0.357607	0.358893	0.360415	0.358915	0.356563	0.35306	0.351171	0.349601	0.349811	0.349318	0.345003	0.340352	0.335869	0.333705	0.333514	0.33301	0.332663	0.330733	0.328047	0.326019	0.324311	0.32313	0.321644	0.320386	0.319103	0.317338	0.315285	0.31312	0.31112	0.309668	0.308297	0.306933
756	0.364816	0.364816	0.365623	0.367317	0.368819	0.369504	0.369325	0.368315	0.366771	0.362772	0.358807	0.355914	0.3567	0.358165	0.361836	0.362466	0.362696	0.361485	0.360599	0.360027	0.357952	0.355782	0.353376	0.352555	0.351898	0.352005	0.350993	0.345293	0.339849	0.335105	0.332567	0.331944	0.330676	0.329213	0.327583	0.326383	0.325502	0.324585	0.321528	0.319303	0.319128	0.318106	0.315855	0.314169	0.312449	0.310929	0.308947	0.30787	0.307946
757	0.362275	0.361688	0.362187	0.363701	0.36624	0.368103	0.368174	0.367337	0.36572	0.362221	0.359033	0.357006	0.358769	0.36101	0.364663	0.365424	0.365082	0.363336	0.362202	0.36077	0.358193	0.355926	0.354094	0.354146	0.354396	0.35394	0.351653	0.345158	0.339843	0.33537	0.332842	0.332427	0.331202	0.327994	0.326069	0.324755	0.323597	0.322189	0.319048	0.317117	0.317205	0.316249	0.314149	0.313177	0.311811	0.310936	0.30933	0.307974	0.306823
758	0.360679	0.359645	0.360067	0.361283	0.364314	0.367093	0.368541	0.368852	0.367312	0.363285	0.360148	0.35799	0.359534	0.361343	0.363756	0.36389	0.364095	0.363845	0.362937	0.360195	0.357591	0.355747	0.354637	0.354982	0.354791	0.353785	0.351188	0.344676	0.339985	0.3364	0.334656	0.333047	0.329487	0.325809	0.323993	0.321873	0.31949	0.316516	0.314996	0.314316	0.315188	0.315084	0.314182	0.312854	0.31133	0.310073	0.308523	0.306406	0.302906
759	0.359772	0.360338	0.361573	0.362931	0.364943	0.366661	0.367955	0.36864	0.367834	0.364127	0.360681	0.357569	0.357406	0.358017	0.361258	0.361812	0.362334	0.362995	0.363279	0.360636	0.358013	0.356005	0.354265	0.353797	0.352906	0.351664	0.349912	0.345357	0.342423	0.34034	0.338404	0.334944	0.329323	0.325563	0.323487	0.320712	0.318291	0.315671	0.314019	0.312989	0.313552	0.313485	0.313013	0.311203	0.309904	0.308031	0.305792	0.302719	0.29836
760	0.358615	0.361051	0.362852	0.364335	0.36557	0.366931	0.367478	0.36752	0.367015	0.364819	0.361957	0.358781	0.35754	0.357623	0.35997	0.360305	0.359691	0.360027	0.36131	0.359749	0.357675	0.355687	0.353557	0.35289	0.352576	0.351609	0.350859	0.347954	0.346071	0.344255	0.340347	0.335958	0.331195	0.327094	0.323889	0.320664	0.31909	0.317807	0.316178	0.314354	0.312989	0.311968	0.311137	0.309462	0.308354	0.306297	0.303581	0.300624	0.29747
761	0.357789	0.361296	0.363386	0.364546	0.366043	0.36782	0.367957	0.367216	0.366137	0.363564	0.360619	0.357766	0.357589	0.358749	0.359256	0.358404	0.357673	0.358389	0.359567	0.357944	0.356219	0.354797	0.353454	0.3529	0.352684	0.352367	0.3524	0.349993	0.347763	0.345116	0.33963	0.335201	0.33174	0.3286	0.325417	0.322367	0.321306	0.320599	0.319035	0.316912	0.314421	0.311706	0.30923	0.307237	0.305555	0.303295	0.301006	0.299219	0.297338
762	0.357574	0.361637	0.364558	0.365952	0.36765	0.368887	0.368148	0.367463	0.366201	0.362612	0.359229	0.3571	0.358297	0.360103	0.359259	0.357926	0.358236	0.358776	0.358931	0.357693	0.35584	0.354063	0.351759	0.350604	0.350574	0.350836	0.351191	0.349344	0.346631	0.343278	0.338229	0.334919	0.332952	0.330819	0.328161	0.324808	0.323283	0.322728	0.319843	0.316815	0.314029	0.311147	0.307808	0.305295	0.302992	0.300785	0.29913	0.29802	0.296
763	0.359239	0.363484	0.366449	0.367569	0.368983	0.370251	0.370719	0.371474	0.370942	0.367167	0.363416	0.360847	0.360697	0.360781	0.359023	0.357698	0.358448	0.358788	0.358274	0.357432	0.356031	0.354666	0.352533	0.351245	0.350897	0.350386	0.350139	0.347592	0.344153	0.340449	0.336051	0.333797	0.333566	0.331706	0.32868	0.324156	0.321173	0.319419	0.316245	0.313395	0.311656	0.309411	0.305711	0.302765	0.300932	0.300293	0.298885	0.297478	0.294515
764	0.361777	0.364182	0.365651	0.366442	0.367783	0.369388	0.371904	0.374326	0.374653	0.37106	0.366894	0.362687	0.361408	0.360764	0.359459	0.357679	0.357811	0.358552	0.3588	0.35787	0.356836	0.356151	0.354003	0.351677	0.348988	0.348449	0.348403	0.346385	0.343577	0.340413	0.336227	0.333952	0.333606	0.33218	0.329184	0.323128	0.318251	0.314412	0.311962	0.309802	0.308644	0.306416	0.302701	0.2997	0.298459	0.299119	0.297954	0.295951	0.29278
765	0.364753	0.366392	0.3673	0.368022	0.368781	0.369616	0.372668	0.375146	0.375335	0.3708	0.366148	0.361598	0.360797	0.360558	0.360053	0.358707	0.358143	0.358147	0.358215	0.357067	0.356594	0.356074	0.353596	0.351081	0.348849	0.347907	0.34722	0.345678	0.343985	0.341793	0.338398	0.335225	0.332518	0.330659	0.328212	0.322165	0.317163	0.313212	0.310409	0.308618	0.30836	0.306339	0.303479	0.301397	0.299591	0.298719	0.297121	0.294534	0.291117
766	0.367749	0.369383	0.370036	0.370087	0.370387	0.370866	0.372003	0.373053	0.372448	0.367477	0.362634	0.358506	0.358222	0.35846	0.359645	0.360367	0.3601	0.357837	0.355935	0.354461	0.354242	0.35365	0.351775	0.350363	0.350339	0.349306	0.34817	0.34536	0.34346	0.341591	0.339453	0.335953	0.332131	0.330212	0.327879	0.322524	0.317972	0.313979	0.311317	0.310165	0.310353	0.308193	0.305685	0.304109	0.301747	0.298882	0.296568	0.294004	0.29067
767	0.366239	0.36751	0.368181	0.368683	0.36947	0.36999	0.369979	0.369826	0.368428	0.364588	0.360881	0.357599	0.357108	0.357737	0.360232	0.362183	0.362682	0.359727	0.356841	0.355008	0.353489	0.351981	0.349545	0.348125	0.347676	0.34786	0.347629	0.344823	0.342022	0.339247	0.337135	0.335236	0.333937	0.33262	0.329963	0.324571	0.320031	0.315767	0.313181	0.311475	0.310205	0.307853	0.305713	0.304375	0.302083	0.298916	0.296159	0.293852	0.292054
768	0.365691	0.364971	0.364661	0.365204	0.366974	0.368534	0.370139	0.370189	0.367994	0.363246	0.35938	0.356571	0.356218	0.357222	0.360161	0.362317	0.363208	0.362019	0.360022	0.357173	0.355008	0.353117	0.349926	0.347832	0.346945	0.347075	0.346765	0.344199	0.340533	0.336825	0.333455	0.331637	0.331226	0.329183	0.326381	0.322441	0.319311	0.316391	0.312108	0.309106	0.307377	0.306224	0.305105	0.303876	0.301791	0.299156	0.296597	0.294408	0.292939
769	0.367335	0.364232	0.362506	0.362531	0.364311	0.366382	0.369085	0.370826	0.369222	0.364036	0.359658	0.356901	0.356753	0.357264	0.358534	0.359536	0.360113	0.360794	0.361227	0.360937	0.359225	0.356756	0.353331	0.351288	0.35076	0.350267	0.349777	0.345752	0.340576	0.335477	0.330987	0.327418	0.324585	0.321893	0.319814	0.317955	0.315916	0.313577	0.309081	0.305992	0.304479	0.304362	0.304432	0.303473	0.302017	0.299966	0.297579	0.294787	0.291603
770	0.36426	0.362906	0.362705	0.363404	0.365125	0.367227	0.369355	0.371455	0.370566	0.365628	0.361288	0.358279	0.356602	0.355623	0.356107	0.356007	0.356471	0.358236	0.360541	0.362918	0.361074	0.357929	0.354415	0.352515	0.351621	0.350634	0.349857	0.344534	0.338567	0.333124	0.328863	0.324889	0.321197	0.318828	0.317211	0.316296	0.315037	0.313536	0.310003	0.307088	0.304686	0.303623	0.303607	0.303152	0.3018	0.299026	0.295755	0.292461	0.289693
771	0.363851	0.363643	0.364431	0.365309	0.367135	0.369366	0.370841	0.372078	0.371043	0.36579	0.36106	0.357199	0.354525	0.353104	0.354515	0.354894	0.356013	0.3585	0.361191	0.362229	0.359359	0.355826	0.352077	0.350202	0.349453	0.348498	0.347768	0.343424	0.338086	0.333386	0.329334	0.32593	0.323032	0.320676	0.318586	0.317124	0.316426	0.316021	0.312662	0.309587	0.305979	0.303103	0.30177	0.301538	0.300661	0.298137	0.294864	0.291971	0.290042
772	0.366187	0.365821	0.366632	0.367387	0.369	0.370587	0.371319	0.371587	0.370318	0.365765	0.361203	0.357637	0.355734	0.355094	0.355793	0.35595	0.356922	0.358641	0.360312	0.359402	0.355333	0.351487	0.348459	0.347809	0.349094	0.34908	0.349213	0.345875	0.3407	0.335625	0.331415	0.328471	0.326115	0.324127	0.322072	0.319671	0.31835	0.317813	0.313975	0.310277	0.306354	0.302973	0.301105	0.30087	0.300591	0.299173	0.296417	0.293667	0.291067
773	0.367012	0.3682	0.369734	0.370363	0.371113	0.371978	0.37294	0.373456	0.372291	0.368059	0.363796	0.361069	0.359465	0.359218	0.360697	0.361435	0.361665	0.35915	0.356855	0.353388	0.350247	0.348082	0.346637	0.346886	0.348812	0.349195	0.349424	0.34561	0.340952	0.336552	0.333651	0.330691	0.327567	0.325326	0.323205	0.320943	0.319208	0.317861	0.313852	0.309881	0.306733	0.304487	0.3028	0.301912	0.300906	0.299179	0.296665	0.294347	0.291801
774	0.370042	0.372036	0.373381	0.373332	0.373582	0.374304	0.375609	0.376359	0.374982	0.370778	0.367032	0.364446	0.362646	0.361959	0.363539	0.364839	0.365039	0.361946	0.358805	0.354135	0.351407	0.350045	0.349277	0.348893	0.349026	0.347528	0.345599	0.34181	0.339065	0.337352	0.336198	0.333234	0.329405	0.326182	0.323173	0.320244	0.318621	0.317828	0.313474	0.309875	0.30832	0.306567	0.304351	0.302479	0.300956	0.299334	0.297222	0.295109	0.29272
775	0.371733	0.37208	0.372425	0.372608	0.373369	0.373952	0.374999	0.375805	0.374449	0.370255	0.366869	0.364164	0.363164	0.36295	0.363128	0.363574	0.363896	0.362387	0.360324	0.357213	0.354068	0.351961	0.351081	0.350142	0.349441	0.347686	0.345491	0.342328	0.340474	0.339723	0.338521	0.335385	0.33108	0.326945	0.323115	0.318975	0.31696	0.316529	0.312834	0.310006	0.308371	0.305456	0.302379	0.300678	0.299728	0.29923	0.297024	0.295007	0.293762
776	0.368695	0.368464	0.368851	0.369664	0.3711	0.372025	0.3734	0.374271	0.373014	0.369055	0.365874	0.363483	0.36335	0.36372	0.363145	0.362842	0.363106	0.361437	0.358981	0.357198	0.355551	0.354353	0.353411	0.351682	0.349913	0.348728	0.347772	0.344565	0.342223	0.340575	0.338129	0.333951	0.328044	0.324329	0.321695	0.317665	0.314622	0.312208	0.310758	0.308762	0.305354	0.301316	0.298446	0.297846	0.298006	0.298614	0.296601	0.294849	0.294291
777	0.364483	0.366993	0.369081	0.370196	0.371072	0.371568	0.371753	0.37195	0.370736	0.368356	0.366046	0.364287	0.365775	0.367348	0.365629	0.364789	0.363918	0.361673	0.359295	0.357556	0.35661	0.356067	0.356306	0.355095	0.352966	0.350934	0.350017	0.346284	0.342936	0.339874	0.336818	0.332656	0.327015	0.323513	0.321627	0.318361	0.315744	0.313278	0.311495	0.308857	0.304569	0.3018	0.300395	0.299113	0.298455	0.297914	0.29587	0.29375	0.292524
778	0.359478	0.364859	0.368315	0.369588	0.369126	0.369003	0.369455	0.369928	0.369224	0.368563	0.367838	0.367562	0.368161	0.368688	0.367281	0.366968	0.365235	0.360058	0.356284	0.354705	0.353928	0.353309	0.353701	0.353335	0.352829	0.351753	0.351209	0.346441	0.342094	0.337941	0.335662	0.333184	0.32932	0.32651	0.324642	0.321209	0.319005	0.317033	0.313199	0.309376	0.30612	0.305177	0.305523	0.30371	0.301219	0.297908	0.29539	0.293172	0.29156
779	0.358666	0.363638	0.366089	0.36626	0.366202	0.367585	0.369813	0.370309	0.369631	0.368846	0.368045	0.367768	0.36693	0.366324	0.365871	0.365708	0.364209	0.359183	0.355284	0.353768	0.353491	0.353182	0.352118	0.350773	0.351241	0.351454	0.351331	0.347287	0.34293	0.338609	0.336088	0.334276	0.331838	0.329255	0.327007	0.323861	0.32229	0.321061	0.315358	0.309903	0.306278	0.304692	0.305436	0.304281	0.301805	0.297743	0.295097	0.29258	0.29036
780	0.361588	0.365131	0.366889	0.367025	0.367959	0.369759	0.371456	0.371752	0.370686	0.368358	0.366245	0.364564	0.364738	0.365084	0.364938	0.364337	0.363201	0.360361	0.35765	0.356189	0.356245	0.356236	0.354309	0.352101	0.351824	0.352402	0.352973	0.350569	0.346684	0.342255	0.338289	0.336019	0.334267	0.331021	0.327835	0.324458	0.323326	0.32307	0.317763	0.311982	0.307015	0.303033	0.301994	0.300993	0.299918	0.298039	0.295392	0.292241	0.289635
781	0.364252	0.36628	0.368169	0.36924	0.370535	0.371717	0.372903	0.373917	0.372909	0.368542	0.364655	0.361188	0.362187	0.363731	0.364731	0.364096	0.363429	0.360719	0.357569	0.356666	0.357186	0.357337	0.355409	0.353395	0.352399	0.35287	0.353514	0.351149	0.34812	0.344567	0.339782	0.336443	0.333572	0.331243	0.328913	0.325267	0.323183	0.321978	0.317658	0.312756	0.308881	0.304868	0.303182	0.301753	0.300491	0.298805	0.295737	0.292044	0.289262
782	0.368345	0.369349	0.370987	0.372176	0.37301	0.373614	0.37465	0.375631	0.374868	0.369666	0.365072	0.360753	0.361137	0.362761	0.364778	0.365054	0.364845	0.361792	0.357819	0.356692	0.357398	0.357846	0.35674	0.355138	0.353814	0.353673	0.35371	0.351885	0.349409	0.346317	0.340698	0.336156	0.332285	0.330745	0.329742	0.327201	0.324503	0.322198	0.318082	0.313823	0.310635	0.307496	0.305215	0.303159	0.300848	0.298404	0.295977	0.293126	0.290395
783	0.368582	0.370552	0.371979	0.37239	0.372643	0.372831	0.373184	0.373463	0.372835	0.369378	0.366631	0.363405	0.362817	0.363283	0.365059	0.366297	0.365637	0.362436	0.359023	0.357528	0.357929	0.358619	0.359143	0.358297	0.35687	0.356107	0.355556	0.353235	0.349599	0.34534	0.34004	0.335872	0.332342	0.331322	0.33083	0.329104	0.326585	0.324292	0.320182	0.316166	0.312486	0.309744	0.307348	0.305278	0.303185	0.301378	0.299786	0.29713	0.293372
784	0.367251	0.370207	0.371653	0.371875	0.371677	0.371432	0.372305	0.372871	0.37234	0.369807	0.367521	0.36472	0.363898	0.363845	0.364585	0.364933	0.363382	0.360125	0.358016	0.35863	0.359618	0.360365	0.362112	0.362232	0.361452	0.359882	0.358503	0.354593	0.349708	0.344598	0.34006	0.337202	0.334934	0.333508	0.332173	0.330165	0.327925	0.32573	0.322284	0.318491	0.314386	0.312029	0.310352	0.308297	0.306636	0.304751	0.302113	0.298891	0.295757
785	0.369816	0.371987	0.373117	0.373372	0.373254	0.373167	0.374496	0.375359	0.374764	0.371439	0.367901	0.364285	0.363961	0.364825	0.366003	0.366022	0.364663	0.361207	0.359695	0.363124	0.364244	0.364101	0.364952	0.364799	0.363572	0.360746	0.358482	0.353673	0.349128	0.344918	0.341164	0.339415	0.338644	0.336148	0.333328	0.331003	0.329228	0.327403	0.32353	0.319729	0.315909	0.312843	0.31044	0.308706	0.307581	0.305547	0.302057	0.299247	0.298505
786	0.372914	0.374036	0.374567	0.374064	0.374024	0.374626	0.376037	0.37698	0.376272	0.372167	0.368095	0.364902	0.365958	0.367808	0.368988	0.368828	0.368195	0.367604	0.368001	0.370582	0.370066	0.368351	0.367394	0.366976	0.366416	0.362807	0.358954	0.352641	0.347834	0.344107	0.341577	0.340502	0.339848	0.336976	0.333919	0.331835	0.330585	0.329273	0.324773	0.320805	0.31773	0.31452	0.311462	0.309826	0.30822	0.305285	0.301627	0.298363	0.296941
787	0.374567	0.375856	0.37696	0.377128	0.377064	0.37719	0.378144	0.37904	0.378199	0.374323	0.370989	0.369075	0.369587	0.370143	0.37154	0.371683	0.371963	0.373001	0.374118	0.37505	0.373363	0.371097	0.369955	0.369878	0.370037	0.366458	0.361816	0.355791	0.351116	0.347487	0.34354	0.340798	0.338338	0.335206	0.332524	0.330774	0.329667	0.328282	0.324949	0.321447	0.318933	0.316475	0.313297	0.310455	0.307286	0.303238	0.300136	0.297087	0.294669
788	0.375746	0.375966	0.377142	0.37843	0.379073	0.37916	0.380095	0.381261	0.380723	0.37733	0.3743	0.372257	0.37148	0.371188	0.374162	0.376372	0.376576	0.37449	0.373965	0.3756	0.37357	0.371143	0.370844	0.370956	0.369754	0.366056	0.362114	0.358237	0.354784	0.351646	0.346387	0.342371	0.339119	0.335208	0.331836	0.329581	0.328561	0.327784	0.324381	0.320875	0.318751	0.317315	0.315384	0.312382	0.309012	0.305017	0.302965	0.300682	0.297781
789	0.37736	0.376698	0.376843	0.377804	0.378473	0.37936	0.381701	0.383541	0.383656	0.380818	0.377876	0.374199	0.373481	0.374227	0.377178	0.380254	0.380035	0.377112	0.375621	0.37455	0.372441	0.370806	0.370649	0.370573	0.368194	0.365541	0.362925	0.359581	0.356501	0.353413	0.349641	0.347317	0.346143	0.341372	0.336547	0.332759	0.331806	0.332145	0.328001	0.323995	0.321708	0.320052	0.318674	0.316548	0.314018	0.310829	0.308551	0.306475	0.303769
790	0.378487	0.377469	0.376929	0.377036	0.378426	0.38085	0.383971	0.385938	0.38602	0.38375	0.381019	0.376594	0.376112	0.377106	0.378423	0.379592	0.379861	0.379448	0.378653	0.375131	0.372792	0.371379	0.370576	0.37065	0.369419	0.367806	0.365519	0.361337	0.357887	0.354799	0.352539	0.351057	0.349766	0.345053	0.340757	0.337134	0.336061	0.335785	0.332593	0.329049	0.326822	0.324731	0.32325	0.322033	0.320739	0.318473	0.3151	0.312508	0.309611
791	0.37912	0.379282	0.379685	0.379877	0.381687	0.384081	0.384874	0.385462	0.385148	0.383517	0.380828	0.377557	0.377442	0.37782	0.37666	0.375738	0.37613	0.376142	0.376051	0.375418	0.37402	0.372222	0.370908	0.370853	0.371365	0.369742	0.366915	0.36244	0.358846	0.356039	0.353451	0.350054	0.345115	0.341507	0.339774	0.338726	0.338154	0.337075	0.334679	0.331593	0.329109	0.327647	0.327147	0.326772	0.325897	0.323422	0.319361	0.315956	0.312349
792	0.380464	0.383045	0.385438	0.386968	0.387382	0.387347	0.386969	0.386761	0.386044	0.383728	0.380185	0.376282	0.376148	0.376823	0.376358	0.375909	0.375859	0.374268	0.373377	0.375462	0.375488	0.37396	0.371504	0.370054	0.370043	0.369405	0.368273	0.365732	0.362885	0.36034	0.356618	0.352213	0.346621	0.34321	0.342086	0.341411	0.340617	0.33926	0.336329	0.333044	0.329898	0.329642	0.330543	0.329475	0.327273	0.3237	0.320035	0.316712	0.31343
793	0.380657	0.38382	0.386534	0.388024	0.388214	0.388015	0.388433	0.387886	0.386653	0.382185	0.376561	0.369641	0.370256	0.373516	0.376629	0.377717	0.378231	0.377594	0.376551	0.375927	0.375645	0.374954	0.373083	0.371657	0.370934	0.370074	0.369739	0.368601	0.366158	0.363383	0.359719	0.356481	0.353852	0.350632	0.348036	0.345434	0.343499	0.34144	0.338031	0.334318	0.331291	0.331182	0.331641	0.328922	0.324693	0.319598	0.315734	0.312743	0.311288
794	0.379021	0.382087	0.384345	0.385341	0.386635	0.388193	0.388874	0.387831	0.385842	0.380431	0.374676	0.369174	0.370757	0.374822	0.378261	0.379362	0.380955	0.381432	0.38046	0.376792	0.375998	0.37637	0.37616	0.375516	0.374862	0.373801	0.37268	0.370382	0.367826	0.365075	0.361987	0.359261	0.357536	0.354602	0.351529	0.348367	0.345672	0.343064	0.339596	0.335563	0.332798	0.331991	0.331646	0.328922	0.323831	0.317283	0.312211	0.308616	0.308095
795	0.377763	0.381878	0.384831	0.385908	0.387906	0.390203	0.39047	0.389961	0.388138	0.384688	0.38183	0.380924	0.381613	0.38266	0.382203	0.381734	0.382602	0.382244	0.381259	0.378957	0.377823	0.377431	0.376597	0.376319	0.376367	0.376681	0.375914	0.372969	0.370068	0.36693	0.363952	0.361052	0.358135	0.355331	0.352781	0.349119	0.345899	0.343141	0.341176	0.338156	0.33556	0.333612	0.332295	0.330371	0.327201	0.322685	0.317936	0.313617	0.311554
796	0.378413	0.383288	0.386496	0.387382	0.389627	0.39258	0.392739	0.39274	0.391118	0.388329	0.386909	0.387328	0.386382	0.384787	0.382964	0.382096	0.382316	0.381499	0.381219	0.381301	0.379553	0.377428	0.37599	0.376633	0.37806	0.378247	0.377826	0.376066	0.372955	0.369548	0.36605	0.362857	0.359424	0.355595	0.35223	0.348626	0.346578	0.345391	0.343902	0.341618	0.33965	0.337043	0.334456	0.331906	0.328746	0.324731	0.320142	0.316068	0.314504
797	0.381453	0.384306	0.386574	0.388153	0.390597	0.39343	0.394071	0.393427	0.391179	0.38771	0.385921	0.386231	0.384581	0.382009	0.381032	0.380437	0.381932	0.382845	0.383475	0.383943	0.382189	0.380255	0.380156	0.380865	0.381188	0.380765	0.380491	0.380409	0.378373	0.375877	0.370924	0.366077	0.361278	0.35683	0.353265	0.350991	0.350228	0.349824	0.34733	0.344937	0.343498	0.341845	0.339178	0.335404	0.330671	0.325373	0.320819	0.316806	0.314844
798	0.383735	0.385754	0.387772	0.389747	0.392274	0.39383	0.393113	0.39167	0.389742	0.387538	0.385994	0.385296	0.383365	0.381203	0.381119	0.380923	0.383156	0.38631	0.388938	0.390358	0.388383	0.386247	0.385389	0.38449	0.382482	0.382551	0.383094	0.383836	0.382352	0.379716	0.373244	0.367351	0.36258	0.359702	0.357391	0.355159	0.353189	0.350918	0.348274	0.345124	0.342512	0.341684	0.339976	0.336406	0.332383	0.328443	0.324688	0.320573	0.31719
799	0.383607	0.387108	0.390216	0.392704	0.3941	0.39383	0.393739	0.393632	0.392963	0.391349	0.389063	0.386257	0.383747	0.382343	0.383771	0.38423	0.385788	0.388009	0.390983	0.39398	0.392475	0.389928	0.387937	0.386389	0.383642	0.383371	0.384148	0.384432	0.382371	0.378965	0.372347	0.367546	0.364224	0.361294	0.359439	0.358752	0.357807	0.356878	0.351698	0.346177	0.341357	0.340339	0.339775	0.337686	0.334987	0.332695	0.329032	0.325149	0.321907
800	0.386574	0.389584	0.392411	0.39428	0.394877	0.394006	0.394274	0.395079	0.395576	0.394655	0.392134	0.387942	0.385215	0.384276	0.386297	0.387468	0.388037	0.388566	0.390358	0.392394	0.392203	0.391285	0.391569	0.391503	0.389275	0.387484	0.387174	0.385375	0.382291	0.37839	0.372211	0.367682	0.363176	0.361	0.360277	0.361228	0.361674	0.361661	0.355928	0.350459	0.345355	0.34376	0.343171	0.341798	0.340413	0.339547	0.336928	0.333302	0.328271
801	0.390478	0.392533	0.394153	0.394792	0.395457	0.396075	0.396284	0.396556	0.396531	0.394649	0.391795	0.38717	0.385094	0.384903	0.388196	0.390505	0.390988	0.391285	0.392426	0.392148	0.392221	0.392291	0.39379	0.394906	0.394325	0.391909	0.390213	0.385777	0.38173	0.377765	0.373264	0.369162	0.363966	0.362987	0.363252	0.36263	0.361492	0.3593	0.356579	0.353592	0.35027	0.348315	0.347166	0.345117	0.34358	0.341726	0.339581	0.336644	0.33177
802	0.394009	0.396779	0.398589	0.399634	0.399203	0.399476	0.399458	0.399023	0.398003	0.394888	0.392418	0.389635	0.388331	0.388064	0.391579	0.393392	0.394281	0.394062	0.393391	0.387705	0.387103	0.388425	0.391372	0.39373	0.394204	0.392817	0.390835	0.385476	0.381393	0.378254	0.376105	0.373183	0.369219	0.367468	0.367349	0.366082	0.364186	0.361553	0.359408	0.356965	0.35428	0.351453	0.349484	0.346935	0.343957	0.339891	0.33711	0.334516	0.330787
803	0.39952	0.402141	0.403531	0.403595	0.402654	0.402322	0.401254	0.400898	0.400001	0.397509	0.396363	0.396002	0.394562	0.393352	0.395453	0.396037	0.396382	0.395693	0.394775	0.388804	0.387882	0.389312	0.393079	0.395797	0.396065	0.395892	0.394768	0.390075	0.385745	0.382112	0.38014	0.377585	0.374522	0.372702	0.372744	0.372463	0.370296	0.366458	0.363295	0.359782	0.355831	0.352768	0.350396	0.347903	0.344812	0.341053	0.337862	0.334701	0.329756
804	0.400682	0.402617	0.404165	0.404528	0.404424	0.404621	0.404496	0.404741	0.404018	0.401684	0.400425	0.400644	0.398915	0.397368	0.398792	0.399572	0.399828	0.399805	0.40001	0.395835	0.395367	0.396717	0.400251	0.402352	0.401817	0.401282	0.400117	0.396505	0.392067	0.38735	0.383029	0.380248	0.378454	0.376653	0.376003	0.375618	0.373691	0.369799	0.365333	0.360715	0.355918	0.353867	0.352305	0.349744	0.347213	0.344796	0.341676	0.338132	0.33193
805	0.40087	0.402388	0.405109	0.407475	0.407482	0.406463	0.406412	0.407634	0.407999	0.406742	0.406152	0.405568	0.403168	0.400806	0.40057	0.400937	0.401726	0.403297	0.404877	0.401203	0.400763	0.401994	0.404759	0.406177	0.405033	0.403352	0.401083	0.398067	0.394397	0.390351	0.384084	0.380077	0.377977	0.37587	0.373724	0.371735	0.370272	0.368283	0.364279	0.360118	0.356051	0.354125	0.352771	0.350381	0.348238	0.346685	0.343922	0.340513	0.334675
806	0.404372	0.405519	0.407493	0.408913	0.409045	0.408713	0.408192	0.409628	0.410309	0.408987	0.40765	0.405269	0.403538	0.402497	0.40274	0.402801	0.403999	0.405946	0.407692	0.406581	0.406078	0.406076	0.406546	0.406396	0.40445	0.4025	0.400386	0.398769	0.396225	0.393341	0.386535	0.381372	0.377791	0.375503	0.373229	0.370872	0.369347	0.367817	0.364679	0.361203	0.358608	0.356403	0.354676	0.352499	0.34981	0.347073	0.343823	0.339987	0.335216
807	0.408034	0.408672	0.409572	0.410532	0.411347	0.412161	0.412022	0.412487	0.41207	0.410418	0.408352	0.405932	0.404695	0.404692	0.406297	0.406437	0.407542	0.409143	0.410232	0.409038	0.408652	0.408691	0.408343	0.407257	0.405585	0.404596	0.403578	0.402264	0.400435	0.398328	0.392354	0.387042	0.382655	0.37931	0.376925	0.374825	0.373192	0.371227	0.367699	0.364352	0.36234	0.359972	0.357823	0.355623	0.35246	0.349004	0.345627	0.341869	0.337827
808	0.410683	0.41094	0.411773	0.413365	0.415412	0.416711	0.415749	0.414682	0.413804	0.41407	0.413394	0.412092	0.409983	0.408561	0.408983	0.408602	0.409572	0.410549	0.411303	0.410733	0.410286	0.410043	0.409501	0.408652	0.40788	0.408021	0.407504	0.405019	0.403495	0.402366	0.397478	0.390937	0.384171	0.380058	0.377858	0.377019	0.37641	0.375503	0.370908	0.367131	0.363852	0.36087	0.35772	0.354573	0.351478	0.349114	0.346468	0.343617	0.340345
809	0.411494	0.41338	0.415326	0.417153	0.420055	0.42252	0.421501	0.419157	0.417324	0.41684	0.415468	0.412728	0.410993	0.410077	0.412103	0.412703	0.414223	0.413967	0.413614	0.413391	0.41262	0.411864	0.41076	0.409375	0.406726	0.406514	0.406111	0.404369	0.403043	0.401889	0.397358	0.390758	0.383259	0.379183	0.377612	0.378252	0.378575	0.378981	0.372946	0.368375	0.364322	0.361692	0.358805	0.354951	0.351578	0.349375	0.346899	0.344376	0.341358
810	0.413336	0.414769	0.416884	0.419295	0.421838	0.423732	0.424268	0.42265	0.420846	0.417443	0.413743	0.409109	0.4082	0.408909	0.413458	0.41562	0.417191	0.415948	0.415156	0.41528	0.414567	0.413716	0.411003	0.408191	0.404384	0.403934	0.403488	0.40213	0.400405	0.398302	0.395126	0.390821	0.385601	0.380993	0.379066	0.37984	0.379811	0.379783	0.374444	0.370149	0.366059	0.363343	0.360762	0.357842	0.35486	0.352559	0.349625	0.346538	0.342618
811	0.4151	0.415043	0.416926	0.420542	0.422454	0.422162	0.422099	0.421935	0.4221	0.418914	0.414895	0.409685	0.408746	0.40981	0.414259	0.416767	0.417802	0.416403	0.415593	0.415376	0.415127	0.415009	0.412058	0.409498	0.407142	0.406843	0.406655	0.405098	0.403039	0.400589	0.397073	0.393101	0.38854	0.384706	0.383441	0.383759	0.382674	0.381133	0.377013	0.372916	0.367735	0.363535	0.359825	0.357084	0.354068	0.351127	0.347972	0.344405	0.339804
812	0.413728	0.414856	0.418258	0.423019	0.424112	0.422026	0.421516	0.422406	0.423666	0.421747	0.418445	0.413178	0.412724	0.414524	0.417909	0.419589	0.41964	0.418431	0.417651	0.416636	0.417144	0.417856	0.41565	0.413532	0.412926	0.412775	0.413156	0.411269	0.408405	0.404983	0.400299	0.396065	0.391756	0.389033	0.38792	0.386477	0.38454	0.382643	0.378291	0.373523	0.368016	0.363414	0.358785	0.354743	0.350658	0.34636	0.342824	0.339208	0.335833
813	0.411631	0.414186	0.417986	0.421376	0.421839	0.420205	0.420923	0.422829	0.424138	0.422095	0.418789	0.414126	0.415713	0.41894	0.42188	0.42215	0.421954	0.419951	0.41897	0.420319	0.420838	0.420598	0.418519	0.416805	0.417354	0.417517	0.41778	0.414579	0.410438	0.405961	0.401528	0.398185	0.395389	0.392981	0.390402	0.386448	0.383652	0.381705	0.37868	0.374366	0.370208	0.365952	0.360902	0.355914	0.350897	0.345632	0.341338	0.337323	0.334788
814	0.410259	0.412619	0.415404	0.418076	0.420204	0.421515	0.42269	0.423543	0.423093	0.420849	0.418054	0.415007	0.417756	0.421345	0.424208	0.423777	0.423648	0.42014	0.417953	0.419258	0.418109	0.416616	0.416399	0.417096	0.419217	0.41894	0.41797	0.414189	0.409975	0.405822	0.401891	0.39934	0.397345	0.395984	0.393029	0.387407	0.383683	0.381302	0.378903	0.375289	0.371923	0.367374	0.361802	0.356607	0.351513	0.346658	0.342581	0.339037	0.336676
815	0.412197	0.41332	0.415076	0.417455	0.420879	0.424011	0.42556	0.425465	0.424127	0.421887	0.419573	0.417274	0.418596	0.420916	0.424961	0.426232	0.426849	0.423361	0.419914	0.41756	0.415505	0.414361	0.415008	0.416155	0.417142	0.417433	0.41728	0.414698	0.41077	0.406515	0.40264	0.400369	0.39818	0.396193	0.393142	0.388499	0.385454	0.383849	0.379314	0.375276	0.371795	0.366768	0.361178	0.356547	0.351997	0.347888	0.344347	0.341127	0.338554
816	0.416705	0.418263	0.420379	0.422737	0.425426	0.426928	0.427097	0.426253	0.425021	0.422104	0.419387	0.416646	0.417053	0.418785	0.423026	0.425297	0.427243	0.426805	0.424787	0.421679	0.420242	0.419787	0.419888	0.420052	0.41869	0.418481	0.418344	0.415626	0.411426	0.406742	0.402533	0.400086	0.398316	0.395795	0.39304	0.389888	0.38725	0.385282	0.381058	0.376941	0.372688	0.366686	0.360492	0.356464	0.352453	0.348966	0.345647	0.341882	0.337358
817	0.419582	0.422364	0.42549	0.428218	0.431378	0.432458	0.429576	0.426551	0.424164	0.421168	0.418732	0.416708	0.418039	0.420907	0.425015	0.427189	0.428907	0.429064	0.428517	0.427384	0.425715	0.424385	0.423116	0.422552	0.421874	0.420016	0.417834	0.413035	0.408735	0.404474	0.401025	0.398998	0.397868	0.395126	0.392484	0.389005	0.385243	0.381153	0.380453	0.378212	0.373706	0.367807	0.361694	0.35743	0.353345	0.349959	0.346976	0.342841	0.336193
818	0.421384	0.423527	0.426634	0.429439	0.43302	0.434456	0.431229	0.428592	0.42678	0.425223	0.423815	0.422972	0.424274	0.426663	0.429964	0.43189	0.43273	0.431562	0.431402	0.431239	0.429186	0.427247	0.424463	0.422736	0.421911	0.419994	0.417488	0.411393	0.407496	0.404517	0.402371	0.400529	0.398459	0.395163	0.39183	0.387835	0.383779	0.379281	0.379012	0.377512	0.373837	0.369924	0.365764	0.361137	0.357106	0.353631	0.350202	0.345613	0.338746
819	0.421036	0.423287	0.426789	0.431083	0.434342	0.435152	0.434853	0.43409	0.433393	0.431623	0.429504	0.427887	0.428794	0.430612	0.432979	0.433943	0.433674	0.43147	0.43165	0.43361	0.432127	0.429823	0.42588	0.423108	0.421589	0.420373	0.418674	0.413156	0.409867	0.407507	0.405757	0.403814	0.400545	0.397847	0.394047	0.388313	0.383794	0.379779	0.379046	0.377423	0.375244	0.372449	0.368807	0.364047	0.360026	0.356054	0.351846	0.346716	0.339833
820	0.422874	0.426174	0.429813	0.433776	0.435932	0.435863	0.436943	0.436493	0.436081	0.434498	0.432492	0.430519	0.431652	0.43404	0.43574	0.435598	0.434689	0.433443	0.434515	0.43593	0.434001	0.431301	0.427514	0.424942	0.424118	0.422575	0.421087	0.417032	0.413731	0.410697	0.407699	0.404649	0.400421	0.398015	0.394656	0.388453	0.383907	0.380449	0.380414	0.378964	0.376867	0.372084	0.367743	0.364454	0.360558	0.35477	0.349024	0.342687	0.335617
821	0.425897	0.430043	0.43346	0.435622	0.436455	0.435813	0.435118	0.433806	0.433346	0.433218	0.432487	0.431321	0.432602	0.434542	0.433744	0.432041	0.431163	0.432216	0.434659	0.433927	0.432585	0.431386	0.429605	0.428379	0.427344	0.425652	0.423729	0.418584	0.414136	0.410213	0.407753	0.404986	0.401069	0.39872	0.395891	0.390795	0.386852	0.383818	0.382506	0.379946	0.376313	0.369967	0.366378	0.365187	0.362139	0.355437	0.348128	0.340619	0.332986
822	0.426498	0.431185	0.435005	0.436825	0.436612	0.43516	0.432935	0.431583	0.431599	0.432663	0.433213	0.43311	0.433618	0.434072	0.432476	0.430555	0.430042	0.430025	0.431384	0.431706	0.432128	0.432311	0.432194	0.431859	0.431012	0.429942	0.427761	0.421274	0.416069	0.411621	0.408645	0.405985	0.401983	0.400393	0.398182	0.392458	0.387706	0.383666	0.380264	0.376504	0.372057	0.366628	0.364076	0.363106	0.36049	0.354643	0.34737	0.339725	0.33196
823	0.426325	0.430665	0.434422	0.436087	0.436063	0.435246	0.433869	0.433688	0.434408	0.434632	0.434311	0.433085	0.432498	0.432486	0.432779	0.432212	0.433332	0.433126	0.433583	0.434867	0.43487	0.434469	0.434481	0.43491	0.435948	0.434481	0.4313	0.424879	0.420188	0.416204	0.411294	0.406809	0.40107	0.39914	0.396944	0.389902	0.384643	0.380792	0.376046	0.371527	0.367104	0.362884	0.360411	0.358389	0.355587	0.351207	0.344878	0.337886	0.331015
824	0.424166	0.427987	0.431713	0.43406	0.436107	0.437516	0.438519	0.439529	0.44081	0.439709	0.436902	0.431829	0.429555	0.429249	0.43191	0.432948	0.435263	0.436601	0.437972	0.438929	0.437469	0.435739	0.434077	0.434514	0.436344	0.435232	0.431924	0.425698	0.421451	0.418123	0.413685	0.408415	0.401292	0.397365	0.394562	0.388315	0.384128	0.381655	0.376424	0.371737	0.367752	0.364275	0.361149	0.357531	0.353859	0.34965	0.344074	0.337889	0.331027
825	0.423309	0.427084	0.431067	0.434299	0.437102	0.439059	0.441966	0.443129	0.444182	0.443619	0.440673	0.435562	0.432545	0.431379	0.432653	0.432944	0.434315	0.435619	0.437028	0.436926	0.435994	0.43495	0.432737	0.432423	0.43275	0.432279	0.430721	0.425707	0.421415	0.417897	0.41348	0.407158	0.399581	0.393995	0.391368	0.388321	0.385695	0.383796	0.37971	0.375534	0.372168	0.36877	0.364775	0.359779	0.355658	0.351096	0.345563	0.339456	0.331834
826	0.424993	0.428553	0.431369	0.433116	0.436011	0.438858	0.442419	0.443396	0.443489	0.442905	0.44063	0.437904	0.436035	0.434698	0.433406	0.432013	0.431796	0.433229	0.434856	0.434862	0.434462	0.43407	0.432396	0.431431	0.430018	0.428942	0.428479	0.425162	0.420987	0.417159	0.411967	0.405232	0.398954	0.392735	0.389215	0.387162	0.385154	0.383702	0.380935	0.377162	0.373998	0.369634	0.364909	0.360347	0.35701	0.352808	0.346661	0.339801	0.33175
827	0.426894	0.430003	0.431553	0.432015	0.435314	0.439633	0.443952	0.445958	0.44627	0.444058	0.440979	0.438156	0.437411	0.437262	0.437078	0.436407	0.435496	0.435096	0.435615	0.436792	0.436698	0.435953	0.433468	0.431515	0.429716	0.427804	0.426518	0.421754	0.416929	0.412416	0.408	0.402833	0.397541	0.392728	0.389632	0.387692	0.38556	0.384002	0.380399	0.375978	0.37152	0.366329	0.361351	0.35728	0.354013	0.350071	0.344436	0.338092	0.330381
828	0.431029	0.432884	0.433423	0.433308	0.436036	0.440446	0.444309	0.446663	0.447244	0.44457	0.441978	0.439798	0.439643	0.440057	0.441816	0.442887	0.442382	0.438892	0.43665	0.43724	0.438117	0.438492	0.436739	0.434327	0.432087	0.428895	0.42552	0.418423	0.41334	0.408673	0.405697	0.401874	0.396767	0.392276	0.389798	0.388666	0.38627	0.383917	0.379314	0.374221	0.369617	0.365002	0.359798	0.354676	0.351331	0.348798	0.344803	0.33939	0.33094
829	0.433235	0.433926	0.433886	0.433866	0.436098	0.439653	0.44307	0.445819	0.44638	0.443528	0.441633	0.440139	0.439468	0.439344	0.441518	0.442393	0.442601	0.440991	0.438818	0.435912	0.435752	0.436171	0.43564	0.434481	0.433894	0.431243	0.427755	0.422104	0.417506	0.412664	0.408732	0.404827	0.400892	0.395547	0.39158	0.389229	0.386266	0.383193	0.378242	0.373099	0.368819	0.36498	0.359936	0.353791	0.350111	0.348266	0.344859	0.338958	0.328856
830	0.431508	0.433263	0.43467	0.435422	0.437283	0.439243	0.443328	0.447818	0.44945	0.446053	0.443358	0.440372	0.438287	0.437697	0.439899	0.439346	0.439085	0.439111	0.438328	0.43566	0.43477	0.433914	0.43281	0.432353	0.433276	0.431736	0.429726	0.42477	0.420309	0.415683	0.411079	0.406384	0.402315	0.396806	0.391784	0.388337	0.385485	0.382844	0.377428	0.372224	0.367159	0.363709	0.359812	0.354047	0.348822	0.344255	0.339516	0.333233	0.323985
831	0.429899	0.432458	0.435151	0.436655	0.439911	0.442776	0.446064	0.449225	0.449845	0.446657	0.443196	0.438634	0.435717	0.434937	0.436475	0.435379	0.435334	0.435915	0.435997	0.435569	0.435595	0.434903	0.434387	0.433983	0.43391	0.432065	0.430805	0.426635	0.422361	0.418257	0.413324	0.406878	0.400586	0.395074	0.390418	0.386889	0.383964	0.381304	0.375879	0.370443	0.364358	0.359974	0.35607	0.351768	0.346544	0.340683	0.335107	0.329723	0.323473
832	0.428213	0.430393	0.43273	0.43467	0.439086	0.443249	0.444419	0.444395	0.442624	0.438677	0.43433	0.429563	0.428797	0.429861	0.432336	0.433101	0.434149	0.435478	0.435548	0.433391	0.433708	0.434363	0.435836	0.436017	0.435135	0.43243	0.4302	0.426831	0.423217	0.419558	0.415079	0.408766	0.402534	0.396742	0.391849	0.387646	0.383935	0.380434	0.37544	0.369446	0.362144	0.356291	0.351638	0.347505	0.343298	0.338663	0.333841	0.328875	0.322963
833	0.429791	0.431645	0.433149	0.434604	0.438104	0.441419	0.440527	0.439671	0.437988	0.435392	0.432217	0.428848	0.429545	0.431113	0.432549	0.433102	0.434305	0.435869	0.43643	0.433751	0.433443	0.433791	0.433823	0.43282	0.431032	0.428457	0.42566	0.422604	0.420451	0.418052	0.41489	0.410193	0.405739	0.400779	0.395925	0.390638	0.386254	0.382134	0.376224	0.368869	0.360331	0.354142	0.350045	0.346341	0.342965	0.33883	0.33396	0.327976	0.32009
834	0.434664	0.437974	0.440449	0.442623	0.443896	0.4444	0.443128	0.443402	0.443166	0.441401	0.438644	0.435381	0.435403	0.435727	0.43509	0.433937	0.435009	0.436353	0.437668	0.437174	0.435895	0.434502	0.432678	0.431012	0.429632	0.427546	0.424538	0.421866	0.420427	0.418693	0.415253	0.410891	0.406456	0.4021	0.397438	0.390711	0.386208	0.382585	0.375251	0.367183	0.358684	0.353143	0.349879	0.346414	0.342776	0.337795	0.331821	0.325414	0.318259
835	0.435885	0.44154	0.446163	0.449439	0.449691	0.448127	0.447433	0.447918	0.447585	0.444025	0.440271	0.437424	0.437283	0.437215	0.436758	0.436265	0.436948	0.436341	0.436578	0.439485	0.438173	0.435885	0.433993	0.432685	0.432097	0.429522	0.42542	0.420761	0.418066	0.415808	0.412588	0.408657	0.403757	0.398561	0.392945	0.386185	0.382473	0.379681	0.373279	0.365782	0.357146	0.352463	0.349346	0.345005	0.340527	0.334993	0.328125	0.321214	0.315413
836	0.433189	0.438181	0.442145	0.445018	0.446697	0.446765	0.446523	0.446484	0.446131	0.443249	0.440459	0.438664	0.437862	0.437491	0.43856	0.439109	0.439778	0.437071	0.435497	0.438231	0.436711	0.434273	0.4315	0.429765	0.429131	0.427577	0.424528	0.419461	0.415763	0.412216	0.407956	0.403816	0.39944	0.393714	0.387307	0.381878	0.378888	0.375901	0.371495	0.364944	0.355706	0.350159	0.345803	0.341507	0.336753	0.331347	0.324541	0.317016	0.309997
837	0.428884	0.432847	0.436278	0.439188	0.44138	0.442479	0.443361	0.444469	0.445356	0.44427	0.442494	0.439467	0.437974	0.437413	0.437964	0.437375	0.438649	0.437726	0.436351	0.433297	0.431167	0.430129	0.428132	0.426523	0.425488	0.424666	0.422787	0.418367	0.414386	0.409935	0.404271	0.399993	0.396936	0.39181	0.385944	0.38079	0.377745	0.374719	0.369495	0.363034	0.35465	0.3476	0.341713	0.337715	0.332997	0.328016	0.322118	0.314964	0.306274
838	0.427952	0.433919	0.438463	0.440868	0.442401	0.443362	0.444813	0.446252	0.446865	0.444813	0.44202	0.437708	0.43613	0.435602	0.434465	0.432404	0.43337	0.433665	0.433141	0.430011	0.429417	0.430247	0.430155	0.428552	0.425865	0.423641	0.421527	0.417626	0.413145	0.408142	0.40129	0.396714	0.394908	0.39057	0.385307	0.379891	0.376324	0.373101	0.366969	0.360208	0.352642	0.345441	0.339166	0.335197	0.331064	0.327068	0.321921	0.315518	0.306942
839	0.43083	0.435852	0.438907	0.439829	0.441033	0.441868	0.44233	0.44268	0.442722	0.440234	0.436998	0.43284	0.432212	0.43243	0.432623	0.431546	0.432146	0.430376	0.42875	0.428733	0.42921	0.430156	0.431265	0.4303	0.427446	0.424732	0.421934	0.417679	0.413101	0.408171	0.401107	0.395754	0.392209	0.387611	0.38237	0.376736	0.372393	0.368582	0.363192	0.356917	0.350019	0.343956	0.338162	0.333282	0.328677	0.324257	0.319174	0.31374	0.307313
840	0.431027	0.433345	0.434692	0.434995	0.436803	0.438308	0.438703	0.438493	0.438353	0.436211	0.433091	0.429216	0.429698	0.430761	0.431689	0.432155	0.432497	0.430165	0.428311	0.42789	0.42754	0.427543	0.428765	0.428653	0.427416	0.425423	0.422602	0.417152	0.412005	0.406679	0.39951	0.393593	0.387254	0.38233	0.377402	0.372315	0.368269	0.364802	0.359721	0.353601	0.345792	0.339533	0.334493	0.330118	0.325473	0.320204	0.314434	0.309038	0.303586
841	0.429807	0.430941	0.431346	0.430802	0.433048	0.436323	0.43844	0.439292	0.439217	0.436936	0.434012	0.430755	0.430487	0.43128	0.43458	0.436675	0.435564	0.429993	0.426965	0.427082	0.426478	0.425839	0.426562	0.425813	0.424741	0.423285	0.421514	0.416238	0.411255	0.406251	0.398058	0.390376	0.382336	0.377057	0.372253	0.367816	0.364555	0.361777	0.357537	0.351767	0.343351	0.335676	0.330133	0.326699	0.322205	0.316335	0.310224	0.304386	0.297876
842	0.426596	0.427477	0.427592	0.426942	0.428626	0.432262	0.436914	0.440703	0.441864	0.438694	0.4354	0.431471	0.429825	0.430135	0.435032	0.437027	0.435421	0.428436	0.424525	0.423871	0.423529	0.42356	0.424269	0.423178	0.42175	0.420952	0.420017	0.413283	0.408027	0.403401	0.395886	0.38774	0.379637	0.373227	0.368174	0.364127	0.360778	0.357812	0.353799	0.348513	0.340555	0.333241	0.327006	0.323185	0.318521	0.313448	0.308282	0.302626	0.295315
843	0.423693	0.424532	0.424868	0.425265	0.42605	0.428634	0.433814	0.438504	0.440357	0.437227	0.433863	0.429954	0.428173	0.427874	0.429164	0.428978	0.42813	0.423729	0.420892	0.417577	0.417077	0.418018	0.419363	0.419166	0.417753	0.417125	0.415992	0.407818	0.401799	0.396633	0.390873	0.385006	0.379557	0.372897	0.367526	0.363059	0.359142	0.355876	0.349587	0.343725	0.336911	0.330747	0.32417	0.319216	0.314033	0.309386	0.305136	0.30008	0.293113
844	0.424137	0.423394	0.423016	0.423066	0.424198	0.426819	0.430848	0.434102	0.435524	0.433684	0.430859	0.427867	0.426547	0.425938	0.424016	0.422968	0.422941	0.420281	0.417669	0.41432	0.413564	0.414157	0.415034	0.414695	0.412129	0.410411	0.408469	0.401134	0.395164	0.389797	0.385057	0.380797	0.377068	0.37214	0.367323	0.361988	0.357548	0.353777	0.34665	0.340188	0.334085	0.328455	0.32247	0.316907	0.311425	0.305815	0.301516	0.296853	0.290314
845	0.422208	0.422476	0.423347	0.423492	0.425175	0.427053	0.429105	0.431281	0.432094	0.430733	0.428372	0.425676	0.424047	0.422621	0.418931	0.417921	0.418156	0.417028	0.415096	0.41343	0.412649	0.41206	0.41181	0.411347	0.409509	0.407566	0.40647	0.400544	0.393796	0.387174	0.381257	0.376882	0.373325	0.368587	0.363109	0.3574	0.352984	0.349429	0.343772	0.338093	0.331927	0.326259	0.320593	0.315453	0.310548	0.305101	0.299806	0.294038	0.286933
846	0.417846	0.419007	0.42051	0.421128	0.422684	0.423725	0.424992	0.426597	0.426745	0.424804	0.422039	0.418403	0.416882	0.415903	0.412771	0.411666	0.411758	0.409888	0.408607	0.411559	0.41065	0.407966	0.406432	0.406158	0.405739	0.405282	0.406278	0.40153	0.394226	0.386462	0.379173	0.374327	0.370386	0.365308	0.35989	0.355088	0.350902	0.347653	0.342467	0.337498	0.331015	0.325072	0.319129	0.314079	0.309236	0.303619	0.296743	0.28919	0.2812
847	0.413418	0.414548	0.415425	0.415632	0.416786	0.418221	0.419234	0.419708	0.419447	0.416875	0.412873	0.407286	0.407255	0.409339	0.411076	0.412079	0.41298	0.410753	0.409078	0.411002	0.409268	0.406557	0.403879	0.402041	0.400544	0.399647	0.39976	0.395647	0.389556	0.382899	0.375705	0.370875	0.366824	0.361876	0.357547	0.354414	0.350423	0.34677	0.340866	0.334839	0.327109	0.320517	0.314591	0.310106	0.305766	0.300112	0.292596	0.284574	0.276542
848	0.408839	0.413377	0.415749	0.4157	0.414912	0.414743	0.413941	0.413123	0.412816	0.411469	0.409035	0.405291	0.405695	0.407494	0.410609	0.412393	0.41375	0.41281	0.411079	0.408138	0.405805	0.404673	0.403134	0.400909	0.398725	0.396505	0.394574	0.389608	0.384542	0.379056	0.372306	0.367585	0.363863	0.359139	0.35462	0.350292	0.345679	0.341544	0.335892	0.329917	0.323251	0.317052	0.31095	0.305885	0.301041	0.295083	0.287885	0.280542	0.273638
849	0.403009	0.409164	0.412074	0.4121	0.410305	0.408899	0.407215	0.406168	0.405902	0.40552	0.404925	0.40395	0.403982	0.403687	0.404067	0.403982	0.404766	0.404005	0.402976	0.40115	0.399966	0.399567	0.39927	0.397879	0.395716	0.394244	0.392843	0.38739	0.383367	0.378933	0.371838	0.366058	0.361763	0.357478	0.352485	0.345236	0.339179	0.333923	0.330183	0.325778	0.320324	0.313928	0.307536	0.302087	0.296587	0.290497	0.284166	0.277608	0.271334
850	0.3974	0.401929	0.404131	0.404952	0.403968	0.40255	0.40169	0.401619	0.401503	0.39994	0.398324	0.397111	0.39577	0.394359	0.394868	0.394147	0.394153	0.393539	0.393436	0.394322	0.394074	0.393526	0.392158	0.390451	0.388903	0.389434	0.389976	0.386554	0.383752	0.380427	0.372628	0.365773	0.36145	0.356874	0.350619	0.342238	0.335962	0.331026	0.326957	0.322576	0.317255	0.310275	0.303713	0.298079	0.292274	0.286472	0.281864	0.276413	0.2693
851	0.396588	0.39931	0.400928	0.401735	0.401252	0.399922	0.399007	0.399509	0.399877	0.398101	0.39581	0.393114	0.390212	0.38785	0.388504	0.387984	0.387665	0.387336	0.387553	0.388869	0.387986	0.386574	0.385143	0.383843	0.38364	0.384606	0.385468	0.383835	0.380895	0.377428	0.369903	0.36352	0.359453	0.355158	0.348625	0.340367	0.334973	0.331471	0.326289	0.321251	0.315763	0.309204	0.302782	0.296004	0.288838	0.281659	0.277248	0.27241	0.265987
852	0.396007	0.397296	0.397768	0.397314	0.396639	0.396073	0.395085	0.395353	0.395985	0.394957	0.392829	0.38953	0.386989	0.38506	0.384366	0.383131	0.383346	0.384074	0.38478	0.385605	0.384173	0.382119	0.380285	0.378884	0.377946	0.378197	0.378061	0.376764	0.373908	0.370713	0.364932	0.359716	0.355274	0.351172	0.345475	0.33769	0.332647	0.329494	0.324731	0.319787	0.313669	0.30714	0.30031	0.293276	0.285864	0.278159	0.27296	0.268078	0.263442
853	0.38832	0.389691	0.389964	0.388858	0.387822	0.387601	0.388303	0.389228	0.389588	0.388037	0.385799	0.383486	0.382238	0.381427	0.379298	0.377455	0.377174	0.378239	0.380407	0.382643	0.381112	0.378765	0.376705	0.375071	0.373071	0.371735	0.369777	0.368029	0.365359	0.362547	0.358628	0.354191	0.349775	0.345763	0.341234	0.334599	0.329896	0.326588	0.321871	0.316808	0.31051	0.303349	0.296121	0.290026	0.2835	0.276606	0.27197	0.268018	0.263897
854	0.379185	0.381421	0.382759	0.38244	0.381635	0.381291	0.382478	0.384038	0.384504	0.382529	0.380003	0.377406	0.376462	0.376165	0.374413	0.373142	0.372448	0.373604	0.376938	0.378869	0.376603	0.374126	0.37313	0.37215	0.370315	0.36646	0.362393	0.359882	0.357606	0.355234	0.351851	0.347588	0.343643	0.339837	0.335953	0.32926	0.324599	0.320949	0.316422	0.311364	0.3051	0.298229	0.291757	0.286624	0.280989	0.27536	0.27168	0.26832	0.263196
855	0.374286	0.376193	0.377398	0.377478	0.377162	0.377254	0.378866	0.380569	0.380918	0.377803	0.374483	0.370996	0.369067	0.367941	0.368444	0.367987	0.367931	0.369653	0.372676	0.373146	0.371468	0.370076	0.368929	0.367132	0.364326	0.360155	0.356184	0.352595	0.350365	0.348279	0.344958	0.341236	0.338433	0.334716	0.330237	0.323376	0.31881	0.314918	0.31092	0.306046	0.299944	0.294198	0.288734	0.284097	0.279402	0.275098	0.271285	0.266828	0.259958
856	0.373476	0.373836	0.373533	0.372691	0.372737	0.374011	0.375837	0.376661	0.376089	0.372724	0.369425	0.366565	0.364484	0.362935	0.36303	0.362255	0.362398	0.365249	0.368447	0.368124	0.366645	0.365641	0.363281	0.361155	0.359161	0.356953	0.354078	0.349819	0.346764	0.343953	0.339811	0.335826	0.33328	0.329075	0.324481	0.318682	0.314396	0.310543	0.30667	0.301913	0.296096	0.290921	0.286285	0.281972	0.276944	0.271563	0.267025	0.26207	0.255444
857	0.372265	0.372395	0.371932	0.370901	0.371312	0.373169	0.373756	0.373194	0.372179	0.370175	0.367726	0.365937	0.363137	0.36057	0.360052	0.359101	0.359391	0.361547	0.363849	0.36343	0.361479	0.359544	0.356647	0.355316	0.355332	0.35475	0.352848	0.349191	0.345135	0.340853	0.334849	0.329624	0.326071	0.321213	0.316965	0.312592	0.308974	0.30574	0.301308	0.296323	0.291316	0.28685	0.28297	0.27863	0.273009	0.266529	0.261695	0.256895	0.25165
858	0.369018	0.368333	0.367644	0.366897	0.367646	0.369167	0.369692	0.369425	0.368601	0.365907	0.363401	0.361881	0.358772	0.355702	0.355301	0.354483	0.354763	0.355708	0.356521	0.356163	0.355072	0.353536	0.351198	0.35017	0.350549	0.350038	0.348404	0.345303	0.341426	0.337419	0.330923	0.324412	0.318548	0.313435	0.309953	0.306941	0.304337	0.302102	0.29635	0.290691	0.286726	0.281923	0.276974	0.272105	0.266593	0.260447	0.255822	0.251455	0.247323
859	0.363633	0.362527	0.362277	0.362206	0.362609	0.362758	0.362286	0.361628	0.360402	0.357487	0.354937	0.352924	0.351876	0.350838	0.35017	0.349226	0.349355	0.351366	0.352701	0.351472	0.350728	0.349915	0.348343	0.347242	0.346796	0.345743	0.344339	0.341181	0.338123	0.335185	0.328604	0.321232	0.313883	0.309114	0.306191	0.303366	0.300539	0.297867	0.293085	0.288378	0.285159	0.279615	0.27332	0.267791	0.261882	0.255414	0.251293	0.247548	0.243008
860	0.355478	0.355743	0.356534	0.356915	0.35755	0.357607	0.35618	0.354341	0.352316	0.350302	0.348084	0.345893	0.346807	0.347496	0.346448	0.345189	0.344958	0.346339	0.347073	0.346256	0.345748	0.345408	0.344968	0.343642	0.342298	0.34095	0.339956	0.336336	0.332531	0.328534	0.322199	0.31679	0.312343	0.308564	0.304813	0.299976	0.296114	0.292487	0.290263	0.287433	0.283705	0.278632	0.273025	0.267305	0.260981	0.254159	0.249975	0.245847	0.240342
861	0.349483	0.349318	0.349005	0.348386	0.349892	0.351519	0.349823	0.347396	0.345289	0.344165	0.34271	0.341285	0.34233	0.34275	0.341771	0.340847	0.340519	0.340404	0.339879	0.339733	0.339641	0.339593	0.339003	0.337398	0.33638	0.334959	0.333696	0.329567	0.325116	0.320298	0.314449	0.310714	0.30896	0.304877	0.300105	0.294935	0.291086	0.287838	0.285435	0.28258	0.278247	0.274048	0.270023	0.265362	0.260346	0.25496	0.2508	0.246383	0.240964
862	0.34309	0.343072	0.342964	0.342478	0.343961	0.345261	0.34262	0.340286	0.338491	0.337918	0.337278	0.336476	0.335998	0.334966	0.334887	0.334944	0.335964	0.337718	0.338343	0.336788	0.335743	0.335009	0.332704	0.330544	0.329527	0.328071	0.326497	0.321906	0.317867	0.313637	0.30806	0.303521	0.300143	0.29621	0.292979	0.290492	0.287216	0.283698	0.28054	0.277184	0.272773	0.26853	0.265217	0.262141	0.258596	0.254457	0.25098	0.247191	0.241986
863	0.334903	0.336422	0.338374	0.339532	0.340555	0.339996	0.337126	0.33587	0.334152	0.332611	0.331963	0.331058	0.328636	0.326257	0.326733	0.327349	0.330487	0.336594	0.340194	0.336296	0.333204	0.331281	0.326962	0.324001	0.322027	0.320637	0.318769	0.313109	0.309476	0.306074	0.301315	0.295674	0.288607	0.286348	0.28672	0.287021	0.283869	0.278963	0.276213	0.273184	0.268277	0.263275	0.259925	0.25801	0.254829	0.250663	0.248025	0.245104	0.239695
[truncated: 549 more columns]

## Sheet: E
	E (eV)
0	-4.8
1	-4.79386
2	-4.78772
3	-4.78158
4	-4.77543
5	-4.76929
6	-4.76315
7	-4.75701
8	-4.75087
9	-4.74473
10	-4.73859
11	-4.73244
12	-4.7263
13	-4.72016
14	-4.71402
15	-4.70788
16	-4.70174
17	-4.6956
18	-4.68946
19	-4.68331
20	-4.67717
21	-4.67103
22	-4.66489
23	-4.65875
24	-4.65261
25	-4.64647
26	-4.64032
27	-4.63418
28	-4.62804
29	-4.6219
30	-4.61576
31	-4.60962
32	-4.60348
33	-4.59733
34	-4.59119
35	-4.58505
36	-4.57891
37	-4.57277
38	-4.56663
39	-4.56049
40	-4.55435
41	-4.5482
42	-4.54206
43	-4.53592
44	-4.52978
45	-4.52364
46	-4.5175
47	-4.51136
48	-4.50521
49	-4.49907
50	-4.49293
51	-4.48679
52	-4.48065
53	-4.47451
54	-4.46837
55	-4.46222
56	-4.45608
57	-4.44994
58	-4.4438
59	-4.43766
60	-4.43152
61	-4.42538
62	-4.41924
63	-4.41309
64	-4.40695
65	-4.40081
66	-4.39467
67	-4.38853
68	-4.38239
69	-4.37625
70	-4.3701
71	-4.36396
72	-4.35782
73	-4.35168
74	-4.34554
75	-4.3394
76	-4.33326
77	-4.32711
78	-4.32097
79	-4.31483
80	-4.30869
81	-4.30255
82	-4.29641
83	-4.29027
84	-4.28413
85	-4.27798
86	-4.27184
87	-4.2657
88	-4.25956
89	-4.25342
90	-4.24728
91	-4.24114
92	-4.23499
93	-4.22885
94	-4.22271
95	-4.21657
96	-4.21043
97	-4.20429
98	-4.19815
99	-4.192
100	-4.18586
101	-4.17972
102	-4.17358
103	-4.16744
104	-4.1613
105	-4.15516
106	-4.14902
107	-4.14287
108	-4.13673
109	-4.13059
110	-4.12445
111	-4.11831
112	-4.11217
113	-4.10603
114	-4.09988
115	-4.09374
116	-4.0876
117	-4.08146
118	-4.07532
119	-4.06918
120	-4.06304
121	-4.05689
122	-4.05075
123	-4.04461
124	-4.03847
125	-4.03233
126	-4.02619
127	-4.02005
128	-4.0139
129	-4.00776
130	-4.00162
131	-3.99548
132	-3.98934
133	-3.9832
134	-3.97706
135	-3.97092
136	-3.96477
137	-3.95863
138	-3.95249
139	-3.94635
140	-3.94021
141	-3.93407
142	-3.92793
143	-3.92178
144	-3.91564
145	-3.9095
146	-3.90336
147	-3.89722
148	-3.89108
149	-3.88494
150	-3.87879
151	-3.87265
152	-3.86651
153	-3.86037
154	-3.85423
155	-3.84809
156	-3.84195
157	-3.83581
158	-3.82966
159	-3.82352
160	-3.81738
161	-3.81124
162	-3.8051
163	-3.79896
164	-3.79282
165	-3.78667
166	-3.78053
167	-3.77439
168	-3.76825
169	-3.76211
170	-3.75597
171	-3.74983
172	-3.74368
173	-3.73754
174	-3.7314
175	-3.72526
176	-3.71912
177	-3.71298
178	-3.70684
179	-3.7007
180	-3.69455
181	-3.68841
182	-3.68227
183	-3.67613
184	-3.66999
185	-3.66385
186	-3.65771
187	-3.65156
188	-3.64542
189	-3.63928
190	-3.63314
191	-3.627
192	-3.62086
193	-3.61472
194	-3.60857
195	-3.60243
196	-3.59629
197	-3.59015
198	-3.58401
199	-3.57787
200	-3.57173
201	-3.56559
202	-3.55944
203	-3.5533
204	-3.54716
205	-3.54102
206	-3.53488
207	-3.52874
208	-3.5226
209	-3.51645
210	-3.51031
211	-3.50417
212	-3.49803
213	-3.49189
214	-3.48575
215	-3.47961
216	-3.47346
217	-3.46732
218	-3.46118
219	-3.45504
220	-3.4489
221	-3.44276
222	-3.43662
223	-3.43048
224	-3.42433
225	-3.41819
226	-3.41205
227	-3.40591
228	-3.39977
229	-3.39363
230	-3.38749
231	-3.38134
232	-3.3752
233	-3.36906
234	-3.36292
235	-3.35678
236	-3.35064
237	-3.3445
238	-3.33835
239	-3.33221
240	-3.32607
241	-3.31993
242	-3.31379
243	-3.30765
244	-3.30151
245	-3.29537
246	-3.28922
247	-3.28308
248	-3.27694
249	-3.2708
250	-3.26466
251	-3.25852
252	-3.25238
253	-3.24623
254	-3.24009
255	-3.23395
256	-3.22781
257	-3.22167
258	-3.21553
259	-3.20939
260	-3.20324
261	-3.1971
262	-3.19096
263	-3.18482
264	-3.17868
265	-3.17254
266	-3.1664
267	-3.16025
268	-3.15411
269	-3.14797
270	-3.14183
271	-3.13569
272	-3.12955
273	-3.12341
274	-3.11727
275	-3.11112
276	-3.10498
277	-3.09884
278	-3.0927
279	-3.08656
280	-3.08042
281	-3.07428
282	-3.06813
283	-3.06199
284	-3.05585
285	-3.04971
286	-3.04357
287	-3.03743
288	-3.03129
289	-3.02514
290	-3.019
291	-3.01286
292	-3.00672
293	-3.00058
294	-2.99444
295	-2.9883
296	-2.98216
297	-2.97601
298	-2.96987
299	-2.96373
300	-2.95759
301	-2.95145
302	-2.94531
303	-2.93917
304	-2.93302
305	-2.92688
306	-2.92074
307	-2.9146
308	-2.90846
309	-2.90232
310	-2.89618
311	-2.89003
312	-2.88389
313	-2.87775
314	-2.87161
315	-2.86547
316	-2.85933
317	-2.85319
318	-2.84705
319	-2.8409
320	-2.83476
321	-2.82862
322	-2.82248
323	-2.81634
324	-2.8102
325	-2.80406
326	-2.79791
327	-2.79177
328	-2.78563
329	-2.77949
330	-2.77335
331	-2.76721
332	-2.76107
333	-2.75492
334	-2.74878
335	-2.74264
336	-2.7365
337	-2.73036
338	-2.72422
339	-2.71808
340	-2.71194
341	-2.70579
342	-2.69965
343	-2.69351
344	-2.68737
345	-2.68123
346	-2.67509
347	-2.66895
348	-2.6628
349	-2.65666
350	-2.65052
351	-2.64438
352	-2.63824
353	-2.6321
354	-2.62596
355	-2.61981
356	-2.61367
357	-2.60753
358	-2.60139
359	-2.59525
360	-2.58911
361	-2.58297
362	-2.57683
363	-2.57068
364	-2.56454
365	-2.5584
366	-2.55226
367	-2.54612
368	-2.53998
369	-2.53384
370	-2.52769
371	-2.52155
372	-2.51541
373	-2.50927
374	-2.50313
375	-2.49699
376	-2.49085
377	-2.4847
378	-2.47856
379	-2.47242
380	-2.46628
381	-2.46014
382	-2.454
383	-2.44786
384	-2.44171
385	-2.43557
386	-2.42943
387	-2.42329
388	-2.41715
389	-2.41101
390	-2.40487
391	-2.39873
392	-2.39258
393	-2.38644
394	-2.3803
395	-2.37416
396	-2.36802
397	-2.36188
398	-2.35574
399	-2.34959
400	-2.34345
401	-2.33731
402	-2.33117
403	-2.32503
404	-2.31889
405	-2.31275
406	-2.3066
407	-2.30046
408	-2.29432
409	-2.28818
410	-2.28204
411	-2.2759
412	-2.26976
413	-2.26362
414	-2.25747
415	-2.25133
416	-2.24519
417	-2.23905
418	-2.23291
419	-2.22677
420	-2.22063
421	-2.21448
422	-2.20834
423	-2.2022
424	-2.19606
425	-2.18992
426	-2.18378
427	-2.17764
428	-2.17149
429	-2.16535
430	-2.15921
431	-2.15307
432	-2.14693
433	-2.14079
434	-2.13465
435	-2.12851
436	-2.12236
437	-2.11622
438	-2.11008
439	-2.10394
440	-2.0978
441	-2.09166
442	-2.08552
443	-2.07937
444	-2.07323
445	-2.06709
446	-2.06095
447	-2.05481
448	-2.04867
449	-2.04253
450	-2.03638
451	-2.03024
452	-2.0241
453	-2.01796
454	-2.01182
455	-2.00568
456	-1.99954
457	-1.9934
458	-1.98725
459	-1.98111
460	-1.97497
461	-1.96883
462	-1.96269
463	-1.95655
464	-1.95041
465	-1.94426
466	-1.93812
467	-1.93198
468	-1.92584
469	-1.9197
470	-1.91356
471	-1.90742
472	-1.90127
473	-1.89513
474	-1.88899
475	-1.88285
476	-1.87671
477	-1.87057
478	-1.86443
479	-1.85829
480	-1.85214
481	-1.846
482	-1.83986
483	-1.83372
484	-1.82758
485	-1.82144
486	-1.8153
487	-1.80915
488	-1.80301
489	-1.79687
490	-1.79073
491	-1.78459
492	-1.77845
493	-1.77231
494	-1.76616
495	-1.76002
496	-1.75388
497	-1.74774
498	-1.7416
499	-1.73546
500	-1.72932
501	-1.72317
502	-1.71703
503	-1.71089
504	-1.70475
505	-1.69861
506	-1.69247
507	-1.68633
508	-1.68019
509	-1.67404
510	-1.6679
511	-1.66176
512	-1.65562
513	-1.64948
514	-1.64334
515	-1.6372
516	-1.63105
517	-1.62491
518	-1.61877
519	-1.61263
520	-1.60649
521	-1.60035
522	-1.59421
523	-1.58806
524	-1.58192
525	-1.57578
526	-1.56964
527	-1.5635
528	-1.55736
529	-1.55122
530	-1.54508
531	-1.53893
532	-1.53279
533	-1.52665
534	-1.52051
535	-1.51437
536	-1.50823
537	-1.50209
538	-1.49594
539	-1.4898
540	-1.48366
541	-1.47752
542	-1.47138
543	-1.46524
544	-1.4591
545	-1.45295
546	-1.44681
547	-1.44067
548	-1.43453
549	-1.42839
550	-1.42225
551	-1.41611
552	-1.40997
553	-1.40382
554	-1.39768
555	-1.39154
556	-1.3854
557	-1.37926
558	-1.37312
559	-1.36698
560	-1.36083
561	-1.35469
562	-1.34855
563	-1.34241
564	-1.33627
565	-1.33013
566	-1.32399
567	-1.31784
568	-1.3117
569	-1.30556
570	-1.29942
571	-1.29328
572	-1.28714
573	-1.281
574	-1.27486
[truncated: 289 more rows]

## Sheet: k
	k_point	k_index
[truncated: 4 more rows]
