# Supplementary material for: A machine learning route between band mapping and band structure
Source: Nat Comput Sci. 2022 Dec 30;3(1):101–14. doi: 10.1038/s43588-022-00382-2 (PMC10766556; doi:10.1038/s43588-022-00382-2)
Supplement: Supplementary file 10 — Numerical data contained in Fig. 6b–d,f,g. [file 43588_2022_382_MOESM10_ESM.zip › source_data_fig6/fig6g.xlsx]

## Sheet: data
	0	1	2	3	4	5	6	7	8	9	10	11	12	13	14	15	16	17	18	19	20	21	22	23	24	25	26	27	28	29	30	31	32	33	34	35	36	37	38	39	40	41	42	43	44	45	46	47	48
0	0.0137462	0.0137462	0.0137461	0.0137461	0.0137461	0.0137461	0.0137461	0.0137454	0.0137405	0.0137399	0.0137399	0.0137398	0.0137398	0.0137398	0.0137398	0.0137397	0.0137397	0.0137397	0.0137397	0.0137397	0.0137396	0.0137396	0.0137396	0.0137396	0.0137395	0.0137395	0.0137395	0.0137395	0.0137395	0.0137394	0.0137394	0.0137394	0.0137394	0.0137394	0.0137393	0.0137393	0.0137393	0.0137393	0.0137392	0.0137392	0.0137392	0.0137392	0.0137392	0.0137391	0.0137391	0.0137391	0.0137391	0.013739	0.013739
1	0.0222695	0.0222703	0.0222713	0.0222722	0.0222731	0.022274	0.0222748	0.0222434	0.0220051	0.0219737	0.0219745	0.0219754	0.0219764	0.0219773	0.0219782	0.0219791	0.02198	0.0219803	0.0219771	0.0219822	0.0219837	0.0219847	0.0219856	0.0219865	0.0219874	0.0219883	0.0219893	0.0219902	0.0219911	0.021992	0.0219929	0.0219939	0.0219948	0.0219957	0.0219966	0.0219976	0.0219985	0.0219987	0.0219949	0.0219951	0.0219961	0.021997	0.0219979	0.0219988	0.0219997	0.0220007	0.0220016	0.0220025	0.0220034
2	0.0359371	0.0359476	0.0359594	0.0359712	0.035983	0.0359947	0.0360057	0.0356802	0.0331996	0.0328741	0.0328851	0.0328969	0.0329087	0.0329205	0.0329324	0.0329442	0.0329559	0.0329355	0.0327406	0.0329591	0.0330033	0.0330152	0.033027	0.0330388	0.0330506	0.0330625	0.0330743	0.0330861	0.0330979	0.0331098	0.0331216	0.0331334	0.0331452	0.0331571	0.0331689	0.0331807	0.0331925	0.0331719	0.0329447	0.0329235	0.0329305	0.0329417	0.0329541	0.0329708	0.0329833	0.0329951	0.0330069	0.0330187	0.0330306
3	0.050701	0.0507337	0.0507702	0.0508068	0.0508434	0.05088	0.0509147	0.0502145	0.0448072	0.0441071	0.044142	0.0441786	0.0442153	0.0442519	0.0442886	0.0443253	0.0443611	0.0440614	0.0419435	0.0441347	0.0445077	0.0445452	0.0445819	0.0446185	0.0446552	0.0446919	0.0447285	0.0447652	0.0448018	0.0448385	0.0448752	0.0449118	0.0449485	0.0449851	0.0450218	0.0450578	0.0450888	0.0447884	0.0423387	0.0420066	0.0418028	0.0418025	0.0418714	0.0421519	0.0422216	0.0422584	0.0422951	0.0423318	0.0423685
4	0.0559636	0.0560088	0.0560593	0.0561099	0.0561604	0.056211	0.0562607	0.0559739	0.0535321	0.0532454	0.0532951	0.0533457	0.0533963	0.0534469	0.0534975	0.0535481	0.0535969	0.0529127	0.0482575	0.0530139	0.0537992	0.0538517	0.0539022	0.0539528	0.0540034	0.054054	0.0541046	0.0541552	0.0542058	0.0542564	0.054307	0.0543576	0.0544082	0.0544588	0.0545093	0.0545269	0.0543319	0.0536462	0.0484988	0.047509	0.0450344	0.0445053	0.0448915	0.0476722	0.0480971	0.0481493	0.0482	0.0482507	0.0483006
5	0.0557674	0.0558171	0.0558727	0.0559283	0.0559839	0.0560396	0.0560951	0.0561184	0.0559348	0.0559581	0.0560136	0.0560693	0.0561249	0.0561805	0.0562362	0.0562918	0.0563466	0.0560658	0.053967	0.0561771	0.0565691	0.0566256	0.0566812	0.0567368	0.0567925	0.0568481	0.0569037	0.0569594	0.057015	0.0570706	0.0571263	0.0571819	0.0572375	0.0572932	0.0573479	0.0570342	0.0543607	0.0540793	0.0543703	0.0537211	0.0479677	0.044561	0.0453189	0.053335	0.0546986	0.0547934	0.0548498	0.0549055	0.0549593
6	0.055025	0.0550783	0.0551381	0.0551979	0.0552576	0.0553174	0.0553772	0.0554363	0.0554912	0.0555504	0.0556101	0.0556699	0.0557297	0.0557894	0.0558492	0.055909	0.0559687	0.0559962	0.0558492	0.0561157	0.0562077	0.0562676	0.0563274	0.0563871	0.0564469	0.0565067	0.0565664	0.0566262	0.056686	0.0567457	0.0568055	0.0568653	0.0569251	0.0569842	0.0570365	0.0560232	0.0481614	0.0481896	0.0559356	0.0566964	0.0531953	0.0449924	0.0450524	0.0533433	0.0567591	0.057365	0.0574579	0.0575177	0.0575767
7	0.0542714	0.0543285	0.0543923	0.0544562	0.0545201	0.054584	0.0546479	0.0547118	0.0547757	0.0548396	0.0549035	0.0549674	0.0550313	0.0550951	0.055159	0.0552229	0.0552868	0.0553501	0.0554098	0.0554778	0.0555424	0.0556063	0.0556702	0.0557341	0.055798	0.0558618	0.0559257	0.0559896	0.0560535	0.0561174	0.0561813	0.0562452	0.0563084	0.0563351	0.0561569	0.0551485	0.0475302	0.0476265	0.0556113	0.0567125	0.0554671	0.0475718	0.0469332	0.0501234	0.053842	0.0567949	0.0571966	0.0572613	0.0573252
8	0.0535179	0.0535786	0.0536466	0.0537146	0.0537826	0.0538506	0.0539187	0.0539867	0.0540547	0.0541227	0.0541907	0.0542587	0.0543267	0.0543947	0.0544628	0.0545308	0.0545988	0.0546668	0.0547348	0.0548028	0.0548708	0.0549389	0.0550069	0.0550749	0.0551429	0.0552109	0.0552789	0.0553469	0.0554149	0.055483	0.055551	0.0556189	0.0556531	0.0551406	0.0526867	0.0524183	0.0524903	0.0529281	0.0557249	0.0561606	0.0558555	0.0531944	0.0529245	0.0528336	0.0507228	0.0558291	0.0566367	0.0567072	0.0567752
9	0.0527643	0.0528287	0.0529009	0.052973	0.0530451	0.0531173	0.0531894	0.0532615	0.0533337	0.0534058	0.0534779	0.0535501	0.0536222	0.0536943	0.0537665	0.0538386	0.0539108	0.0539829	0.054055	0.0541272	0.0541993	0.0542714	0.0543436	0.0544157	0.0544878	0.05456	0.0546321	0.0547042	0.0547764	0.0548485	0.0549206	0.0549919	0.0546924	0.0512966	0.0455658	0.0459781	0.0539691	0.0551461	0.0554647	0.0555697	0.0556089	0.0554373	0.0554434	0.054973	0.0531003	0.055394	0.0560416	0.0561469	0.0562191
10	0.0520108	0.0520789	0.0521551	0.0522314	0.0523076	0.0523839	0.0524601	0.0525364	0.0526127	0.0526889	0.0527652	0.0528414	0.0529177	0.0529939	0.0530702	0.0531465	0.0532227	0.053299	0.0533752	0.0534515	0.0535277	0.053604	0.0536803	0.0537565	0.0538328	0.053909	0.0539853	0.0540615	0.0541378	0.0542141	0.0542903	0.0543638	0.0533346	0.0449114	0.0414299	0.0428141	0.053329	0.0548104	0.0548991	0.0549766	0.0550522	0.0551228	0.0548293	0.0521477	0.0516865	0.0525444	0.0551728	0.0555859	0.055663
11	0.0512572	0.051329	0.0514094	0.0514897	0.0515701	0.0516505	0.0517309	0.0518113	0.0518916	0.051972	0.0520524	0.0521328	0.0522132	0.0522935	0.0523739	0.0524543	0.0525347	0.0526151	0.0526954	0.0527758	0.0528562	0.0529366	0.053017	0.0530973	0.0531777	0.0532581	0.0533385	0.0534189	0.0534992	0.0535796	0.05366	0.0537369	0.0524082	0.0420452	0.0408132	0.0444544	0.0530018	0.0539812	0.0542707	0.0543833	0.0544638	0.0545415	0.0535499	0.0457096	0.0450525	0.048357	0.0542081	0.0550246	0.0551068
12	0.0505037	0.0505791	0.0506636	0.0507481	0.0508326	0.0509171	0.0510016	0.0510861	0.0511706	0.0512551	0.0513396	0.0514241	0.0515086	0.0515931	0.0516776	0.0517621	0.0518466	0.0519311	0.0520156	0.0521001	0.0521847	0.0522692	0.0523537	0.0524382	0.0525227	0.0526072	0.0526917	0.0527762	0.0528607	0.0529452	0.0530297	0.0531114	0.0520914	0.043984	0.0434893	0.0495795	0.0528276	0.0511331	0.0533691	0.0537893	0.0538747	0.0539565	0.0529691	0.0451351	0.044884	0.0507351	0.0540424	0.0544654	0.0545507
13	0.0497501	0.0498293	0.0499179	0.0500065	0.0500951	0.0501837	0.0502724	0.050361	0.0504496	0.0505382	0.0506269	0.0507155	0.0508041	0.0508927	0.0509814	0.05107	0.0511586	0.0512472	0.0513359	0.0514245	0.0515131	0.0516017	0.0516904	0.051779	0.0518676	0.0519562	0.0520448	0.0521335	0.0522221	0.0523107	0.0523993	0.052487	0.0522052	0.0492275	0.047133	0.0518899	0.0521612	0.0475872	0.0523731	0.0531951	0.0532856	0.0533733	0.053093	0.0504565	0.0505129	0.0531201	0.0537841	0.0539059	0.0539946
14	0.0489966	0.0490794	0.0491721	0.0492649	0.0493576	0.0494504	0.0495431	0.0496359	0.0497286	0.0498214	0.0499141	0.0500068	0.0500996	0.0501923	0.0502851	0.0503778	0.0504706	0.0505633	0.0506561	0.0507488	0.0508416	0.0509343	0.051027	0.0511198	0.0512125	0.0513053	0.051398	0.0514908	0.0515835	0.0516763	0.051769	0.0518617	0.0519196	0.0510356	0.046431	0.0514589	0.0519863	0.0499311	0.0521744	0.0526029	0.0526965	0.0527891	0.0528489	0.0526983	0.0527904	0.0531224	0.0532522	0.0533457	0.0534384
15	0.048243	0.0483295	0.0484264	0.0485233	0.0486201	0.048717	0.0488139	0.0489107	0.0490076	0.0491045	0.0492013	0.0492982	0.0493951	0.0494919	0.0495888	0.0496857	0.0497825	0.0498794	0.0499763	0.0500731	0.05017	0.0502669	0.0503637	0.0504606	0.0505575	0.0506543	0.0507512	0.0508481	0.0509449	0.0510418	0.0511387	0.0512356	0.0513309	0.0510873	0.0490338	0.0512857	0.0516868	0.0515781	0.0518813	0.0520104	0.0521074	0.0522042	0.0523004	0.0523925	0.0524894	0.052591	0.0526886	0.0527854	0.0528823
16	0.0474895	0.0475797	0.0476806	0.0477816	0.0478826	0.0479836	0.0480846	0.0481856	0.0482866	0.0483876	0.0484886	0.0485896	0.0486905	0.0487915	0.0488925	0.0489935	0.0490945	0.0491955	0.0492965	0.0493975	0.0494985	0.0495995	0.0497004	0.0498014	0.0499024	0.0500034	0.0501044	0.0502054	0.0503064	0.0504074	0.0505084	0.0506093	0.0507103	0.050779	0.0506737	0.050981	0.0511136	0.0512105	0.0513156	0.0514173	0.0515183	0.0516192	0.0517202	0.0518212	0.0519222	0.0520232	0.0521242	0.0522252	0.0523262
17	0.046736	0.0468298	0.0469349	0.04704	0.0471451	0.0472502	0.0473553	0.0474605	0.0475656	0.0476707	0.0477758	0.0478809	0.047986	0.0480911	0.0481962	0.0483014	0.0484065	0.0485116	0.0486167	0.0487218	0.0488269	0.048932	0.0490371	0.0491423	0.0492474	0.0493525	0.0494576	0.0495627	0.0496678	0.0497729	0.049878	0.0499831	0.0500883	0.0501927	0.0502937	0.0504029	0.0505087	0.0506138	0.0507189	0.050824	0.0509292	0.0510343	0.0511394	0.0512445	0.0513496	0.0514547	0.0515598	0.0516649	0.05177
18	0.0459824	0.04608	0.0461892	0.0462984	0.0464076	0.0465169	0.0466261	0.0467353	0.0468446	0.0469538	0.047063	0.0471723	0.0472815	0.0473907	0.0475	0.0476092	0.0477184	0.0478277	0.0479369	0.0480461	0.0481554	0.0482646	0.0483738	0.0484831	0.0485923	0.0487015	0.0488108	0.04892	0.0490292	0.0491385	0.0492477	0.0493569	0.0494662	0.0495754	0.0496846	0.0497939	0.0499031	0.0500123	0.0501216	0.0502308	0.05034	0.0504493	0.0505585	0.0506677	0.050777	0.0508862	0.0509954	0.0511047	0.0512139
19	0.0452289	0.0453301	0.0454434	0.0455568	0.0456701	0.0457835	0.0458968	0.0460102	0.0461235	0.0462369	0.0463503	0.0464636	0.046577	0.0466903	0.0468037	0.046917	0.0470304	0.0471438	0.0472571	0.0473705	0.0474838	0.0475972	0.0477105	0.0478239	0.0479372	0.0480506	0.048164	0.0482773	0.0483907	0.048504	0.0486174	0.0487307	0.0488441	0.0489574	0.0490708	0.0491842	0.0492975	0.0494109	0.0495242	0.0496376	0.0497509	0.0498643	0.0499776	0.050091	0.0502044	0.0503177	0.0504311	0.0505444	0.0506578
20	0.0444753	0.0445802	0.0446977	0.0448151	0.0449326	0.0450501	0.0451676	0.0452851	0.0454025	0.04552	0.0456375	0.045755	0.0458724	0.0459899	0.0461074	0.0462249	0.0463424	0.0464598	0.0465773	0.0466948	0.0468123	0.0469297	0.0470472	0.0471647	0.0472822	0.0473997	0.0475171	0.0476346	0.0477521	0.0478696	0.0479871	0.0481045	0.048222	0.0483395	0.048457	0.0485744	0.0486919	0.0488094	0.0489269	0.0490444	0.0491618	0.0492793	0.0493968	0.0495143	0.0496317	0.0497492	0.0498667	0.0499842	0.0501017
21	0.0437218	0.0438304	0.0439519	0.0440735	0.0441951	0.0443167	0.0444383	0.0445599	0.0446815	0.0448031	0.0449247	0.0450463	0.0451679	0.0452895	0.0454111	0.0455327	0.0456543	0.0457759	0.0458975	0.0460191	0.0461407	0.0462623	0.0463839	0.0465055	0.0466271	0.0467487	0.0468703	0.0469919	0.0471135	0.0472351	0.0473567	0.0474783	0.0475999	0.0477215	0.0478431	0.0479647	0.0480863	0.0482079	0.0483295	0.0484511	0.0485727	0.0486943	0.0488159	0.0489375	0.0490591	0.0491807	0.0493023	0.0494239	0.0495455
22	0.0429682	0.0430805	0.0432062	0.0433319	0.0434576	0.0435833	0.0437091	0.0438348	0.0439605	0.0440862	0.044212	0.0443377	0.0444634	0.0445891	0.0447148	0.0448406	0.0449663	0.045092	0.0452177	0.0453435	0.0454692	0.0455949	0.0457206	0.0458463	0.0459721	0.0460978	0.0462235	0.0463492	0.046475	0.0466007	0.0467264	0.0468521	0.0469778	0.0471036	0.0472293	0.047355	0.0474807	0.0476064	0.0477322	0.0478579	0.0479836	0.0481093	0.0482351	0.0483608	0.0484865	0.0486122	0.0487379	0.0488637	0.0489894
23	0.0422147	0.0423306	0.0424604	0.0425903	0.0427201	0.04285	0.0429798	0.0431097	0.0432395	0.0433693	0.0434992	0.043629	0.0437589	0.0438887	0.0440186	0.0441484	0.0442783	0.0444081	0.0445379	0.0446678	0.0447976	0.0449275	0.0450573	0.0451872	0.045317	0.0454468	0.0455767	0.0457065	0.0458364	0.0459662	0.0460961	0.0462259	0.0463558	0.0464856	0.0466154	0.0467453	0.0468751	0.047005	0.0471348	0.0472647	0.0473945	0.0475244	0.0476542	0.047784	0.0479139	0.0480437	0.0481736	0.0483034	0.0484333
24	0.0414611	0.0415808	0.0417147	0.0418487	0.0419826	0.0421166	0.0422506	0.0423845	0.0425185	0.0426525	0.0427864	0.0429204	0.0430544	0.0431883	0.0433223	0.0434563	0.0435902	0.0437242	0.0438582	0.0439921	0.0441261	0.04426	0.044394	0.044528	0.0446619	0.0447959	0.0449299	0.0450638	0.0451978	0.0453318	0.0454657	0.0455997	0.0457337	0.0458676	0.0460016	0.0461356	0.0462695	0.0464035	0.0465375	0.0466714	0.0468054	0.0469394	0.0470733	0.0472073	0.0473413	0.0474752	0.0476092	0.0477432	0.0478771
25	0.0407133	0.0408366	0.040974	0.0411076	0.0412451	0.0413838	0.0415264	0.0416645	0.0417981	0.0419356	0.0420737	0.0422117	0.0423498	0.0424879	0.042626	0.0427641	0.0429022	0.0430403	0.0431784	0.0433164	0.0434545	0.0435926	0.0437307	0.0438688	0.0440069	0.044145	0.0442831	0.0444211	0.0445592	0.0446973	0.0448354	0.0449735	0.0451116	0.0452497	0.0453878	0.0455259	0.0456639	0.045802	0.0459401	0.0460782	0.0462163	0.0463544	0.0464925	0.0466306	0.0467686	0.0469067	0.0470448	0.0471829	0.047321
26	0.0402435	0.0403704	0.0404818	0.0403963	0.0405084	0.0406853	0.0410511	0.0411933	0.0411125	0.0412239	0.0413615	0.0415031	0.0416453	0.0417875	0.0419297	0.0420719	0.0422141	0.0423564	0.0424986	0.0426408	0.042783	0.0429252	0.0430674	0.0432096	0.0433518	0.043494	0.0436362	0.0437785	0.0439207	0.0440629	0.0442051	0.0443473	0.0444895	0.0446317	0.0447739	0.0449161	0.0450583	0.0452006	0.0453428	0.045485	0.0456272	0.0457694	0.0459116	0.0460538	0.046196	0.0463382	0.0464804	0.0466227	0.0467649
27	0.0424514	0.0425811	0.0423813	0.0399714	0.0398079	0.040496	0.0429967	0.043143	0.0409657	0.0407661	0.0406796	0.0407945	0.0409408	0.0410871	0.0412334	0.0413798	0.0415261	0.0416724	0.0418188	0.0419651	0.0421114	0.0422578	0.0424041	0.0425504	0.0426968	0.0428431	0.0429894	0.0431358	0.0432821	0.0434284	0.0435748	0.0437211	0.0438674	0.0440138	0.0441601	0.0443064	0.0444528	0.0445991	0.0447454	0.0448917	0.0450381	0.0451844	0.0453307	0.0454771	0.0456234	0.0457697	0.0459161	0.0460624	0.0462087
28	0.0482171	0.0483486	0.0474587	0.0399576	0.039627	0.0428636	0.0484099	0.0485609	0.0436352	0.0427459	0.0402889	0.0400867	0.0402363	0.0403867	0.0405372	0.0406876	0.0408381	0.0409885	0.041139	0.0412894	0.0414399	0.0415903	0.0417408	0.0418919	0.0420471	0.0421975	0.0423433	0.0424931	0.0426435	0.042794	0.0429444	0.0430949	0.0432453	0.0433958	0.0435462	0.0436967	0.0438472	0.0439976	0.0441481	0.0442985	0.044449	0.0445994	0.0447499	0.0449003	0.0450508	0.0452012	0.0453517	0.0455022	0.0456526
29	0.050608	0.0507421	0.049523	0.0398855	0.0420183	0.0480185	0.0511977	0.0513535	0.0491814	0.047962	0.0402897	0.0393805	0.0395324	0.0396918	0.0398463	0.0399962	0.0401501	0.0403047	0.0404592	0.0406138	0.0407684	0.0409236	0.041083	0.0412702	0.0416605	0.0418151	0.0417332	0.0418511	0.042005	0.0421596	0.0423141	0.0424687	0.0426233	0.0427779	0.0429324	0.043087	0.0432416	0.0433962	0.0435507	0.0437053	0.0438599	0.0440145	0.044169	0.0443236	0.0444782	0.0446327	0.0447873	0.0449419	0.0450965
30	0.0503815	0.0505193	0.0492821	0.0401597	0.0469761	0.0505776	0.051282	0.0514409	0.0513726	0.0501333	0.0401574	0.0387128	0.038868	0.0392627	0.0394213	0.0393432	0.0394651	0.039623	0.0397817	0.0399403	0.0400996	0.0402949	0.0406914	0.0412147	0.0438306	0.0439891	0.041658	0.0412428	0.0413679	0.0415264	0.0416851	0.0418437	0.0420023	0.0421609	0.0423195	0.0424781	0.0426368	0.0427954	0.042954	0.0431126	0.0432712	0.0434298	0.0435885	0.0437471	0.0439057	0.0440643	0.0442229	0.0443815	0.0445402
31	0.0498551	0.0499969	0.0490759	0.0422713	0.0491671	0.0506084	0.0508082	0.0509701	0.0511248	0.0502007	0.0420159	0.0386339	0.0387933	0.0414146	0.0415767	0.0392461	0.0388378	0.0389666	0.0391284	0.0392902	0.039485	0.0402179	0.0428775	0.0440999	0.0496299	0.0497911	0.0442214	0.0409576	0.0407477	0.040908	0.0410698	0.0412315	0.0413933	0.0415551	0.0417169	0.0418787	0.0420405	0.0422022	0.042364	0.0425258	0.0426876	0.0428494	0.0430112	0.0431729	0.0433347	0.0434965	0.0436583	0.0438201	0.0439819
32	0.0492427	0.0493889	0.0491896	0.0470221	0.0495145	0.0500472	0.0502134	0.0503781	0.050542	0.0503401	0.0470817	0.0415093	0.0416727	0.0472087	0.0473718	0.0417983	0.0385822	0.0383841	0.0385456	0.0387089	0.0392335	0.0427871	0.0486935	0.0499201	0.0525439	0.0527061	0.0493556	0.0413367	0.0402088	0.0403328	0.0404945	0.0406569	0.0408193	0.0409817	0.0411441	0.0413065	0.0414689	0.0416313	0.0417937	0.0419561	0.0421186	0.042281	0.0424434	0.0426058	0.0427682	0.0429306	0.043093	0.0432554	0.0434178
33	0.0485502	0.0486989	0.0488331	0.0487916	0.0491665	0.0493657	0.0495324	0.0496991	0.0498657	0.049999	0.0495921	0.0472665	0.0474329	0.050058	0.0501871	0.0466292	0.0387592	0.0378805	0.0380339	0.0381971	0.0394353	0.0478549	0.0515569	0.0520916	0.0524949	0.052659	0.0515356	0.0435601	0.040232	0.0398363	0.0399651	0.0401249	0.0402808	0.0404407	0.0406012	0.0407617	0.0409228	0.0410872	0.0412437	0.0414036	0.0415641	0.0417246	0.0418851	0.0420456	0.0422061	0.0423666	0.042527	0.0426875	0.042848
34	0.0478299	0.0479803	0.048148	0.0483122	0.0484847	0.0486537	0.048822	0.0489904	0.0491587	0.0493263	0.049458	0.0493897	0.0495579	0.0499316	0.0495598	0.0461162	0.0385222	0.0376474	0.0375811	0.0377423	0.0394782	0.049715	0.0514742	0.0516785	0.0518517	0.0520192	0.0518194	0.0486029	0.0428282	0.0398971	0.039731	0.0398531	0.0397838	0.0399109	0.0400685	0.0402263	0.0404148	0.04077	0.0407302	0.0408571	0.0410147	0.0411724	0.0413301	0.0414878	0.0416455	0.0418032	0.0419609	0.0421185	0.0422762
35	0.0471073	0.0472591	0.047429	0.047599	0.047769	0.047939	0.0481089	0.0482789	0.0484489	0.0486189	0.0487882	0.0489535	0.0491227	0.0489845	0.0461624	0.0408533	0.0400073	0.0398101	0.0376569	0.0378163	0.0413445	0.0495983	0.0508254	0.0509987	0.0511687	0.0513386	0.0514755	0.0510795	0.0481061	0.0427475	0.0421726	0.0417864	0.0395479	0.0393827	0.0395368	0.0396924	0.0401686	0.0423816	0.0404782	0.0403117	0.0404657	0.0406205	0.0407753	0.0409302	0.041085	0.0412398	0.0413946	0.0415495	0.0417043
36	0.0463845	0.0465378	0.0467094	0.046881	0.0470526	0.0472242	0.0473958	0.0475674	0.0477391	0.0479107	0.0480823	0.0482539	0.0484238	0.047915	0.0427484	0.040539	0.0451821	0.0453145	0.040432	0.0405942	0.0461706	0.049617	0.0501408	0.0503133	0.0504849	0.0506565	0.0508274	0.0509623	0.0505801	0.0483385	0.0478671	0.0449728	0.039436	0.0388555	0.039005	0.0391587	0.0400126	0.0446601	0.0403165	0.0397665	0.0399167	0.0400687	0.0402206	0.0403726	0.0405245	0.0406765	0.0408284	0.0409804	0.0411323
37	0.0456618	0.0458165	0.0459897	0.046163	0.0463362	0.0465095	0.0466827	0.046856	0.0470292	0.0472025	0.0473757	0.047549	0.0477214	0.0475834	0.0454274	0.0453722	0.0478107	0.0479815	0.0458422	0.0460122	0.0485319	0.0492494	0.0494546	0.0496279	0.0498012	0.0499744	0.0501477	0.0503202	0.0504579	0.0504003	0.0498513	0.0442959	0.0390642	0.0383605	0.038474	0.0386232	0.0390936	0.0413009	0.0393918	0.0392195	0.0393678	0.0395168	0.0396659	0.039815	0.0399641	0.0401131	0.0402622	0.0404113	0.0405604
38	0.0449391	0.0450952	0.0452701	0.045445	0.0456198	0.0457947	0.0459696	0.0461445	0.0463194	0.0464942	0.0466691	0.046844	0.0470188	0.0471638	0.0471175	0.0472875	0.0476826	0.0478573	0.0478103	0.0479849	0.0483826	0.0485921	0.0487677	0.0489426	0.0491174	0.0492923	0.0494672	0.0496421	0.0498163	0.0499858	0.0498427	0.04697	0.0412388	0.0383594	0.0379773	0.0380935	0.0382698	0.0386092	0.0385573	0.0386727	0.0388188	0.038965	0.0391112	0.0392574	0.0394036	0.0395498	0.039696	0.0398422	0.0399884
39	0.0442163	0.044374	0.0445504	0.044727	0.0449035	0.04508	0.0452565	0.045433	0.0456095	0.045786	0.0459625	0.046139	0.0463156	0.0464915	0.0466635	0.04684	0.047021	0.0471975	0.0473696	0.0475461	0.047727	0.0479042	0.0480807	0.0482572	0.0484337	0.0486102	0.0487867	0.0489632	0.0491397	0.0493162	0.0494616	0.0490992	0.0462511	0.0407951	0.0379986	0.0378345	0.0379492	0.0378794	0.0379894	0.0381314	0.0382704	0.0384131	0.0385565	0.0386998	0.0388431	0.0389865	0.0391298	0.0392731	0.0394164
40	0.0434989	0.0436533	0.0438308	0.0440089	0.0441871	0.0443652	0.0445434	0.0447215	0.0448997	0.0450778	0.0452559	0.0454341	0.0456122	0.0457904	0.0459685	0.0461467	0.0463248	0.0465029	0.0466811	0.0468592	0.0470374	0.0472155	0.0473937	0.0475718	0.0477499	0.0479281	0.0481062	0.0482844	0.0484625	0.0486407	0.0488181	0.048961	0.048605	0.0457893	0.0406848	0.0401647	0.0400069	0.0378863	0.0377215	0.0378327	0.0377553	0.037862	0.0380017	0.0381422	0.0382827	0.0384231	0.0385636	0.038704	0.0388445
41	0.043032	0.0429672	0.0431119	0.0432909	0.0434707	0.0436505	0.0438303	0.04401	0.0441898	0.0443696	0.0445494	0.0447291	0.0449089	0.0450887	0.0452685	0.0454482	0.045628	0.0458078	0.0459876	0.0461673	0.0463471	0.0465269	0.0467067	0.0468864	0.0470662	0.047246	0.0474258	0.0476055	0.0477853	0.0479651	0.0481449	0.0483239	0.0484687	0.0481205	0.0459966	0.0458587	0.0453572	0.0405657	0.0400454	0.0398853	0.0377303	0.0373445	0.0374477	0.0375846	0.0377222	0.0378598	0.0379974	0.0381349	0.0382725
42	0.0447996	0.0427691	0.0424291	0.0425788	0.0427602	0.042941	0.0431178	0.0432986	0.04348	0.0436614	0.0438428	0.0440242	0.0442056	0.044387	0.0445684	0.0447498	0.0449312	0.0451126	0.045294	0.0454754	0.0456568	0.0458382	0.0460196	0.0462011	0.0463825	0.0465639	0.0467453	0.0469267	0.0471081	0.0472895	0.0474709	0.0476523	0.047833	0.0479805	0.0479431	0.0480935	0.0479667	0.0458756	0.0457386	0.0452358	0.0401312	0.0373151	0.0369272	0.0370277	0.0371617	0.0372964	0.0374311	0.0375658	0.0377006
43	0.0478735	0.0448766	0.0422919	0.0421515	0.0423338	0.042486	0.0424408	0.042593	0.0427753	0.0429538	0.0431362	0.0433192	0.0435023	0.0436853	0.0438683	0.0440514	0.0442344	0.0444175	0.0446005	0.0447835	0.0449666	0.0451496	0.0453326	0.0455157	0.0456993	0.045887	0.0460706	0.0462531	0.0464315	0.0466145	0.0468016	0.0469806	0.047163	0.0473455	0.0475241	0.0477065	0.04786	0.047825	0.047977	0.0478496	0.0450868	0.0396996	0.0368929	0.0365048	0.0366068	0.0367386	0.0368705	0.0370017	0.03713
44	0.0473376	0.0496131	0.0449735	0.0444555	0.0446386	0.0445022	0.0423087	0.0421715	0.042324	0.0422764	0.0424297	0.0426143	0.0427989	0.0429836	0.0431683	0.0433529	0.0435376	0.0437229	0.0439122	0.0440974	0.0442821	0.0444668	0.0446515	0.0448362	0.0450519	0.0454655	0.0456812	0.045835	0.0457907	0.0459753	0.0463581	0.0463445	0.0464983	0.0466829	0.0468675	0.0470516	0.047231	0.0474107	0.0475947	0.047749	0.0474074	0.0446295	0.039264	0.0364946	0.0363206	0.0364502	0.0365806	0.0366813	0.036593
45	0.0503617	0.0523616	0.0504587	0.0503262	0.0505129	0.0499989	0.0449916	0.0444751	0.0443087	0.0418952	0.0417297	0.0419151	0.0421014	0.0422877	0.0424734	0.0426558	0.0428461	0.0430638	0.0434779	0.0436951	0.0438816	0.044068	0.0442544	0.0444416	0.0449509	0.0475231	0.0480324	0.0478974	0.0456975	0.0458834	0.0481351	0.0462554	0.0461192	0.0463048	0.0464912	0.0466466	0.0466032	0.0467539	0.0469395	0.0471251	0.0472768	0.0469384	0.0441736	0.0391293	0.0386097	0.0387505	0.0388921	0.0387247	0.0365478
46	0.0520774	0.052442	0.0524355	0.0525967	0.0527879	0.0526579	0.0504708	0.0503376	0.049506	0.0421461	0.0413126	0.0414981	0.0416862	0.0418741	0.0420315	0.0420234	0.0424084	0.0429483	0.04551	0.0460202	0.0462101	0.0463991	0.0465882	0.046779	0.0476733	0.0530734	0.0539678	0.0534548	0.0484318	0.0486198	0.0533198	0.0489962	0.0484807	0.048668	0.0488563	0.0487221	0.046492	0.0461283	0.0462845	0.0464717	0.0466544	0.0468073	0.0464739	0.0443821	0.0442523	0.0444245	0.0445957	0.0440913	0.038952
47	0.0515652	0.0517424	0.0519325	0.052126	0.05232	0.0524831	0.0524489	0.0526095	0.0517827	0.0444345	0.0436049	0.0437932	0.043984	0.0441739	0.0440456	0.0421924	0.0444289	0.0456404	0.0510164	0.0519108	0.0521056	0.0522986	0.0524916	0.0526855	0.0532014	0.0557802	0.0562962	0.0561678	0.0539745	0.0541671	0.0564254	0.0545524	0.0544228	0.0546151	0.0548063	0.0542927	0.0489469	0.0460489	0.0459143	0.0460723	0.0460336	0.046191	0.0463423	0.0463148	0.046474	0.0466621	0.0468496	0.0467263	0.0439478
48	0.0508068	0.0509786	0.0511741	0.0513701	0.0515662	0.0517616	0.051953	0.0521476	0.0519926	0.0495945	0.0494385	0.0496325	0.0498275	0.0500207	0.0495185	0.0452489	0.0499092	0.0511223	0.0536926	0.0542096	0.0544064	0.0546023	0.0547983	0.0549943	0.0552212	0.0556461	0.0558735	0.0560419	0.0560093	0.0562052	0.0565993	0.056597	0.056762	0.0569578	0.0571525	0.0570203	0.0541232	0.0487897	0.0482764	0.0481451	0.0459573	0.0457958	0.0457571	0.0459085	0.0460984	0.0462896	0.0464807	0.0466413	0.046303
49	0.0502262	0.050239	0.0504148	0.0506127	0.0508107	0.0510083	0.0512029	0.0514004	0.0515671	0.0515334	0.0517	0.0518978	0.0520957	0.0522928	0.0521716	0.0503255	0.0525675	0.0531153	0.0535418	0.0537706	0.0539687	0.0541671	0.0543685	0.0545669	0.0547656	0.0549682	0.055189	0.0555497	0.0557652	0.0559632	0.0561652	0.0563592	0.0565565	0.0567544	0.0569302	0.0569332	0.0565574	0.0543411	0.0542136	0.0537057	0.0486996	0.0478684	0.0456536	0.0452975	0.0454581	0.0456463	0.0458385	0.0460306	0.0461893
50	0.0514242	0.0498943	0.0498629	0.0500623	0.0502622	0.0504397	0.0504735	0.050651	0.0508503	0.0510453	0.0512412	0.0514407	0.0516407	0.0518406	0.0520099	0.0520137	0.0524103	0.0526449	0.05285	0.0530506	0.0532506	0.053473	0.0538389	0.0540613	0.0542613	0.0544618	0.0548922	0.0567947	0.0572248	0.0574251	0.0576247	0.0578244	0.058024	0.0582231	0.0581926	0.0566908	0.056625	0.056595	0.0567631	0.0566183	0.0542706	0.0534211	0.0481039	0.0452251	0.0450663	0.0450328	0.0451965	0.0453903	0.0455796
51	0.0551581	0.0516067	0.0513033	0.0515038	0.051705	0.0516726	0.050144	0.0501117	0.050313	0.0504922	0.0505258	0.050705	0.0509069	0.0511088	0.0513101	0.0515081	0.0517368	0.0521076	0.0523323	0.0525343	0.0527368	0.0531727	0.0551032	0.055539	0.0557413	0.0559443	0.0566494	0.0605701	0.061275	0.0614804	0.0616819	0.061883	0.0620842	0.0622841	0.0619825	0.0584688	0.0581672	0.0583631	0.0585636	0.0585004	0.0567433	0.056334	0.0532888	0.0479599	0.0471349	0.044962	0.0448378	0.0450025	0.0449716
52	0.0569344	0.0554048	0.0553767	0.0555797	0.055782	0.0554741	0.0518981	0.0515905	0.0517926	0.0517592	0.0502098	0.0501764	0.0503797	0.0505836	0.0507875	0.050992	0.0514332	0.0533905	0.0538317	0.0540362	0.0542414	0.0549563	0.0589363	0.059654	0.0598592	0.0600634	0.0604975	0.0624037	0.0628576	0.0632102	0.0634338	0.0636373	0.0638408	0.0640437	0.064017	0.0625201	0.0624967	0.0627003	0.0629023	0.0625717	0.0588481	0.0582486	0.056125	0.0535154	0.0526695	0.0476968	0.0471955	0.0470728	0.0449052
53	0.0568757	0.0567468	0.0569099	0.0571127	0.0573176	0.0572894	0.0557649	0.0557367	0.0559409	0.0556287	0.0520052	0.051693	0.0518977	0.0521038	0.0523098	0.0525172	0.0532415	0.0572773	0.0580021	0.0582126	0.0584197	0.0588597	0.060815	0.0614066	0.0616338	0.06184	0.0620682	0.0624382	0.0628761	0.0646325	0.0650528	0.0652614	0.065469	0.0656765	0.0658621	0.0659277	0.0662698	0.0664982	0.066681	0.066289	0.0631606	0.0622473	0.0583216	0.0559752	0.0554137	0.0532261	0.0531046	0.052608	0.0476425
54	0.0580435	0.0566759	0.0566535	0.0567089	0.0568967	0.0570828	0.0571252	0.0573113	0.0575192	0.0574905	0.0559457	0.055917	0.056125	0.0563331	0.0565385	0.0567476	0.0571966	0.059159	0.0596258	0.0599899	0.0602196	0.0604514	0.0610399	0.062852	0.0632766	0.0634906	0.0637019	0.0639166	0.0645856	0.0682022	0.0690305	0.0692699	0.0694843	0.0696982	0.0699127	0.070364	0.0723321	0.0727601	0.0726006	0.0706866	0.0667251	0.0645645	0.0621127	0.0579217	0.0557595	0.0554697	0.055469	0.0553324	0.0531731
55	0.0615134	0.0583158	0.0578516	0.0564707	0.0564667	0.0566771	0.0568851	0.057096	0.0573073	0.0574959	0.057539	0.0577276	0.0579388	0.0581288	0.0581824	0.0583937	0.0587857	0.0591873	0.0596398	0.0614652	0.0618965	0.0621122	0.0627991	0.0664661	0.0671712	0.0675484	0.0677872	0.0680079	0.0684354	0.070423	0.0725046	0.0731061	0.073349	0.0735726	0.0738168	0.0748914	0.0802376	0.080772	0.0788602	0.0749063	0.0708042	0.066789	0.0643092	0.0619115	0.0577666	0.0571633	0.0555342	0.0554648	0.0554469
56	0.0634491	0.0620719	0.0614511	0.0581703	0.0579153	0.0581267	0.058342	0.0585578	0.0587736	0.0589889	0.0592013	0.0594167	0.0596319	0.0596251	0.0581968	0.0584147	0.060277	0.0607201	0.061414	0.0651549	0.0658512	0.0660944	0.0666905	0.0685141	0.0691773	0.0710603	0.0715305	0.0719209	0.0721886	0.0730682	0.0772593	0.0796594	0.0801411	0.0805365	0.0810197	0.0836236	0.0890252	0.0877735	0.0838177	0.08118	0.0753621	0.0723416	0.0669908	0.0656817	0.0623271	0.0613585	0.0575362	0.0572052	0.0574117
57	0.0655046	0.0653318	0.0636569	0.0620635	0.0620481	0.0621063	0.0623066	0.0625289	0.0627514	0.0629738	0.0631962	0.0634186	0.0636398	0.0633761	0.0600288	0.0604139	0.0642531	0.0649629	0.0654052	0.0672422	0.0676887	0.0681434	0.070083	0.0707142	0.0716225	0.0754997	0.0764739	0.0785786	0.0790919	0.0799488	0.0840364	0.0883933	0.0895302	0.0915297	0.0926669	0.0968312	0.0988425	0.0950466	0.0913655	0.0898477	0.0825519	0.0790157	0.073234	0.0704361	0.0661562	0.063852	0.0619967	0.0619638	0.0621792
58	0.0697623	0.0694754	0.0660501	0.0656338	0.0656067	0.0641282	0.0641247	0.0643514	0.0645787	0.064806	0.0650333	0.0652606	0.0654878	0.0654965	0.0643128	0.0662612	0.0683689	0.0688216	0.0690724	0.0694795	0.0699012	0.0706582	0.0745909	0.0755866	0.0779535	0.080113	0.0813384	0.0872333	0.0886508	0.0912172	0.0959841	0.0987142	0.101623	0.106113	0.108858	0.111048	0.11123	0.107524	0.102967	0.0997081	0.0913879	0.0843917	0.079538	0.0748232	0.0703731	0.0663068	0.0658401	0.0660362	0.0662567
59	0.0718147	0.0718025	0.0703748	0.0703556	0.0699156	0.0664003	0.0661286	0.0663598	0.0665922	0.0668247	0.0670571	0.0672896	0.0675453	0.0679299	0.0685371	0.0725323	0.0734392	0.0736992	0.0739372	0.0744165	0.0764461	0.0773274	0.0792907	0.0805152	0.086372	0.0877088	0.0890173	0.0969933	0.100758	0.105767	0.110266	0.111977	0.118285	0.121593	0.1261	0.126904	0.126616	0.122217	0.117436	0.110339	0.101055	0.0917204	0.0844392	0.0795194	0.0730387	0.0707267	0.0707122	0.0709391	0.0711661
60	0.0742666	0.0744597	0.0745196	0.0743266	0.0725359	0.07083	0.0708387	0.0710783	0.0713184	0.0715585	0.0717986	0.0720393	0.0725223	0.0745576	0.0752724	0.0772615	0.0779185	0.0781913	0.0784375	0.0792051	0.0835565	0.086182	0.0870242	0.088107	0.0943984	0.0972882	0.0990341	0.107908	0.115631	0.121278	0.12816	0.13049	0.138485	0.140468	0.144118	0.143047	0.142399	0.138039	0.130487	0.121139	0.111144	0.0993841	0.0899835	0.0838687	0.0759461	0.074964	0.0749928	0.0752035	0.0754376
61	0.0815246	0.0815737	0.081554	0.0794661	0.0755625	0.0751198	0.0753404	0.0755875	0.0758353	0.076083	0.0763307	0.0765797	0.0773585	0.0815306	0.0823365	0.0830041	0.0851413	0.0858251	0.0861093	0.0866053	0.0891635	0.0938843	0.0967183	0.0978021	0.102607	0.107841	0.111797	0.121374	0.131402	0.140189	0.149451	0.153926	0.162354	0.164455	0.168243	0.164798	0.161486	0.153938	0.142539	0.132191	0.121388	0.105336	0.0950917	0.0895598	0.0832508	0.0822353	0.0805638	0.0805517	0.080793
62	0.0909135	0.0893016	0.0887758	0.0848329	0.0827766	0.0827651	0.0828407	0.0830743	0.0833325	0.0835908	0.083849	0.084108	0.0846339	0.0868709	0.0874044	0.0882134	0.092743	0.0954536	0.096161	0.0964816	0.0971669	0.100096	0.106747	0.108893	0.116028	0.121893	0.129974	0.140528	0.151466	0.164053	0.174727	0.183135	0.190644	0.193713	0.193974	0.191189	0.181859	0.171184	0.156689	0.143866	0.132172	0.1141	0.103086	0.0955594	0.0926378	0.0899459	0.0857891	0.0854817	0.0857308
63	0.0986804	0.0948617	0.0941585	0.0925671	0.0924217	0.092413	0.0907887	0.0908016	0.0910701	0.0913393	0.0916085	0.0918784	0.0924292	0.0948044	0.095545	0.0960935	0.0987629	0.103647	0.106424	0.107159	0.107522	0.109239	0.117758	0.122361	0.132114	0.141075	0.151789	0.164793	0.177007	0.19415	0.205827	0.215503	0.219547	0.223794	0.220296	0.215962	0.200125	0.186582	0.173051	0.155837	0.141786	0.124692	0.113467	0.104498	0.102469	0.0962559	0.0937957	0.0937964	0.0940573
64	0.104545	0.102505	0.100566	0.100414	0.100667	0.100386	0.0965277	0.096246	0.0965228	0.0968009	0.097079	0.0973591	0.0982063	0.102921	0.105716	0.106317	0.107226	0.110011	0.115034	0.118048	0.118931	0.122265	0.13019	0.13918	0.152117	0.1635	0.17546	0.193236	0.208339	0.227237	0.238806	0.247799	0.249566	0.251207	0.247311	0.237975	0.21864	0.200072	0.185176	0.165522	0.148792	0.133321	0.122592	0.114884	0.111426	0.105184	0.104409	0.104462	0.104711
65	0.113032	0.110593	0.106391	0.106111	0.106375	0.106218	0.104589	0.104623	0.104912	0.105202	0.105492	0.105809	0.106553	0.109358	0.114165	0.115309	0.117654	0.118864	0.12201	0.129046	0.131115	0.138526	0.145377	0.156816	0.175046	0.189294	0.202175	0.222647	0.241489	0.259559	0.269957	0.277782	0.278552	0.276652	0.269952	0.255755	0.234378	0.210855	0.191182	0.17227	0.155499	0.137814	0.128754	0.123355	0.118383	0.115729	0.115418	0.113656	0.113662
66	0.121475	0.117178	0.114785	0.114801	0.114833	0.113104	0.112953	0.113235	0.113538	0.11384	0.114143	0.114719	0.117093	0.118316	0.120628	0.121789	0.126746	0.129911	0.131876	0.140799	0.143652	0.153807	0.165572	0.178752	0.20154	0.219269	0.234361	0.25602	0.274938	0.291669	0.300855	0.306262	0.304859	0.298965	0.288873	0.272053	0.248044	0.219307	0.196999	0.179455	0.160075	0.142276	0.135399	0.130144	0.127305	0.125029	0.124413	0.120208	0.119695
67	0.128075	0.125904	0.123711	0.123727	0.123424	0.119156	0.118872	0.119382	0.119722	0.120039	0.120353	0.121264	0.126268	0.129298	0.130289	0.130939	0.134159	0.141491	0.144119	0.153524	0.15874	0.170451	0.189029	0.205738	0.231612	0.249533	0.269095	0.291439	0.309142	0.32409	0.33168	0.331907	0.326603	0.318395	0.30505	0.286109	0.261006	0.230903	0.207543	0.186902	0.165555	0.151174	0.142592	0.139384	0.136464	0.131879	0.131084	0.129028	0.126928
68	0.137439	0.134878	0.130453	0.130173	0.129919	0.125958	0.125984	0.128391	0.129026	0.129561	0.129916	0.130517	0.133473	0.138858	0.141933	0.142791	0.144552	0.154095	0.158906	0.167757	0.179295	0.192626	0.214421	0.235984	0.261424	0.282173	0.304559	0.324341	0.340127	0.352521	0.358628	0.354133	0.345644	0.335787	0.32079	0.299099	0.273169	0.244595	0.220862	0.198143	0.176261	0.163407	0.153036	0.148941	0.143999	0.141287	0.138921	0.138095	0.133734
69	0.146736	0.142246	0.139913	0.139771	0.139157	0.132646	0.132669	0.137555	0.138826	0.141502	0.14216	0.142531	0.143348	0.146402	0.151903	0.155047	0.15716	0.167713	0.176923	0.184759	0.201228	0.21762	0.240641	0.265414	0.292283	0.316907	0.33766	0.355645	0.369335	0.379018	0.38272	0.375553	0.36396	0.34982	0.334474	0.31151	0.283705	0.256418	0.232794	0.211451	0.189437	0.176554	0.165431	0.157106	0.154296	0.152994	0.146337	0.14544	0.143609
70	0.153788	0.152013	0.151606	0.149785	0.148943	0.142589	0.142308	0.144741	0.146295	0.153461	0.154741	0.155104	0.155523	0.156576	0.159728	0.165376	0.170073	0.181619	0.193493	0.204321	0.22184	0.243092	0.268231	0.295971	0.323528	0.348029	0.368277	0.384274	0.395761	0.405137	0.404644	0.394476	0.379962	0.362258	0.346127	0.322837	0.292048	0.264836	0.24157	0.222656	0.200629	0.187801	0.178245	0.168346	0.166733	0.163839	0.156903	0.156276	0.156107
71	0.161111	0.161245	0.160953	0.156624	0.156044	0.154066	0.153944	0.154484	0.155832	0.163255	0.164584	0.164962	0.165636	0.16824	0.169613	0.173158	0.182591	0.197175	0.210191	0.223517	0.244341	0.267908	0.296158	0.326227	0.352959	0.375685	0.395038	0.410335	0.418779	0.426517	0.422013	0.409045	0.391673	0.372665	0.354853	0.331661	0.301162	0.272888	0.249736	0.230212	0.207815	0.19519	0.188595	0.180534	0.176986	0.171821	0.169111	0.169117	0.168594
72	0.165709	0.16605	0.166116	0.164157	0.164196	0.164089	0.162343	0.162446	0.163434	0.168295	0.169288	0.169706	0.170935	0.176406	0.179806	0.181989	0.193959	0.213891	0.229775	0.243808	0.265877	0.290375	0.319778	0.351378	0.378463	0.399526	0.417703	0.430797	0.437403	0.441255	0.434731	0.41708	0.398222	0.378849	0.358727	0.335681	0.306989	0.275443	0.252369	0.235662	0.213546	0.200805	0.194145	0.188541	0.18308	0.18032	0.180155	0.180182	0.177847
73	0.171753	0.172086	0.171996	0.170123	0.170219	0.169995	0.1658	0.165576	0.166623	0.171845	0.172901	0.173587	0.176383	0.180378	0.188053	0.1907	0.203044	0.225593	0.246381	0.262145	0.283809	0.311181	0.340375	0.370762	0.396324	0.415822	0.433954	0.446087	0.450596	0.450656	0.44235	0.420397	0.3997	0.380647	0.358665	0.335327	0.306197	0.272858	0.250083	0.235314	0.21374	0.201434	0.197392	0.192154	0.189296	0.186824	0.186867	0.186323	0.179714
74	0.179156	0.179083	0.17688	0.17256	0.172369	0.172476	0.170601	0.170706	0.171432	0.174154	0.174887	0.175922	0.1812	0.185896	0.195486	0.198584	0.210846	0.233546	0.256316	0.275862	0.299518	0.328383	0.357366	0.385316	0.408763	0.42774	0.446264	0.457995	0.459526	0.456525	0.446645	0.422802	0.399104	0.378421	0.354416	0.329643	0.302194	0.269173	0.248412	0.232365	0.212875	0.200958	0.197314	0.194969	0.193925	0.187471	0.186762	0.186209	0.179692
75	0.185788	0.18366	0.179203	0.176987	0.176966	0.177085	0.175342	0.175484	0.17622	0.178859	0.179626	0.180542	0.183998	0.192408	0.201088	0.205836	0.218371	0.240832	0.264573	0.286598	0.313904	0.344246	0.3712	0.397091	0.420601	0.440747	0.45939	0.467123	0.466527	0.460053	0.449302	0.424301	0.399124	0.375248	0.352294	0.326018	0.298214	0.265873	0.249273	0.230012	0.214656	0.203131	0.197105	0.194439	0.193416	0.186773	0.184214	0.184034	0.182082
76	0.189613	0.185357	0.183216	0.182968	0.181473	0.18092	0.177034	0.176932	0.178163	0.183022	0.184358	0.186866	0.189179	0.198992	0.205777	0.213036	0.227473	0.249746	0.275318	0.299173	0.326672	0.357429	0.38458	0.409589	0.431419	0.452877	0.47019	0.472948	0.471085	0.461673	0.448153	0.422342	0.396891	0.371623	0.350031	0.325487	0.294843	0.263588	0.247946	0.228901	0.213696	0.202619	0.198924	0.193959	0.19121	0.188217	0.183795	0.183586	0.183807
77	0.190314	0.186964	0.18676	0.18651	0.182546	0.180327	0.178585	0.179065	0.181739	0.184523	0.186066	0.191207	0.195632	0.206084	0.21513	0.22252	0.239159	0.262217	0.286251	0.312017	0.338174	0.367812	0.395239	0.420789	0.441562	0.463344	0.477706	0.476933	0.47309	0.460072	0.444728	0.418655	0.393111	0.367627	0.34618	0.322883	0.291435	0.262695	0.245184	0.229805	0.2108	0.199468	0.198152	0.195749	0.190785	0.187907	0.185937	0.185893	0.186311
78	0.191236	0.187347	0.187062	0.185513	0.183165	0.179275	0.179051	0.180134	0.185036	0.186618	0.189374	0.193199	0.20156	0.212732	0.223768	0.233464	0.249789	0.274871	0.298622	0.324216	0.349307	0.37757	0.404321	0.431001	0.45227	0.472489	0.485034	0.479617	0.471686	0.45663	0.440924	0.41478	0.389015	0.363254	0.340345	0.317053	0.28703	0.258581	0.241434	0.228048	0.207314	0.195806	0.194991	0.194984	0.192602	0.187952	0.18725	0.185267	0.185404
79	0.191382	0.188131	0.187526	0.18385	0.181668	0.180088	0.180393	0.181461	0.185792	0.187617	0.192638	0.196966	0.207208	0.218531	0.229743	0.241197	0.259876	0.28361	0.309184	0.334161	0.359363	0.386932	0.414095	0.441734	0.461959	0.477856	0.490715	0.482041	0.469755	0.4531	0.437113	0.410719	0.383395	0.357027	0.331067	0.307377	0.280191	0.251204	0.236998	0.22431	0.203555	0.19211	0.19135	0.191836	0.191849	0.190132	0.189361	0.182611	0.182103
80	0.193546	0.187981	0.18584	0.183732	0.180179	0.180241	0.180845	0.182018	0.187054	0.190331	0.193839	0.199972	0.210615	0.221891	0.234316	0.246662	0.267405	0.290972	0.316773	0.341697	0.368885	0.396021	0.424152	0.450933	0.46923	0.481169	0.491229	0.483507	0.469979	0.451115	0.433473	0.406405	0.375595	0.348075	0.321743	0.297711	0.271728	0.246607	0.232948	0.220368	0.199774	0.188418	0.18768	0.188209	0.188713	0.189035	0.188293	0.179558	0.178586
81	0.195406	0.188216	0.18376	0.181807	0.180665	0.18279	0.183692	0.184636	0.187844	0.193003	0.196524	0.200652	0.21086	0.222165	0.236986	0.251841	0.273608	0.300625	0.326043	0.350381	0.378002	0.404669	0.434546	0.458499	0.475918	0.485548	0.491237	0.484176	0.470847	0.451992	0.430198	0.4021	0.36876	0.339786	0.315457	0.291566	0.266135	0.245364	0.229314	0.21645	0.196216	0.184978	0.184237	0.184581	0.185104	0.185648	0.185216	0.178238	0.175566
82	0.192841	0.187403	0.183489	0.180053	0.180602	0.18503	0.186276	0.187282	0.190231	0.19375	0.199028	0.203342	0.213251	0.224458	0.239589	0.257187	0.280487	0.309883	0.336345	0.36007	0.385638	0.411479	0.443627	0.467362	0.482447	0.491206	0.494894	0.486526	0.47091	0.452987	0.426797	0.396635	0.362078	0.332667	0.309325	0.285612	0.261534	0.241215	0.225258	0.212788	0.194813	0.183963	0.182998	0.18144	0.181719	0.182256	0.182282	0.179749	0.175154
83	0.188455	0.186636	0.183101	0.181692	0.182475	0.184973	0.186005	0.187353	0.192417	0.195933	0.199524	0.205474	0.21562	0.22888	0.245451	0.262754	0.287024	0.316103	0.344835	0.368238	0.392433	0.419685	0.451139	0.475849	0.488685	0.495258	0.49818	0.487295	0.470803	0.451153	0.422797	0.389626	0.355124	0.324759	0.301372	0.277588	0.254811	0.233412	0.220543	0.209429	0.196221	0.18611	0.184862	0.180821	0.18079	0.181064	0.179254	0.178999	0.177339
84	0.1854	0.184033	0.182931	0.183386	0.184098	0.185106	0.186015	0.1875	0.192337	0.197807	0.201317	0.205374	0.215806	0.233303	0.248416	0.267056	0.29064	0.321518	0.351388	0.374671	0.400838	0.429062	0.458742	0.481142	0.492761	0.498173	0.500454	0.488122	0.468978	0.447652	0.418809	0.384071	0.347905	0.318713	0.295511	0.271289	0.246231	0.225071	0.21393	0.205288	0.194744	0.185046	0.184183	0.182707	0.183066	0.182751	0.176299	0.175906	0.176283
85	0.186116	0.181773	0.181688	0.182348	0.181675	0.182378	0.183512	0.186584	0.192126	0.197434	0.202854	0.20736	0.218483	0.238258	0.251846	0.271165	0.296304	0.328271	0.358421	0.382751	0.409784	0.437459	0.46573	0.48591	0.496928	0.501688	0.502501	0.489827	0.467126	0.443989	0.414958	0.379907	0.342583	0.31428	0.291096	0.266781	0.239784	0.215874	0.204549	0.198902	0.19087	0.181539	0.180966	0.181443	0.182068	0.181322	0.172941	0.172334	0.172934
86	0.187313	0.18267	0.181338	0.181613	0.178963	0.179436	0.180894	0.185984	0.191247	0.196976	0.202542	0.210895	0.223272	0.243291	0.256372	0.275459	0.301605	0.334267	0.364735	0.39103	0.418179	0.447226	0.474804	0.494248	0.503699	0.506525	0.504775	0.490781	0.4664	0.440339	0.410935	0.375863	0.338289	0.309808	0.285417	0.262455	0.235283	0.209808	0.198109	0.192278	0.186693	0.177777	0.177258	0.177955	0.178341	0.175754	0.169057	0.168728	0.169347
87	0.186137	0.183099	0.18018	0.180313	0.178188	0.178783	0.180235	0.184956	0.190646	0.195943	0.202421	0.21334	0.226312	0.246227	0.2603	0.279442	0.305942	0.340796	0.371704	0.398598	0.426479	0.456341	0.484289	0.503874	0.510878	0.510767	0.507047	0.489075	0.463656	0.434976	0.405003	0.370231	0.332676	0.303664	0.2777	0.257753	0.23138	0.207648	0.196497	0.191	0.183169	0.174011	0.173519	0.174237	0.174017	0.167449	0.164811	0.165126	0.165756
88	0.184916	0.180369	0.179136	0.17951	0.17702	0.177612	0.17917	0.184254	0.189496	0.19536	0.20194	0.213207	0.226318	0.24633	0.264254	0.28471	0.310958	0.346347	0.378672	0.408135	0.434281	0.463576	0.491792	0.509862	0.515181	0.512792	0.506847	0.484699	0.458236	0.4271	0.395438	0.36141	0.32491	0.295727	0.271258	0.251807	0.227423	0.207987	0.197504	0.189471	0.179567	0.170245	0.169779	0.170515	0.170032	0.161706	0.161134	0.161753	0.162197
89	0.183658	0.177488	0.177464	0.178162	0.177699	0.178616	0.179984	0.18336	0.188812	0.195142	0.204371	0.214305	0.228783	0.248779	0.269929	0.292496	0.318084	0.352098	0.386132	0.417654	0.443807	0.470685	0.496041	0.512189	0.515244	0.510991	0.501893	0.478082	0.451024	0.419359	0.385209	0.351727	0.317187	0.288173	0.264561	0.243583	0.221127	0.203663	0.193495	0.185525	0.175715	0.166479	0.16604	0.166794	0.166335	0.15835	0.159919	0.160597	0.15913
90	0.186341	0.178939	0.178506	0.177599	0.17836	0.17953	0.181016	0.184595	0.188552	0.197812	0.208641	0.215175	0.232963	0.25473	0.277555	0.299626	0.325326	0.360421	0.393349	0.424403	0.45277	0.476841	0.498888	0.511779	0.511218	0.507441	0.497171	0.472726	0.443987	0.410258	0.375235	0.342769	0.307819	0.278444	0.254722	0.234975	0.212305	0.194448	0.184461	0.179037	0.171594	0.162711	0.1623	0.163074	0.162922	0.157421	0.161827	0.162564	0.158611
91	0.191255	0.183129	0.180493	0.176954	0.177392	0.178607	0.180472	0.186341	0.189501	0.200407	0.211513	0.218099	0.237399	0.26206	0.283703	0.306875	0.332891	0.369226	0.401815	0.430977	0.45857	0.482093	0.502046	0.511312	0.507386	0.50392	0.493339	0.467343	0.436322	0.401119	0.366497	0.334941	0.298726	0.268529	0.244418	0.225736	0.205252	0.186034	0.177357	0.170521	0.167159	0.158943	0.15856	0.159355	0.159842	0.15862	0.161202	0.16199	0.160631
92	0.193849	0.185573	0.180714	0.179026	0.178001	0.179006	0.180828	0.18615	0.189315	0.200326	0.211707	0.221912	0.24145	0.265789	0.287405	0.311689	0.337831	0.375075	0.410087	0.43989	0.463865	0.485034	0.504026	0.509807	0.505064	0.500355	0.488213	0.460459	0.429161	0.393834	0.358976	0.325847	0.290757	0.260448	0.23606	0.217273	0.198233	0.177236	0.172309	0.16462	0.163046	0.155176	0.15482	0.155635	0.156424	0.157063	0.158054	0.158871	0.159481
93	0.191219	0.184913	0.181149	0.180906	0.177743	0.178462	0.180421	0.186735	0.191755	0.202639	0.2124	0.223701	0.24322	0.266116	0.290092	0.313501	0.341181	0.379873	0.418676	0.449254	0.470961	0.489784	0.50533	0.508473	0.504019	0.495584	0.480568	0.453446	0.420592	0.384678	0.349618	0.316712	0.280964	0.251509	0.22718	0.207875	0.189678	0.170748	0.168036	0.160544	0.159176	0.15141	0.15108	0.151914	0.152749	0.153582	0.154422	0.155258	0.15609
94	0.188606	0.184672	0.180312	0.178686	0.177546	0.17862	0.18069	0.186602	0.193999	0.204778	0.212041	0.22313	0.242972	0.268149	0.293392	0.31558	0.34633	0.386591	0.426368	0.456619	0.47765	0.495925	0.509312	0.509609	0.503051	0.490455	0.473069	0.446188	0.411869	0.373932	0.339313	0.308687	0.271535	0.243518	0.220768	0.201395	0.183619	0.166312	0.164034	0.156655	0.155331	0.147643	0.147341	0.148193	0.149048	0.149902	0.150753	0.151608	0.152467
95	0.190402	0.184449	0.180076	0.176012	0.174602	0.175962	0.179928	0.186732	0.193816	0.204566	0.21371	0.225486	0.246735	0.273349	0.299459	0.32354	0.354685	0.396991	0.436629	0.465797	0.48621	0.502989	0.514403	0.513077	0.504014	0.48917	0.469535	0.440861	0.404633	0.364824	0.330196	0.299561	0.264682	0.235747	0.215811	0.196831	0.179267	0.162262	0.160059	0.152771	0.151486	0.143876	0.143601	0.144472	0.145346	0.146193	0.146869	0.14774	0.148814
96	0.194121	0.186643	0.179866	0.175618	0.172135	0.173551	0.179781	0.186643	0.195848	0.20676	0.21757	0.229888	0.254534	0.281566	0.309119	0.334568	0.363681	0.409137	0.449507	0.476614	0.49625	0.509343	0.52018	0.518091	0.505368	0.488826	0.468383	0.435735	0.397105	0.357718	0.322873	0.290838	0.258253	0.229517	0.209425	0.190701	0.174716	0.158213	0.156084	0.148887	0.147642	0.14011	0.139861	0.140751	0.141643	0.142257	0.141087	0.141958	0.144932
97	0.196638	0.1904	0.182098	0.175681	0.174241	0.175671	0.179904	0.188903	0.199794	0.210904	0.221708	0.234122	0.260478	0.289359	0.318693	0.346127	0.374961	0.421639	0.46382	0.487858	0.50571	0.515721	0.524681	0.520903	0.505436	0.48827	0.464868	0.42924	0.391156	0.35153	0.315689	0.284416	0.250507	0.222645	0.200611	0.182046	0.168289	0.153947	0.152109	0.145002	0.143798	0.136348	0.136126	0.137035	0.137944	0.138243	0.134648	0.135513	0.14097
98	0.198677	0.194536	0.186109	0.178457	0.178456	0.180036	0.182695	0.192715	0.203969	0.215091	0.226011	0.239927	0.266661	0.297163	0.325562	0.356446	0.387438	0.434046	0.476315	0.498477	0.513682	0.521686	0.528086	0.521541	0.505216	0.485935	0.458837	0.423523	0.385575	0.347265	0.310112	0.27813	0.242789	0.2143	0.19377	0.175385	0.160038	0.149397	0.148132	0.141118	0.139978	0.132788	0.132621	0.133552	0.134455	0.134916	0.133758	0.134667	0.137678
99	0.207398	0.1994	0.190542	0.182463	0.180969	0.184021	0.186683	0.195118	0.206308	0.219087	0.232163	0.248212	0.274669	0.303344	0.332059	0.364009	0.39954	0.445896	0.486519	0.506941	0.519393	0.527772	0.530682	0.521955	0.502448	0.481295	0.452399	0.416011	0.376478	0.338243	0.303253	0.269058	0.234289	0.207589	0.187201	0.170523	0.154115	0.145135	0.144154	0.137233	0.136392	0.131182	0.131329	0.132284	0.132809	0.131729	0.132212	0.133158	0.134307
100	0.218001	0.204311	0.19489	0.186421	0.181337	0.186183	0.190381	0.195141	0.206344	0.223238	0.240116	0.254518	0.280661	0.310013	0.341988	0.371835	0.410178	0.45701	0.494277	0.513613	0.524709	0.531478	0.531509	0.520428	0.496989	0.474544	0.443672	0.403857	0.364852	0.324774	0.293042	0.259623	0.226258	0.200644	0.178428	0.165584	0.149804	0.141064	0.140007	0.133327	0.133108	0.13212	0.132893	0.133521	0.132006	0.128391	0.128768	0.129735	0.130707
101	0.222557	0.20868	0.199103	0.190777	0.185112	0.186674	0.193969	0.197607	0.210118	0.227726	0.245885	0.259347	0.287296	0.320577	0.354903	0.384604	0.420714	0.46672	0.501856	0.520877	0.53027	0.533095	0.532088	0.517067	0.492432	0.468018	0.434818	0.391854	0.352294	0.312234	0.282059	0.251214	0.217512	0.191994	0.171362	0.15944	0.145429	0.136633	0.134223	0.129202	0.129515	0.13044	0.13111	0.129701	0.125956	0.12439	0.125107	0.126094	0.127081
102	0.222644	0.212747	0.20351	0.195297	0.191155	0.189458	0.197896	0.201876	0.216311	0.232138	0.25041	0.265744	0.296231	0.333096	0.368565	0.400964	0.433576	0.475203	0.507852	0.526513	0.533389	0.535664	0.531365	0.512257	0.488564	0.461083	0.427226	0.381075	0.339467	0.300765	0.270695	0.240972	0.209126	0.183711	0.16431	0.151307	0.140408	0.130321	0.126123	0.12479	0.125663	0.12639	0.12506	0.121432	0.119912	0.120463	0.121442	0.122448	0.123454
103	0.225198	0.216989	0.20811	0.199457	0.193361	0.19325	0.202051	0.205908	0.218554	0.235983	0.255156	0.274148	0.305009	0.344315	0.380296	0.413729	0.44407	0.485188	0.514741	0.532932	0.538458	0.539647	0.531344	0.509921	0.485065	0.454315	0.418245	0.371438	0.329859	0.289602	0.259061	0.229494	0.199884	0.174204	0.155573	0.144689	0.133783	0.122036	0.119897	0.120669	0.121583	0.12036	0.116836	0.115205	0.115759	0.116754	0.117778	0.118803	0.119827
104	0.231418	0.221642	0.212609	0.203858	0.196267	0.19725	0.204854	0.209946	0.22121	0.240062	0.259984	0.282234	0.314268	0.353465	0.389333	0.422893	0.454817	0.496841	0.526318	0.54318	0.546557	0.543519	0.534089	0.510289	0.480585	0.445736	0.407947	0.361927	0.31994	0.278252	0.247481	0.219166	0.191155	0.165432	0.148934	0.1394	0.125553	0.115791	0.115585	0.116768	0.117435	0.114343	0.11273	0.111291	0.112028	0.11307	0.114109	0.115152	0.116196
105	0.238584	0.226614	0.217125	0.20837	0.200743	0.201344	0.20565	0.213799	0.22536	0.244883	0.266854	0.291291	0.323705	0.364941	0.400969	0.434307	0.467385	0.509321	0.540121	0.554009	0.553387	0.54591	0.536449	0.509023	0.474312	0.436936	0.397022	0.349153	0.308732	0.268071	0.236184	0.210136	0.180508	0.155585	0.142012	0.133027	0.119474	0.111447	0.111659	0.112893	0.113881	0.113238	0.113163	0.108093	0.108327	0.109361	0.110233	0.111266	0.112351
106	0.241349	0.23141	0.221879	0.212936	0.205318	0.206029	0.210105	0.218379	0.230259	0.251946	0.277465	0.300922	0.335756	0.378824	0.416197	0.44938	0.482152	0.522289	0.551193	0.562862	0.55895	0.549187	0.534955	0.504884	0.468	0.429357	0.38613	0.33666	0.297434	0.259188	0.224716	0.199191	0.169949	0.147908	0.133308	0.124629	0.114757	0.107486	0.107759	0.109018	0.110256	0.111309	0.111293	0.104596	0.104624	0.105435	0.104532	0.105308	0.106628
107	0.247337	0.238488	0.227263	0.217926	0.210365	0.21296	0.219009	0.225471	0.237846	0.26329	0.289424	0.313525	0.351318	0.395177	0.435544	0.468834	0.500545	0.537365	0.562933	0.572758	0.564237	0.552021	0.530245	0.49724	0.459136	0.418665	0.374737	0.324895	0.284678	0.247363	0.213936	0.187353	0.160992	0.141063	0.126909	0.118546	0.110482	0.103552	0.10386	0.105143	0.106404	0.10726	0.105842	0.100644	0.100921	0.101434	0.0982003	0.0986339	0.100254
108	0.26011	0.25072	0.235359	0.225266	0.21776	0.222404	0.228451	0.235491	0.249851	0.276994	0.302164	0.329793	0.369918	0.413878	0.455314	0.48822	0.518111	0.552974	0.574183	0.581847	0.569478	0.552499	0.526539	0.489371	0.448602	0.404861	0.361892	0.313047	0.271297	0.234098	0.204895	0.177002	0.1514	0.132525	0.121839	0.114186	0.10642	0.0996222	0.0999608	0.101267	0.102309	0.101109	0.0978129	0.096376	0.0972184	0.0980685	0.0972033	0.098017	0.0993725
109	0.273535	0.263775	0.247935	0.235942	0.227742	0.230398	0.238218	0.245561	0.263696	0.292043	0.321204	0.350471	0.388591	0.43179	0.471647	0.503805	0.530415	0.563251	0.583318	0.586974	0.573391	0.552734	0.52415	0.483197	0.439488	0.393683	0.349007	0.301629	0.261556	0.224494	0.196221	0.170091	0.144613	0.125934	0.115725	0.109807	0.102401	0.0958452	0.0960836	0.097391	0.0979318	0.0931518	0.0916974	0.0924087	0.0935176	0.0946289	0.0955761	0.0966844	0.0978441
110	0.284256	0.273093	0.2604	0.246322	0.237481	0.23837	0.246164	0.256228	0.278129	0.307611	0.341725	0.371355	0.407879	0.450298	0.486811	0.518524	0.543442	0.573601	0.594732	0.593939	0.577801	0.555321	0.522138	0.476777	0.432249	0.385907	0.339848	0.291999	0.252845	0.215908	0.188067	0.163295	0.137627	0.119106	0.107727	0.105074	0.0986099	0.0935756	0.092453	0.0935655	0.0939158	0.0878001	0.0878031	0.0889095	0.0898855	0.0910167	0.0921688	0.0933242	0.0944806
111	0.296558	0.283017	0.271736	0.258215	0.249281	0.249593	0.255461	0.267332	0.293273	0.323278	0.357283	0.386912	0.424749	0.467445	0.503993	0.535735	0.559937	0.5895	0.607733	0.604634	0.586093	0.558909	0.520187	0.470658	0.423572	0.376817	0.33087	0.284644	0.245622	0.208243	0.178512	0.154634	0.128443	0.111039	0.101858	0.099746	0.0954474	0.0936286	0.0896146	0.0902899	0.0908777	0.0864381	0.0868872	0.0878277	0.086985	0.087882	0.0890514	0.0902215	0.0913916
112	0.310841	0.297565	0.286286	0.272072	0.262924	0.263361	0.271202	0.283324	0.309221	0.339928	0.370337	0.399674	0.441152	0.486056	0.525682	0.556877	0.57807	0.604334	0.618589	0.614048	0.591707	0.559181	0.516293	0.462928	0.414244	0.367603	0.322021	0.277051	0.237986	0.200388	0.170828	0.148839	0.123906	0.107366	0.0993012	0.0944607	0.0932759	0.0919403	0.0879287	0.0886071	0.0897187	0.089149	0.0902143	0.0907043	0.0858513	0.0862054	0.087375	0.0885467	0.0897183
113	0.329897	0.314127	0.302731	0.290619	0.281646	0.282249	0.291451	0.302953	0.324975	0.356684	0.386799	0.416011	0.460575	0.508668	0.548117	0.578174	0.594807	0.615664	0.6255	0.617011	0.5902	0.555159	0.507622	0.452737	0.404318	0.359433	0.31433	0.269747	0.230576	0.193434	0.166733	0.144776	0.121847	0.107172	0.0991816	0.0928765	0.0926144	0.0885109	0.0873951	0.0885154	0.0898294	0.0908409	0.0921454	0.092434	0.0858772	0.0859901	0.0871444	0.0883045	0.089465
114	0.351435	0.334091	0.322362	0.310019	0.3011	0.303103	0.312338	0.323423	0.343061	0.372389	0.404985	0.434661	0.482266	0.531067	0.567547	0.597044	0.610545	0.62586	0.629028	0.613284	0.584101	0.547553	0.495523	0.440454	0.391716	0.350014	0.305802	0.262725	0.2239	0.1882	0.163035	0.141445	0.118714	0.10754	0.0999095	0.0933644	0.0929737	0.0874044	0.0876537	0.0889716	0.0900455	0.0894	0.0904533	0.0910878	0.086185	0.0864843	0.0874399	0.0885559	0.0897006
115	0.371258	0.355607	0.343305	0.327093	0.317815	0.321719	0.331116	0.343706	0.36436	0.391818	0.423823	0.454592	0.502854	0.55062	0.586518	0.612921	0.623386	0.633664	0.631092	0.611177	0.579997	0.54099	0.485598	0.43028	0.379195	0.337776	0.295346	0.255516	0.217559	0.184952	0.160062	0.137709	0.117325	0.108055	0.10069	0.0940377	0.0934466	0.0877845	0.0881589	0.0894765	0.0900191	0.0855669	0.0862398	0.08903	0.0884192	0.0890509	0.0882076	0.0888775	0.0899798
116	0.390387	0.378359	0.364459	0.346379	0.336488	0.338051	0.347373	0.3637	0.38813	0.416353	0.44502	0.477697	0.523953	0.570579	0.605776	0.629015	0.634889	0.64076	0.635765	0.613771	0.57918	0.537446	0.478837	0.422347	0.369839	0.32625	0.286445	0.248366	0.211098	0.181158	0.15661	0.136019	0.115965	0.107025	0.101107	0.0944889	0.092433	0.0881133	0.0886852	0.0899837	0.0905041	0.0860163	0.086971	0.092238	0.093856	0.0944976	0.0910945	0.0894447	0.0902606
117	0.41626	0.403637	0.385968	0.368841	0.358781	0.358608	0.367617	0.38523	0.411415	0.442854	0.47095	0.502356	0.544164	0.589546	0.620956	0.642436	0.643745	0.64591	0.639245	0.6163	0.578842	0.533938	0.474044	0.416146	0.362578	0.31776	0.277902	0.239991	0.204665	0.178095	0.153806	0.133901	0.112389	0.103525	0.0997157	0.0944589	0.0894274	0.0881757	0.0892112	0.0904921	0.0915047	0.0907908	0.092016	0.0951368	0.0966604	0.097641	0.095856	0.090307	0.090542
118	0.444936	0.428288	0.408852	0.393599	0.383826	0.384652	0.393554	0.41082	0.436921	0.470885	0.500087	0.527437	0.566184	0.605645	0.6307	0.649781	0.649817	0.648659	0.638605	0.614935	0.57438	0.527023	0.467483	0.410263	0.355712	0.310489	0.267833	0.229942	0.199292	0.174601	0.149913	0.129592	0.110775	0.10197	0.0965416	0.0942584	0.0883349	0.0884999	0.0897379	0.0909999	0.0922375	0.0933175	0.0945506	0.0958037	0.0970605	0.0980177	0.096185	0.0906044	0.0908221
119	0.4712	0.4529	0.433061	0.417324	0.407875	0.410679	0.420797	0.437899	0.465025	0.500557	0.529924	0.554364	0.590833	0.623179	0.642113	0.656021	0.655873	0.650849	0.637148	0.612004	0.56886	0.518568	0.459143	0.400996	0.347305	0.303346	0.259604	0.222034	0.1957	0.171555	0.146575	0.127866	0.111055	0.102208	0.0953116	0.0929979	0.0885255	0.0890252	0.0902651	0.0915066	0.0927201	0.093776	0.0947283	0.0940308	0.0949713	0.0955723	0.0920491	0.0903335	0.0911008
120	0.492203	0.473849	0.454386	0.440777	0.431585	0.434258	0.447329	0.464651	0.494158	0.5295	0.562005	0.585334	0.61696	0.644266	0.658981	0.665966	0.662486	0.654027	0.637458	0.608862	0.562776	0.509802	0.449345	0.390676	0.337175	0.294985	0.252598	0.215125	0.188696	0.164132	0.140071	0.125751	0.109774	0.101041	0.0949793	0.0899238	0.0885985	0.0895709	0.0907922	0.0919889	0.0927718	0.092073	0.0924298	0.0893736	0.0899048	0.0907251	0.089771	0.0903568	0.0913802
121	0.512268	0.494134	0.475048	0.463	0.454268	0.458665	0.4731	0.490383	0.520685	0.557813	0.590034	0.614136	0.642265	0.664106	0.673872	0.67579	0.668521	0.657425	0.636437	0.602983	0.555431	0.499552	0.436677	0.37861	0.328144	0.285311	0.245517	0.208115	0.179631	0.154331	0.132673	0.119813	0.10569	0.0973804	0.0934184	0.088648	0.08894	0.0901176	0.0913188	0.0922412	0.0908244	0.0875799	0.0878462	0.0869835	0.0877645	0.0887764	0.0896207	0.0906259	0.0916601
122	0.534111	0.517823	0.499128	0.487284	0.479973	0.484142	0.498159	0.516178	0.545849	0.583523	0.612735	0.636487	0.660747	0.67851	0.683058	0.682783	0.672603	0.6564	0.629109	0.590962	0.543153	0.486014	0.422536	0.36533	0.319044	0.277102	0.238538	0.201678	0.174894	0.150868	0.13009	0.11464	0.103865	0.095925	0.0918826	0.0889797	0.0895074	0.0906648	0.0918447	0.0921927	0.0869491	0.0852984	0.0860424	0.0868748	0.0878687	0.0888873	0.0899025	0.0909211	0.0919402
123	0.552939	0.540472	0.523951	0.513068	0.508534	0.510812	0.522828	0.543164	0.572128	0.606379	0.63383	0.654812	0.673731	0.687368	0.689564	0.687529	0.673558	0.651576	0.617846	0.5778	0.528699	0.471296	0.408303	0.351731	0.307223	0.268218	0.230401	0.19628	0.171417	0.149074	0.128699	0.113409	0.104278	0.0967595	0.094784	0.0914398	0.0902905	0.0912126	0.0923713	0.092465	0.0856933	0.0854701	0.0864232	0.0872303	0.088207	0.0892103	0.0902136	0.0912169	0.0922203
124	0.568883	0.55871	0.547673	0.539198	0.534995	0.538342	0.54795	0.569647	0.598235	0.628868	0.653172	0.669791	0.684282	0.694513	0.694284	0.689123	0.672216	0.645155	0.607824	0.56626	0.514095	0.45671	0.394253	0.338034	0.294035	0.25735	0.220472	0.19122	0.16813	0.14486	0.125307	0.113674	0.104942	0.0976633	0.0971319	0.0943099	0.0911408	0.0917606	0.0928991	0.0931995	0.0881105	0.0883022	0.0890279	0.087856	0.0885508	0.0895376	0.0905252	0.0915128	0.0925003
125	0.586674	0.577347	0.570439	0.566538	0.561172	0.565448	0.575816	0.597413	0.623898	0.651651	0.673335	0.685033	0.695451	0.701914	0.698524	0.690276	0.671212	0.639408	0.599291	0.554433	0.499559	0.44229	0.380489	0.324749	0.28212	0.247196	0.211973	0.183878	0.162314	0.140959	0.123884	0.113982	0.103973	0.0977818	0.0959138	0.092603	0.0914251	0.0923071	0.0934277	0.0942674	0.0932995	0.0941023	0.0942965	0.0888049	0.0889004	0.0898696	0.0908374	0.0918086	0.0927804
126	0.609577	0.59973	0.592797	0.592169	0.588888	0.593753	0.605146	0.624436	0.65009	0.673816	0.691892	0.701082	0.706984	0.709241	0.70312	0.692271	0.668868	0.633033	0.589499	0.543958	0.48645	0.42827	0.367084	0.312975	0.271807	0.237009	0.204922	0.179026	0.156464	0.136058	0.122045	0.112362	0.100432	0.0957043	0.0922705	0.0910815	0.0917755	0.0928539	0.0939556	0.0950323	0.0959477	0.0970179	0.0969749	0.0896537	0.0894901	0.090419	0.0911755	0.0921045	0.0930605
127	0.632343	0.621637	0.614905	0.614135	0.612322	0.618636	0.631308	0.650663	0.674539	0.693303	0.706533	0.713933	0.716838	0.71463	0.706213	0.692543	0.665258	0.626738	0.57829	0.533616	0.475218	0.414752	0.354074	0.302701	0.261652	0.228614	0.1982	0.175201	0.152743	0.132178	0.117836	0.108381	0.0981961	0.0920504	0.0905896	0.0912647	0.0923198	0.0934011	0.0944829	0.0955642	0.0966423	0.0976945	0.0976829	0.0921098	0.092197	0.0928812	0.0917425	0.092401	0.0933405
128	0.651649	0.641715	0.634613	0.634359	0.633921	0.64088	0.654819	0.673973	0.696231	0.710376	0.71977	0.72376	0.723696	0.718382	0.706771	0.689228	0.659985	0.619473	0.568582	0.521442	0.463778	0.402605	0.341022	0.291025	0.253024	0.221496	0.191624	0.171647	0.14824	0.127841	0.114139	0.104916	0.0962798	0.0906569	0.0907915	0.0918253	0.0928866	0.0939483	0.0950101	0.0960719	0.0971329	0.0978934	0.096431	0.0949413	0.0956357	0.0960051	0.0923886	0.0926976	0.0936206
129	0.668021	0.659233	0.6539	0.653335	0.655251	0.662027	0.675853	0.693493	0.714092	0.725594	0.732776	0.73389	0.730146	0.72138	0.70644	0.68444	0.653017	0.610219	0.558554	0.508104	0.451986	0.392214	0.328288	0.279297	0.244234	0.21317	0.184546	0.165595	0.143877	0.124134	0.109932	0.100553	0.0925353	0.0905968	0.091371	0.0924079	0.0934496	0.0944951	0.0955373	0.0965786	0.0976142	0.0977558	0.0921142	0.0919704	0.0928811	0.093536	0.0923657	0.0929926	0.0939006
130	0.682938	0.675898	0.67212	0.672571	0.676194	0.682988	0.696321	0.711642	0.72966	0.739423	0.745249	0.744189	0.736686	0.723818	0.705827	0.681595	0.647262	0.599253	0.545808	0.493909	0.437046	0.379131	0.315456	0.268791	0.233625	0.20267	0.176684	0.157036	0.13667	0.119622	0.108036	0.0990297	0.0911905	0.0909815	0.0919488	0.0927864	0.0938063	0.0950129	0.0960596	0.0970551	0.09788	0.0977211	0.0902141	0.0899673	0.0908598	0.0917284	0.0924219	0.0932878	0.0941806
131	0.695717	0.691351	0.688219	0.689719	0.695177	0.703553	0.715233	0.730304	0.745081	0.753636	0.757245	0.753897	0.742291	0.724948	0.703224	0.676713	0.640867	0.58816	0.531032	0.478577	0.422213	0.3636	0.302042	0.256687	0.223284	0.193776	0.16847	0.147693	0.129781	0.115825	0.106377	0.0991678	0.0916337	0.091561	0.0921175	0.0911768	0.0921566	0.095083	0.0963427	0.0970695	0.0960461	0.0958409	0.0901015	0.090082	0.090957	0.0918337	0.0927069	0.0935836	0.0944599
132	0.707092	0.704676	0.702969	0.70699	0.712459	0.721535	0.73293	0.747969	0.760822	0.76693	0.767699	0.762342	0.746748	0.725479	0.699243	0.66801	0.630829	0.574806	0.513863	0.461855	0.407534	0.349388	0.289005	0.244517	0.212685	0.186287	0.161501	0.138807	0.125227	0.111544	0.102398	0.097551	0.0920382	0.0919527	0.0904325	0.0867664	0.0876521	0.0928143	0.0943363	0.094694	0.0912335	0.0912323	0.0898737	0.0904344	0.0912951	0.0921565	0.093018	0.0938794	0.0947384
133	0.714612	0.714336	0.715844	0.72359	0.729179	0.737551	0.749086	0.76287	0.774332	0.778147	0.777395	0.769318	0.749807	0.724642	0.694226	0.659127	0.61882	0.55881	0.496082	0.44551	0.391697	0.336279	0.277278	0.234377	0.203988	0.179183	0.156739	0.132431	0.120901	0.109823	0.100591	0.0940287	0.0921491	0.0922725	0.0885145	0.0848079	0.0853773	0.0881798	0.0893163	0.0899199	0.0887755	0.0893268	0.0899738	0.0907927	0.0916383	0.0924839	0.0933296	0.0941752	0.0950185
134	0.722826	0.724328	0.728792	0.738167	0.745124	0.753419	0.76446	0.776909	0.787483	0.788626	0.785775	0.774668	0.750722	0.720988	0.68667	0.649573	0.605814	0.542711	0.478483	0.428249	0.375945	0.323703	0.268178	0.224332	0.196388	0.171388	0.14997	0.130177	0.119556	0.110106	0.100955	0.0930478	0.0925756	0.0932044	0.0913406	0.0854025	0.0853746	0.08639	0.0872476	0.088054	0.0886927	0.0894962	0.0903221	0.0911515	0.0919814	0.0928113	0.0936412	0.094471	0.0953
135	0.733588	0.736633	0.74252	0.752019	0.759745	0.768406	0.780571	0.792823	0.802271	0.799524	0.792113	0.77755	0.747038	0.713402	0.676108	0.636901	0.590446	0.524165	0.458232	0.408723	0.359119	0.310992	0.259136	0.215911	0.189283	0.164619	0.143211	0.12804	0.117997	0.10885	0.101736	0.0954595	0.093458	0.0940398	0.0934701	0.0861022	0.0858148	0.0866299	0.0874446	0.0882583	0.0890685	0.0898821	0.0906963	0.0915104	0.0923245	0.0931386	0.0939528	0.0947669	0.0955801
136	0.743257	0.74776	0.755127	0.766204	0.775983	0.784805	0.796999	0.80909	0.815883	0.80823	0.796102	0.776044	0.740261	0.701701	0.662409	0.62007	0.570414	0.50198	0.436679	0.387647	0.341903	0.297371	0.247376	0.208243	0.18235	0.160117	0.139072	0.123836	0.113729	0.105024	0.102513	0.10014	0.0946465	0.0944247	0.092265	0.0863587	0.0862835	0.0870792	0.0878775	0.0886759	0.0894742	0.0902726	0.0910709	0.0918693	0.0926676	0.093466	0.0942643	0.0950627	0.0958586
137	0.749726	0.757168	0.767376	0.780275	0.792278	0.801519	0.812279	0.822397	0.824693	0.81184	0.794917	0.769764	0.730958	0.686696	0.64507	0.599913	0.5479	0.478446	0.414162	0.367797	0.325514	0.282362	0.23533	0.200407	0.174285	0.152792	0.134488	0.121934	0.112083	0.103668	0.102866	0.100815	0.095291	0.0944853	0.0887315	0.0864843	0.0867773	0.0875327	0.0883152	0.0890978	0.0898804	0.090663	0.0914456	0.0922282	0.0930108	0.0937934	0.0945759	0.0953585	0.0961379
138	0.758689	0.768657	0.781724	0.796386	0.808668	0.818293	0.826884	0.832112	0.827842	0.81021	0.788477	0.759604	0.717527	0.668456	0.623996	0.577271	0.525182	0.455322	0.392012	0.348675	0.307404	0.265626	0.224422	0.191061	0.164863	0.14369	0.130135	0.11987	0.110544	0.103562	0.100896	0.096976	0.0951497	0.0948878	0.0895242	0.0888194	0.0874959	0.0879868	0.088753	0.0895198	0.0902866	0.0910534	0.0918203	0.0925871	0.0933539	0.0941207	0.0948875	0.0956544	0.0964172
139	0.771897	0.783996	0.798736	0.815726	0.827111	0.835365	0.840226	0.840346	0.829131	0.805614	0.778651	0.747188	0.701172	0.647595	0.600475	0.552137	0.502094	0.433317	0.372266	0.331191	0.289865	0.250289	0.212723	0.179149	0.154828	0.136086	0.123103	0.113227	0.105904	0.100979	0.0946153	0.0926123	0.0929795	0.0937519	0.094139	0.0922652	0.0882932	0.0884412	0.0891907	0.0899418	0.0906928	0.0914439	0.0921949	0.092946	0.093697	0.0944481	0.0951991	0.0959501	0.0966677
140	0.784144	0.798409	0.814137	0.832786	0.843563	0.848319	0.849016	0.84433	0.826609	0.798685	0.765804	0.730459	0.679975	0.624389	0.575042	0.525805	0.478141	0.412631	0.353716	0.315806	0.276367	0.23802	0.20332	0.17024	0.145591	0.131106	0.116368	0.106566	0.10143	0.0961006	0.0878322	0.0872649	0.0879927	0.0893254	0.0937407	0.0903381	0.0884358	0.0888938	0.0896284	0.0903637	0.091099	0.0918343	0.0925696	0.0933049	0.0940402	0.0947754	0.0955107	0.0962452	0.0966396
141	0.793672	0.810184	0.827009	0.846382	0.855994	0.856656	0.852333	0.841859	0.816763	0.783966	0.746284	0.70753	0.653808	0.59835	0.548732	0.498445	0.45187	0.390543	0.334844	0.299567	0.264099	0.227558	0.194307	0.164781	0.138766	0.126093	0.112318	0.103969	0.0971519	0.093773	0.0857114	0.0852784	0.0859973	0.0869938	0.089476	0.0884057	0.0886544	0.0893467	0.0900662	0.0907857	0.0915052	0.0922247	0.0929442	0.0936638	0.0943833	0.0951028	0.0958223	0.0965394	0.0962743
142	0.80557	0.822419	0.83936	0.857207	0.864629	0.861596	0.851284	0.833282	0.800569	0.761535	0.721348	0.680792	0.6259	0.570957	0.522288	0.471214	0.425468	0.368246	0.315592	0.28251	0.248203	0.214218	0.181951	0.155162	0.13389	0.121854	0.107907	0.101769	0.0953448	0.091956	0.0857705	0.0855847	0.0862864	0.0870166	0.0878897	0.0884236	0.089097	0.0898002	0.0905039	0.0912077	0.0919114	0.0926152	0.0933189	0.0940227	0.0947264	0.0954302	0.0961339	0.0968352	0.0965531
143	0.81764	0.83358	0.849722	0.863898	0.868656	0.862587	0.846607	0.821151	0.78041	0.735967	0.694095	0.652056	0.597383	0.541858	0.494429	0.445088	0.401342	0.347324	0.297252	0.264973	0.232377	0.200928	0.170085	0.142853	0.126074	0.115196	0.105363	0.0979286	0.0946935	0.0881543	0.085739	0.0861265	0.0868137	0.0875023	0.0881936	0.0888782	0.0895657	0.0902537	0.0909416	0.0916296	0.0923176	0.0930056	0.0936936	0.0943816	0.0950695	0.0957575	0.0964455	0.0971327	0.0974789
144	0.823736	0.840555	0.855807	0.866737	0.867862	0.858724	0.836355	0.803257	0.75668	0.707958	0.66302	0.620463	0.567163	0.511983	0.465655	0.420031	0.378222	0.326116	0.280145	0.249235	0.219045	0.190745	0.160119	0.135414	0.118852	0.108842	0.104733	0.0966244	0.0946628	0.0867125	0.0860312	0.0866739	0.0873461	0.0880183	0.0886905	0.0893627	0.0900349	0.0907072	0.0913794	0.0920516	0.0927238	0.093396	0.0940682	0.0947405	0.0954127	0.0960849	0.0967571	0.0974292	0.0980687
145	0.828394	0.845601	0.857382	0.862933	0.86014	0.846627	0.815863	0.776803	0.727164	0.676348	0.629162	0.587428	0.537012	0.483421	0.437824	0.394148	0.354951	0.305464	0.262057	0.234393	0.207505	0.179577	0.149982	0.127925	0.114412	0.106501	0.102971	0.0964028	0.093204	0.0868301	0.0865683	0.087222	0.0878784	0.0885349	0.0891913	0.0898478	0.0905042	0.0911607	0.0918171	0.0924736	0.09313	0.0937865	0.0944429	0.0950994	0.0957558	0.0964123	0.0970687	0.0977252	0.0983801
146	0.83268	0.845154	0.851457	0.848506	0.841305	0.821868	0.785723	0.744724	0.694138	0.643356	0.597549	0.55654	0.508086	0.456622	0.411689	0.368971	0.332672	0.286413	0.245566	0.219415	0.194933	0.165166	0.139733	0.120515	0.109308	0.103393	0.0965969	0.0935337	0.0890375	0.0867977	0.0871301	0.0877701	0.0884102	0.0890466	0.0896867	0.0903273	0.090968	0.0916087	0.0922493	0.09289	0.0935306	0.0941719	0.094817	0.0954582	0.0960989	0.0967396	0.0973803	0.0980204	0.0986564
147	0.827452	0.836152	0.83752	0.826642	0.813753	0.788591	0.750821	0.709506	0.659743	0.611562	0.567786	0.527226	0.480851	0.431574	0.388868	0.348556	0.314087	0.270411	0.230749	0.205841	0.183984	0.155109	0.132203	0.115783	0.104635	0.0961506	0.0892034	0.0884638	0.0869552	0.0870965	0.0876933	0.0883175	0.0889095	0.0893222	0.0899181	0.0905462	0.0911701	0.0917896	0.0924128	0.0930367	0.0936606	0.0943141	0.0951576	0.0958165	0.0964421	0.0970664	0.0976867	0.0982807	0.0986808
148	0.808178	0.816078	0.813115	0.799491	0.783745	0.754993	0.714023	0.671487	0.623032	0.57919	0.537328	0.497946	0.45516	0.408827	0.36863	0.330843	0.297702	0.255782	0.217419	0.193651	0.172464	0.149609	0.127544	0.110596	0.0991853	0.0892854	0.0863901	0.0866571	0.0870656	0.0876474	0.0882522	0.0888312	0.0889292	0.0873037	0.0876372	0.0884493	0.0890473	0.0894285	0.0899922	0.0905888	0.0911869	0.092093	0.0950029	0.0961403	0.0967838	0.097359	0.0977434	0.0980058	0.0962782
149	0.780712	0.785608	0.779072	0.764909	0.748148	0.719068	0.675832	0.632206	0.585997	0.546337	0.507293	0.470112	0.430178	0.387115	0.35024	0.313494	0.28067	0.241378	0.207288	0.181882	0.159731	0.141336	0.120253	0.106099	0.0968256	0.0872944	0.0862385	0.0867715	0.0873886	0.0881644	0.0885723	0.0888345	0.0865577	0.0820538	0.0824821	0.0853102	0.085881	0.0841658	0.0842018	0.084726	0.0852858	0.0865199	0.0923761	0.0959646	0.0970657	0.0971522	0.0953856	0.0949604	0.0904429
150	0.746693	0.74935	0.740802	0.724557	0.706869	0.678437	0.636633	0.594651	0.552376	0.516471	0.480704	0.445243	0.406259	0.365294	0.332551	0.296703	0.265051	0.228307	0.199164	0.175159	0.15233	0.131916	0.112711	0.10091	0.0945276	0.0869164	0.0843097	0.084579	0.0854452	0.0879292	0.0865791	0.0861916	0.0816172	0.0796111	0.082762	0.0885325	0.0893142	0.0846751	0.0822455	0.0822514	0.0827525	0.0835975	0.0870968	0.0933251	0.096801	0.0947065	0.089849	0.0891734	0.087354
151	0.70766	0.709467	0.69958	0.682228	0.663501	0.635286	0.597603	0.561769	0.523214	0.489867	0.456309	0.42208	0.383644	0.34372	0.31362	0.279114	0.250484	0.2182	0.190529	0.167187	0.144536	0.124779	0.109913	0.0984316	0.0899181	0.0840804	0.0791865	0.0790712	0.0802545	0.0849715	0.0813167	0.0808946	0.0791798	0.079857	0.0855716	0.0893534	0.0924	0.0903658	0.0853201	0.082851	0.0828397	0.0833601	0.084413	0.0882626	0.0958168	0.0919716	0.0892142	0.0872798	0.0872915
152	0.670796	0.668324	0.658092	0.641139	0.62196	0.595203	0.563298	0.531	0.494858	0.462757	0.430689	0.398449	0.360772	0.322978	0.294158	0.26225	0.235626	0.20754	0.180401	0.157086	0.137084	0.122014	0.107795	0.0962206	0.0873115	0.079342	0.0766787	0.0768832	0.077684	0.0801026	0.0786886	0.078863	0.0791519	0.0799251	0.0827097	0.0847495	0.0927327	0.0937567	0.0913083	0.0862016	0.0837291	0.0839192	0.0844265	0.0859242	0.09352	0.0926884	0.0923284	0.090262	0.0904237
153	0.637052	0.630304	0.619361	0.604139	0.585219	0.561811	0.533555	0.501034	0.465543	0.433915	0.403312	0.372782	0.337649	0.30286	0.275286	0.246089	0.22104	0.194156	0.169309	0.14684	0.131765	0.119076	0.102681	0.0910453	0.0846953	0.0775092	0.0768255	0.0772716	0.0777769	0.0784376	0.0787304	0.0791778	0.0796503	0.0801556	0.0808523	0.0826539	0.0927007	0.0946843	0.0946976	0.0922026	0.0873649	0.0871699	0.08731	0.0855945	0.088245	0.0888512	0.0899972	0.095617	0.0968434
154	0.60258	0.595424	0.584333	0.570851	0.553437	0.532575	0.50491	0.471986	0.437433	0.407435	0.378126	0.348522	0.315885	0.283733	0.255899	0.230989	0.208246	0.181919	0.158252	0.136156	0.123157	0.111252	0.0976032	0.0862217	0.080027	0.0773811	0.0774988	0.0779475	0.0783982	0.0788521	0.0792985	0.0797481	0.0801982	0.080649	0.081106	0.0825701	0.090816	0.0945975	0.0953545	0.0953357	0.0937063	0.0939029	0.0933761	0.0864419	0.0858917	0.086338	0.0877712	0.0954876	0.0972938
155	0.569826	0.563661	0.552726	0.539843	0.524013	0.50388	0.476336	0.44493	0.411872	0.383536	0.355262	0.327027	0.295556	0.2649	0.239985	0.218076	0.19487	0.170483	0.147339	0.125363	0.112482	0.101051	0.0913192	0.0809965	0.0779083	0.0778145	0.078208	0.0786313	0.0790547	0.0794781	0.0799015	0.080325	0.0807484	0.0811718	0.081596	0.0823602	0.0859976	0.0919697	0.0929044	0.0935992	0.0961684	0.0971264	0.0966096	0.0893079	0.0861833	0.0862602	0.0870613	0.0902855	0.0921144
156	0.540828	0.534516	0.522292	0.509614	0.494023	0.474454	0.448338	0.420392	0.389455	0.361242	0.335145	0.308231	0.278447	0.249582	0.227158	0.205103	0.182423	0.157373	0.136219	0.116693	0.10404	0.092934	0.0864506	0.0789571	0.0781611	0.0785225	0.0789185	0.0793152	0.0797118	0.0801085	0.0805052	0.0809018	0.0812985	0.0816952	0.0820919	0.0825204	0.0837908	0.088718	0.087448	0.0880062	0.0937418	0.0971642	0.0975599	0.0944309	0.087066	0.0864586	0.0872025	0.0901868	0.0919584
157	0.51283	0.506451	0.49368	0.479731	0.464019	0.445194	0.422503	0.397729	0.368897	0.341004	0.31661	0.292169	0.263164	0.236636	0.212631	0.191525	0.170504	0.141558	0.123215	0.110696	0.0990822	0.0878828	0.0815912	0.0788538	0.0788857	0.0792536	0.0796235	0.0799941	0.0803683	0.0807389	0.0811088	0.0814787	0.0818487	0.0822186	0.0825885	0.0829616	0.0843545	0.0915847	0.0876515	0.0853548	0.0884104	0.0941692	0.0952146	0.0943753	0.0872949	0.086662	0.0877259	0.0932449	0.0946744
158	0.48576	0.479737	0.467188	0.453368	0.438467	0.420533	0.398572	0.375004	0.3475	0.32221	0.298638	0.275442	0.247483	0.221788	0.197205	0.175898	0.157065	0.128062	0.109738	0.102114	0.0930967	0.0826926	0.0795146	0.079306	0.0794036	0.0797171	0.0800596	0.0804316	0.0809917	0.0813686	0.0817124	0.0820556	0.0823988	0.082742	0.0830852	0.0834308	0.0847655	0.0921284	0.0904922	0.0855218	0.0857186	0.0884117	0.0890747	0.089076	0.0868689	0.0868671	0.0875235	0.0902211	0.0909199
159	0.460516	0.453881	0.44239	0.428642	0.415448	0.399171	0.376616	0.352806	0.326718	0.30418	0.280167	0.256557	0.231185	0.207305	0.184741	0.16279	0.143835	0.119282	0.103921	0.0945834	0.0882951	0.080695	0.079785	0.0795479	0.0775933	0.0776001	0.0779095	0.0785248	0.0811254	0.0819687	0.082316	0.0826325	0.082949	0.0832654	0.0835819	0.0838992	0.0845867	0.0875861	0.0875249	0.0854778	0.0855167	0.0860557	0.0864035	0.0867248	0.0870386	0.0873247	0.0874464	0.0879583	0.0883064
160	0.434818	0.428479	0.418486	0.404132	0.391012	0.376426	0.355848	0.332908	0.306556	0.284793	0.263205	0.239792	0.216845	0.195947	0.174169	0.152327	0.1362	0.11443	0.101015	0.0898365	0.0834402	0.0803983	0.0800189	0.0774033	0.0724895	0.0720968	0.0723654	0.0733036	0.0788522	0.0822914	0.0829188	0.0832094	0.0834991	0.0837888	0.0840785	0.0843697	0.0850056	0.0875132	0.0858018	0.0855579	0.0858175	0.0861117	0.0864339	0.0872696	0.0899306	0.0902247	0.0881677	0.0881446	0.0884348
161	0.410049	0.403995	0.395607	0.380779	0.367795	0.354612	0.334573	0.313186	0.287241	0.265789	0.247632	0.225948	0.206255	0.185978	0.163792	0.142099	0.127741	0.108504	0.0955107	0.0844647	0.0808618	0.0783651	0.0776235	0.0726838	0.0700253	0.0699573	0.0701934	0.070768	0.0744668	0.0822803	0.0835209	0.0837863	0.0840493	0.0843122	0.0845753	0.0848705	0.0860114	0.0904498	0.0863207	0.0858981	0.0861582	0.0864175	0.0870295	0.0905571	0.0962943	0.0965741	0.0917155	0.0912906	0.0915585
162	0.3871	0.381357	0.37296	0.358415	0.345688	0.333218	0.313861	0.29406	0.270787	0.250896	0.234011	0.215719	0.197131	0.17597	0.15358	0.133432	0.118	0.103238	0.0908267	0.0799793	0.0780146	0.0732995	0.0724124	0.0704973	0.0702119	0.0703919	0.0706024	0.0711818	0.0750863	0.0829099	0.0841245	0.0843632	0.0845994	0.0848356	0.0850727	0.0856518	0.0884205	0.0886859	0.0866137	0.0865378	0.0867434	0.0867585	0.0880056	0.0962482	0.0998866	0.100149	0.0980574	0.0979954	0.0982505
163	0.367053	0.360218	0.350998	0.338109	0.326604	0.31385	0.294865	0.277697	0.256358	0.239039	0.222662	0.206944	0.1877	0.165749	0.143838	0.127738	0.110468	0.0972951	0.0852865	0.0744297	0.0729893	0.070711	0.0691046	0.0705325	0.070911	0.0710948	0.0712818	0.072482	0.0804762	0.0841811	0.0847297	0.08494	0.0851496	0.0853591	0.085571	0.0867753	0.0936947	0.0900492	0.0893919	0.0895746	0.0894735	0.0873548	0.0886069	0.0988837	0.100699	0.100937	0.100946	0.10115	0.101385
164	0.346721	0.33897	0.331161	0.318952	0.310018	0.296636	0.278763	0.263044	0.243382	0.226899	0.210599	0.19592	0.177624	0.155639	0.135743	0.122246	0.10756	0.0931341	0.082863	0.0724322	0.0712631	0.0707062	0.0676462	0.0709885	0.0716439	0.0718034	0.071995	0.0736675	0.0834244	0.085113	0.0853291	0.0855163	0.0856997	0.0858825	0.0860677	0.0872466	0.0944855	0.0933733	0.0932542	0.0934416	0.0929454	0.0880391	0.0889221	0.0993746	0.100974	0.101184	0.101387	0.101594	0.101802
165	0.324635	0.318334	0.311483	0.299126	0.291073	0.279163	0.263862	0.248897	0.232028	0.217011	0.199886	0.182275	0.16697	0.14597	0.130449	0.117941	0.104855	0.088344	0.0806047	0.0727215	0.0718566	0.0717539	0.0704231	0.0720181	0.0723789	0.0725127	0.0729864	0.0766364	0.0845708	0.0855233	0.0856866	0.0860639	0.0862498	0.0864059	0.0865627	0.087062	0.0897557	0.0902661	0.0903995	0.090336	0.0901466	0.0879745	0.0892103	0.0996455	0.101213	0.101397	0.101576	0.101751	0.101932
166	0.303641	0.298035	0.290973	0.279966	0.271952	0.26316	0.249469	0.235624	0.220317	0.206841	0.19046	0.172454	0.156944	0.137898	0.124599	0.112323	0.09973	0.085492	0.0762708	0.0729167	0.0726878	0.0727494	0.0725729	0.0729627	0.0731136	0.0732228	0.0743153	0.0820406	0.0853434	0.0835466	0.0838948	0.0863579	0.0867992	0.0869293	0.0870586	0.0872195	0.0879207	0.0906326	0.0907965	0.0885658	0.0881255	0.0880337	0.089719	0.0999366	0.101447	0.101602	0.101724	0.101653	0.101806
167	0.284561	0.279017	0.271708	0.263817	0.256264	0.248657	0.236369	0.22442	0.210166	0.194266	0.180994	0.166619	0.14768	0.132349	0.119758	0.107461	0.0952829	0.0830595	0.0745868	0.0734756	0.0735238	0.0733536	0.0718268	0.0735154	0.0738473	0.0739313	0.0749981	0.0823934	0.0830197	0.0784455	0.0808718	0.0865344	0.0873484	0.0874527	0.0875552	0.087661	0.0888025	0.09655	0.0970101	0.0917113	0.0887872	0.088888	0.0923532	0.100269	0.101405	0.101531	0.101365	0.0993482	0.0995
168	0.267545	0.263025	0.256203	0.250819	0.243513	0.234656	0.22494	0.213022	0.199329	0.182977	0.171126	0.158421	0.137604	0.123917	0.111525	0.0994237	0.0892668	0.078313	0.074594	0.0743079	0.0743593	0.0736624	0.0689218	0.0737728	0.0745799	0.0746382	0.0750328	0.0775973	0.0776965	0.0761447	0.0815808	0.0871672	0.0878987	0.0879761	0.0880519	0.0881311	0.0895578	0.0996173	0.100744	0.0978149	0.0924752	0.0925585	0.0978012	0.0988118	0.0989359	0.0990271	0.0987397	0.0960297	0.0964394
169	0.251791	0.248798	0.243761	0.240038	0.232721	0.22217	0.213596	0.202642	0.186111	0.172492	0.161006	0.148473	0.12907	0.115721	0.103487	0.0916997	0.0844488	0.0763676	0.0751724	0.0751695	0.0751737	0.0740803	0.0679712	0.0741435	0.0752919	0.0753459	0.0754057	0.0756898	0.0759473	0.0761022	0.0794351	0.0873724	0.0884479	0.0884995	0.0885486	0.0886011	0.0900325	0.100298	0.101721	0.101252	0.0989484	0.0990118	0.10076	0.0962301	0.0956258	0.095684	0.0961228	0.0989902	0.0997551
170	0.239555	0.236394	0.233063	0.228999	0.221995	0.212906	0.204186	0.193491	0.174668	0.162214	0.150683	0.138478	0.123645	0.111131	0.100904	0.0891761	0.0798849	0.0763692	0.0760302	0.0760314	0.0757755	0.0731538	0.0681342	0.0732107	0.0758001	0.0760538	0.0760595	0.0764111	0.0789536	0.0793327	0.0805607	0.0879787	0.0889981	0.0890229	0.0890453	0.0890709	0.0904477	0.10051	0.102127	0.102167	0.101983	0.102028	0.101976	0.0996965	0.0994154	0.0994519	0.0997783	0.101958	0.102324
171	0.227243	0.225771	0.222331	0.218721	0.213267	0.204983	0.195674	0.184372	0.164848	0.152177	0.140362	0.130153	0.117709	0.10581	0.0986841	0.0890952	0.0785044	0.0769689	0.0769132	0.0768667	0.0759384	0.0701946	0.0679136	0.0703212	0.0760407	0.076761	0.0767433	0.0777487	0.0853203	0.0863388	0.0866803	0.0892112	0.0895499	0.0895463	0.0895419	0.0895407	0.0905806	0.0985727	0.101965	0.102294	0.102337	0.102577	0.102595	0.102383	0.102365	0.102378	0.102421	0.102688	0.10296
172	0.215346	0.215091	0.211773	0.207915	0.205241	0.196783	0.186748	0.175099	0.15723	0.144219	0.132418	0.124998	0.113079	0.101054	0.0936258	0.0870724	0.0788928	0.0776557	0.0775833	0.077301	0.0747804	0.069052	0.0682378	0.0694099	0.0765489	0.077469	0.0774275	0.0787259	0.088595	0.0899035	0.089906	0.0901013	0.0901014	0.0900749	0.0900444	0.0900446	0.0905881	0.0938506	0.0992665	0.0997474	0.100245	0.102616	0.10292	0.102901	0.102886	0.102872	0.102859	0.103171	0.105565
173	0.206465	0.205964	0.200506	0.198214	0.196998	0.188219	0.177546	0.166127	0.152345	0.13958	0.12756	0.119441	0.107393	0.0955939	0.0886957	0.0822539	0.0787086	0.0764895	0.0761983	0.0756421	0.0715541	0.0691794	0.0689756	0.0700117	0.0772618	0.0781775	0.0781399	0.0796346	0.0895303	0.0908157	0.0907617	0.0907084	0.0906815	0.0908485	0.0908227	0.0910874	0.0934092	0.0942181	0.0962248	0.0944578	0.0971413	0.102559	0.103214	0.103174	0.103131	0.103089	0.103049	0.10371	0.109181
174	0.198737	0.198152	0.192493	0.189592	0.188525	0.181001	0.170346	0.159105	0.146707	0.134033	0.12205	0.114721	0.102998	0.0928089	0.0834178	0.0781027	0.0767112	0.0726637	0.07212	0.0718827	0.0701234	0.0697496	0.0697822	0.0709282	0.0780173	0.0788868	0.0791075	0.0823992	0.0904744	0.0914524	0.0913704	0.0912866	0.091519	0.0937772	0.0940453	0.0948884	0.0999653	0.100618	0.100077	0.095588	0.100281	0.103259	0.10351	0.103441	0.103371	0.103305	0.103232	0.103485	0.106494
175	0.190515	0.190334	0.187616	0.180975	0.179592	0.174591	0.165907	0.154601	0.142018	0.129281	0.117325	0.109141	0.0978146	0.0900723	0.0793142	0.0736689	0.0728045	0.0709694	0.0707263	0.0707085	0.0705696	0.0707202	0.0709759	0.07338	0.0789776	0.0795968	0.0801639	0.0858199	0.0915023	0.0920837	0.091974	0.0918644	0.0924455	0.0974527	0.098394	0.101186	0.10378	0.104	0.10359	0.101457	0.103425	0.103871	0.103805	0.103708	0.103646	0.103746	0.103451	0.10335	0.103801
176	0.181598	0.181584	0.180301	0.171992	0.17021	0.164844	0.158086	0.146359	0.133797	0.121317	0.111667	0.104684	0.0953064	0.0851845	0.0750219	0.0719168	0.0716163	0.0714239	0.0713847	0.0713695	0.071606	0.0734737	0.0741805	0.0780183	0.0802062	0.0803057	0.080504	0.0839481	0.0918139	0.0927132	0.0925777	0.092441	0.0926245	0.0948629	0.0962843	0.103701	0.104813	0.104721	0.104565	0.104244	0.104315	0.104225	0.1041	0.104006	0.10443	0.106394	0.104185	0.103506	0.103384
177	0.172316	0.17226	0.171326	0.164831	0.163262	0.157666	0.14808	0.13587	0.125297	0.113885	0.108636	0.100167	0.0949008	0.0834096	0.0737456	0.0724054	0.0723388	0.0722964	0.0722571	0.0722201	0.0729228	0.0783752	0.0793798	0.0809511	0.0811678	0.0810148	0.0812191	0.0848461	0.0925004	0.0933436	0.0931814	0.0930478	0.0931449	0.0935576	0.0967937	0.104445	0.10531	0.10516	0.105007	0.10485	0.1047	0.104548	0.104396	0.104566	0.107519	0.112404	0.10745	0.103986	0.103478
178	0.162691	0.162576	0.16216	0.159894	0.158447	0.149763	0.139684	0.127759	0.120335	0.111367	0.106559	0.0981001	0.093019	0.0819417	0.0742462	0.0733236	0.0732582	0.073193	0.0731334	0.0730733	0.0737532	0.0794122	0.0818819	0.0821008	0.0819243	0.0817256	0.0825698	0.0904085	0.093818	0.0939756	0.0937858	0.0939443	0.096342	0.0972044	0.102512	0.105604	0.105774	0.105594	0.105413	0.105232	0.105051	0.10487	0.104691	0.105214	0.110865	0.115856	0.113125	0.10485	0.10361
179	0.152349	0.152186	0.151952	0.151359	0.150129	0.141941	0.134549	0.122863	0.115319	0.108598	0.101745	0.0952371	0.0879173	0.0780306	0.0746431	0.0742653	0.0741569	0.0739345	0.0739888	0.0739253	0.0740966	0.0766471	0.0823438	0.0828848	0.0826591	0.0824655	0.0837971	0.0934523	0.0947908	0.0946068	0.0943911	0.0952198	0.102739	0.103893	0.106072	0.106412	0.106235	0.106027	0.105818	0.10561	0.105401	0.105193	0.104986	0.105105	0.108038	0.114094	0.115463	0.105558	0.103807
180	0.144356	0.143939	0.143377	0.140829	0.139922	0.13623	0.129002	0.117775	0.112618	0.103736	0.0968649	0.0900372	0.0837371	0.0765252	0.0753267	0.0750237	0.0746719	0.0731599	0.0746418	0.0747774	0.0746938	0.0757362	0.0828998	0.0836447	0.0833942	0.0834929	0.0868687	0.0946763	0.0954791	0.0952372	0.0949956	0.0961175	0.105974	0.107134	0.107128	0.106927	0.106696	0.10646	0.106224	0.105988	0.105752	0.105516	0.105315	0.105341	0.10601	0.111271	0.115824	0.108162	0.104811
181	0.142135	0.139583	0.138301	0.132751	0.131433	0.128299	0.124305	0.115525	0.110595	0.101297	0.0919877	0.0872691	0.079901	0.0767031	0.0758675	0.0739928	0.0731731	0.0702023	0.0750271	0.0756294	0.0755012	0.076377	0.0836593	0.0844042	0.0841302	0.0848984	0.0927045	0.0960586	0.0961385	0.0958682	0.0956044	0.0967016	0.106542	0.107646	0.10739	0.107157	0.107121	0.106888	0.106625	0.106365	0.106102	0.10587	0.106162	0.108313	0.109113	0.114605	0.117107	0.113855	0.108738
182	0.139777	0.134439	0.132837	0.127886	0.126278	0.12082	0.118725	0.112743	0.105783	0.0988512	0.090104	0.0855333	0.078659	0.0771868	0.0745528	0.0704115	0.0696251	0.0688819	0.0756706	0.0764821	0.0763304	0.0771581	0.084281	0.0851421	0.0848652	0.0859278	0.0957617	0.0970604	0.0967965	0.0965295	0.0964659	0.0972184	0.104454	0.10518	0.10489	0.104918	0.107001	0.10703	0.106771	0.106712	0.106453	0.106516	0.109539	0.114804	0.115544	0.117677	0.117911	0.117107	0.114728
183	0.132218	0.129608	0.128256	0.122598	0.121211	0.118009	0.114225	0.10737	0.100872	0.0941735	0.0894955	0.0821429	0.0788949	0.0776237	0.0713935	0.0688048	0.0685111	0.0693044	0.0765145	0.0773353	0.0771596	0.0777351	0.0833698	0.0856726	0.0855989	0.0866698	0.0966947	0.0977748	0.0974545	0.0974819	0.0997632	0.0997905	0.0994579	0.0991331	0.0988113	0.09919	0.104056	0.104443	0.104478	0.106768	0.106804	0.107513	0.115103	0.118195	0.118237	0.118153	0.117906	0.117791	0.117311
184	0.124523	0.12399	0.123261	0.120341	0.119294	0.115633	0.108925	0.102407	0.0956977	0.0917555	0.0879325	0.0808937	0.079433	0.0781652	0.0704679	0.0692166	0.0691617	0.0702467	0.0774014	0.0781886	0.0779881	0.0780612	0.0806055	0.0859522	0.0863326	0.0873865	0.0974074	0.0984592	0.0981139	0.0988209	0.106258	0.10594	0.0980285	0.0966486	0.096295	0.0962694	0.0983249	0.0985273	0.0992352	0.106471	0.107153	0.107835	0.115108	0.116021	0.115716	0.115379	0.115391	0.117666	0.117674
185	0.122753	0.122378	0.121423	0.118422	0.116995	0.110782	0.104024	0.0972377	0.0932533	0.0896327	0.0842352	0.080884	0.0782812	0.0770067	0.0709138	0.0700232	0.0701842	0.0726294	0.0784772	0.0790419	0.0788178	0.0788676	0.08139	0.0867122	0.0870979	0.0883269	0.0981459	0.0991432	0.0988028	0.100004	0.109599	0.109223	0.0988737	0.0969202	0.0965383	0.0964203	0.0966235	0.0986642	0.0996363	0.106848	0.107501	0.107482	0.109722	0.109742	0.1096	0.10926	0.109916	0.117153	0.117812
186	0.123882	0.12297	0.119459	0.113556	0.112096	0.108042	0.0991557	0.0948025	0.0911084	0.0856295	0.0826294	0.0808943	0.0745724	0.073341	0.0712228	0.0708552	0.0712767	0.0754807	0.0794572	0.0798734	0.0796486	0.0801545	0.0857249	0.087954	0.0881608	0.0914243	0.0991768	0.0998339	0.0997882	0.103024	0.11055	0.110147	0.10184	0.0980223	0.0976145	0.0995988	0.100227	0.105035	0.10569	0.107901	0.107852	0.107482	0.107345	0.107532	0.109553	0.109477	0.110106	0.117316	0.117946
187	0.124746	0.121273	0.115007	0.111503	0.110361	0.106055	0.0973177	0.0926649	0.0870463	0.0839823	0.0827597	0.0796542	0.0731036	0.0721266	0.0718276	0.071687	0.0718083	0.0739975	0.0784519	0.0805107	0.0804788	0.081194	0.088208	0.0889812	0.0898318	0.0973821	0.100626	0.100783	0.101412	0.108612	0.109434	0.109004	0.107643	0.101968	0.101536	0.10632	0.106918	0.108874	0.108798	0.108602	0.108203	0.107774	0.107706	0.11061	0.115759	0.116038	0.115965	0.118156	0.118083
188	0.122772	0.116831	0.113255	0.112242	0.110689	0.102031	0.0969521	0.0888348	0.0854048	0.0843131	0.0811961	0.0760785	0.0732261	0.0727994	0.0726575	0.0725196	0.072406	0.0729375	0.0770201	0.0810816	0.0813304	0.082189	0.0892109	0.0903187	0.0933181	0.100852	0.102215	0.104219	0.105112	0.111587	0.107171	0.106715	0.110921	0.108751	0.108294	0.110223	0.110119	0.109891	0.109464	0.109011	0.108553	0.108098	0.108704	0.116425	0.119422	0.119291	0.118866	0.118643	0.118218
189	0.117942	0.115061	0.113792	0.113235	0.111392	0.100848	0.0975267	0.087814	0.0860251	0.0847713	0.0775688	0.0744744	0.073854	0.0736692	0.0735108	0.0733524	0.073197	0.0738612	0.0799464	0.0822171	0.0823952	0.0847295	0.0905598	0.0941851	0.0996487	0.10285	0.106069	0.111173	0.11175	0.113562	0.111046	0.11056	0.112429	0.112037	0.111552	0.111295	0.110841	0.110356	0.109874	0.109389	0.108903	0.108421	0.109323	0.119124	0.120255	0.119804	0.119319	0.118838	0.118354
190	0.116295	0.115281	0.11232	0.111478	0.109899	0.101475	0.0984374	0.0887079	0.0870928	0.0855919	0.0766961	0.0749529	0.074714	0.0745344	0.0743555	0.0741765	0.0740247	0.0750452	0.0824159	0.0832775	0.0837287	0.0893146	0.0925293	0.100287	0.103471	0.104618	0.112341	0.115293	0.115139	0.114829	0.114118	0.113605	0.113321	0.112834	0.11232	0.111812	0.111268	0.110556	0.110241	0.109759	0.109246	0.108737	0.109647	0.119624	0.120534	0.120024	0.119509	0.118995	0.118515
191	0.114179	0.112983	0.107175	0.105926	0.104999	0.101314	0.0972527	0.0893989	0.0880598	0.0867815	0.0794024	0.0760009	0.0754934	0.0752954	0.0750982	0.0749017	0.0749823	0.0776219	0.0835843	0.0840427	0.0846876	0.0917511	0.0934779	0.101215	0.104381	0.105568	0.115147	0.116432	0.11596	0.115426	0.114883	0.114344	0.11381	0.113272	0.112734	0.112194	0.111333	0.108728	0.110256	0.11004	0.109507	0.109004	0.110085	0.119848	0.120697	0.12016	0.11962	0.119085	0.118903
192	0.108193	0.107377	0.10441	0.103505	0.102407	0.0987307	0.0927893	0.0893432	0.0886373	0.0879509	0.0844148	0.0770925	0.0759642	0.0757535	0.0755449	0.0753385	0.0759553	0.0820961	0.0845862	0.0845103	0.08531	0.0923602	0.0935546	0.0989654	0.104372	0.105599	0.113279	0.116398	0.116197	0.11564	0.115082	0.114525	0.113967	0.113409	0.112852	0.112292	0.11103	0.105961	0.10992	0.110099	0.109774	0.109575	0.112483	0.120124	0.120631	0.120074	0.119545	0.119217	0.119722
193	0.105367	0.104816	0.103805	0.102887	0.0994292	0.0934615	0.0901199	0.0890124	0.0885751	0.0881658	0.0864307	0.0775098	0.0761244	0.0759086	0.0756956	0.0754854	0.0763485	0.0840929	0.0849856	0.0848942	0.0872158	0.0927704	0.0942888	0.101894	0.10479	0.104946	0.10827	0.115646	0.116099	0.115532	0.114961	0.114391	0.113821	0.11325	0.11268	0.112109	0.111217	0.108617	0.110344	0.110452	0.112286	0.11275	0.117778	0.12055	0.120335	0.119764	0.119516	0.121343	0.122132
194	0.104899	0.104292	0.101228	0.0996958	0.0939665	0.0905865	0.0891734	0.0865699	0.08593	0.0855841	0.0843322	0.0773108	0.0761766	0.0759594	0.0757445	0.0755327	0.0764213	0.0843162	0.0850547	0.0854578	0.0911128	0.0936488	0.0969523	0.104326	0.105013	0.10486	0.108114	0.115446	0.115885	0.115308	0.114731	0.114151	0.11357	0.11299	0.112409	0.111828	0.111249	0.111026	0.113083	0.113567	0.118227	0.118683	0.120534	0.120511	0.11996	0.119379	0.119509	0.124194	0.124904
195	0.102264	0.103374	0.0957776	0.0938097	0.0910679	0.0898268	0.0863617	0.0809707	0.0800621	0.0798003	0.0792378	0.0767429	0.0762184	0.0760009	0.0757842	0.0755947	0.0766357	0.0843798	0.0850902	0.0857294	0.0929117	0.0945796	0.10189	0.105149	0.104965	0.105431	0.112844	0.115661	0.115389	0.114829	0.114462	0.113902	0.113311	0.11272	0.112129	0.111539	0.111274	0.113823	0.119037	0.119481	0.121092	0.121058	0.120728	0.12017	0.119576	0.119014	0.118976	0.12114	0.1233
196	0.096409	0.102483	0.095281	0.091529	0.0906013	0.0892022	0.0813314	0.0779229	0.0774012	0.077178	0.0769286	0.0765069	0.0762609	0.0760423	0.0758243	0.0758635	0.0783794	0.0846468	0.0851251	0.0857848	0.093113	0.0946298	0.101887	0.105086	0.104886	0.105655	0.114733	0.113381	0.112291	0.112004	0.113913	0.113651	0.113051	0.11245	0.111849	0.111249	0.11136	0.116656	0.121567	0.121326	0.11891	0.120644	0.1204	0.119797	0.119193	0.118914	0.120771	0.121659	0.126357
197	0.0934616	0.100223	0.0975198	0.0917126	0.0906279	0.0889592	0.0791635	0.077443	0.0771908	0.0769703	0.0767493	0.0765249	0.076304	0.0760836	0.0758646	0.0762039	0.0806522	0.0849855	0.0851605	0.0858212	0.0931471	0.0939999	0.0970247	0.104361	0.104833	0.105804	0.114431	0.109832	0.106282	0.106362	0.113027	0.1134	0.112791	0.11218	0.111568	0.110958	0.110673	0.113206	0.118429	0.118082	0.113297	0.119618	0.120036	0.119424	0.118811	0.118905	0.123853	0.126702	0.129043
198	0.0925746	0.09476	0.0941411	0.0913924	0.0906535	0.0887752	0.0789778	0.0774619	0.0772359	0.0770137	0.0767915	0.0765693	0.0763472	0.076125	0.0759034	0.0759394	0.0784553	0.0847197	0.0852208	0.0860267	0.0932016	0.0937443	0.0949305	0.104011	0.105058	0.107978	0.114924	0.112352	0.106459	0.106161	0.112791	0.113151	0.112531	0.11191	0.111288	0.110666	0.110077	0.110044	0.112419	0.114233	0.112569	0.119264	0.119673	0.11905	0.118426	0.118127	0.120609	0.125934	0.128872
199	0.0923188	0.0921944	0.0917592	0.0909208	0.090166	0.0865768	0.0787265	0.0775128	0.0772863	0.0770623	0.0768383	0.0766143	0.0763903	0.0761663	0.0759429	0.0757743	0.0769658	0.0845734	0.0856734	0.087881	0.0934776	0.0940505	0.0969841	0.104224	0.105651	0.112825	0.115689	0.114871	0.111937	0.111339	0.113198	0.112903	0.112272	0.11164	0.111008	0.110376	0.109745	0.109507	0.112448	0.117417	0.117624	0.119591	0.119311	0.118677	0.118042	0.117443	0.117397	0.120452	0.127804
200	0.0923566	0.0919755	0.0910425	0.0883276	0.0870002	0.081464	0.0781217	0.0775634	0.0773367	0.0771109	0.0768851	0.0766593	0.0764335	0.0762077	0.076008	0.0762282	0.0787403	0.08509	0.0880688	0.0920885	0.0940439	0.0947515	0.101919	0.104859	0.106085	0.114969	0.115831	0.115188	0.114327	0.113686	0.113266	0.112654	0.112012	0.11137	0.110727	0.110085	0.109445	0.10984	0.117174	0.119997	0.119937	0.119562	0.118949	0.118304	0.117694	0.117281	0.117029	0.120042	0.127378
201	0.0924237	0.0917221	0.0881085	0.082412	0.0811491	0.0786243	0.0778727	0.0776148	0.0773871	0.0771595	0.0769319	0.0767043	0.0764766	0.0762497	0.076309	0.0787458	0.0831635	0.0862262	0.0923432	0.0944609	0.0943501	0.0952935	0.1042	0.105607	0.108277	0.115312	0.115664	0.115014	0.114357	0.113705	0.113056	0.112405	0.111752	0.1111	0.110452	0.1098	0.10915	0.109528	0.116554	0.117489	0.1193	0.119204	0.118586	0.117963	0.117866	0.11964	0.120017	0.124954	0.127629
202	0.0924906	0.0911324	0.0830456	0.0794374	0.0786379	0.0781602	0.0778971	0.077667	0.0774375	0.0772081	0.0769787	0.0767492	0.0765198	0.0762925	0.0769172	0.0832367	0.0856599	0.0867673	0.0942317	0.0949157	0.0947063	0.097561	0.104961	0.108434	0.11333	0.115795	0.115468	0.114806	0.114143	0.113481	0.112818	0.112156	0.111498	0.110867	0.110435	0.109803	0.10911	0.108573	0.110513	0.11092	0.115821	0.1183	0.118193	0.11792	0.120591	0.125515	0.12588	0.12764	0.127528
203	0.0925592	0.0911997	0.0833598	0.0813194	0.0787289	0.078183	0.0779504	0.0777192	0.0774879	0.0772567	0.0770254	0.0767942	0.0765629	0.0763344	0.077217	0.085222	0.0861393	0.0868526	0.0944436	0.0949787	0.0953924	0.102411	0.106214	0.113481	0.116061	0.115913	0.11527	0.114598	0.113924	0.113251	0.112579	0.111937	0.111501	0.111185	0.112916	0.112567	0.111569	0.108524	0.107762	0.107415	0.109653	0.115069	0.117567	0.118486	0.1258	0.12855	0.128228	0.127779	0.127134
204	0.0926294	0.0919233	0.0886373	0.0847431	0.0791504	0.0782392	0.0780045	0.0777714	0.0775383	0.0773053	0.0770722	0.0768392	0.0766061	0.0763759	0.0772817	0.0854466	0.0862065	0.0868935	0.0944836	0.0950146	0.0957215	0.104597	0.106741	0.115589	0.116402	0.115755	0.115072	0.114389	0.113706	0.113022	0.11234	0.112014	0.113974	0.114358	0.118926	0.118949	0.117554	0.111622	0.110231	0.109254	0.107051	0.111583	0.117144	0.120829	0.128168	0.128742	0.128085	0.127399	0.126708
205	0.0926987	0.0923027	0.0906518	0.0824079	0.0788422	0.0782941	0.0780585	0.0778236	0.0775887	0.0773539	0.077119	0.0768841	0.0766493	0.0764172	0.077322	0.0854901	0.0862692	0.0871085	0.0945437	0.0950763	0.0959764	0.104786	0.106721	0.115646	0.116257	0.115567	0.114874	0.11418	0.113487	0.112793	0.112103	0.112482	0.119682	0.120379	0.122089	0.121716	0.120695	0.117595	0.116571	0.115167	0.109974	0.114369	0.117844	0.125495	0.128687	0.128384	0.127685	0.126983	0.126282
206	0.0927673	0.0923985	0.0906835	0.0806418	0.0786488	0.0783493	0.0781125	0.0778758	0.0776391	0.0774025	0.0771658	0.0769291	0.0766924	0.0764585	0.0773612	0.0855267	0.0865582	0.0890032	0.0948318	0.0953759	0.0979564	0.105002	0.106644	0.115492	0.11608	0.11538	0.114681	0.113978	0.113274	0.11257	0.111901	0.112791	0.122184	0.122866	0.122397	0.121721	0.120982	0.120043	0.119303	0.118272	0.115494	0.116895	0.117776	0.125092	0.128082	0.127959	0.127279	0.126568	0.125861
207	0.0928351	0.0924318	0.0907802	0.08253	0.0789579	0.0784058	0.0781665	0.077928	0.0776895	0.077451	0.0772126	0.0769746	0.07674	0.0765042	0.077377	0.0853867	0.087098	0.0929278	0.0953948	0.0957588	0.100546	0.105297	0.106566	0.115334	0.115902	0.115223	0.114741	0.114063	0.113349	0.112636	0.11225	0.11501	0.122477	0.122628	0.122117	0.121435	0.120717	0.119994	0.119276	0.118558	0.117844	0.117128	0.116767	0.119423	0.124854	0.127269	0.126873	0.126182	0.125691
208	0.0928722	0.0919587	0.088856	0.0849867	0.0793817	0.0784625	0.0782206	0.0779803	0.0777399	0.0774996	0.0772594	0.0770458	0.0770025	0.0767623	0.077211	0.0836875	0.0869012	0.0929676	0.0954311	0.0954775	0.0982086	0.104925	0.106491	0.115177	0.115725	0.115331	0.117049	0.116886	0.116193	0.11547	0.115457	0.120313	0.122378	0.119897	0.121281	0.121113	0.120417	0.119688	0.118961	0.118587	0.120164	0.117366	0.116148	0.116503	0.121338	0.126489	0.126467	0.12606	0.127753
209	0.0926141	0.0889801	0.0831551	0.0816424	0.0790701	0.0785175	0.0782746	0.0780325	0.0777903	0.0775482	0.0773069	0.0773645	0.0793318	0.0790877	0.0773996	0.0814738	0.0861325	0.0892941	0.0949925	0.095735	0.0984171	0.104921	0.106614	0.115046	0.115549	0.115531	0.120425	0.123043	0.122664	0.121928	0.121515	0.122857	0.119328	0.113724	0.11789	0.120496	0.120115	0.119377	0.118641	0.118965	0.125388	0.120148	0.116635	0.118712	0.124085	0.126479	0.126064	0.126029	0.130838
210	0.0917232	0.0835524	0.0799151	0.0793122	0.0788463	0.0785726	0.0783286	0.0780847	0.0778408	0.0775968	0.0773551	0.0780067	0.0843654	0.0843294	0.0802925	0.084083	0.0866621	0.0893618	0.095321	0.0984813	0.103131	0.105752	0.108635	0.115172	0.115371	0.114989	0.11793	0.125217	0.125508	0.124761	0.12404	0.122454	0.113523	0.109664	0.112261	0.119525	0.119813	0.119066	0.11832	0.118929	0.127893	0.125425	0.120057	0.12419	0.126576	0.126379	0.125659	0.125235	0.127582
211	0.0887596	0.0809058	0.0794045	0.079125	0.0788747	0.0786284	0.0783826	0.0781369	0.0778912	0.0776454	0.0774025	0.0782999	0.0865079	0.0871849	0.0851106	0.0866989	0.0893584	0.0935756	0.0967103	0.103431	0.105866	0.106794	0.113152	0.115632	0.115195	0.114833	0.117995	0.125303	0.125584	0.124827	0.124064	0.121946	0.111089	0.109099	0.111981	0.119235	0.119512	0.118755	0.117998	0.118303	0.125384	0.125493	0.125256	0.126952	0.126743	0.126015	0.125283	0.124781	0.124605
212	0.0828779	0.0800352	0.0794284	0.0791793	0.0789318	0.0786842	0.0784367	0.0781891	0.0779421	0.0776986	0.0774533	0.0781249	0.0849485	0.0874632	0.0871591	0.0877452	0.0938127	0.0963183	0.0993819	0.105837	0.10656	0.10892	0.115371	0.115751	0.115019	0.115327	0.122838	0.125783	0.125373	0.124604	0.123831	0.121993	0.113332	0.112204	0.117047	0.119625	0.119213	0.118444	0.117675	0.117261	0.119159	0.119977	0.126673	0.127132	0.126395	0.125622	0.125171	0.126821	0.126633
213	0.0804919	0.0798055	0.0794895	0.0792438	0.078995	0.078745	0.0784913	0.0782414	0.0780195	0.0779723	0.0777219	0.0778737	0.0826081	0.0872132	0.08739	0.0880747	0.0957736	0.0974114	0.104041	0.106621	0.106871	0.111316	0.115564	0.115585	0.114842	0.115464	0.125047	0.125901	0.125156	0.124376	0.123595	0.122457	0.119035	0.118224	0.11988	0.119661	0.118913	0.118133	0.117352	0.116604	0.116417	0.11933	0.126539	0.126793	0.126011	0.125228	0.125151	0.129916	0.132226
214	0.0830416	0.080389	0.0796166	0.0795541	0.0793291	0.0790456	0.0785792	0.0782997	0.0783336	0.0801863	0.0799141	0.0785023	0.0850451	0.0875816	0.0874653	0.0883254	0.0960221	0.0977602	0.106127	0.106862	0.106482	0.108503	0.113056	0.115143	0.114664	0.115307	0.125077	0.125724	0.124938	0.124148	0.123357	0.122534	0.121508	0.120716	0.120157	0.119402	0.118612	0.117821	0.117031	0.116243	0.116491	0.123725	0.126827	0.126421	0.125627	0.124832	0.124362	0.126671	0.131421
215	0.089351	0.0835517	0.0805346	0.0822509	0.0822685	0.0816745	0.0791768	0.0786187	0.0789581	0.083129	0.0829919	0.0793528	0.086943	0.0878986	0.0879566	0.0903188	0.0963534	0.0980169	0.106322	0.106839	0.10617	0.105979	0.108417	0.114401	0.114485	0.115089	0.124653	0.125486	0.12472	0.123919	0.123118	0.122316	0.121511	0.120709	0.119913	0.119112	0.118311	0.11751	0.116709	0.11591	0.116144	0.123372	0.126463	0.126047	0.125242	0.124437	0.123698	0.123675	0.125323
216	0.092833	0.0894131	0.084306	0.0883208	0.0886221	0.0875878	0.0823952	0.081436	0.0811369	0.0811189	0.0826237	0.0814227	0.0874569	0.088239	0.0905272	0.0948343	0.0972433	0.100114	0.10657	0.106791	0.106117	0.105907	0.108287	0.114236	0.114306	0.114574	0.122043	0.124952	0.124502	0.123691	0.122879	0.122068	0.121256	0.120445	0.119633	0.118822	0.11801	0.117199	0.116388	0.115578	0.11516	0.118241	0.125453	0.125672	0.124858	0.124073	0.123811	0.125458	0.125196
217	0.0934838	0.0925602	0.0900897	0.0916786	0.0915671	0.0908441	0.0882173	0.0875272	0.0865448	0.0823699	0.0859734	0.0863108	0.0881409	0.0890555	0.0951341	0.0973834	0.0981546	0.104644	0.107144	0.106773	0.106527	0.108435	0.112642	0.114643	0.114133	0.113679	0.116581	0.124032	0.124282	0.123463	0.122641	0.121819	0.120997	0.120175	0.119353	0.118532	0.11771	0.116893	0.116072	0.115282	0.115049	0.117924	0.12509	0.125297	0.124474	0.123972	0.126276	0.131228	0.131146
218	0.0935891	0.0931694	0.0925447	0.092307	0.0919061	0.0914466	0.0908044	0.0903474	0.0896354	0.0873849	0.0887851	0.0886672	0.0887387	0.0913562	0.0974305	0.0978769	0.0984941	0.106696	0.10741	0.107191	0.109099	0.113276	0.115103	0.114781	0.114218	0.113459	0.114234	0.123529	0.124063	0.123234	0.122402	0.12157	0.120738	0.119906	0.119073	0.118242	0.117445	0.116844	0.116044	0.115538	0.117815	0.122904	0.125405	0.124925	0.12409	0.123962	0.129004	0.133687	0.133723
219	0.0936636	0.0932717	0.0928344	0.0924053	0.0919729	0.0915394	0.0911022	0.0906686	0.0902084	0.0896001	0.0893432	0.0889706	0.0895942	0.0957998	0.0982513	0.0979497	0.0985539	0.106868	0.107672	0.109752	0.11396	0.115781	0.115416	0.114973	0.116784	0.116307	0.116545	0.123617	0.123846	0.123006	0.122163	0.121321	0.120478	0.119636	0.118794	0.117988	0.117702	0.119292	0.118775	0.118642	0.123361	0.125649	0.125367	0.124552	0.123705	0.123214	0.125732	0.131016	0.133293
220	0.0939931	0.0933703	0.0929038	0.0924689	0.092034	0.0915991	0.0911642	0.0907294	0.0902939	0.0898561	0.0894562	0.0894948	0.091959	0.0981099	0.0985693	0.0979931	0.0985866	0.10687	0.108417	0.114387	0.11648	0.116106	0.115328	0.115754	0.122628	0.122819	0.122328	0.124124	0.12363	0.122778	0.121925	0.121072	0.120219	0.119366	0.118545	0.118251	0.120546	0.125264	0.125118	0.124588	0.126129	0.125623	0.125004	0.124178	0.123321	0.122853	0.125173	0.127802	0.132488
221	0.0967816	0.0937622	0.0929696	0.0925319	0.0920951	0.0916583	0.0912215	0.0907847	0.0903479	0.0899389	0.0899813	0.0922168	0.0967259	0.0989454	0.0986409	0.0980359	0.0986233	0.107114	0.110652	0.1166	0.116814	0.116022	0.115731	0.118363	0.125521	0.1257	0.124871	0.124244	0.123413	0.12255	0.121691	0.120828	0.11996	0.119097	0.118561	0.120844	0.126114	0.128391	0.127849	0.127011	0.126019	0.122913	0.124317	0.123803	0.122969	0.123366	0.130183	0.130895	0.132445
222	0.102792	0.0945436	0.0930368	0.0925949	0.0921561	0.0917174	0.0912787	0.09084	0.090402	0.090247	0.0924973	0.0970827	0.0993773	0.0992706	0.0986869	0.0981079	0.0988492	0.107703	0.115008	0.11727	0.11671	0.116204	0.118706	0.123832	0.126322	0.125809	0.124937	0.124073	0.123201	0.122358	0.121716	0.120842	0.119737	0.118834	0.118672	0.123727	0.128632	0.128668	0.127821	0.12694	0.125034	0.117554	0.123276	0.123428	0.122908	0.125683	0.13278	0.132964	0.132311
223	0.105614	0.0951635	0.0931384	0.092663	0.0922178	0.0917766	0.0913359	0.0908953	0.0904568	0.0906373	0.0950216	0.0974962	0.0996208	0.0993437	0.0987619	0.0986138	0.100905	0.10821	0.116927	0.117422	0.116576	0.116772	0.124152	0.126792	0.126479	0.125629	0.124777	0.124129	0.123278	0.12272	0.124244	0.123359	0.120067	0.118858	0.11827	0.120657	0.128178	0.128392	0.127505	0.126613	0.124692	0.117201	0.122912	0.123055	0.1232	0.130316	0.133305	0.132798	0.131909
224	0.106268	0.0976538	0.0937721	0.0929733	0.0923083	0.0918358	0.0913932	0.0909513	0.0905411	0.0905841	0.0922756	0.0931455	0.0991187	0.09942	0.0992746	0.101282	0.105563	0.108793	0.117015	0.117321	0.11644	0.116921	0.126182	0.126927	0.126304	0.125443	0.124907	0.126662	0.126126	0.125943	0.130308	0.129409	0.12325	0.121641	0.120453	0.11875	0.12762	0.12808	0.127183	0.126282	0.125027	0.121854	0.123226	0.122683	0.122815	0.12989	0.132643	0.132095	0.131221
225	0.107017	0.102955	0.0969004	0.0954075	0.0926521	0.0918957	0.0914505	0.0910352	0.0910875	0.0928089	0.0928143	0.093227	0.0991948	0.0999379	0.101964	0.106268	0.108358	0.109237	0.116936	0.117196	0.116303	0.116478	0.123549	0.124284	0.125832	0.125257	0.125425	0.132439	0.132602	0.132017	0.133515	0.132574	0.129026	0.127757	0.126172	0.121319	0.127615	0.12777	0.126862	0.125951	0.125008	0.123894	0.123186	0.122308	0.121754	0.124173	0.128844	0.128638	0.12808
226	0.107121	0.103626	0.100132	0.0985745	0.0930835	0.0919557	0.0915084	0.091383	0.0939183	0.09837	0.0984344	0.098161	0.100103	0.102625	0.106966	0.109144	0.110868	0.111431	0.117094	0.11707	0.116164	0.115647	0.117959	0.120572	0.125266	0.12507	0.125555	0.134972	0.135419	0.134301	0.133578	0.132326	0.128766	0.127489	0.126602	0.126274	0.128024	0.12746	0.12654	0.125618	0.124696	0.123771	0.122854	0.121933	0.121044	0.120681	0.122188	0.121592	0.12173
227	0.106842	0.100744	0.0967173	0.0955333	0.0927742	0.092014	0.0915673	0.0920746	0.0989553	0.10146	0.101135	0.100547	0.101033	0.107392	0.109622	0.109913	0.11379	0.115815	0.117542	0.116945	0.116028	0.115506	0.118191	0.123269	0.125477	0.124884	0.125389	0.135028	0.1352	0.131861	0.130575	0.128697	0.122472	0.120835	0.120942	0.127702	0.128047	0.12715	0.126218	0.125286	0.124354	0.123423	0.122491	0.121559	0.120633	0.119769	0.119296	0.11843	0.118855
228	0.107295	0.103367	0.0949938	0.0932631	0.0925577	0.092073	0.0916258	0.0924254	0.101189	0.102035	0.101442	0.100822	0.10138	0.109467	0.110077	0.109599	0.111392	0.115439	0.117431	0.116819	0.115929	0.116277	0.123413	0.125972	0.125598	0.124699	0.125198	0.134826	0.134601	0.128396	0.126386	0.122479	0.118772	0.117512	0.117936	0.127086	0.127745	0.126839	0.125896	0.124954	0.124012	0.123069	0.122127	0.121216	0.120505	0.119922	0.121376	0.120791	0.121113
229	0.107659	0.105865	0.0974685	0.0936477	0.0928385	0.0921623	0.0917157	0.0927189	0.10148	0.102122	0.1015	0.100877	0.101453	0.109659	0.110088	0.109329	0.109024	0.111229	0.116791	0.116728	0.116354	0.118909	0.12603	0.126361	0.125453	0.124543	0.125232	0.134651	0.134772	0.131409	0.129093	0.120409	0.117961	0.116948	0.117069	0.124369	0.12712	0.126526	0.125574	0.124622	0.123669	0.122716	0.121765	0.121141	0.122614	0.12292	0.127248	0.127491	0.129046
230	0.107754	0.106841	0.102972	0.0970052	0.0954827	0.0925581	0.0922747	0.0949793	0.101828	0.10217	0.101545	0.100947	0.101681	0.109674	0.110063	0.109276	0.108797	0.111117	0.116704	0.117157	0.11938	0.124403	0.126817	0.126226	0.125273	0.124678	0.127444	0.134766	0.134845	0.133651	0.131618	0.122658	0.118218	0.116704	0.116106	0.119054	0.126136	0.126214	0.125254	0.124286	0.123322	0.122359	0.12143	0.121409	0.126029	0.128487	0.130547	0.132829	0.136877
231	0.107723	0.107131	0.105962	0.103001	0.101136	0.0937317	0.0951319	0.100012	0.10244	0.102139	0.101516	0.101188	0.103646	0.109848	0.10998	0.109375	0.109428	0.115018	0.117389	0.120086	0.12511	0.127319	0.126922	0.125991	0.12503	0.125138	0.132446	0.135197	0.134587	0.133611	0.13228	0.127957	0.121047	0.116976	0.116044	0.11874	0.125812	0.126112	0.125139	0.123937	0.122936	0.12197	0.121355	0.123334	0.125816	0.130424	0.131313	0.13753	0.139699
232	0.107417	0.106855	0.106197	0.10535	0.10374	0.096676	0.100288	0.102571	0.102464	0.1019	0.101471	0.101733	0.107782	0.110298	0.110099	0.111274	0.111538	0.116829	0.117945	0.125056	0.127821	0.127453	0.126527	0.125564	0.124605	0.125033	0.134384	0.135041	0.134103	0.13313	0.132125	0.130588	0.126468	0.119945	0.118978	0.123592	0.126317	0.128303	0.12713	0.123727	0.122461	0.121724	0.121814	0.128496	0.129104	0.130555	0.131116	0.139142	0.139698
233	0.107072	0.106304	0.10566	0.105041	0.104097	0.101344	0.102658	0.102559	0.10201	0.101859	0.103266	0.103743	0.109731	0.112241	0.112338	0.115819	0.115794	0.116993	0.117382	0.124486	0.12742	0.126858	0.125905	0.124954	0.124003	0.12446	0.133937	0.134387	0.133423	0.13246	0.13149	0.130481	0.128956	0.125564	0.124597	0.126054	0.126679	0.133064	0.130016	0.123483	0.12216	0.123824	0.124241	0.130896	0.130989	0.13025	0.130552	0.138775	0.139166
234	0.108935	0.105936	0.104997	0.104394	0.103762	0.102971	0.102554	0.102016	0.101876	0.103875	0.107866	0.108065	0.110579	0.116596	0.116865	0.117951	0.117324	0.116589	0.116047	0.118809	0.12604	0.126155	0.125248	0.124529	0.123618	0.124044	0.133228	0.13364	0.132712	0.131982	0.13102	0.129826	0.128792	0.1276	0.126638	0.125909	0.126016	0.131992	0.126493	0.122426	0.122207	0.129106	0.129559	0.131219	0.13061	0.129678	0.130131	0.138222	0.13859
235	0.113792	0.106117	0.104357	0.103733	0.103141	0.102547	0.101987	0.10186	0.103861	0.108116	0.110001	0.109838	0.112241	0.118409	0.118446	0.11773	0.116845	0.115942	0.115067	0.115761	0.125005	0.125477	0.125091	0.126524	0.125904	0.12604	0.133046	0.133169	0.132543	0.133999	0.133043	0.129647	0.128134	0.127143	0.126192	0.125243	0.124645	0.125997	0.122965	0.12149	0.122091	0.131194	0.131622	0.130929	0.130199	0.129552	0.131632	0.137919	0.138012
236	0.115778	0.107876	0.104172	0.103103	0.102492	0.101914	0.101633	0.103795	0.108066	0.109981	0.109718	0.109622	0.113954	0.118028	0.117916	0.117052	0.116188	0.11552	0.114658	0.115128	0.124295	0.125084	0.127405	0.131924	0.131676	0.13141	0.135457	0.135186	0.134951	0.139267	0.138314	0.131775	0.127704	0.12646	0.125747	0.124831	0.123914	0.12317	0.122024	0.121367	0.12388	0.13112	0.131258	0.130787	0.13193	0.131903	0.135882	0.137955	0.137434
237	0.115743	0.112092	0.106212	0.102914	0.101873	0.101307	0.101769	0.107722	0.109904	0.109654	0.108967	0.108529	0.110493	0.11494	0.116923	0.116345	0.115812	0.117495	0.116956	0.117107	0.1239	0.125061	0.132073	0.134507	0.133887	0.133692	0.138258	0.138059	0.137443	0.138909	0.137961	0.133895	0.127365	0.126068	0.127762	0.127181	0.12624	0.125301	0.124356	0.124122	0.128803	0.131392	0.13111	0.132831	0.136706	0.136735	0.138006	0.137662	0.136862
238	0.115109	0.113981	0.110545	0.104877	0.101706	0.101137	0.103334	0.109217	0.109558	0.108888	0.108186	0.10751	0.107309	0.109717	0.115627	0.115639	0.115815	0.122598	0.122745	0.122202	0.123877	0.124661	0.133662	0.134292	0.133393	0.132786	0.134272	0.133664	0.13276	0.132055	0.131119	0.129625	0.126253	0.126029	0.132785	0.133119	0.132213	0.131274	0.130335	0.129747	0.131708	0.133382	0.13338	0.137263	0.139272	0.138782	0.138159	0.137367	0.136544
239	0.114206	0.113555	0.112388	0.109057	0.103828	0.103226	0.107122	0.109167	0.108777	0.108091	0.107404	0.106718	0.106364	0.108954	0.114904	0.114961	0.115651	0.124553	0.124985	0.124131	0.123475	0.123978	0.133103	0.13354	0.132616	0.13172	0.131025	0.130129	0.129202	0.128279	0.127351	0.126388	0.125231	0.12531	0.132404	0.135144	0.134569	0.133635	0.132702	0.132099	0.134206	0.138059	0.13808	0.139589	0.141317	0.141024	0.140264	0.139477	0.138686
240	0.113532	0.112696	0.111961	0.110827	0.108164	0.107518	0.108825	0.10861	0.107965	0.107293	0.106622	0.105953	0.106183	0.112449	0.114754	0.114537	0.117064	0.124341	0.124529	0.123655	0.122815	0.12347	0.132351	0.132752	0.131835	0.130915	0.129999	0.129079	0.128159	0.127238	0.126318	0.125397	0.124478	0.123948	0.126931	0.134052	0.134162	0.13324	0.132311	0.132254	0.138068	0.140304	0.139814	0.139797	0.143773	0.1457	0.145277	0.144753	0.144053
241	0.11533	0.112105	0.111091	0.1104	0.109555	0.108901	0.108433	0.107807	0.107152	0.106501	0.105846	0.105193	0.10571	0.113735	0.114306	0.114199	0.119064	0.123752	0.123764	0.12293	0.12237	0.124781	0.131836	0.13196	0.131053	0.13014	0.129227	0.128313	0.127399	0.126486	0.125572	0.12469	0.124013	0.123491	0.126255	0.133353	0.133495	0.132743	0.131658	0.131584	0.137418	0.139719	0.13941	0.138904	0.140756	0.144797	0.144967	0.146377	0.14599
242	0.120397	0.112154	0.110442	0.109569	0.108894	0.108254	0.107618	0.106978	0.106367	0.105936	0.105322	0.104681	0.10521	0.113218	0.113609	0.113122	0.115328	0.120374	0.122715	0.122199	0.12201	0.126693	0.131171	0.130934	0.130244	0.129366	0.12846	0.127558	0.126651	0.125739	0.124833	0.124283	0.126018	0.126184	0.130893	0.133329	0.133043	0.133858	0.131216	0.130334	0.132252	0.136475	0.138535	0.138058	0.137724	0.139026	0.139152	0.143041	0.143265
243	0.122519	0.114256	0.112208	0.108996	0.108023	0.107398	0.106774	0.106155	0.105849	0.107568	0.107225	0.106563	0.106796	0.112763	0.112886	0.112131	0.111909	0.114622	0.121333	0.121466	0.12093	0.123016	0.12753	0.127659	0.129165	0.128591	0.127723	0.127055	0.126155	0.125028	0.124095	0.124233	0.131034	0.131724	0.13329	0.13295	0.132666	0.135534	0.130851	0.129382	0.128957	0.131067	0.137324	0.137435	0.136658	0.136049	0.135585	0.137128	0.137605
244	0.122552	0.119256	0.117136	0.108801	0.107149	0.106538	0.105963	0.105568	0.105908	0.112104	0.112308	0.111579	0.111148	0.112638	0.112171	0.111428	0.111209	0.113892	0.120593	0.120734	0.119933	0.119617	0.12104	0.121461	0.127738	0.127816	0.127252	0.128773	0.127911	0.124809	0.123392	0.123501	0.130602	0.133181	0.132872	0.13224	0.131646	0.132475	0.129846	0.128707	0.128041	0.128555	0.136469	0.13684	0.136036	0.135233	0.134775	0.13655	0.137059
245	0.121945	0.121032	0.118902	0.108233	0.106279	0.105712	0.105631	0.107264	0.107854	0.114029	0.11421	0.113458	0.112761	0.112426	0.111724	0.111269	0.113412	0.118171	0.120491	0.120005	0.119185	0.118428	0.118029	0.11849	0.126701	0.127042	0.126873	0.131262	0.130735	0.126895	0.12321	0.122124	0.124557	0.129285	0.129436	0.130983	0.130671	0.129976	0.128948	0.128512	0.12974	0.130086	0.136124	0.136246	0.135444	0.134642	0.134799	0.141106	0.141655
246	0.12104	0.120369	0.118282	0.107624	0.105683	0.105402	0.107699	0.112186	0.112463	0.114106	0.113686	0.112944	0.112539	0.114285	0.113864	0.113767	0.118199	0.120339	0.120055	0.119275	0.118493	0.118183	0.119585	0.120235	0.126455	0.126305	0.125723	0.127292	0.127681	0.131389	0.125624	0.121654	0.121008	0.122569	0.122725	0.127422	0.129652	0.129127	0.128723	0.130568	0.134548	0.13465	0.136144	0.135653	0.134853	0.134055	0.134514	0.143006	0.14358
247	0.120105	0.119453	0.117695	0.109364	0.107719	0.107774	0.112332	0.114512	0.11412	0.113606	0.112907	0.112183	0.112464	0.119152	0.119381	0.118908	0.120392	0.12011	0.119343	0.118545	0.118065	0.120253	0.124773	0.127328	0.129058	0.126122	0.124956	0.124643	0.127224	0.1338	0.13081	0.124345	0.122793	0.122149	0.121633	0.123874	0.1286	0.128915	0.130769	0.13503	0.136913	0.136423	0.13583	0.13506	0.134266	0.1335	0.134173	0.14276	0.143509
248	0.119169	0.118532	0.117475	0.11422	0.113201	0.112832	0.114416	0.114225	0.113543	0.112835	0.112123	0.111444	0.112229	0.120976	0.121506	0.120963	0.120389	0.119419	0.118602	0.117816	0.117982	0.124497	0.12747	0.132543	0.134338	0.128776	0.127232	0.127083	0.131847	0.134327	0.133449	0.130163	0.128967	0.128102	0.127264	0.126951	0.128799	0.130956	0.135221	0.137132	0.136818	0.136051	0.13526	0.134494	0.133907	0.133443	0.135828	0.142994	0.145365
249	0.118233	0.117611	0.116884	0.115965	0.115241	0.114576	0.114093	0.113429	0.112733	0.112041	0.111345	0.110984	0.113748	0.120765	0.121503	0.122956	0.122139	0.118963	0.117862	0.117117	0.117748	0.125923	0.126816	0.129125	0.133883	0.133772	0.133143	0.132637	0.134246	0.134412	0.135581	0.134771	0.133892	0.133043	0.132195	0.131384	0.131383	0.135404	0.137318	0.137006	0.136246	0.135455	0.134664	0.134164	0.135562	0.135935	0.140562	0.145542	0.150015
250	0.117303	0.116695	0.116043	0.115581	0.114927	0.114214	0.113311	0.1126	0.111953	0.11149	0.110839	0.111124	0.117921	0.120914	0.123342	0.127663	0.126556	0.118829	0.117153	0.116875	0.119184	0.125625	0.125762	0.125475	0.12779	0.132874	0.13515	0.134652	0.134327	0.136314	0.140158	0.139936	0.139129	0.138321	0.137514	0.136708	0.136187	0.137498	0.137189	0.136431	0.135643	0.134854	0.134067	0.133917	0.138143	0.140539	0.143136	0.147729	0.149809
251	0.116664	0.116067	0.115685	0.117167	0.116772	0.11577	0.112754	0.111801	0.111667	0.113307	0.11293	0.113208	0.119684	0.120777	0.125169	0.127225	0.125775	0.118102	0.116901	0.118904	0.123335	0.125495	0.125202	0.124427	0.12447	0.129205	0.134294	0.134157	0.134209	0.140243	0.142145	0.141602	0.140814	0.140025	0.139237	0.138448	0.137714	0.137333	0.13661	0.135825	0.13504	0.134254	0.133469	0.132977	0.134998	0.139654	0.142477	0.144208	0.144012
252	0.118816	0.118182	0.117654	0.119769	0.119454	0.118069	0.112291	0.111288	0.113816	0.118459	0.118417	0.118024	0.119757	0.119654	0.121146	0.120892	0.119835	0.117019	0.118894	0.123335	0.125319	0.125544	0.127191	0.126681	0.126594	0.131624	0.134114	0.13343	0.13371	0.141135	0.139625	0.138579	0.137781	0.136979	0.136181	0.135384	0.134877	0.136255	0.135972	0.135218	0.134436	0.133653	0.132871	0.132117	0.131869	0.134471	0.141103	0.141539	0.140868
253	0.124622	0.123632	0.119922	0.11607	0.115027	0.114084	0.111323	0.111384	0.118332	0.120893	0.120442	0.119528	0.119022	0.118559	0.118067	0.117364	0.116603	0.116594	0.123029	0.125308	0.125334	0.127909	0.132729	0.132611	0.132105	0.134003	0.135493	0.13292	0.132713	0.138013	0.133819	0.13242	0.131569	0.130542	0.129691	0.12887	0.12868	0.132857	0.135069	0.134611	0.133832	0.133053	0.132273	0.131495	0.13108	0.133897	0.140543	0.14079	0.140111
254	0.126769	0.125094	0.116473	0.112641	0.111722	0.111379	0.112845	0.113464	0.120116	0.120578	0.119378	0.116443	0.115954	0.117464	0.117043	0.116322	0.115603	0.11607	0.124178	0.12496	0.125244	0.132475	0.135114	0.134613	0.133847	0.134082	0.137178	0.132487	0.131357	0.132811	0.132539	0.131758	0.130652	0.127701	0.126581	0.125754	0.125217	0.127464	0.133848	0.134003	0.133229	0.132452	0.131677	0.130907	0.131117	0.137951	0.140662	0.140478	0.140082
255	0.126125	0.124459	0.11611	0.114213	0.113549	0.1136	0.117984	0.118107	0.119896	0.119259	0.115882	0.110377	0.111914	0.116316	0.116256	0.115547	0.114865	0.115282	0.121723	0.123923	0.124466	0.13164	0.132127	0.131339	0.130844	0.13272	0.133991	0.131398	0.130326	0.130584	0.13634	0.136631	0.135243	0.12977	0.128149	0.127515	0.126764	0.127093	0.133236	0.133396	0.132625	0.131853	0.131112	0.130557	0.131073	0.139666	0.140899	0.142305	0.142528
256	0.125197	0.124213	0.120894	0.119858	0.119184	0.118823	0.120152	0.11752	0.11676	0.115756	0.112138	0.109562	0.11374	0.116105	0.11573	0.115029	0.114608	0.116287	0.118737	0.122772	0.123298	0.127806	0.127721	0.126911	0.126812	0.131308	0.131375	0.130388	0.129546	0.129671	0.136061	0.138157	0.137359	0.134161	0.131211	0.132334	0.132061	0.131634	0.133239	0.132791	0.132022	0.131286	0.131031	0.13252	0.133053	0.139918	0.143022	0.147139	0.147426
257	0.124522	0.123642	0.122683	0.121964	0.121277	0.120619	0.119479	0.11384	0.112532	0.112254	0.114214	0.113993	0.115838	0.118015	0.117648	0.116931	0.1168	0.120444	0.120741	0.122072	0.122823	0.130038	0.13054	0.12977	0.129288	0.130898	0.130417	0.129602	0.128791	0.128587	0.132604	0.13495	0.134486	0.132864	0.127951	0.131607	0.133889	0.133477	0.132923	0.132185	0.131453	0.131204	0.133353	0.137761	0.138022	0.14062	0.147	0.149511	0.149278
258	0.126368	0.123303	0.122061	0.121345	0.120667	0.119989	0.119006	0.116049	0.115086	0.114705	0.116058	0.115683	0.116171	0.122553	0.122752	0.121987	0.121222	0.120456	0.119532	0.119235	0.121712	0.12927	0.131975	0.131734	0.130993	0.13042	0.129647	0.128842	0.128043	0.127904	0.131706	0.129212	0.1281	0.126979	0.124125	0.126347	0.132913	0.133099	0.132342	0.131608	0.131363	0.133526	0.138244	0.140398	0.140014	0.140416	0.146689	0.149229	0.14897
259	0.131768	0.125525	0.121702	0.120479	0.119776	0.119108	0.118412	0.117526	0.116832	0.116196	0.11574	0.115106	0.115655	0.123955	0.124596	0.123837	0.12247	0.117138	0.113817	0.113698	0.11965	0.123131	0.128561	0.130938	0.130471	0.129678	0.128885	0.128116	0.12753	0.127054	0.128454	0.1282	0.127439	0.126322	0.123435	0.125706	0.132299	0.132491	0.131733	0.131277	0.133445	0.138396	0.140613	0.140411	0.139725	0.139615	0.143955	0.148403	0.14844
260	0.134286	0.130485	0.1239	0.12012	0.11891	0.118222	0.117566	0.116906	0.11625	0.115599	0.114948	0.114296	0.114614	0.121426	0.123748	0.123257	0.122193	0.118771	0.113347	0.112903	0.118516	0.119525	0.124574	0.129767	0.129695	0.128939	0.128361	0.127897	0.129312	0.128851	0.128899	0.132725	0.132363	0.130912	0.125975	0.129957	0.132307	0.131879	0.131124	0.13103	0.135805	0.140466	0.140598	0.139915	0.1392	0.139409	0.145825	0.148195	0.147907
261	0.133638	0.132424	0.128777	0.122264	0.118337	0.117337	0.116692	0.116052	0.115436	0.115002	0.114383	0.113737	0.113692	0.118101	0.122601	0.122654	0.121645	0.120368	0.117557	0.116829	0.118274	0.119113	0.126651	0.129369	0.128945	0.12868	0.130144	0.130317	0.134324	0.133996	0.133506	0.13464	0.131939	0.130577	0.128228	0.131894	0.131991	0.131267	0.130513	0.130094	0.132806	0.139815	0.140102	0.139386	0.138671	0.139129	0.147124	0.14791	0.147374
262	0.129659	0.129289	0.130405	0.126807	0.118358	0.116488	0.115851	0.115433	0.115123	0.116679	0.116311	0.115645	0.115628	0.120077	0.12265	0.124278	0.121165	0.120005	0.119041	0.118275	0.118064	0.121031	0.128377	0.12888	0.12847	0.130802	0.135204	0.135367	0.136289	0.133554	0.132521	0.131344	0.125932	0.124503	0.124523	0.131147	0.131402	0.130654	0.129904	0.129523	0.132469	0.139318	0.139574	0.138857	0.138166	0.138815	0.146809	0.147404	0.14684
263	0.122291	0.122403	0.127198	0.128291	0.120124	0.116166	0.115527	0.117139	0.117437	0.121569	0.121493	0.120767	0.120329	0.122067	0.124983	0.12905	0.12105	0.119208	0.118444	0.117684	0.118004	0.125561	0.128528	0.128127	0.128353	0.135237	0.137696	0.13694	0.133253	0.127277	0.125879	0.125342	0.124643	0.123884	0.124093	0.130559	0.130787	0.130041	0.129296	0.129568	0.136658	0.13943	0.139047	0.138328	0.137909	0.140283	0.146552	0.146872	0.146307
264	0.121346	0.121087	0.123496	0.1279	0.124625	0.11856	0.117887	0.122124	0.122371	0.123817	0.12316	0.12241	0.121891	0.12209	0.127346	0.1308	0.120513	0.118416	0.117891	0.11717	0.117789	0.127219	0.128067	0.127342	0.127855	0.13659	0.137555	0.135893	0.127611	0.123627	0.122869	0.125044	0.129359	0.129253	0.128841	0.130581	0.130173	0.129429	0.128721	0.129498	0.138413	0.139209	0.13852	0.137826	0.138159	0.144142	0.146612	0.146346	0.145806
265	0.126824	0.126219	0.126051	0.127676	0.126711	0.123647	0.122923	0.124447	0.124036	0.123211	0.12035	0.119625	0.120999	0.120873	0.123312	0.127366	0.119415	0.11815	0.119862	0.119443	0.11977	0.12698	0.127306	0.126554	0.126805	0.133837	0.13663	0.135251	0.12722	0.125271	0.125163	0.129728	0.131935	0.131506	0.130794	0.13027	0.129558	0.128852	0.12865	0.13128	0.138409	0.138712	0.137992	0.137567	0.139871	0.145877	0.146379	0.146037	0.145783
266	0.128955	0.128295	0.127588	0.127078	0.126333	0.12537	0.124626	0.124101	0.123388	0.122016	0.116596	0.115906	0.119799	0.119716	0.119539	0.12094	0.118419	0.120505	0.125401	0.125374	0.124988	0.126904	0.126514	0.125765	0.125356	0.128134	0.135302	0.13525	0.132009	0.130924	0.130491	0.132072	0.131892	0.131413	0.130675	0.129711	0.128978	0.128782	0.131092	0.136079	0.138571	0.138191	0.137495	0.137808	0.143698	0.146123	0.146156	0.147829	0.148216
267	0.128605	0.127917	0.126978	0.126452	0.125748	0.124976	0.124001	0.123238	0.122503	0.121477	0.1186	0.117889	0.119276	0.118828	0.118131	0.117929	0.120175	0.125618	0.128061	0.127649	0.126938	0.126433	0.125726	0.124983	0.124303	0.125326	0.134366	0.134915	0.133958	0.133192	0.132485	0.131971	0.131617	0.133449	0.132714	0.129442	0.128909	0.131239	0.13623	0.138564	0.138562	0.137896	0.137439	0.139515	0.145405	0.145891	0.14642	0.152393	0.153091
268	0.130793	0.129809	0.126954	0.128349	0.127949	0.126856	0.123439	0.122342	0.121612	0.120857	0.119927	0.119197	0.118672	0.117971	0.117246	0.117244	0.122525	0.127646	0.127835	0.127131	0.126395	0.125695	0.125192	0.124488	0.124075	0.126746	0.133996	0.134301	0.133566	0.132833	0.132101	0.131375	0.131654	0.138395	0.137666	0.12981	0.131354	0.136411	0.138738	0.138827	0.140183	0.139772	0.139661	0.143521	0.145642	0.145636	0.147989	0.15443	0.154963
269	0.13668	0.135305	0.129936	0.13385	0.133844	0.132061	0.123496	0.121478	0.120721	0.120032	0.119513	0.118585	0.117835	0.117115	0.116395	0.116042	0.119071	0.126693	0.127049	0.126323	0.125594	0.125219	0.127116	0.126742	0.126712	0.131498	0.134039	0.133659	0.13293	0.132201	0.131471	0.130744	0.131029	0.137796	0.137075	0.129901	0.136241	0.138937	0.138755	0.138866	0.14411	0.144467	0.144146	0.145507	0.145383	0.14546	0.150062	0.154496	0.15514
270	0.138864	0.137887	0.135039	0.136441	0.136047	0.134268	0.125376	0.120919	0.119836	0.119486	0.121088	0.118057	0.116977	0.116266	0.115585	0.115466	0.118502	0.125901	0.126229	0.125509	0.124788	0.12513	0.132274	0.132618	0.132215	0.133886	0.133709	0.133014	0.132288	0.131561	0.130835	0.130109	0.129733	0.131622	0.131129	0.129196	0.138108	0.138951	0.138262	0.138338	0.143813	0.145907	0.145792	0.145424	0.144903	0.145068	0.149185	0.154197	0.157299
271	0.138219	0.137548	0.136629	0.136117	0.135432	0.134345	0.12989	0.121003	0.119046	0.119583	0.12562	0.118169	0.116217	0.115705	0.115358	0.117787	0.123091	0.125768	0.125415	0.124701	0.123988	0.124637	0.134034	0.134912	0.134255	0.13376	0.133073	0.132351	0.131628	0.130906	0.130183	0.12946	0.12877	0.128602	0.130277	0.130736	0.138046	0.138418	0.137693	0.137242	0.13912	0.143128	0.145184	0.144893	0.144613	0.146846	0.151475	0.154601	0.161546
272	0.137548	0.136912	0.136206	0.135505	0.134767	0.133791	0.131759	0.122946	0.119141	0.121543	0.127854	0.120141	0.116348	0.117702	0.118038	0.122945	0.125428	0.125293	0.12462	0.123915	0.123212	0.123579	0.131148	0.134137	0.13378	0.133069	0.132357	0.131636	0.130919	0.130202	0.129485	0.128768	0.128054	0.12805	0.132564	0.133221	0.137523	0.1377	0.137005	0.136303	0.136016	0.138069	0.143978	0.144247	0.144556	0.150804	0.153264	0.15448	0.162838
273	0.139634	0.138807	0.138312	0.137649	0.13662	0.133443	0.131817	0.127726	0.122178	0.126341	0.128618	0.12474	0.119395	0.123217	0.123553	0.125341	0.125443	0.124818	0.124124	0.123425	0.122731	0.122372	0.125167	0.132638	0.132993	0.132317	0.131807	0.1309	0.13016	0.129451	0.128742	0.128033	0.127325	0.12694	0.128627	0.128976	0.134008	0.136574	0.136198	0.135475	0.134783	0.135368	0.142981	0.143514	0.1441	0.152123	0.153033	0.153594	0.160487
274	0.144854	0.142107	0.143564	0.143436	0.142018	0.135424	0.131518	0.129946	0.127169	0.128578	0.128114	0.124932	0.124147	0.125828	0.125501	0.125408	0.127379	0.127048	0.126331	0.125418	0.124731	0.12399	0.122554	0.131534	0.132182	0.131833	0.133362	0.130433	0.129384	0.128683	0.127982	0.127282	0.126582	0.125912	0.125472	0.125346	0.128048	0.135064	0.135349	0.134632	0.133942	0.134546	0.14221	0.142776	0.143561	0.151627	0.152382	0.15275	0.157364
275	0.143716	0.13824	0.142518	0.145228	0.144209	0.137696	0.131008	0.129553	0.128469	0.127968	0.126661	0.12167	0.125332	0.125567	0.12493	0.125295	0.132225	0.132568	0.131564	0.128518	0.127865	0.129064	0.124623	0.131011	0.131372	0.131721	0.137675	0.130337	0.128608	0.127913	0.127222	0.12653	0.125838	0.125148	0.12477	0.126428	0.127485	0.134214	0.134498	0.133786	0.133364	0.135662	0.1417	0.142285	0.144807	0.151214	0.15215	0.15448	0.159437
276	0.1394	0.134234	0.136411	0.143842	0.143134	0.134125	0.129715	0.128368	0.125301	0.124321	0.123359	0.121025	0.124565	0.124698	0.123869	0.12424	0.131372	0.131751	0.130381	0.124553	0.124203	0.13072	0.129264	0.130892	0.130563	0.131197	0.13895	0.129836	0.127836	0.127149	0.126461	0.125778	0.125094	0.124413	0.124407	0.129053	0.131853	0.134015	0.133649	0.132942	0.133103	0.139102	0.141531	0.142306	0.148463	0.151373	0.15412	0.158854	0.16126
277	0.142259	0.135882	0.135726	0.142863	0.142193	0.133395	0.128813	0.12683	0.119198	0.117413	0.116719	0.116542	0.121176	0.123075	0.120582	0.120321	0.124628	0.124648	0.12368	0.120673	0.120718	0.127834	0.130518	0.130391	0.129755	0.130137	0.136254	0.129035	0.127333	0.126625	0.12573	0.125026	0.124351	0.123677	0.123315	0.125928	0.13295	0.133471	0.132799	0.132126	0.13272	0.140288	0.141301	0.14382	0.150015	0.151545	0.15821	0.160887	0.161061
278	0.147305	0.141808	0.140851	0.14286	0.142162	0.137565	0.128794	0.125952	0.118066	0.1142	0.11326	0.112933	0.115172	0.119099	0.114451	0.114142	0.120525	0.120844	0.120189	0.119333	0.119017	0.121968	0.129233	0.129629	0.129189	0.129202	0.133	0.130437	0.129419	0.12841	0.125279	0.124279	0.123608	0.122942	0.122341	0.123366	0.13208	0.132649	0.131978	0.131733	0.133901	0.139991	0.141346	0.147498	0.150088	0.151147	0.159623	0.160695	0.160416
279	0.153288	0.147108	0.145716	0.145285	0.144287	0.139899	0.130651	0.1262	0.121753	0.114093	0.112387	0.111802	0.112169	0.115528	0.113341	0.113352	0.119467	0.119795	0.119399	0.118777	0.117974	0.118883	0.128104	0.129115	0.130947	0.131318	0.135804	0.135594	0.134875	0.133224	0.125421	0.123768	0.122898	0.122241	0.122089	0.124654	0.131715	0.132031	0.131606	0.133452	0.137637	0.140074	0.142861	0.149049	0.149656	0.15047	0.159149	0.160056	0.15974
280	0.155545	0.152715	0.151733	0.151054	0.149661	0.142989	0.135637	0.128668	0.123623	0.115748	0.112213	0.111453	0.113672	0.118042	0.117871	0.117554	0.119285	0.119522	0.121242	0.120629	0.117743	0.118151	0.127285	0.128963	0.135729	0.136362	0.137956	0.13757	0.136877	0.135226	0.127446	0.125528	0.122686	0.122034	0.124217	0.129385	0.133708	0.133632	0.133549	0.13743	0.139393	0.140165	0.146512	0.149124	0.148977	0.149739	0.158287	0.15936	0.159065
281	0.152309	0.15391	0.153525	0.152871	0.152056	0.147695	0.138469	0.13331	0.124248	0.11973	0.114163	0.111874	0.117665	0.119997	0.119687	0.119124	0.119044	0.121473	0.126404	0.125813	0.120222	0.119948	0.126771	0.128446	0.13742	0.13807	0.137605	0.136947	0.136259	0.135243	0.13212	0.130468	0.125033	0.124374	0.129022	0.133858	0.138168	0.138158	0.137818	0.139199	0.139076	0.139674	0.147603	0.148668	0.148272	0.148781	0.155712	0.158432	0.158416
282	0.144921	0.149664	0.14972	0.149377	0.150752	0.146737	0.138056	0.134814	0.124166	0.121536	0.1183	0.114003	0.119184	0.119686	0.119356	0.118783	0.118667	0.123696	0.128537	0.128248	0.125347	0.124754	0.126649	0.127857	0.136793	0.137408	0.136733	0.136051	0.135369	0.134657	0.133756	0.13275	0.12989	0.129222	0.131591	0.13795	0.140158	0.140004	0.139291	0.138879	0.138337	0.13869	0.14524	0.147742	0.147592	0.147941	0.152573	0.157426	0.158037
283	0.140398	0.142278	0.141975	0.142018	0.145693	0.140151	0.136409	0.134372	0.125443	0.121401	0.120053	0.117784	0.119114	0.119154	0.120908	0.120551	0.118044	0.12046	0.127596	0.127952	0.127113	0.126521	0.126635	0.129256	0.136191	0.136503	0.135828	0.13515	0.134472	0.133793	0.133111	0.132405	0.131546	0.131057	0.131703	0.139139	0.14009	0.141236	0.138972	0.138139	0.137568	0.137576	0.141923	0.146687	0.147175	0.149686	0.15469	0.157125	0.15821
284	0.138788	0.138472	0.137884	0.137237	0.136079	0.13333	0.134536	0.133542	0.127292	0.120913	0.119632	0.118913	0.118529	0.118679	0.123433	0.125122	0.11994	0.120103	0.126765	0.127127	0.126515	0.126229	0.128678	0.133513	0.135935	0.135594	0.134921	0.134248	0.133575	0.132901	0.132228	0.13158	0.131351	0.13263	0.133101	0.138803	0.139662	0.142788	0.138521	0.137372	0.1368	0.136864	0.14157	0.146061	0.147298	0.153886	0.156556	0.156987	0.159802
285	0.138031	0.137461	0.13662	0.134977	0.126949	0.125824	0.130181	0.129538	0.123269	0.119639	0.118777	0.118232	0.117695	0.117467	0.119863	0.124094	0.122191	0.123903	0.126248	0.126034	0.125642	0.126042	0.132913	0.135467	0.135322	0.134684	0.134015	0.133347	0.132678	0.132009	0.131341	0.130959	0.132969	0.136807	0.137062	0.138601	0.138579	0.139701	0.137437	0.136602	0.136031	0.135772	0.138388	0.145314	0.148995	0.155642	0.156411	0.156931	0.161971
286	0.140114	0.139238	0.136174	0.133985	0.125737	0.124149	0.123609	0.122716	0.119563	0.118458	0.117899	0.117371	0.116842	0.11634	0.116081	0.115903	0.11574	0.120418	0.122498	0.122642	0.124296	0.125437	0.134009	0.134832	0.134409	0.133773	0.133109	0.132445	0.131781	0.131117	0.130455	0.130622	0.136364	0.138514	0.138251	0.138063	0.13757	0.137161	0.136429	0.135837	0.135295	0.135236	0.137918	0.145466	0.153006	0.156045	0.156312	0.158412	0.161209
287	0.145871	0.144581	0.138338	0.134224	0.130453	0.128826	0.123325	0.121772	0.118682	0.117813	0.117295	0.116778	0.116231	0.115498	0.114244	0.108277	0.106158	0.109581	0.113562	0.115902	0.120849	0.124062	0.130906	0.131729	0.133233	0.132862	0.132203	0.131543	0.130884	0.130224	0.129567	0.129746	0.13528	0.135699	0.135432	0.137047	0.136773	0.136208	0.135665	0.135295	0.135037	0.137204	0.142314	0.147815	0.15524	0.158153	0.158754	0.163175	0.164007
288	0.147951	0.147038	0.143228	0.136436	0.132476	0.13122	0.128283	0.126712	0.121064	0.119848	0.119323	0.118799	0.117972	0.115202	0.113656	0.107318	0.103506	0.106064	0.108232	0.112233	0.11718	0.122266	0.12519	0.127681	0.131974	0.13195	0.131297	0.130642	0.129987	0.129333	0.128708	0.128532	0.130032	0.129693	0.12993	0.13571	0.136001	0.135461	0.13537	0.136904	0.137252	0.141863	0.147041	0.152644	0.158201	0.163166	0.163769	0.165622	0.165646
289	0.147224	0.146611	0.145047	0.138643	0.132143	0.130826	0.130024	0.129109	0.126212	0.125343	0.12479	0.124236	0.12302	0.117563	0.116131	0.113574	0.11162	0.112336	0.11241	0.114272	0.119195	0.121972	0.124666	0.129288	0.131401	0.131041	0.130395	0.129745	0.129091	0.128467	0.12828	0.129669	0.129495	0.128894	0.129134	0.134936	0.135231	0.134945	0.137085	0.141539	0.141952	0.144507	0.151747	0.155393	0.162836	0.165629	0.165633	0.165528	0.165246
290	0.146209	0.145626	0.143912	0.135102	0.131039	0.12992	0.129317	0.128722	0.127936	0.127344	0.126783	0.126221	0.125356	0.122549	0.121678	0.120952	0.120305	0.120085	0.119613	0.119522	0.121461	0.124129	0.128756	0.1309	0.130752	0.130161	0.129703	0.129059	0.128224	0.12785	0.129976	0.13398	0.133978	0.133391	0.133103	0.134736	0.134467	0.134512	0.139055	0.143505	0.143662	0.144789	0.1533	0.155542	0.164432	0.165553	0.165259	0.164939	0.164649
291	0.145363	0.144627	0.142933	0.134649	0.132485	0.129492	0.128386	0.127799	0.12724	0.126686	0.126131	0.125577	0.124994	0.124228	0.123647	0.123119	0.123063	0.124695	0.124415	0.123873	0.124128	0.128471	0.130616	0.130495	0.130079	0.129731	0.131053	0.130424	0.127816	0.12777	0.133762	0.136015	0.135714	0.135146	0.13463	0.134462	0.133951	0.133667	0.136102	0.142729	0.143489	0.146327	0.15339	0.155206	0.164073	0.164987	0.164659	0.164352	0.164534
292	0.146061	0.143814	0.142595	0.139339	0.137666	0.131567	0.127743	0.126843	0.126296	0.125751	0.125209	0.124664	0.124146	0.123807	0.123288	0.123035	0.125284	0.129718	0.129747	0.129135	0.12881	0.13033	0.130191	0.129878	0.131396	0.131646	0.135315	0.134719	0.129795	0.129452	0.135243	0.135727	0.135188	0.134622	0.134364	0.136079	0.135837	0.135321	0.135878	0.142104	0.143644	0.150648	0.155848	0.157046	0.16378	0.164424	0.164292	0.164278	0.166832
293	0.147296	0.143063	0.141903	0.141036	0.140053	0.136067	0.127694	0.125922	0.125352	0.124844	0.124522	0.124013	0.123771	0.125431	0.125171	0.12525	0.129696	0.131887	0.131553	0.130924	0.130326	0.129925	0.129517	0.129761	0.135404	0.135955	0.137532	0.136987	0.134407	0.133659	0.135279	0.135211	0.134674	0.134111	0.134443	0.140511	0.140915	0.140611	0.140442	0.142536	0.145464	0.153283	0.160915	0.161819	0.163867	0.164342	0.166237	0.166858	0.171735
294	0.144211	0.141796	0.140918	0.140285	0.139624	0.137767	0.129393	0.125523	0.124676	0.124453	0.126167	0.125921	0.126018	0.130268	0.130322	0.130012	0.131596	0.131472	0.130874	0.130273	0.129843	0.129516	0.130883	0.13139	0.13708	0.137689	0.139523	0.139268	0.13825	0.135652	0.135287	0.136817	0.136545	0.135997	0.136346	0.14245	0.143159	0.145003	0.14486	0.145246	0.150316	0.155999	0.163111	0.163728	0.164085	0.166653	0.171478	0.172314	0.174575
295	0.143517	0.140819	0.139902	0.139278	0.138654	0.13768	0.133799	0.12761	0.12638	0.126713	0.131098	0.13117	0.130872	0.132474	0.132154	0.131562	0.131149	0.130558	0.129937	0.129611	0.131182	0.131459	0.1352	0.135498	0.137123	0.137923	0.143831	0.144175	0.143047	0.138054	0.137517	0.141484	0.141571	0.141052	0.140841	0.142617	0.14337	0.14989	0.150376	0.15051	0.155085	0.16074	0.163423	0.163664	0.166196	0.171492	0.174366	0.176652	0.17751
296	0.146863	0.1405	0.138916	0.138267	0.137648	0.136998	0.13553	0.130297	0.129409	0.131391	0.13335	0.133042	0.132455	0.13205	0.131461	0.130843	0.130229	0.129612	0.128996	0.129241	0.135038	0.135785	0.13723	0.136959	0.136895	0.139485	0.145711	0.146072	0.145286	0.142725	0.142206	0.143755	0.143524	0.143014	0.142532	0.14223	0.142995	0.151697	0.152485	0.152708	0.157846	0.162722	0.16316	0.163485	0.168759	0.173568	0.174967	0.181473	0.182439
297	0.148297	0.141667	0.138344	0.137285	0.136642	0.136025	0.1347	0.128872	0.128268	0.132648	0.132923	0.13234	0.131727	0.131117	0.1305	0.129887	0.129277	0.128664	0.128053	0.128308	0.134393	0.136795	0.1369	0.136393	0.136725	0.143058	0.145854	0.145668	0.145101	0.144188	0.143674	0.143565	0.143112	0.1426	0.142089	0.141584	0.142359	0.151327	0.152144	0.151985	0.154718	0.162022	0.162654	0.163074	0.167851	0.173207	0.17492	0.183292	0.184262
298	0.148241	0.145144	0.139869	0.13673	0.135665	0.135029	0.134105	0.131205	0.130612	0.132276	0.131978	0.13137	0.130757	0.13012	0.129308	0.128702	0.128298	0.127717	0.127108	0.126801	0.129018	0.133504	0.135636	0.135386	0.135924	0.142325	0.145178	0.144798	0.143965	0.14131	0.140786	0.142442	0.142425	0.141938	0.141423	0.140939	0.141903	0.150758	0.151549	0.151116	0.152146	0.161202	0.162397	0.165138	0.170476	0.173337	0.176444	0.183228	0.183939
299	0.147705	0.146761	0.14369	0.138322	0.135152	0.134251	0.13342	0.132569	0.131962	0.131575	0.131	0.130368	0.129556	0.128636	0.125921	0.125365	0.127062	0.126768	0.126165	0.125588	0.125462	0.127565	0.131826	0.132193	0.134274	0.137244	0.143675	0.14195	0.140504	0.135313	0.134771	0.139212	0.141495	0.141271	0.140753	0.140564	0.143443	0.150455	0.150951	0.150515	0.15155	0.160647	0.1625	0.169757	0.172656	0.173872	0.180398	0.183299	0.183845
300	0.146938	0.146406	0.145395	0.142263	0.137059	0.1356	0.132956	0.132048	0.131243	0.13062	0.13002	0.129129	0.126352	0.124659	0.119448	0.119227	0.125491	0.125819	0.125222	0.124623	0.124054	0.123936	0.12549	0.126319	0.132611	0.134412	0.142394	0.138424	0.136969	0.13429	0.133743	0.135983	0.140485	0.140604	0.140089	0.140546	0.147611	0.150508	0.150383	0.150428	0.153217	0.160393	0.162246	0.171495	0.172916	0.175663	0.182173	0.183291	0.185943
301	0.146146	0.145644	0.145052	0.144032	0.141443	0.139996	0.134945	0.133441	0.130543	0.129637	0.129039	0.127808	0.122234	0.118659	0.115755	0.116157	0.124287	0.124872	0.124284	0.123689	0.123095	0.122531	0.122463	0.125212	0.13183	0.133662	0.142083	0.14069	0.140058	0.139347	0.138812	0.138748	0.140205	0.139972	0.139636	0.140211	0.149205	0.150213	0.150091	0.152744	0.15784	0.160501	0.161692	0.170974	0.172967	0.17939	0.182394	0.183337	0.189961
302	0.145354	0.144853	0.144291	0.1437	0.142946	0.14208	0.139466	0.137682	0.13018	0.128654	0.12806	0.127177	0.123813	0.118312	0.116981	0.117369	0.123595	0.123958	0.123583	0.123025	0.122431	0.121843	0.1222	0.128892	0.131959	0.135103	0.141988	0.142546	0.144422	0.144222	0.143699	0.142908	0.140358	0.139858	0.141273	0.140098	0.14885	0.149652	0.150165	0.157392	0.160195	0.160254	0.160828	0.168175	0.172132	0.17885	0.181846	0.182797	0.189602
303	0.144562	0.144061	0.1435	0.142939	0.142375	0.141787	0.141027	0.139201	0.129492	0.127671	0.127081	0.126467	0.125393	0.122667	0.12182	0.121566	0.123292	0.123528	0.125215	0.125118	0.124353	0.123746	0.124111	0.13058	0.132343	0.139209	0.142021	0.142768	0.149319	0.149757	0.149276	0.148319	0.142953	0.142428	0.146144	0.142372	0.14857	0.149096	0.150099	0.159155	0.160174	0.159737	0.159629	0.162864	0.170384	0.174069	0.180721	0.181924	0.18677
304	0.143769	0.143269	0.142709	0.142149	0.141589	0.141029	0.140462	0.138616	0.128557	0.126692	0.126108	0.125555	0.125158	0.124402	0.123767	0.123029	0.123143	0.125536	0.130606	0.132657	0.130162	0.129295	0.129056	0.131209	0.134186	0.141066	0.141923	0.142409	0.148951	0.149202	0.149182	0.150668	0.148224	0.147704	0.149126	0.146998	0.148684	0.149039	0.151864	0.159146	0.1597	0.15944	0.159325	0.162363	0.169612	0.171696	0.179923	0.181691	0.188637
305	0.142977	0.142478	0.141918	0.141359	0.1408	0.14024	0.139678	0.137841	0.127839	0.125986	0.125407	0.125135	0.126811	0.126537	0.125658	0.123133	0.125179	0.1304	0.135653	0.140139	0.135401	0.134187	0.13366	0.133985	0.138704	0.141601	0.143902	0.144002	0.145388	0.143181	0.145331	0.150271	0.150236	0.149715	0.149379	0.148731	0.148942	0.15147	0.156619	0.159297	0.159479	0.161526	0.162055	0.166983	0.170178	0.173026	0.179648	0.181573	0.189948
306	0.142191	0.141692	0.141133	0.140574	0.14001	0.139451	0.13889	0.137341	0.129464	0.127905	0.127334	0.12743	0.13178	0.13188	0.130652	0.125822	0.12983	0.132867	0.138371	0.14277	0.140829	0.14001	0.139461	0.139221	0.140954	0.141948	0.148913	0.148886	0.145559	0.14042	0.144856	0.149809	0.149928	0.149399	0.148874	0.148687	0.151393	0.15657	0.15906	0.159083	0.159635	0.166745	0.167584	0.169729	0.172583	0.177208	0.179975	0.183066	0.189833
307	0.141685	0.141186	0.140628	0.140039	0.139251	0.138662	0.138103	0.137212	0.134195	0.133301	0.132739	0.132482	0.134173	0.133918	0.133055	0.130543	0.131968	0.132237	0.13468	0.139968	0.142464	0.142234	0.141686	0.141167	0.140838	0.141628	0.150408	0.148161	0.141963	0.138761	0.141258	0.148856	0.149378	0.148843	0.148308	0.148775	0.155996	0.159037	0.159076	0.158618	0.159643	0.168908	0.169772	0.170542	0.176795	0.179312	0.180282	0.186758	0.189828
308	0.143884	0.143381	0.142823	0.141917	0.138785	0.137879	0.137315	0.136727	0.13595	0.135363	0.134805	0.134276	0.133934	0.133406	0.132819	0.132074	0.131705	0.131211	0.131184	0.133988	0.141397	0.141881	0.141332	0.140781	0.140237	0.140714	0.147084	0.142166	0.138598	0.137578	0.138766	0.148048	0.148825	0.148282	0.14774	0.148206	0.155476	0.158748	0.158597	0.158416	0.161502	0.169018	0.169987	0.172361	0.178614	0.179463	0.180003	0.186412	0.189273
309	0.149927	0.149192	0.148601	0.147028	0.138961	0.137355	0.136558	0.135969	0.135407	0.13485	0.134293	0.133736	0.133184	0.132627	0.13207	0.131509	0.130956	0.1304	0.129881	0.130912	0.140454	0.141262	0.14071	0.140155	0.139601	0.139391	0.141076	0.138543	0.137684	0.137449	0.140316	0.147783	0.148272	0.147722	0.147205	0.147232	0.150291	0.157612	0.158114	0.158818	0.166169	0.169479	0.171874	0.17648	0.179149	0.181211	0.18143	0.183931	0.188615
310	0.155055	0.151885	0.150963	0.14938	0.141263	0.139321	0.136099	0.135182	0.134625	0.134069	0.133513	0.132956	0.1324	0.131844	0.131287	0.130731	0.130175	0.129619	0.129103	0.13016	0.139816	0.140635	0.14008	0.139522	0.138963	0.138436	0.138112	0.137916	0.139755	0.140222	0.145201	0.147926	0.147716	0.147189	0.147186	0.149081	0.150092	0.157102	0.157917	0.160996	0.168357	0.169627	0.173984	0.178284	0.179489	0.18559	0.186201	0.186844	0.190732
311	0.160772	0.152274	0.150625	0.149708	0.146534	0.144544	0.136033	0.134402	0.133845	0.13329	0.132736	0.132181	0.131626	0.131072	0.130517	0.129963	0.129409	0.12889	0.12889	0.131833	0.139472	0.139978	0.13942	0.13886	0.1383	0.137777	0.137776	0.140353	0.145356	0.145821	0.147664	0.147654	0.14712	0.146904	0.149659	0.154672	0.155165	0.157196	0.158038	0.165635	0.168714	0.168789	0.171271	0.177616	0.179364	0.187281	0.188566	0.19102	0.195928
312	0.162816	0.152048	0.149865	0.14924	0.148445	0.14646	0.135588	0.133637	0.133083	0.132533	0.131983	0.131433	0.130883	0.130334	0.129789	0.129239	0.12872	0.128713	0.131262	0.136633	0.139429	0.139231	0.138674	0.138117	0.137595	0.137589	0.140154	0.145485	0.148029	0.147818	0.14751	0.147201	0.146636	0.146869	0.154202	0.15727	0.157081	0.156773	0.157793	0.167208	0.168197	0.167966	0.170622	0.17707	0.180535	0.187391	0.190641	0.195873	0.200179
313	0.162435	0.153539	0.149219	0.148303	0.147743	0.145815	0.13506	0.13292	0.132345	0.131802	0.131256	0.130713	0.130171	0.129659	0.129339	0.128828	0.1286	0.13107	0.136314	0.138897	0.138909	0.138392	0.137846	0.137328	0.137324	0.139873	0.145166	0.147741	0.147733	0.147201	0.146958	0.148736	0.148171	0.146287	0.15333	0.156558	0.156389	0.156357	0.159178	0.166649	0.16711	0.167407	0.173674	0.177129	0.184027	0.18952	0.194835	0.200169	0.204734
314	0.161814	0.157574	0.148874	0.147277	0.14673	0.145144	0.13659	0.132727	0.131882	0.131318	0.130566	0.130003	0.129471	0.129278	0.131232	0.131035	0.131185	0.136023	0.138556	0.138567	0.138062	0.137556	0.13724	0.137047	0.139553	0.14481	0.147367	0.147362	0.146838	0.14628	0.146412	0.150969	0.150403	0.145113	0.147674	0.154887	0.155654	0.158285	0.163466	0.166142	0.165899	0.166462	0.174504	0.176685	0.185474	0.193319	0.196978	0.204318	0.206978
315	0.158267	0.156453	0.147867	0.146248	0.145707	0.144825	0.141054	0.135188	0.133984	0.133124	0.13015	0.129294	0.128804	0.129463	0.136159	0.136603	0.136387	0.138201	0.138208	0.137712	0.137211	0.137222	0.139059	0.139532	0.144442	0.146981	0.146977	0.146457	0.145902	0.145351	0.145113	0.1469	0.146342	0.143817	0.146667	0.153836	0.155277	0.162521	0.165297	0.165243	0.164677	0.165271	0.173782	0.177537	0.18507	0.194274	0.196624	0.205351	0.206652
316	0.153549	0.152373	0.146728	0.145478	0.144715	0.144127	0.143065	0.140227	0.139393	0.137885	0.130087	0.128619	0.128604	0.131266	0.138182	0.138626	0.138135	0.137833	0.137344	0.136821	0.136644	0.139363	0.144286	0.144752	0.146587	0.146582	0.146066	0.145516	0.144999	0.144665	0.144172	0.143845	0.143295	0.143499	0.150495	0.153462	0.154732	0.163714	0.164621	0.164054	0.16348	0.164246	0.173216	0.180686	0.184554	0.193377	0.195589	0.204475	0.205624
317	0.156164	0.154929	0.148835	0.147199	0.144023	0.143143	0.142592	0.141857	0.141309	0.139528	0.129684	0.128402	0.130705	0.135586	0.138165	0.137983	0.137469	0.136958	0.136444	0.135931	0.136446	0.143857	0.146693	0.146497	0.146178	0.145666	0.145121	0.144609	0.144583	0.146322	0.146074	0.145523	0.14497	0.14538	0.152055	0.153016	0.155908	0.163045	0.163445	0.162841	0.162534	0.16505	0.172586	0.181527	0.183702	0.192322	0.194695	0.203433	0.20457
318	0.157907	0.157094	0.154112	0.152206	0.143948	0.142166	0.141625	0.141114	0.140599	0.13885	0.129449	0.130437	0.135186	0.137529	0.137538	0.137062	0.136556	0.136049	0.135543	0.135045	0.135847	0.145059	0.146272	0.145794	0.145257	0.144716	0.144204	0.144185	0.146581	0.151264	0.151365	0.150796	0.150199	0.149751	0.15166	0.152614	0.159681	0.16272	0.162473	0.161867	0.162131	0.168311	0.172255	0.180839	0.182859	0.191737	0.195704	0.202672	0.203979
319	0.157132	0.156621	0.155847	0.154238	0.14569	0.141738	0.140911	0.14038	0.139651	0.138181	0.131365	0.134801	0.137092	0.137096	0.136632	0.136135	0.135638	0.135145	0.134677	0.1344	0.134952	0.142298	0.145064	0.144838	0.144302	0.143765	0.14356	0.146129	0.151114	0.153469	0.153201	0.152624	0.151725	0.148821	0.148655	0.151584	0.161006	0.164054	0.163787	0.1632	0.163486	0.169693	0.173633	0.182312	0.18453	0.193629	0.199462	0.202702	0.205681
320	0.156075	0.155594	0.155055	0.154162	0.150276	0.144152	0.142938	0.142114	0.139208	0.137859	0.135315	0.13664	0.13664	0.136184	0.135696	0.135207	0.134749	0.134484	0.134332	0.136117	0.136268	0.138955	0.143735	0.143876	0.143345	0.142816	0.143274	0.150323	0.153016	0.152964	0.152418	0.151844	0.150333	0.143136	0.144472	0.150394	0.16064	0.167776	0.168105	0.167568	0.167329	0.169907	0.177468	0.187085	0.191138	0.198225	0.201347	0.204431	0.209601
321	0.155266	0.154561	0.154002	0.153441	0.152352	0.149393	0.148548	0.147294	0.141058	0.137453	0.136474	0.136167	0.135719	0.13524	0.134765	0.134286	0.134144	0.13616	0.136678	0.141153	0.141342	0.141358	0.143136	0.142917	0.142394	0.141898	0.142828	0.151582	0.152476	0.151938	0.151395	0.151022	0.149542	0.142719	0.146506	0.151815	0.159985	0.168635	0.169252	0.168923	0.168453	0.169297	0.178619	0.189155	0.196948	0.200125	0.201116	0.205902	0.208898
322	0.156703	0.153796	0.152943	0.152418	0.151859	0.151105	0.150519	0.149125	0.143155	0.136879	0.135705	0.135236	0.134771	0.13433	0.134078	0.133638	0.134145	0.140908	0.141689	0.143458	0.143242	0.142754	0.14245	0.141989	0.141676	0.141476	0.144096	0.151041	0.151449	0.150905	0.150822	0.152409	0.151791	0.149133	0.151035	0.155897	0.159176	0.165442	0.166242	0.167764	0.167538	0.168384	0.177759	0.188341	0.196148	0.199315	0.199789	0.20196	0.203259
323	0.159174	0.15316	0.151889	0.151365	0.150845	0.150321	0.14945	0.145622	0.139082	0.135525	0.134738	0.134308	0.134068	0.133943	0.135759	0.135591	0.136095	0.142837	0.14336	0.143251	0.142579	0.142029	0.141547	0.141531	0.143213	0.143619	0.148157	0.150636	0.150389	0.150104	0.152306	0.156865	0.156885	0.156089	0.155938	0.157503	0.15767	0.159569	0.162104	0.166291	0.166659	0.16928	0.177126	0.186757	0.190993	0.197757	0.198974	0.20118	0.202472
324	0.157624	0.152298	0.151093	0.150346	0.149796	0.149279	0.147749	0.13942	0.135542	0.134507	0.133831	0.133877	0.135746	0.136262	0.140741	0.140733	0.140758	0.142773	0.142926	0.144545	0.142119	0.141125	0.141084	0.143404	0.147914	0.148325	0.150144	0.149903	0.149329	0.149382	0.154008	0.158279	0.158425	0.157819	0.157219	0.156792	0.156224	0.156693	0.163079	0.165489	0.166296	0.172864	0.178678	0.185985	0.18997	0.19702	0.200667	0.205794	0.208984
325	0.160409	0.154398	0.152798	0.149847	0.148782	0.148234	0.14671	0.138682	0.136973	0.136162	0.133706	0.135917	0.140772	0.141235	0.142504	0.140338	0.141833	0.14207	0.1426	0.148675	0.144006	0.140952	0.142943	0.147731	0.150021	0.150264	0.151762	0.149357	0.148298	0.147985	0.150176	0.154939	0.157212	0.156884	0.15625	0.155648	0.155187	0.15557	0.163732	0.164859	0.167454	0.174662	0.182387	0.186329	0.193352	0.197415	0.204607	0.20846	0.215768
326	0.162295	0.159593	0.158029	0.151925	0.148285	0.147226	0.146337	0.143256	0.142411	0.141241	0.136396	0.140575	0.143024	0.142343	0.139126	0.134124	0.138206	0.14081	0.141913	0.1505	0.148368	0.143415	0.147251	0.149555	0.149982	0.152205	0.155917	0.151035	0.147743	0.146912	0.146826	0.149251	0.155446	0.155693	0.155083	0.154917	0.156054	0.154668	0.16277	0.164339	0.170814	0.174838	0.183724	0.18794	0.194987	0.199089	0.206042	0.20826	0.21745
327	0.159315	0.160998	0.160398	0.156732	0.150344	0.146731	0.145651	0.14489	0.144355	0.143544	0.141051	0.142548	0.14206	0.138653	0.132662	0.129611	0.132088	0.139195	0.14115	0.149983	0.150178	0.147703	0.149039	0.149288	0.151682	0.156333	0.158332	0.155096	0.149626	0.148417	0.147888	0.148568	0.154501	0.154743	0.154383	0.156397	0.15964	0.154276	0.16168	0.163666	0.172048	0.176134	0.183778	0.191544	0.195396	0.202583	0.205875	0.207514	0.216712
328	0.155015	0.159796	0.159909	0.158786	0.155111	0.14877	0.145214	0.144359	0.143639	0.143084	0.142397	0.141788	0.138413	0.132393	0.1288	0.12789	0.129107	0.138204	0.142112	0.149218	0.149613	0.148867	0.148506	0.149077	0.155508	0.158196	0.159703	0.156915	0.153905	0.15302	0.152862	0.154582	0.156463	0.15614	0.156118	0.160246	0.161448	0.155675	0.161318	0.164642	0.172049	0.179627	0.183644	0.192635	0.194673	0.201572	0.205172	0.208682	0.216033
329	0.157466	0.159146	0.15887	0.158263	0.157142	0.153494	0.147485	0.14574	0.142898	0.142094	0.141602	0.140449	0.134738	0.131044	0.127881	0.127432	0.130172	0.137836	0.143653	0.148277	0.148354	0.147984	0.147755	0.15037	0.15679	0.157831	0.160898	0.156534	0.155111	0.154736	0.156902	0.160998	0.161192	0.160623	0.160304	0.161814	0.1619	0.16166	0.163985	0.168548	0.172087	0.180719	0.183123	0.191864	0.193086	0.19609	0.204215	0.212443	0.215971
330	0.161632	0.158695	0.157796	0.157223	0.156616	0.155501	0.152221	0.148141	0.142241	0.141102	0.140831	0.140039	0.137054	0.135382	0.130061	0.129625	0.134281	0.137149	0.139812	0.144499	0.145101	0.146666	0.147276	0.153661	0.156423	0.156379	0.157414	0.155074	0.154156	0.154406	0.160672	0.162978	0.162667	0.162081	0.161547	0.161637	0.164041	0.170311	0.171164	0.172779	0.173735	0.180665	0.184278	0.191162	0.191822	0.193171	0.203461	0.213698	0.216119
331	0.166823	0.158371	0.156721	0.156148	0.155577	0.154969	0.153178	0.144895	0.140903	0.140598	0.142393	0.141833	0.138683	0.13754	0.134857	0.134392	0.136138	0.136197	0.13624	0.138231	0.140922	0.145261	0.146211	0.152569	0.155266	0.154969	0.154475	0.153657	0.153009	0.153704	0.161627	0.162372	0.161808	0.161216	0.160933	0.163203	0.168599	0.177496	0.178253	0.178025	0.178408	0.183051	0.188231	0.191033	0.191347	0.19466	0.205011	0.213727	0.217647
332	0.168528	0.157854	0.155682	0.155077	0.154502	0.153929	0.15236	0.144118	0.140424	0.142527	0.147215	0.146171	0.138545	0.13711	0.136627	0.136179	0.135912	0.135439	0.134796	0.135421	0.142065	0.14456	0.144782	0.147377	0.153548	0.153771	0.153116	0.152481	0.152305	0.154644	0.160996	0.161305	0.160712	0.160142	0.160627	0.166886	0.170499	0.179346	0.180115	0.179986	0.182531	0.187558	0.190294	0.192791	0.193754	0.201544	0.210053	0.216206	0.221726
333	0.168033	0.15924	0.155189	0.154259	0.153458	0.152856	0.151943	0.148179	0.14298	0.147012	0.148869	0.145417	0.13757	0.136637	0.138345	0.138143	0.13765	0.136871	0.134291	0.134708	0.142933	0.144221	0.145766	0.146523	0.152383	0.152599	0.151942	0.151588	0.153806	0.158271	0.16051	0.160236	0.159833	0.159538	0.161895	0.168184	0.169965	0.178627	0.179394	0.179877	0.186705	0.189399	0.19043	0.197016	0.199051	0.20827	0.212814	0.220351	0.223533
334	0.167665	0.163729	0.157523	0.155869	0.152702	0.151783	0.151182	0.15008	0.147511	0.148613	0.145474	0.139494	0.13643	0.138463	0.142982	0.143083	0.142538	0.141377	0.136279	0.136077	0.142628	0.145813	0.14996	0.150226	0.151793	0.151459	0.150997	0.151253	0.157479	0.159831	0.159697	0.159419	0.161082	0.161403	0.165643	0.167956	0.16897	0.17766	0.178421	0.179156	0.187706	0.18891	0.189526	0.19655	0.200322	0.207847	0.212131	0.219652	0.222826
335	0.166906	0.16575	0.162666	0.160655	0.152331	0.15071	0.150138	0.149536	0.148775	0.147405	0.139289	0.135888	0.137931	0.142762	0.145026	0.144757	0.144191	0.143342	0.140691	0.140171	0.142784	0.149439	0.151731	0.15137	0.150928	0.150774	0.152226	0.152747	0.15875	0.15922	0.158635	0.15894	0.165136	0.165758	0.167291	0.167242	0.168147	0.176715	0.177447	0.177937	0.185008	0.187756	0.18845	0.193285	0.198668	0.202535	0.210279	0.21637	0.222019
336	0.165851	0.165214	0.164308	0.162281	0.151799	0.149671	0.14907	0.148501	0.147893	0.14586	0.135971	0.135001	0.141922	0.144549	0.144489	0.143951	0.143383	0.142789	0.142026	0.14149	0.142459	0.150394	0.15107	0.150428	0.150076	0.15233	0.156551	0.156837	0.158488	0.158172	0.157577	0.158336	0.166486	0.167147	0.166984	0.166766	0.169293	0.176065	0.176707	0.176842	0.181558	0.186967	0.190068	0.195275	0.198293	0.201666	0.209919	0.218506	0.224097
337	0.16477	0.164165	0.163481	0.161765	0.153117	0.149163	0.148275	0.147674	0.146586	0.142758	0.134491	0.134449	0.143102	0.143984	0.143453	0.142887	0.14232	0.141779	0.141407	0.141138	0.143464	0.149714	0.149941	0.149297	0.149739	0.156121	0.158678	0.158384	0.157958	0.157354	0.15701	0.159457	0.166224	0.166891	0.168465	0.16882	0.173289	0.176236	0.178237	0.178691	0.183784	0.189225	0.194497	0.197282	0.200507	0.206177	0.212351	0.222461	0.228472
338	0.163935	0.163328	0.162643	0.161614	0.157663	0.151423	0.150109	0.149202	0.145679	0.139125	0.133612	0.135652	0.142541	0.142947	0.142384	0.141817	0.141252	0.14099	0.142646	0.142947	0.14702	0.149159	0.148781	0.148422	0.151004	0.157733	0.16051	0.160249	0.159829	0.159234	0.159233	0.163838	0.168321	0.168976	0.173085	0.173451	0.175401	0.1784	0.182984	0.183417	0.18611	0.193677	0.196493	0.197738	0.205107	0.210946	0.217398	0.227079	0.230502
339	0.165663	0.165034	0.164168	0.16343	0.161935	0.156872	0.155597	0.154075	0.147896	0.141527	0.136027	0.139885	0.142152	0.141884	0.141318	0.140748	0.140211	0.140716	0.146616	0.147114	0.148488	0.148276	0.147622	0.147892	0.154569	0.158124	0.16472	0.165328	0.166881	0.166772	0.166484	0.168665	0.173256	0.173636	0.175212	0.175	0.175809	0.182591	0.185187	0.185	0.185985	0.195068	0.196617	0.199457	0.207614	0.215641	0.219792	0.22855	0.230817
340	0.172759	0.1719	0.169225	0.168095	0.166763	0.161395	0.159799	0.156694	0.1526	0.146271	0.143088	0.144124	0.141902	0.141071	0.140475	0.139711	0.139421	0.14194	0.148075	0.148297	0.147807	0.14715	0.146466	0.14703	0.155622	0.157653	0.166133	0.167377	0.17173	0.173932	0.173695	0.173815	0.175442	0.175185	0.174817	0.174606	0.177411	0.184205	0.184828	0.184358	0.185338	0.194727	0.198665	0.204088	0.210066	0.217549	0.221437	0.228575	0.23224
341	0.179918	0.178561	0.173267	0.169978	0.168733	0.165807	0.164213	0.158651	0.154701	0.151451	0.150304	0.149194	0.143905	0.142669	0.141796	0.139147	0.13917	0.145355	0.147994	0.147637	0.146952	0.146262	0.145575	0.146147	0.154791	0.156669	0.165414	0.166348	0.168505	0.172912	0.173252	0.174917	0.175048	0.174516	0.173963	0.17455	0.181381	0.184215	0.184215	0.184001	0.186699	0.19482	0.203033	0.20697	0.214318	0.218293	0.22523	0.230865	0.236064
342	0.181465	0.178549	0.175	0.16941	0.167789	0.164772	0.163495	0.160068	0.154209	0.152647	0.151924	0.150949	0.148124	0.1472	0.146126	0.14101	0.140696	0.147043	0.149656	0.149294	0.148606	0.147918	0.147236	0.147522	0.154067	0.155841	0.164502	0.165149	0.165013	0.166575	0.166891	0.171403	0.173891	0.173619	0.173355	0.176167	0.183015	0.183949	0.185887	0.186323	0.191049	0.19513	0.204782	0.209091	0.216192	0.219764	0.227161	0.234902	0.237748
343	0.178277	0.172935	0.170862	0.16592	0.163823	0.158416	0.157062	0.155582	0.15053	0.149266	0.148597	0.147876	0.146832	0.146565	0.147535	0.14524	0.14495	0.149577	0.154324	0.154293	0.153613	0.152964	0.152498	0.152172	0.154208	0.157047	0.163858	0.16418	0.163567	0.163128	0.16281	0.165356	0.172344	0.172746	0.173316	0.180215	0.183026	0.183774	0.190609	0.191378	0.193623	0.196906	0.205079	0.212845	0.216477	0.221273	0.22703	0.23604	0.237245
344	0.174529	0.169672	0.167533	0.16157	0.157707	0.154563	0.15357	0.152185	0.146439	0.144899	0.144235	0.143319	0.14087	0.142382	0.144724	0.146214	0.146788	0.153902	0.156428	0.156045	0.155392	0.155227	0.156805	0.156463	0.156657	0.161175	0.163572	0.16324	0.162582	0.161928	0.161306	0.16216	0.171148	0.172122	0.174767	0.181869	0.182478	0.183218	0.192363	0.193655	0.196287	0.20138	0.204951	0.212208	0.21534	0.218062	0.225832	0.23529	0.236299
345	0.176968	0.171157	0.167276	0.163238	0.157361	0.1558	0.155069	0.154066	0.150819	0.14737	0.14636	0.145068	0.140434	0.143397	0.141532	0.145004	0.1464	0.155161	0.155953	0.155296	0.154913	0.157138	0.161659	0.161866	0.161526	0.163096	0.16294	0.1623	0.161635	0.160995	0.16055	0.161226	0.170251	0.171614	0.176801	0.181629	0.181682	0.182604	0.192131	0.196048	0.20114	0.203747	0.204344	0.209027	0.213955	0.215588	0.224707	0.234349	0.235328
346	0.179123	0.175672	0.169331	0.165197	0.161954	0.16095	0.160248	0.159486	0.157372	0.149401	0.14772	0.14673	0.144212	0.14507	0.143078	0.14451	0.147602	0.154666	0.154978	0.154287	0.154257	0.158788	0.161335	0.163463	0.163154	0.162687	0.16204	0.161394	0.160937	0.160598	0.162225	0.162869	0.169669	0.170666	0.175514	0.180736	0.18114	0.184051	0.192278	0.20036	0.20358	0.205741	0.206358	0.211123	0.213884	0.216544	0.224228	0.233462	0.234579
347	0.179002	0.177563	0.171659	0.165191	0.163579	0.16284	0.162135	0.161085	0.156854	0.148551	0.146858	0.146117	0.145232	0.144669	0.143821	0.144275	0.1513	0.154305	0.153972	0.153275	0.152877	0.15446	0.155268	0.161935	0.162456	0.161802	0.161146	0.160993	0.162653	0.162991	0.167552	0.167916	0.169742	0.170428	0.177645	0.180298	0.180941	0.188002	0.191897	0.199554	0.203364	0.20821	0.210952	0.213197	0.215828	0.2205	0.225928	0.233263	0.236001
348	0.178649	0.177084	0.170525	0.164533	0.163167	0.162227	0.161478	0.159764	0.151279	0.146833	0.145742	0.145026	0.144312	0.143601	0.142886	0.143204	0.150434	0.153322	0.152994	0.152516	0.151867	0.151376	0.151693	0.158639	0.161267	0.160919	0.160763	0.163117	0.167833	0.168676	0.172652	0.172614	0.172146	0.172481	0.17921	0.179748	0.180094	0.186872	0.188306	0.193618	0.201608	0.205325	0.21208	0.213637	0.219569	0.22297	0.230142	0.235604	0.240889
349	0.180734	0.177415	0.17334	0.166775	0.164986	0.161866	0.160594	0.158832	0.15032	0.145962	0.144658	0.143935	0.143451	0.142765	0.142048	0.141997	0.146891	0.151974	0.152305	0.154191	0.153826	0.153114	0.152742	0.155248	0.160021	0.160552	0.162932	0.167996	0.170845	0.173566	0.178512	0.178525	0.177821	0.177456	0.179326	0.179201	0.178876	0.181042	0.183806	0.190365	0.200785	0.204845	0.211969	0.215075	0.221398	0.22508	0.234145	0.240381	0.245551
350	0.186332	0.180476	0.178156	0.172422	0.170321	0.164093	0.160227	0.158595	0.154561	0.147965	0.1441	0.143172	0.145054	0.144692	0.143973	0.143983	0.148993	0.151353	0.152004	0.159078	0.159407	0.158685	0.157995	0.157845	0.160043	0.162786	0.1681	0.1708	0.1737	0.178807	0.181125	0.180716	0.17999	0.179294	0.179152	0.181095	0.180985	0.18122	0.186352	0.19263	0.203351	0.20943	0.214273	0.21897	0.223843	0.229594	0.238941	0.244737	0.250117
351	0.188802	0.185771	0.18364	0.175003	0.172879	0.169062	0.162425	0.158517	0.156682	0.152797	0.146138	0.143112	0.149713	0.150247	0.149554	0.149149	0.150832	0.150656	0.151342	0.16083	0.16148	0.160783	0.160281	0.159938	0.162521	0.168037	0.173025	0.173894	0.178724	0.181082	0.180886	0.180175	0.179434	0.17873	0.179244	0.186459	0.189372	0.189513	0.192193	0.200657	0.210688	0.214083	0.218313	0.221109	0.227948	0.233424	0.241123	0.248903	0.2518
352	0.185339	0.184453	0.182649	0.174234	0.172433	0.171146	0.167267	0.160643	0.156783	0.15496	0.150739	0.143134	0.149348	0.152011	0.151613	0.150923	0.150429	0.149744	0.150426	0.160106	0.160791	0.160412	0.162245	0.16257	0.167403	0.171053	0.178503	0.179148	0.180825	0.180631	0.179922	0.179178	0.178465	0.17827	0.180939	0.189136	0.197463	0.199985	0.20094	0.208558	0.217146	0.218296	0.219689	0.220846	0.22938	0.236878	0.240996	0.24964	0.251076
353	0.177639	0.176993	0.175887	0.172311	0.171207	0.170449	0.169173	0.165325	0.158823	0.155034	0.152537	0.144584	0.146182	0.150998	0.151203	0.150525	0.149819	0.149084	0.149517	0.15885	0.159713	0.160032	0.166751	0.167577	0.169653	0.173101	0.180345	0.180669	0.180167	0.179468	0.178738	0.178004	0.177617	0.180137	0.185275	0.189391	0.199506	0.205137	0.207734	0.210572	0.216536	0.218823	0.21897	0.221265	0.228452	0.23557	0.239428	0.24649	0.249519
354	0.17605	0.175418	0.174377	0.171169	0.170101	0.169185	0.168416	0.167164	0.163392	0.15699	0.152774	0.149191	0.148731	0.15094	0.152859	0.152472	0.151777	0.150779	0.148857	0.155765	0.158353	0.158958	0.165949	0.168736	0.169643	0.177058	0.179999	0.179635	0.178924	0.178234	0.177734	0.177045	0.177328	0.184341	0.187348	0.19073	0.198323	0.201731	0.208352	0.209097	0.21142	0.21703	0.217836	0.222095	0.22681	0.230208	0.236936	0.240859	0.247612
355	0.180849	0.179996	0.178605	0.172952	0.171294	0.168357	0.167163	0.166415	0.165186	0.161163	0.152761	0.150855	0.150481	0.152945	0.157745	0.157762	0.157081	0.155734	0.15047	0.152321	0.156909	0.157266	0.160277	0.16709	0.168701	0.177898	0.178979	0.178371	0.177886	0.177521	0.179121	0.178724	0.179013	0.185751	0.187463	0.194498	0.197542	0.198589	0.206826	0.207776	0.209952	0.215579	0.216256	0.218564	0.225288	0.228868	0.235749	0.239552	0.246763
356	0.184874	0.181616	0.180273	0.177328	0.175692	0.16987	0.166368	0.165378	0.164469	0.162295	0.152305	0.150382	0.150375	0.155163	0.15959	0.159526	0.158862	0.157919	0.155235	0.154823	0.156445	0.156411	0.159124	0.166073	0.167428	0.174739	0.177442	0.177597	0.179233	0.179556	0.184106	0.184108	0.183743	0.185879	0.188764	0.195985	0.198757	0.199315	0.205813	0.208627	0.21262	0.215073	0.21681	0.218033	0.226482	0.232209	0.237589	0.243247	0.24902
357	0.189515	0.181181	0.179221	0.178314	0.177329	0.173807	0.168098	0.166515	0.16373	0.161789	0.153749	0.152103	0.151753	0.153996	0.158613	0.158636	0.157991	0.15763	0.159087	0.158756	0.158326	0.158377	0.163321	0.168072	0.168403	0.171023	0.176282	0.179304	0.184156	0.184789	0.188658	0.188566	0.187889	0.188075	0.192681	0.196056	0.202521	0.20322	0.205653	0.211465	0.213993	0.216418	0.220883	0.223882	0.230535	0.23403	0.241523	0.247255	0.253725
358	0.190621	0.182004	0.177905	0.176935	0.176268	0.175123	0.172279	0.170719	0.16543	0.163561	0.15845	0.157183	0.156384	0.156234	0.157809	0.157476	0.156874	0.157345	0.163448	0.163726	0.163099	0.1631	0.167861	0.173114	0.173233	0.173648	0.178303	0.183846	0.188414	0.189246	0.193744	0.193729	0.193016	0.19261	0.194192	0.195199	0.203627	0.206153	0.206783	0.212571	0.215679	0.220221	0.224826	0.229574	0.232056	0.233596	0.24292	0.251223	0.255454
359	0.186838	0.182903	0.176646	0.175312	0.17469	0.174039	0.173209	0.172274	0.169523	0.167972	0.162563	0.160832	0.158153	0.157294	0.156914	0.156519	0.156212	0.158537	0.164885	0.165389	0.164803	0.165203	0.172417	0.175111	0.17512	0.177647	0.182808	0.185812	0.190888	0.193458	0.195534	0.195157	0.194443	0.193758	0.193264	0.193798	0.202841	0.209224	0.210138	0.214541	0.221002	0.224113	0.228749	0.231009	0.231451	0.234362	0.242538	0.252099	0.25485
360	0.178773	0.177662	0.174611	0.173682	0.173079	0.172477	0.171871	0.171241	0.170434	0.169522	0.166536	0.162872	0.157528	0.156328	0.156002	0.157422	0.157911	0.162314	0.164936	0.16694	0.16664	0.167018	0.173738	0.174348	0.174934	0.181799	0.18441	0.184576	0.186887	0.191922	0.194334	0.193956	0.19325	0.192542	0.191843	0.192344	0.201313	0.207933	0.210866	0.217894	0.224954	0.228035	0.229992	0.230113	0.230728	0.237774	0.243928	0.251566	0.255696
361	0.174312	0.173522	0.172674	0.172057	0.171468	0.170883	0.170299	0.169714	0.169126	0.168512	0.166874	0.159689	0.156217	0.15536	0.155367	0.159397	0.161963	0.166225	0.16716	0.17179	0.171671	0.171371	0.173268	0.17333	0.176119	0.182991	0.183521	0.18296	0.183326	0.187792	0.192527	0.192482	0.191784	0.191084	0.190417	0.191073	0.199288	0.202356	0.207364	0.216135	0.22173	0.228385	0.2291	0.228817	0.229873	0.239333	0.247499	0.251719	0.259099
362	0.17511	0.172189	0.171289	0.170689	0.169893	0.169295	0.168728	0.16816	0.167589	0.167019	0.165602	0.158764	0.157163	0.15657	0.156272	0.158274	0.163269	0.170993	0.172063	0.175711	0.173468	0.172589	0.172238	0.172837	0.17967	0.182448	0.182172	0.18203	0.184267	0.189198	0.191396	0.191005	0.190317	0.189651	0.189416	0.191635	0.197975	0.198914	0.203332	0.212116	0.218536	0.227234	0.228033	0.227995	0.231111	0.240909	0.249111	0.253374	0.260751
363	0.179735	0.173963	0.172688	0.171803	0.168864	0.16799	0.167439	0.166857	0.166082	0.165496	0.164657	0.161999	0.161382	0.160831	0.160084	0.159962	0.162707	0.172199	0.173635	0.177525	0.172706	0.17145	0.171191	0.173974	0.180787	0.181362	0.181258	0.183461	0.188163	0.190356	0.190186	0.189556	0.189059	0.188666	0.190525	0.194991	0.199155	0.200105	0.206621	0.213832	0.219541	0.228457	0.229498	0.230087	0.237297	0.245561	0.251697	0.259486	0.26338
364	0.181503	0.178584	0.177688	0.176417	0.170655	0.169405	0.168858	0.167997	0.165083	0.164008	0.163415	0.163034	0.165005	0.164464	0.161411	0.16057	0.161541	0.170792	0.172057	0.173467	0.170945	0.170066	0.170465	0.17743	0.180251	0.180464	0.182667	0.187379	0.189724	0.189419	0.188937	0.188553	0.189826	0.189991	0.193882	0.196763	0.202842	0.206033	0.212208	0.215595	0.223355	0.232999	0.236144	0.237103	0.244237	0.250014	0.256509	0.266042	0.267768
365	0.180409	0.17967	0.179075	0.178191	0.17525	0.174375	0.173821	0.172576	0.1666	0.163023	0.161966	0.162438	0.169474	0.168934	0.160894	0.159359	0.159853	0.167076	0.169811	0.169772	0.169236	0.168675	0.16938	0.178213	0.179409	0.181825	0.186551	0.189158	0.190526	0.18844	0.189476	0.189825	0.19346	0.193797	0.195382	0.197874	0.204524	0.211293	0.213813	0.215138	0.22433	0.234875	0.242525	0.243851	0.248877	0.254459	0.258285	0.26552	0.266326
366	0.179018	0.178292	0.177711	0.177126	0.176349	0.17577	0.175221	0.174354	0.170778	0.164501	0.160774	0.161262	0.170591	0.170089	0.159986	0.157976	0.157784	0.160462	0.165398	0.165859	0.16753	0.167284	0.168023	0.176986	0.178632	0.185365	0.188126	0.190252	0.191815	0.187807	0.191072	0.193182	0.195147	0.19667	0.197194	0.201251	0.206075	0.21236	0.213365	0.21585	0.22349	0.234096	0.243663	0.24579	0.253008	0.256301	0.259366	0.261705	0.260131
367	0.180092	0.177207	0.176314	0.175549	0.174975	0.174439	0.173904	0.173338	0.172232	0.168125	0.159922	0.159799	0.169329	0.169147	0.16086	0.157105	0.156347	0.156689	0.160697	0.161453	0.165772	0.165893	0.166638	0.175549	0.177477	0.186051	0.187424	0.191003	0.190316	0.188105	0.189714	0.193812	0.196489	0.200496	0.202826	0.205041	0.209694	0.212232	0.214645	0.219159	0.222737	0.232384	0.240562	0.244767	0.253753	0.25618	0.263226	0.263911	0.260125
368	0.184946	0.178988	0.177384	0.174451	0.173382	0.17283	0.172305	0.171783	0.170883	0.166623	0.158415	0.158309	0.167821	0.168319	0.164647	0.158891	0.157747	0.157956	0.162565	0.163252	0.164954	0.164531	0.165257	0.174109	0.17606	0.184745	0.185628	0.187263	0.189591	0.191189	0.191223	0.193329	0.199315	0.202231	0.20817	0.209414	0.213133	0.214	0.218228	0.220432	0.221437	0.228652	0.234735	0.242727	0.250839	0.255038	0.264727	0.268021	0.267092
369	0.18944	0.184108	0.181968	0.175898	0.172324	0.171465	0.170735	0.170195	0.168691	0.160482	0.156317	0.157031	0.166337	0.167123	0.166094	0.163311	0.162514	0.162324	0.164346	0.166329	0.166027	0.163436	0.164075	0.172722	0.17481	0.183262	0.183874	0.183691	0.185822	0.191492	0.191669	0.192273	0.19971	0.201217	0.2072	0.210599	0.216993	0.217906	0.219535	0.219609	0.220041	0.225177	0.233423	0.241419	0.247389	0.253756	0.264444	0.272743	0.273823
370	0.194595	0.188258	0.18402	0.180043	0.174047	0.172525	0.169697	0.168855	0.167146	0.158967	0.155332	0.157831	0.165129	0.165649	0.165126	0.164418	0.163899	0.163439	0.1638	0.16805	0.167572	0.162878	0.164824	0.17185	0.17544	0.182028	0.182358	0.182199	0.184481	0.190162	0.190341	0.190954	0.198434	0.199222	0.20168	0.208855	0.215943	0.218629	0.218721	0.218833	0.221662	0.229666	0.239596	0.24384	0.251444	0.255347	0.263857	0.274099	0.275585
371	0.196357	0.192387	0.183853	0.181503	0.178536	0.176997	0.171404	0.169879	0.166536	0.162524	0.15741	0.161588	0.164283	0.164146	0.163669	0.163187	0.16271	0.162234	0.162053	0.163762	0.163767	0.163895	0.168339	0.171841	0.178548	0.181132	0.181103	0.183106	0.187162	0.189169	0.189227	0.19135	0.197224	0.19752	0.198484	0.206894	0.210662	0.217208	0.217963	0.220546	0.228196	0.236712	0.246623	0.249099	0.258148	0.259801	0.263555	0.273502	0.277153
372	0.195468	0.193459	0.184926	0.180925	0.179611	0.178697	0.175835	0.174014	0.16617	0.163967	0.161472	0.163006	0.163073	0.162641	0.162179	0.161716	0.161258	0.160795	0.160361	0.160419	0.162882	0.167417	0.170108	0.173069	0.179611	0.180124	0.180349	0.185986	0.188086	0.188313	0.19019	0.1943	0.19654	0.196554	0.199405	0.208097	0.210388	0.218787	0.220138	0.225297	0.234824	0.23926	0.248408	0.250693	0.259932	0.261415	0.264901	0.273508	0.281532
373	0.196282	0.193185	0.188787	0.18237	0.178782	0.177871	0.176895	0.175319	0.167232	0.163486	0.162507	0.162033	0.16159	0.161142	0.160693	0.160272	0.160029	0.159606	0.159159	0.159623	0.166167	0.169174	0.17186	0.176869	0.181076	0.181026	0.181242	0.186811	0.187461	0.189524	0.193628	0.195794	0.197672	0.198294	0.205616	0.215122	0.219568	0.228569	0.229418	0.230276	0.239205	0.241311	0.248072	0.250058	0.259328	0.261412	0.269098	0.275576	0.283709
374	0.200251	0.194644	0.190678	0.186685	0.180489	0.178915	0.176046	0.174655	0.170945	0.165182	0.163746	0.161077	0.160339	0.159902	0.159466	0.15932	0.161021	0.16086	0.160435	0.161082	0.167623	0.170912	0.175907	0.180513	0.184783	0.184753	0.184833	0.188232	0.189166	0.19505	0.197236	0.197694	0.201581	0.202789	0.211803	0.220665	0.231369	0.241378	0.241743	0.23845	0.246708	0.248199	0.250318	0.251674	0.260978	0.263362	0.273346	0.280441	0.286626
375	0.201683	0.198274	0.192387	0.190276	0.185169	0.183308	0.177417	0.173903	0.172554	0.169731	0.168068	0.162714	0.161611	0.161167	0.160726	0.160916	0.165168	0.165521	0.165344	0.167248	0.169925	0.174773	0.179549	0.184111	0.185961	0.185827	0.187737	0.192229	0.195115	0.201152	0.201655	0.201601	0.203105	0.203779	0.21083	0.217495	0.232429	0.242959	0.244084	0.244823	0.252078	0.255204	0.255497	0.256556	0.265731	0.268339	0.278525	0.285411	0.293829
376	0.200557	0.19915	0.193932	0.192025	0.186509	0.184945	0.181394	0.175555	0.174324	0.173285	0.170224	0.16721	0.166431	0.165954	0.165478	0.165292	0.167237	0.169131	0.169543	0.173776	0.174342	0.176712	0.182918	0.18506	0.184852	0.184797	0.188947	0.19359	0.198266	0.20049	0.200539	0.202286	0.202237	0.202337	0.207041	0.213482	0.22598	0.234564	0.237956	0.243211	0.249013	0.256467	0.257215	0.258154	0.265452	0.269764	0.28064	0.290663	0.301465
377	0.198936	0.197382	0.1896	0.187714	0.184767	0.183834	0.182726	0.179848	0.17898	0.177764	0.172341	0.170959	0.170421	0.169914	0.169406	0.168928	0.169247	0.173372	0.174174	0.177654	0.177637	0.17806	0.183568	0.18395	0.183522	0.18316	0.185332	0.19172	0.194041	0.193945	0.194478	0.200563	0.200908	0.201324	0.208216	0.212069	0.222037	0.228219	0.233762	0.239216	0.245692	0.255411	0.256911	0.259209	0.262349	0.268826	0.280374	0.292423	0.30407
378	0.197288	0.195766	0.188176	0.186316	0.183329	0.182227	0.181593	0.180802	0.180199	0.179329	0.176545	0.175691	0.175142	0.174594	0.174047	0.1735	0.173242	0.175085	0.177531	0.181653	0.181626	0.181307	0.182952	0.182917	0.184466	0.184147	0.184554	0.1903	0.190738	0.190447	0.192854	0.199215	0.199556	0.20023	0.208828	0.211028	0.220925	0.229155	0.23303	0.240425	0.244715	0.25463	0.258711	0.263618	0.26486	0.27064	0.282181	0.294117	0.30357
379	0.195873	0.194945	0.191721	0.190102	0.184464	0.181082	0.18022	0.179621	0.178849	0.178229	0.177453	0.176862	0.176301	0.175739	0.175178	0.174617	0.17411	0.17478	0.180713	0.182866	0.182486	0.182164	0.183942	0.184703	0.190543	0.190827	0.190719	0.192323	0.19202	0.192043	0.19637	0.198715	0.198463	0.199145	0.207805	0.209995	0.219716	0.227766	0.231824	0.239088	0.243589	0.254226	0.262792	0.265734	0.266975	0.275425	0.287319	0.298364	0.302501
380	0.196696	0.195832	0.193026	0.191795	0.188327	0.182523	0.181274	0.180376	0.177489	0.176618	0.176057	0.1755	0.174944	0.174388	0.173832	0.173277	0.173014	0.175442	0.181359	0.181746	0.181129	0.181382	0.187681	0.19115	0.197409	0.198	0.199599	0.199711	0.199195	0.198905	0.200473	0.200403	0.199898	0.200505	0.207361	0.21095	0.218225	0.222248	0.229504	0.233612	0.242112	0.253498	0.264034	0.265782	0.268981	0.277493	0.28889	0.297826	0.301156
381	0.200736	0.199574	0.194489	0.193192	0.191584	0.186744	0.18553	0.183795	0.176443	0.174975	0.174423	0.173875	0.173327	0.172778	0.17223	0.171684	0.172007	0.178146	0.180526	0.18018	0.179541	0.180084	0.189067	0.196667	0.199297	0.199868	0.204258	0.206515	0.206469	0.205975	0.205659	0.205352	0.205129	0.207098	0.209907	0.215028	0.217923	0.221164	0.228589	0.232848	0.243258	0.252777	0.263536	0.268009	0.275765	0.279965	0.288298	0.294419	0.299728
382	0.204318	0.203199	0.19839	0.196893	0.193407	0.187899	0.186351	0.182671	0.175028	0.173362	0.17279	0.172245	0.171704	0.171163	0.170622	0.17011	0.170866	0.178528	0.179195	0.178584	0.177979	0.178736	0.187847	0.195211	0.19606	0.198172	0.200675	0.205426	0.207907	0.207713	0.207678	0.209367	0.209771	0.214056	0.215021	0.219221	0.220431	0.225504	0.231223	0.237596	0.247726	0.252396	0.263195	0.272897	0.283291	0.285181	0.290544	0.296344	0.29905
383	0.20906	0.207379	0.199817	0.197375	0.189953	0.186433	0.184892	0.179286	0.175442	0.172263	0.171381	0.170646	0.170085	0.169548	0.169015	0.168776	0.171261	0.17738	0.177622	0.17702	0.176876	0.179295	0.18607	0.188707	0.189387	0.195952	0.196829	0.199402	0.206312	0.207026	0.209369	0.214149	0.214589	0.216282	0.217265	0.224418	0.227677	0.230764	0.238474	0.242265	0.249558	0.251874	0.262523	0.274499	0.285412	0.287453	0.295029	0.298238	0.29881
384	0.212814	0.208779	0.199143	0.196424	0.188991	0.187249	0.1863	0.183506	0.181491	0.174126	0.172168	0.169523	0.168687	0.167964	0.167414	0.16776	0.173955	0.176368	0.176057	0.175921	0.178069	0.182634	0.184947	0.184876	0.185744	0.194364	0.195262	0.196157	0.204835	0.206171	0.211083	0.215846	0.215968	0.215975	0.218903	0.226832	0.23471	0.236737	0.245978	0.2474	0.249974	0.25321	0.262076	0.273802	0.284767	0.287266	0.296876	0.300326	0.301218
385	0.217207	0.208929	0.200278	0.198059	0.19278	0.191518	0.190856	0.19002	0.188451	0.180776	0.17628	0.170853	0.169415	0.166846	0.166052	0.166641	0.174371	0.17527	0.17499	0.177146	0.181745	0.183911	0.183998	0.183771	0.186591	0.193891	0.196737	0.197467	0.204169	0.204878	0.207519	0.214652	0.215315	0.215772	0.222759	0.226961	0.236463	0.238617	0.248093	0.249548	0.252517	0.25808	0.264327	0.273428	0.2844	0.289141	0.299555	0.305702	0.308471
386	0.218896	0.210916	0.204817	0.202404	0.1946	0.192976	0.192129	0.191464	0.190519	0.186608	0.178279	0.174629	0.173148	0.168136	0.166992	0.167317	0.173524	0.176179	0.176515	0.180885	0.183053	0.183258	0.185146	0.185858	0.19298	0.196997	0.203934	0.204679	0.20676	0.206567	0.207174	0.214121	0.216812	0.217565	0.224478	0.226477	0.235753	0.238122	0.247955	0.252158	0.260051	0.263915	0.271672	0.276316	0.287225	0.296591	0.307057	0.310871	0.315774
387	0.218818	0.215208	0.208731	0.204211	0.196278	0.194399	0.191484	0.190326	0.189635	0.187559	0.177716	0.175652	0.174726	0.172083	0.171183	0.170693	0.173377	0.18006	0.18067	0.182228	0.182133	0.182737	0.189366	0.191042	0.200504	0.20492	0.211933	0.212883	0.214848	0.214634	0.214613	0.217213	0.221963	0.222715	0.226982	0.228312	0.23565	0.239988	0.250357	0.258069	0.27049	0.27285	0.2801	0.284641	0.295394	0.304649	0.314409	0.315841	0.318599
388	0.218177	0.216812	0.211009	0.204514	0.200578	0.198928	0.193036	0.189222	0.188247	0.18663	0.178746	0.177134	0.176475	0.175655	0.174702	0.172165	0.174626	0.181349	0.181699	0.181314	0.181257	0.183951	0.190924	0.192875	0.203309	0.211753	0.215176	0.217978	0.22295	0.223385	0.225149	0.225405	0.22714	0.227608	0.232832	0.235698	0.23919	0.247406	0.256091	0.263461	0.278606	0.280679	0.283725	0.292282	0.302924	0.307452	0.316338	0.317289	0.318559
389	0.217271	0.216004	0.209867	0.205915	0.202208	0.200894	0.197017	0.188738	0.187111	0.186147	0.183076	0.182081	0.181222	0.180555	0.179263	0.174391	0.178336	0.180793	0.180527	0.180446	0.182869	0.187944	0.190855	0.194517	0.205376	0.213868	0.217737	0.223232	0.22818	0.228923	0.233399	0.233549	0.233403	0.233495	0.238244	0.243749	0.247647	0.255189	0.259223	0.268229	0.279039	0.282458	0.283975	0.29428	0.304859	0.307127	0.315653	0.316805	0.319633
390	0.216568	0.215469	0.212481	0.210314	0.202156	0.200256	0.198376	0.190325	0.188691	0.188021	0.187138	0.185923	0.182889	0.181935	0.180998	0.178422	0.179762	0.179685	0.179631	0.182088	0.187197	0.189607	0.190561	0.199023	0.209832	0.214376	0.22216	0.225943	0.233341	0.234112	0.236043	0.23612	0.238101	0.238557	0.243632	0.247312	0.254881	0.257899	0.259422	0.26911	0.273856	0.281496	0.285452	0.294163	0.304274	0.30643	0.314726	0.316412	0.323062
391	0.218063	0.215071	0.213668	0.211953	0.203489	0.199469	0.198164	0.194978	0.19397	0.193109	0.192089	0.188168	0.182012	0.18068	0.180018	0.179202	0.178793	0.178739	0.181202	0.186378	0.188845	0.188979	0.189751	0.200036	0.208858	0.213442	0.223311	0.225284	0.232232	0.233184	0.235159	0.235921	0.243033	0.243764	0.245865	0.249379	0.256664	0.257628	0.260677	0.268479	0.272544	0.281011	0.289557	0.295735	0.303688	0.307315	0.314021	0.315704	0.324095
392	0.22248	0.216408	0.212545	0.211219	0.207271	0.200909	0.199527	0.198675	0.197681	0.194523	0.192518	0.183889	0.179861	0.17892	0.178301	0.17771	0.177628	0.180081	0.185463	0.187969	0.188213	0.189938	0.190707	0.198392	0.202453	0.211026	0.221662	0.22281	0.22531	0.22806	0.232887	0.234316	0.243728	0.244492	0.245136	0.252616	0.255622	0.256396	0.26388	0.267622	0.273417	0.279785	0.290318	0.297026	0.302797	0.31014	0.315015	0.316422	0.325021
393	0.225792	0.221896	0.213618	0.211776	0.210257	0.204782	0.203523	0.202916	0.201297	0.193164	0.190239	0.179936	0.177805	0.177178	0.176585	0.176299	0.178678	0.184274	0.189039	0.189327	0.189661	0.194138	0.194877	0.199158	0.200477	0.20885	0.219152	0.220257	0.223035	0.228142	0.230601	0.231874	0.241247	0.242211	0.242968	0.252226	0.2534	0.25419	0.263538	0.265394	0.270528	0.277299	0.287835	0.294013	0.300584	0.310207	0.317704	0.31952	0.328238
394	0.229321	0.227592	0.219392	0.215409	0.213497	0.205507	0.203728	0.203123	0.201238	0.190988	0.188093	0.180041	0.178458	0.177888	0.177323	0.177427	0.182442	0.187968	0.193202	0.193637	0.195622	0.197866	0.198335	0.202931	0.203733	0.209118	0.216709	0.218318	0.225219	0.227941	0.228237	0.231191	0.239031	0.242044	0.242847	0.250233	0.253045	0.253832	0.261358	0.265483	0.273454	0.277353	0.28581	0.294288	0.300175	0.308315	0.31726	0.319359	0.328158
395	0.228946	0.227911	0.223897	0.215981	0.213323	0.20535	0.201682	0.200814	0.198784	0.188702	0.186337	0.183274	0.182398	0.181862	0.181324	0.181121	0.184024	0.191333	0.194033	0.194481	0.199289	0.201808	0.201926	0.20385	0.204615	0.21164	0.215052	0.217986	0.224835	0.225468	0.225946	0.233374	0.239865	0.247626	0.248454	0.251123	0.255843	0.256343	0.259659	0.268554	0.278907	0.280599	0.286064	0.294513	0.302465	0.308121	0.314995	0.317053	0.325761
396	0.227808	0.225173	0.22301	0.215206	0.211306	0.207427	0.201856	0.200413	0.196788	0.188346	0.184665	0.183445	0.182902	0.182589	0.182105	0.181942	0.184895	0.191687	0.192331	0.192436	0.196881	0.201703	0.202343	0.204188	0.204926	0.21168	0.215267	0.220135	0.222682	0.222497	0.223258	0.233187	0.242998	0.253338	0.254174	0.253884	0.253426	0.253479	0.256941	0.268201	0.279004	0.280884	0.288615	0.295019	0.30448	0.310216	0.313306	0.316611	0.323848
397	0.227073	0.221736	0.218231	0.214457	0.208974	0.207159	0.204447	0.203042	0.197334	0.191131	0.184957	0.181755	0.181269	0.182848	0.182676	0.183291	0.189832	0.192625	0.192469	0.19264	0.197299	0.2001	0.202649	0.207248	0.207736	0.210524	0.217325	0.219954	0.220148	0.219548	0.220487	0.230595	0.242144	0.250694	0.25128	0.250352	0.245296	0.247217	0.253808	0.265648	0.276319	0.278679	0.288768	0.297634	0.307047	0.310478	0.313745	0.320969	0.324736
398	0.221091	0.217769	0.212433	0.210677	0.207773	0.204959	0.203828	0.203003	0.199601	0.193556	0.187726	0.182208	0.181752	0.185829	0.186447	0.188926	0.195385	0.196036	0.195612	0.195468	0.197621	0.200335	0.205427	0.209726	0.209858	0.210535	0.216941	0.217892	0.219266	0.2173	0.21962	0.227968	0.238508	0.241971	0.242401	0.244033	0.242461	0.247513	0.254018	0.265246	0.274123	0.27826	0.288878	0.299285	0.307029	0.310757	0.316611	0.326016	0.327772
399	0.220069	0.217214	0.213978	0.211221	0.209543	0.204374	0.201197	0.200158	0.197096	0.19366	0.188075	0.184963	0.18456	0.186645	0.18908	0.193621	0.196054	0.195939	0.195514	0.195409	0.197953	0.202974	0.207813	0.212527	0.212724	0.212908	0.216968	0.217794	0.221505	0.21781	0.221934	0.227708	0.235527	0.236675	0.239344	0.244895	0.247845	0.251145	0.259882	0.268719	0.27491	0.281299	0.291807	0.301566	0.305789	0.312734	0.316997	0.326188	0.32774
400	0.226704	0.221766	0.218064	0.212648	0.209453	0.205917	0.198863	0.196736	0.189926	0.188194	0.185722	0.184851	0.184712	0.187005	0.191451	0.193673	0.193751	0.193384	0.193013	0.193635	0.200025	0.205178	0.210093	0.212319	0.212197	0.212724	0.219135	0.220279	0.224117	0.222573	0.224894	0.230528	0.235651	0.236821	0.242206	0.248215	0.256103	0.258462	0.268014	0.272569	0.279969	0.284027	0.293693	0.301485	0.305547	0.312751	0.316867	0.324516	0.327717
401	0.228003	0.225144	0.219774	0.21426	0.209141	0.206906	0.198332	0.19577	0.187395	0.185913	0.185323	0.184751	0.184924	0.189003	0.191188	0.19128	0.190965	0.190772	0.190684	0.193036	0.200079	0.207071	0.209542	0.209634	0.20932	0.210261	0.218271	0.220233	0.227129	0.227916	0.23059	0.233578	0.23938	0.242415	0.245462	0.25228	0.262732	0.267104	0.274737	0.278522	0.285324	0.287358	0.295942	0.300028	0.307459	0.313456	0.319418	0.325206	0.330795
402	0.224836	0.223875	0.220721	0.213595	0.210492	0.208805	0.20046	0.198037	0.191504	0.190328	0.189737	0.187582	0.187258	0.188856	0.188964	0.188655	0.188561	0.190059	0.190687	0.194974	0.199939	0.206324	0.207014	0.206709	0.206631	0.209095	0.215963	0.219681	0.226688	0.228331	0.235715	0.23748	0.242572	0.248029	0.249444	0.255096	0.266166	0.274531	0.278421	0.283407	0.287927	0.289232	0.295778	0.297975	0.307534	0.316222	0.322112	0.328445	0.333786
403	0.223373	0.220739	0.218692	0.210676	0.209127	0.207811	0.201231	0.198069	0.195469	0.19488	0.194012	0.1896	0.188921	0.188816	0.188534	0.188226	0.188452	0.192344	0.194589	0.196973	0.201767	0.205967	0.206409	0.206137	0.206397	0.210868	0.216326	0.221789	0.224771	0.226141	0.23591	0.240002	0.245863	0.248948	0.251933	0.258603	0.269898	0.279712	0.283249	0.285985	0.290583	0.291862	0.296019	0.297969	0.308032	0.318587	0.325486	0.331775	0.339368
404	0.225262	0.219629	0.215359	0.208869	0.207561	0.205256	0.202067	0.197622	0.196636	0.196328	0.195572	0.191999	0.192955	0.19291	0.192631	0.192352	0.192319	0.194378	0.198247	0.199328	0.203285	0.208038	0.210743	0.210801	0.210822	0.213666	0.22129	0.224759	0.227382	0.228697	0.23678	0.243238	0.248286	0.249734	0.255035	0.261177	0.271831	0.280207	0.287257	0.288503	0.290728	0.293787	0.29914	0.303253	0.313318	0.322207	0.328566	0.337495	0.345013
405	0.224397	0.220837	0.212488	0.209283	0.208272	0.203991	0.201132	0.198843	0.198192	0.197919	0.197138	0.19348	0.196443	0.196698	0.196447	0.196198	0.195999	0.19633	0.198131	0.200432	0.204781	0.207926	0.215099	0.215822	0.21595	0.219412	0.227173	0.23138	0.237132	0.240387	0.243319	0.246232	0.251717	0.254897	0.257929	0.26426	0.273922	0.278416	0.286681	0.287821	0.289061	0.296025	0.302072	0.310372	0.318981	0.325203	0.332129	0.342533	0.34634
406	0.221029	0.219083	0.209197	0.207528	0.207041	0.204417	0.200417	0.199126	0.197203	0.196739	0.196133	0.194406	0.195668	0.19566	0.195292	0.195074	0.195257	0.196945	0.197672	0.201552	0.203729	0.205392	0.21433	0.21537	0.216375	0.223952	0.228521	0.236899	0.243246	0.250941	0.251686	0.249855	0.252577	0.259725	0.26104	0.264446	0.27337	0.277591	0.284212	0.285549	0.288483	0.296242	0.305051	0.315453	0.321921	0.328097	0.332535	0.342556	0.344862
407	0.219769	0.216052	0.20802	0.206823	0.206291	0.203552	0.203277	0.200413	0.196113	0.195192	0.193349	0.19265	0.192582	0.192204	0.190451	0.190263	0.192382	0.197924	0.198746	0.200383	0.201129	0.204133	0.211339	0.212451	0.215826	0.223959	0.228857	0.239372	0.247024	0.256751	0.257199	0.252295	0.252648	0.259557	0.260881	0.264024	0.271572	0.279028	0.2823	0.285206	0.290484	0.296468	0.304891	0.315598	0.32246	0.327911	0.330424	0.340204	0.342953
408	0.224454	0.216448	0.212725	0.212002	0.210833	0.204063	0.206806	0.20184	0.197123	0.195764	0.191852	0.189646	0.189277	0.188661	0.185086	0.184905	0.188971	0.19635	0.197407	0.197771	0.200473	0.205828	0.208487	0.209641	0.217746	0.224701	0.233757	0.242821	0.249093	0.25673	0.257289	0.254984	0.254899	0.257489	0.260735	0.267684	0.271981	0.280459	0.282419	0.287144	0.290781	0.298344	0.302945	0.312816	0.317596	0.325199	0.328036	0.337653	0.340382
409	0.231973	0.222358	0.220205	0.217688	0.216037	0.208594	0.20713	0.204034	0.198032	0.194572	0.19206	0.188296	0.187738	0.187613	0.185927	0.18539	0.186181	0.193267	0.196481	0.197553	0.202754	0.207433	0.205815	0.206711	0.217294	0.227597	0.238956	0.245502	0.251517	0.25453	0.254742	0.25445	0.254371	0.255361	0.262723	0.272132	0.276355	0.283335	0.284684	0.287056	0.288878	0.297639	0.300659	0.310177	0.315169	0.323085	0.327593	0.335585	0.337461
410	0.237156	0.229582	0.225488	0.219722	0.216096	0.212491	0.207225	0.205607	0.199784	0.192002	0.19061	0.18894	0.188946	0.191017	0.190785	0.18809	0.185173	0.190784	0.198757	0.202206	0.205301	0.210268	0.205912	0.206368	0.215197	0.227563	0.24119	0.248418	0.253215	0.254102	0.253942	0.253879	0.253875	0.254886	0.262307	0.272075	0.278351	0.283438	0.284528	0.286949	0.288386	0.295604	0.300021	0.308571	0.317372	0.323834	0.330389	0.336109	0.337473
411	0.236783	0.233259	0.225705	0.221236	0.213523	0.211927	0.2095	0.207872	0.199318	0.191216	0.190163	0.189746	0.190291	0.194977	0.194913	0.189932	0.187927	0.19065	0.200819	0.207054	0.208524	0.21302	0.211813	0.214044	0.218339	0.23003	0.244075	0.250397	0.255591	0.257834	0.256252	0.256061	0.256541	0.258829	0.262209	0.269707	0.275741	0.283005	0.284729	0.28939	0.290614	0.294265	0.302286	0.309161	0.319836	0.327161	0.333349	0.339761	0.342344
412	0.235475	0.232259	0.224794	0.220491	0.212839	0.211575	0.21094	0.207365	0.199161	0.195689	0.195014	0.19269	0.192638	0.194767	0.194695	0.192258	0.191804	0.193427	0.203379	0.20697	0.208483	0.216294	0.220129	0.225581	0.229805	0.238333	0.246628	0.252216	0.255338	0.259204	0.255777	0.255751	0.258362	0.262999	0.26465	0.269877	0.278201	0.285894	0.287362	0.289723	0.290837	0.294644	0.304627	0.312243	0.323157	0.329897	0.33665	0.342065	0.34608
413	0.236887	0.232065	0.22849	0.223153	0.219717	0.217088	0.215576	0.207552	0.201738	0.200859	0.200112	0.1949	0.19421	0.1944	0.194071	0.191569	0.191559	0.195061	0.202916	0.204451	0.207747	0.216327	0.224877	0.22922	0.236841	0.241284	0.248489	0.251404	0.252204	0.253951	0.252703	0.255094	0.260178	0.263333	0.266429	0.27277	0.282786	0.288666	0.289658	0.290505	0.293586	0.299698	0.307847	0.312603	0.323305	0.330605	0.336861	0.34199	0.345703
414	0.237934	0.235905	0.235178	0.232888	0.23155	0.224841	0.220641	0.210303	0.20366	0.20294	0.202341	0.197809	0.19721	0.197198	0.196319	0.191354	0.1919	0.199573	0.203298	0.204369	0.209725	0.214216	0.224352	0.228998	0.236617	0.240794	0.247379	0.248523	0.248709	0.248998	0.249573	0.254628	0.259618	0.263296	0.268764	0.275159	0.285542	0.293729	0.295069	0.296155	0.301586	0.305106	0.30841	0.310699	0.320652	0.325767	0.333987	0.337729	0.341635
415	0.241074	0.240993	0.240697	0.238851	0.237671	0.229432	0.222635	0.21225	0.206417	0.205834	0.205184	0.200058	0.199407	0.199119	0.196382	0.194149	0.197352	0.205324	0.208781	0.209477	0.211881	0.213957	0.224164	0.230783	0.234768	0.241704	0.244991	0.245467	0.245628	0.245792	0.246479	0.251179	0.257428	0.264917	0.269425	0.27974	0.288827	0.296823	0.298217	0.299279	0.303951	0.305577	0.308658	0.310527	0.318585	0.323462	0.331686	0.335432	0.337698
416	0.245782	0.245619	0.243491	0.238168	0.236601	0.228843	0.224885	0.216776	0.208844	0.207797	0.207552	0.205366	0.205144	0.204265	0.197156	0.196812	0.204352	0.20876	0.214023	0.214801	0.215417	0.218718	0.227058	0.23252	0.234299	0.241004	0.24433	0.244849	0.245053	0.245258	0.24607	0.251302	0.257	0.264647	0.269839	0.283887	0.289092	0.294179	0.295288	0.296641	0.301934	0.30403	0.311343	0.313677	0.319584	0.32608	0.332111	0.338689	0.340228
417	0.250504	0.2485	0.244073	0.236984	0.23527	0.227961	0.226439	0.22331	0.216083	0.213302	0.213132	0.213047	0.21315	0.212331	0.20511	0.202899	0.210079	0.213865	0.216709	0.217173	0.21796	0.223434	0.229466	0.236801	0.238225	0.241607	0.24834	0.249636	0.249946	0.250226	0.250772	0.253638	0.259329	0.265115	0.272119	0.284209	0.289227	0.294759	0.296239	0.299386	0.302539	0.304352	0.31212	0.316723	0.324685	0.32893	0.334656	0.342776	0.344411
418	0.253237	0.248052	0.245322	0.239938	0.238565	0.232928	0.230633	0.230088	0.227013	0.221086	0.220318	0.220475	0.220668	0.220532	0.217426	0.210996	0.213318	0.218848	0.222009	0.222519	0.223008	0.225983	0.232064	0.240999	0.242852	0.246176	0.253409	0.25662	0.257446	0.257837	0.258199	0.258855	0.262044	0.267898	0.273978	0.282968	0.291284	0.294806	0.296779	0.304566	0.308442	0.310094	0.315448	0.322507	0.331432	0.333578	0.336725	0.34332	0.344789
419	0.252289	0.247287	0.246533	0.244647	0.24271	0.240267	0.23651	0.236034	0.233562	0.22759	0.225051	0.224876	0.225282	0.225526	0.224679	0.218432	0.218467	0.221761	0.228627	0.229747	0.230044	0.230761	0.233713	0.24102	0.244771	0.250243	0.256086	0.261688	0.264901	0.265639	0.265806	0.264516	0.267191	0.270628	0.276828	0.28323	0.291161	0.293155	0.297256	0.307619	0.314488	0.318116	0.323568	0.329643	0.336569	0.338089	0.339614	0.344015	0.345382
420	0.252229	0.250616	0.250507	0.248309	0.244337	0.242014	0.24037	0.239805	0.235949	0.232996	0.226791	0.224666	0.226582	0.227111	0.226683	0.223191	0.224904	0.226939	0.235332	0.236759	0.237102	0.237185	0.236138	0.241083	0.246618	0.250628	0.258162	0.262533	0.269703	0.271064	0.270965	0.267644	0.272222	0.274107	0.279449	0.286101	0.291912	0.294033	0.302316	0.311496	0.31758	0.322906	0.326676	0.333935	0.337382	0.338768	0.341866	0.347114	0.350192
421	0.258585	0.256905	0.256361	0.250896	0.248282	0.244348	0.243788	0.241919	0.240216	0.238981	0.230995	0.226606	0.230472	0.231129	0.228987	0.225301	0.22952	0.233438	0.240415	0.241648	0.241864	0.241392	0.236389	0.242729	0.246505	0.250493	0.257964	0.262594	0.269848	0.271242	0.271496	0.270543	0.274915	0.276656	0.282542	0.289108	0.297415	0.299943	0.30807	0.314414	0.320094	0.323327	0.32548	0.333853	0.336188	0.339343	0.344519	0.348086	0.35302
422	0.269757	0.264316	0.263311	0.258081	0.257156	0.253771	0.252777	0.247252	0.246316	0.243975	0.237326	0.233365	0.23514	0.23525	0.231217	0.229407	0.232301	0.239488	0.242887	0.243356	0.241778	0.240928	0.236097	0.242541	0.246989	0.254705	0.259173	0.266787	0.270423	0.271273	0.271799	0.272795	0.278061	0.279559	0.28319	0.292417	0.303068	0.305562	0.311215	0.317024	0.320573	0.32361	0.325436	0.332627	0.336658	0.342122	0.345252	0.346631	0.349189
423	0.2792	0.271896	0.271196	0.269826	0.269313	0.263287	0.260255	0.254111	0.251311	0.246834	0.241973	0.237502	0.237363	0.23757	0.236091	0.236136	0.237601	0.244381	0.245906	0.245832	0.241679	0.239515	0.240162	0.245651	0.252361	0.262238	0.26505	0.272188	0.273845	0.274457	0.275041	0.275907	0.278577	0.279486	0.281514	0.292459	0.303466	0.306424	0.313692	0.317566	0.321216	0.326375	0.328368	0.33367	0.339777	0.344909	0.346344	0.347302	0.348218
424	0.287275	0.27987	0.279436	0.279927	0.279469	0.271397	0.266161	0.261381	0.256722	0.253889	0.247306	0.244721	0.242799	0.242998	0.243331	0.243819	0.244633	0.247317	0.248115	0.248174	0.246099	0.242685	0.247818	0.25613	0.260844	0.270534	0.272839	0.275697	0.276413	0.276998	0.277641	0.278485	0.27935	0.280191	0.282072	0.292774	0.301977	0.30661	0.314011	0.318295	0.323975	0.327445	0.331022	0.337148	0.342975	0.348678	0.350471	0.353215	0.354211
425	0.296034	0.290244	0.290072	0.29076	0.29034	0.282529	0.279273	0.272492	0.268092	0.266643	0.258699	0.257098	0.251277	0.250987	0.251526	0.251897	0.252464	0.253227	0.253545	0.251994	0.251893	0.252756	0.256736	0.266305	0.269199	0.276964	0.280866	0.28174	0.28029	0.28067	0.281797	0.284604	0.285842	0.288698	0.290571	0.298412	0.303419	0.311077	0.31536	0.321406	0.326709	0.328754	0.334561	0.340479	0.346525	0.350115	0.353927	0.35931	0.360663
426	0.307589	0.303953	0.304084	0.304794	0.304643	0.298947	0.297459	0.288782	0.281347	0.27775	0.269512	0.267931	0.262119	0.261874	0.262214	0.260736	0.260872	0.261462	0.261466	0.257279	0.255754	0.260727	0.265152	0.272921	0.274802	0.278672	0.286572	0.287562	0.283607	0.283946	0.287482	0.293126	0.295311	0.302432	0.30403	0.305331	0.309222	0.316835	0.319171	0.324568	0.330457	0.332551	0.338005	0.344361	0.347757	0.349824	0.357367	0.361009	0.362507
427	0.322028	0.316094	0.315735	0.316433	0.316867	0.315445	0.314715	0.305711	0.295777	0.287766	0.280486	0.27787	0.275846	0.276187	0.276243	0.272079	0.269858	0.270203	0.270574	0.268537	0.2646	0.267313	0.273154	0.276726	0.277729	0.279792	0.289328	0.29095	0.289723	0.291032	0.298561	0.302307	0.304376	0.31159	0.312594	0.309634	0.314837	0.32049	0.32263	0.32834	0.331999	0.335768	0.342252	0.347819	0.349305	0.350957	0.358318	0.360666	0.364407
428	0.334575	0.32834	0.326117	0.326548	0.327056	0.327575	0.327386	0.320257	0.309955	0.300088	0.294504	0.289783	0.28738	0.287732	0.288144	0.285845	0.279446	0.279205	0.279855	0.280048	0.278629	0.279507	0.282341	0.283511	0.284223	0.285839	0.293397	0.29528	0.2979	0.299777	0.307317	0.309442	0.312618	0.315859	0.316625	0.315774	0.318972	0.325249	0.329067	0.332144	0.333755	0.339656	0.345912	0.35224	0.353663	0.354745	0.358293	0.362676	0.370861
429	0.348081	0.343828	0.339482	0.339309	0.337743	0.338176	0.338595	0.335663	0.325722	0.315137	0.307253	0.304049	0.297754	0.297343	0.297991	0.297279	0.288964	0.288445	0.289109	0.28956	0.290055	0.290937	0.291655	0.292354	0.293052	0.294059	0.297045	0.298681	0.304015	0.30595	0.311143	0.313337	0.318983	0.320561	0.321576	0.324335	0.326321	0.332024	0.338046	0.339316	0.338175	0.341378	0.347881	0.353602	0.354962	0.356254	0.360405	0.369584	0.378707
430	0.365111	0.360735	0.358769	0.358143	0.352094	0.351739	0.352126	0.349065	0.338929	0.327889	0.318198	0.316372	0.309972	0.307397	0.307761	0.307026	0.298564	0.298036	0.298417	0.296725	0.297399	0.3	0.298815	0.299227	0.299932	0.300667	0.301577	0.302566	0.305186	0.306824	0.312808	0.317238	0.322854	0.324202	0.325573	0.331391	0.335886	0.342247	0.346019	0.346439	0.342399	0.342769	0.346367	0.352624	0.354411	0.358276	0.365428	0.376725	0.384233
431	0.384802	0.383395	0.383406	0.380915	0.37427	0.37176	0.371077	0.363474	0.352595	0.34138	0.331096	0.327838	0.324753	0.318015	0.317457	0.314833	0.308131	0.307884	0.307631	0.301171	0.301558	0.306407	0.30298	0.303046	0.303756	0.304469	0.305155	0.305381	0.304051	0.30478	0.308624	0.317703	0.326864	0.328609	0.329641	0.333547	0.342184	0.346437	0.349929	0.350743	0.349216	0.34748	0.348763	0.354211	0.356568	0.364786	0.369713	0.379105	0.388562
432	0.411984	0.412557	0.412469	0.4062	0.402851	0.39622	0.392512	0.382504	0.371168	0.359909	0.348823	0.341051	0.337072	0.328199	0.326725	0.320015	0.317365	0.31756	0.316998	0.308377	0.308126	0.310736	0.309559	0.309981	0.310698	0.311415	0.311803	0.309466	0.304988	0.304886	0.30694	0.316037	0.327002	0.328991	0.329785	0.332203	0.342354	0.345238	0.350918	0.352634	0.354959	0.351135	0.352438	0.360631	0.363577	0.371582	0.373872	0.378088	0.386253
433	0.438681	0.439657	0.439675	0.433942	0.432761	0.425486	0.415733	0.404632	0.391487	0.379666	0.366603	0.35786	0.349631	0.340102	0.338348	0.329846	0.328616	0.326963	0.326105	0.317373	0.316848	0.317753	0.318297	0.318995	0.319721	0.320417	0.319996	0.313439	0.310668	0.308984	0.311909	0.316543	0.324878	0.326586	0.327642	0.331767	0.340157	0.342405	0.345424	0.347432	0.354965	0.354737	0.358415	0.367154	0.371493	0.375052	0.376205	0.37727	0.378809
434	0.456674	0.459372	0.46037	0.460734	0.460675	0.455498	0.442011	0.430202	0.413189	0.398496	0.381423	0.374392	0.366398	0.357188	0.355338	0.346706	0.342992	0.33627	0.334618	0.326189	0.325692	0.326432	0.327168	0.327907	0.328646	0.329093	0.326755	0.320214	0.318615	0.312808	0.317657	0.321955	0.325657	0.326739	0.32841	0.33648	0.341111	0.344435	0.3457	0.347438	0.355238	0.357403	0.363664	0.370643	0.377003	0.378682	0.379511	0.379982	0.37869
435	0.470732	0.47562	0.477153	0.481288	0.479733	0.474343	0.46313	0.452214	0.435418	0.416991	0.399242	0.388546	0.382714	0.37563	0.372512	0.365055	0.35659	0.345081	0.340952	0.334434	0.334254	0.335011	0.335771	0.33653	0.337284	0.33741	0.333172	0.330595	0.327463	0.31914	0.321563	0.329932	0.333986	0.335052	0.33677	0.345036	0.350003	0.355909	0.357337	0.358447	0.361659	0.363072	0.36707	0.375754	0.379989	0.38114	0.381957	0.383128	0.386228
436	0.491504	0.493581	0.492109	0.49125	0.485288	0.481978	0.472978	0.463157	0.450459	0.432307	0.418534	0.404366	0.396141	0.391109	0.386135	0.38069	0.370288	0.355145	0.344791	0.342043	0.342513	0.343295	0.344081	0.344837	0.345426	0.345896	0.344537	0.3441	0.337182	0.329728	0.328593	0.338434	0.345064	0.346501	0.348123	0.3546	0.36324	0.367351	0.368285	0.369098	0.370132	0.371036	0.373225	0.381455	0.38565	0.386821	0.38767	0.388786	0.39137
437	0.51411	0.513595	0.506567	0.498924	0.490444	0.488562	0.48	0.470307	0.45797	0.440752	0.430204	0.420433	0.411049	0.403808	0.39878	0.391234	0.380866	0.367482	0.351399	0.349927	0.350685	0.35131	0.352077	0.352421	0.351154	0.351661	0.352545	0.354517	0.348774	0.345416	0.339635	0.344614	0.347996	0.349336	0.353224	0.362464	0.371469	0.375502	0.374528	0.374906	0.375932	0.377099	0.380446	0.384656	0.390642	0.392194	0.393284	0.394187	0.395026
438	0.529436	0.52813	0.518909	0.510643	0.501919	0.499909	0.491315	0.481057	0.46511	0.447817	0.438702	0.435065	0.426779	0.417806	0.410216	0.400894	0.390972	0.379523	0.361972	0.360481	0.360865	0.35951	0.359771	0.357782	0.353651	0.35385	0.355292	0.360653	0.362032	0.361458	0.353011	0.350078	0.348501	0.349645	0.356308	0.367177	0.372536	0.379884	0.376711	0.375104	0.377819	0.379618	0.385263	0.387302	0.390416	0.391931	0.395218	0.39612	0.394618
439	0.53634	0.533082	0.5258	0.522	0.515223	0.511739	0.504332	0.493807	0.476034	0.458634	0.449766	0.44669	0.438962	0.430357	0.421763	0.412733	0.405041	0.394685	0.37929	0.377907	0.375915	0.370181	0.369191	0.363117	0.359054	0.359184	0.360312	0.364113	0.371596	0.372123	0.363673	0.360332	0.354256	0.354284	0.358456	0.368843	0.372125	0.379692	0.378565	0.375118	0.380049	0.381899	0.385176	0.386441	0.38756	0.389436	0.397288	0.398217	0.392165
440	0.537771	0.530483	0.527344	0.526677	0.524034	0.518972	0.513246	0.502835	0.486203	0.468999	0.459719	0.453238	0.445274	0.437125	0.428958	0.421208	0.417904	0.40912	0.398366	0.397158	0.391271	0.384889	0.38231	0.37623	0.371488	0.369638	0.370283	0.37208	0.379303	0.379733	0.371541	0.367923	0.3614	0.359138	0.361143	0.371223	0.37417	0.379217	0.378154	0.37692	0.379687	0.381213	0.3845	0.385924	0.386688	0.388531	0.396392	0.397345	0.39133
441	0.536074	0.527246	0.526004	0.526113	0.525794	0.522841	0.514901	0.504281	0.489938	0.474672	0.465306	0.457186	0.448978	0.441002	0.433116	0.425917	0.423184	0.415445	0.406973	0.40595	0.400626	0.398209	0.395055	0.395243	0.393452	0.387944	0.387849	0.386776	0.387329	0.385217	0.377958	0.370732	0.365568	0.35919	0.360404	0.370673	0.375734	0.381144	0.378143	0.378297	0.37942	0.381022	0.38691	0.390344	0.38948	0.390486	0.393837	0.394814	0.393394
442	0.540237	0.531594	0.53054	0.530503	0.530306	0.526876	0.517174	0.506091	0.491647	0.479942	0.470818	0.46207	0.452377	0.444336	0.43662	0.429206	0.423337	0.415689	0.40766	0.405461	0.404228	0.404938	0.4069	0.413844	0.414788	0.409682	0.409205	0.403655	0.396978	0.389833	0.382344	0.373394	0.367237	0.358835	0.359791	0.37058	0.379642	0.383695	0.382752	0.383439	0.38441	0.385499	0.389225	0.39453	0.391528	0.391935	0.393154	0.394162	0.394955
443	0.552926	0.543998	0.542393	0.540317	0.53906	0.53142	0.521211	0.510434	0.498234	0.487895	0.478375	0.467459	0.455472	0.447392	0.439833	0.432362	0.425098	0.417747	0.410056	0.404476	0.404719	0.406328	0.412485	0.421223	0.423131	0.422217	0.422297	0.417098	0.4087	0.398661	0.384945	0.377139	0.371917	0.363726	0.364708	0.375305	0.384787	0.390689	0.390126	0.390869	0.39146	0.390445	0.391709	0.394625	0.393815	0.394381	0.395409	0.396461	0.397503
444	0.563846	0.556466	0.552741	0.547385	0.543813	0.53567	0.525094	0.514706	0.503894	0.491599	0.481071	0.466731	0.456352	0.450074	0.442811	0.435475	0.428557	0.422974	0.416004	0.409426	0.409406	0.409283	0.412807	0.419375	0.421325	0.422203	0.421553	0.420133	0.414545	0.404775	0.390203	0.386155	0.379583	0.373035	0.374094	0.382545	0.389962	0.399854	0.397625	0.397878	0.396353	0.392476	0.392968	0.394241	0.394879	0.393843	0.394643	0.395696	0.396572
445	0.563582	0.560449	0.554868	0.549251	0.543599	0.537582	0.527034	0.516336	0.505327	0.488801	0.477665	0.463536	0.45532	0.452569	0.445802	0.438754	0.433861	0.432044	0.427106	0.421015	0.419044	0.415074	0.414343	0.415565	0.41677	0.417423	0.413851	0.414145	0.412872	0.406455	0.398076	0.395034	0.389011	0.385179	0.386341	0.392304	0.399107	0.404431	0.402192	0.402239	0.398287	0.394747	0.395342	0.396494	0.397024	0.393574	0.394048	0.39468	0.393638
446	0.559269	0.557173	0.553945	0.546354	0.54267	0.536618	0.525983	0.514837	0.502143	0.485343	0.474656	0.464327	0.458291	0.455983	0.450503	0.443961	0.442552	0.442911	0.440105	0.435276	0.428831	0.422414	0.417528	0.41338	0.412522	0.412999	0.409364	0.410042	0.410983	0.409882	0.407718	0.402418	0.398145	0.394212	0.395449	0.401497	0.405448	0.406979	0.403743	0.403661	0.400238	0.396295	0.396681	0.397884	0.399005	0.398131	0.398756	0.397202	0.39324
447	0.558531	0.553529	0.55156	0.542764	0.539313	0.536031	0.525812	0.514492	0.499733	0.486789	0.476871	0.469871	0.465628	0.461722	0.45779	0.451609	0.451683	0.451976	0.447839	0.445513	0.43622	0.429065	0.422616	0.416476	0.412295	0.412507	0.410776	0.411634	0.412981	0.413832	0.412699	0.407666	0.401756	0.398395	0.399292	0.402612	0.404706	0.407975	0.407347	0.40581	0.401991	0.400346	0.399133	0.400407	0.403903	0.405289	0.405929	0.40205	0.398245
448	0.562008	0.555258	0.551752	0.542097	0.536576	0.534841	0.52536	0.516282	0.503987	0.493458	0.484016	0.478883	0.472312	0.468115	0.463682	0.458814	0.45901	0.457762	0.453792	0.453105	0.445233	0.437973	0.431649	0.42656	0.421114	0.419753	0.417366	0.416801	0.417712	0.417108	0.413223	0.409831	0.403346	0.399063	0.397962	0.399251	0.401324	0.408934	0.410615	0.407417	0.406175	0.406217	0.401113	0.40246	0.410331	0.412587	0.413686	0.412044	0.406191
449	0.568222	0.561092	0.554053	0.543144	0.539877	0.5374	0.530263	0.524627	0.514209	0.504172	0.496106	0.48857	0.479523	0.472608	0.468613	0.467205	0.467582	0.464684	0.463687	0.463672	0.456358	0.4474	0.442307	0.439183	0.434814	0.430567	0.427759	0.424065	0.422951	0.420124	0.41459	0.409568	0.403489	0.399968	0.39675	0.397219	0.397526	0.405023	0.409163	0.408913	0.409916	0.41048	0.4055	0.406933	0.414873	0.417216	0.418656	0.419015	0.413441
450	0.570374	0.564716	0.556947	0.549779	0.548538	0.543578	0.540441	0.533893	0.522476	0.514304	0.508567	0.499599	0.491545	0.482669	0.475704	0.473977	0.474654	0.474059	0.474843	0.47479	0.466454	0.453778	0.451081	0.446853	0.445143	0.439428	0.434334	0.428599	0.424068	0.420041	0.415588	0.40976	0.404872	0.400537	0.399134	0.398278	0.395408	0.397367	0.405028	0.407187	0.408676	0.40987	0.409042	0.410679	0.414441	0.416258	0.417775	0.418975	0.417262
451	0.56666	0.563272	0.557923	0.555991	0.555692	0.551082	0.54992	0.541948	0.528318	0.522341	0.514758	0.507269	0.501883	0.492544	0.483373	0.479418	0.480064	0.481082	0.481812	0.479945	0.471086	0.458087	0.456626	0.451092	0.450583	0.444545	0.437977	0.431417	0.423812	0.416452	0.414522	0.409428	0.406413	0.402559	0.401388	0.399047	0.397815	0.395949	0.40309	0.405474	0.407017	0.40818	0.408057	0.411079	0.413046	0.414487	0.416027	0.417556	0.417768
452	0.560568	0.557219	0.554204	0.554524	0.555043	0.553851	0.553229	0.545068	0.531866	0.524248	0.515339	0.510065	0.504654	0.495246	0.486172	0.484366	0.485175	0.486102	0.48442	0.478788	0.471519	0.462086	0.461023	0.455124	0.454529	0.448133	0.4414	0.434408	0.42496	0.417873	0.416258	0.412308	0.408147	0.405714	0.403251	0.401656	0.403865	0.404023	0.407491	0.409397	0.410802	0.41017	0.40733	0.413019	0.415056	0.415026	0.416413	0.418016	0.4186
453	0.554438	0.553348	0.550736	0.552633	0.553521	0.552564	0.550467	0.54268	0.534315	0.526196	0.517517	0.510634	0.507893	0.500872	0.4923	0.491918	0.491129	0.491102	0.485284	0.479251	0.474447	0.466645	0.464089	0.459086	0.45704	0.450299	0.444906	0.438322	0.430623	0.425691	0.421697	0.41886	0.413745	0.411045	0.408911	0.407473	0.411706	0.413647	0.415509	0.417231	0.418286	0.414575	0.411134	0.415462	0.416916	0.413658	0.414628	0.416128	0.416824
454	0.546676	0.549142	0.550882	0.555268	0.556302	0.553302	0.54779	0.540099	0.535344	0.529387	0.521375	0.513905	0.513373	0.510968	0.503424	0.502792	0.499383	0.497238	0.49146	0.487119	0.480256	0.47173	0.465173	0.461278	0.457404	0.450854	0.449075	0.44431	0.438154	0.434795	0.429156	0.424312	0.419112	0.417898	0.414873	0.415961	0.417614	0.419234	0.42099	0.42276	0.423698	0.418918	0.416549	0.416262	0.416788	0.412187	0.412812	0.412821	0.413549
455	0.538567	0.543784	0.550562	0.555559	0.556893	0.554364	0.549048	0.541225	0.533495	0.531046	0.525476	0.519943	0.518244	0.516285	0.510853	0.509301	0.507786	0.504171	0.502169	0.497615	0.48886	0.479399	0.46889	0.46246	0.460503	0.456091	0.456407	0.45373	0.448733	0.443408	0.436819	0.430201	0.424593	0.423183	0.420623	0.424151	0.421833	0.42155	0.42318	0.425002	0.425873	0.421092	0.418447	0.41812	0.417588	0.414239	0.414684	0.411542	0.41215
456	0.538532	0.540437	0.547374	0.554862	0.557996	0.555514	0.552123	0.544617	0.533763	0.532744	0.529987	0.527977	0.522694	0.517011	0.513351	0.51022	0.510638	0.509979	0.510513	0.50878	0.500382	0.490571	0.477125	0.468619	0.466667	0.466139	0.467041	0.463825	0.460569	0.455192	0.447633	0.438748	0.432154	0.427779	0.426044	0.428294	0.425077	0.421806	0.422967	0.42465	0.424353	0.420897	0.418869	0.418278	0.416496	0.41627	0.417237	0.41418	0.414619
457	0.543073	0.541199	0.54464	0.553639	0.559286	0.55912	0.555961	0.55044	0.541916	0.539534	0.534671	0.532459	0.526948	0.519669	0.51559	0.512996	0.51382	0.51469	0.514158	0.514181	0.506977	0.499552	0.48872	0.479802	0.473947	0.474495	0.475556	0.472915	0.46935	0.46556	0.457287	0.445735	0.438178	0.431913	0.427902	0.428922	0.427025	0.423609	0.423447	0.424484	0.421646	0.420618	0.41706	0.414906	0.41491	0.416492	0.418171	0.418408	0.419162
458	0.543966	0.543512	0.544103	0.552887	0.556998	0.55839	0.558042	0.556435	0.549559	0.543657	0.536492	0.531138	0.52917	0.524311	0.522766	0.519839	0.518773	0.517184	0.512553	0.512608	0.508086	0.505897	0.499858	0.493092	0.485431	0.483692	0.482488	0.479095	0.475557	0.469447	0.460759	0.450888	0.443274	0.436294	0.430751	0.431263	0.427698	0.425306	0.423316	0.422779	0.419683	0.418817	0.415557	0.415411	0.417083	0.419075	0.421066	0.422906	0.423605
459	0.543681	0.544287	0.541471	0.549896	0.552709	0.554205	0.555416	0.553979	0.546945	0.539342	0.531874	0.526654	0.527117	0.526772	0.527803	0.52717	0.523539	0.515825	0.508633	0.509086	0.508882	0.510176	0.511311	0.509786	0.502316	0.496001	0.490257	0.48827	0.482181	0.473617	0.463152	0.454549	0.448448	0.441215	0.435298	0.435476	0.430204	0.425924	0.423729	0.4217	0.419667	0.417566	0.416054	0.417447	0.419509	0.421591	0.423541	0.425401	0.424514
460	0.540662	0.541677	0.538827	0.547537	0.550112	0.549939	0.550682	0.545674	0.53819	0.530534	0.524728	0.521876	0.523167	0.524803	0.52642	0.527792	0.525968	0.514621	0.506893	0.507512	0.50923	0.511622	0.517193	0.518303	0.51125	0.504931	0.497367	0.494883	0.486946	0.477527	0.464662	0.456091	0.451953	0.444905	0.440186	0.438788	0.432925	0.428541	0.424585	0.423897	0.420222	0.418054	0.416045	0.416219	0.418173	0.419985	0.420526	0.421848	0.419377
461	0.538515	0.541585	0.541035	0.550161	0.552347	0.548474	0.548396	0.541787	0.535629	0.528568	0.525023	0.521985	0.523323	0.52486	0.524973	0.526381	0.524995	0.517755	0.512237	0.511295	0.513032	0.515033	0.516814	0.517478	0.510768	0.508537	0.501531	0.496952	0.488715	0.479576	0.469063	0.460472	0.453713	0.446632	0.445168	0.440343	0.43434	0.432954	0.428271	0.42849	0.423213	0.418801	0.416667	0.415164	0.416744	0.416793	0.415079	0.414801	0.414275
462	0.543709	0.54899	0.547996	0.555459	0.557525	0.553458	0.551566	0.544725	0.54084	0.535803	0.532334	0.529883	0.531181	0.530844	0.528645	0.529193	0.524908	0.523638	0.522531	0.518014	0.519281	0.520587	0.516318	0.513951	0.505416	0.505177	0.500823	0.499277	0.493404	0.485019	0.478195	0.469497	0.459095	0.451522	0.45138	0.444955	0.440308	0.439416	0.435706	0.434415	0.428269	0.422016	0.417944	0.417925	0.41937	0.416248	0.415553	0.412041	0.411502
463	0.553942	0.557158	0.555873	0.559339	0.561469	0.560768	0.555365	0.547742	0.542098	0.540958	0.54014	0.535691	0.536662	0.534511	0.533883	0.53306	0.528794	0.529989	0.531104	0.525224	0.526152	0.527047	0.519839	0.511111	0.499475	0.499748	0.499759	0.501288	0.500174	0.493082	0.490855	0.482307	0.46918	0.460888	0.458858	0.452262	0.451452	0.451266	0.448716	0.443307	0.434521	0.427715	0.423555	0.423335	0.424621	0.420008	0.420405	0.415258	0.412765
464	0.562151	0.563207	0.558922	0.558421	0.560408	0.561416	0.554787	0.54857	0.541417	0.540203	0.540711	0.534967	0.537904	0.538331	0.537693	0.534961	0.532513	0.534576	0.538229	0.534264	0.533317	0.532084	0.524261	0.513358	0.503848	0.504546	0.504623	0.506686	0.50755	0.501151	0.500835	0.492877	0.482025	0.473322	0.46688	0.460021	0.46195	0.468142	0.463594	0.455525	0.443724	0.436403	0.433371	0.429803	0.430504	0.425637	0.426243	0.421311	0.420429
465	0.568926	0.567795	0.562571	0.557737	0.559242	0.560736	0.556422	0.554675	0.547456	0.541928	0.540089	0.534157	0.539742	0.542019	0.539852	0.538726	0.534404	0.536879	0.545544	0.545735	0.540749	0.535175	0.52925	0.523787	0.518674	0.519398	0.515356	0.516511	0.515597	0.508768	0.506518	0.49867	0.489609	0.480813	0.47278	0.467656	0.470139	0.477922	0.471951	0.465578	0.455757	0.44767	0.441863	0.435819	0.434712	0.429791	0.430744	0.427703	0.428407
466	0.577837	0.572725	0.568605	0.561995	0.563212	0.565114	0.565297	0.566102	0.559213	0.551355	0.544905	0.537963	0.541323	0.543902	0.54418	0.54318	0.539064	0.541941	0.552651	0.553274	0.548356	0.543177	0.540038	0.536993	0.536539	0.537661	0.531333	0.529644	0.524053	0.515749	0.507065	0.498399	0.48951	0.480969	0.475424	0.4748	0.475532	0.479093	0.472904	0.47092	0.462913	0.452452	0.444519	0.437739	0.434572	0.431127	0.432935	0.43381	0.434873
467	0.588271	0.582483	0.575713	0.568527	0.569262	0.569639	0.57174	0.572852	0.566073	0.558121	0.549658	0.542102	0.543768	0.546468	0.548063	0.543614	0.543232	0.546743	0.55538	0.554175	0.553792	0.553416	0.551106	0.550884	0.550814	0.551815	0.54481	0.538219	0.529972	0.520593	0.505372	0.495772	0.486875	0.478915	0.478054	0.479818	0.478194	0.479686	0.473185	0.470977	0.462482	0.447728	0.439485	0.434516	0.432627	0.432961	0.43541	0.437725	0.436957
468	0.590353	0.586425	0.578401	0.572416	0.571234	0.56937	0.573147	0.57283	0.565756	0.55784	0.548933	0.541196	0.542747	0.545365	0.546971	0.540946	0.542723	0.547956	0.551132	0.551728	0.554048	0.556716	0.559813	0.56157	0.557154	0.555775	0.549808	0.539411	0.530653	0.522966	0.505613	0.495661	0.486971	0.479029	0.478186	0.480375	0.481579	0.485234	0.478079	0.469557	0.460178	0.44578	0.439666	0.437187	0.434922	0.434925	0.435102	0.434965	0.430224
469	0.584443	0.578427	0.572308	0.568634	0.565785	0.566597	0.574444	0.572385	0.56488	0.556629	0.545836	0.537754	0.539131	0.539852	0.541385	0.537516	0.540537	0.550323	0.551633	0.551904	0.554554	0.558462	0.56829	0.570766	0.563802	0.557902	0.553539	0.540465	0.531836	0.528593	0.511804	0.502061	0.495186	0.487079	0.481535	0.481299	0.484526	0.490854	0.483357	0.470198	0.461189	0.453436	0.450504	0.447931	0.445683	0.442806	0.436006	0.430617	0.423408
470	0.57504	0.569945	0.568215	0.56317	0.562781	0.565526	0.57197	0.571821	0.564479	0.5558	0.542577	0.534078	0.5352	0.533156	0.533333	0.536048	0.540575	0.553062	0.559379	0.55803	0.560514	0.565081	0.577193	0.578394	0.57264	0.564913	0.55972	0.546966	0.538328	0.535592	0.522713	0.513558	0.507535	0.501247	0.493405	0.488204	0.490232	0.491935	0.484294	0.473742	0.468075	0.467246	0.465062	0.464699	0.460218	0.458775	0.447354	0.438833	0.429073
471	0.569492	0.569285	0.570329	0.565976	0.567474	0.569458	0.567205	0.565699	0.558288	0.549843	0.538817	0.530541	0.532108	0.532438	0.531029	0.538379	0.545155	0.553992	0.559576	0.560884	0.564323	0.571098	0.583443	0.582607	0.57964	0.57434	0.569951	0.556687	0.547275	0.540928	0.534666	0.525683	0.514839	0.510933	0.504954	0.497543	0.496269	0.491474	0.485195	0.477456	0.477123	0.479701	0.480866	0.482342	0.476532	0.476771	0.467452	0.45838	0.44538
472	0.566376	0.568412	0.570582	0.570757	0.572999	0.57442	0.567622	0.561303	0.553296	0.545051	0.535755	0.52768	0.529581	0.532316	0.533062	0.536406	0.54407	0.545525	0.548655	0.552097	0.558512	0.568372	0.581603	0.583377	0.581311	0.580504	0.574787	0.566185	0.5571	0.548437	0.541168	0.532146	0.522057	0.518252	0.514857	0.50721	0.501121	0.495665	0.491987	0.485076	0.486786	0.490139	0.493048	0.493097	0.488747	0.487724	0.480148	0.473384	0.462162
473	0.563973	0.566062	0.568348	0.57066	0.573189	0.574824	0.569397	0.561216	0.552895	0.544692	0.535821	0.52785	0.529814	0.532754	0.532366	0.528025	0.529875	0.531126	0.534197	0.538509	0.5494	0.557509	0.570965	0.575626	0.579005	0.581166	0.577119	0.575488	0.567303	0.557869	0.546525	0.537501	0.531755	0.530757	0.525638	0.519657	0.512054	0.508436	0.502523	0.495009	0.494552	0.49761	0.499905	0.496049	0.495476	0.492365	0.485158	0.481287	0.472393
474	0.56602	0.566267	0.566175	0.568206	0.570752	0.573019	0.572103	0.56427	0.555853	0.547712	0.539381	0.531602	0.533594	0.535907	0.530418	0.522038	0.51701	0.519245	0.522806	0.527185	0.538113	0.546244	0.559951	0.567749	0.576353	0.580301	0.583253	0.584987	0.577266	0.567182	0.550922	0.54172	0.540965	0.540449	0.53616	0.534953	0.527512	0.5213	0.512989	0.504336	0.497152	0.498827	0.499133	0.495287	0.496781	0.49482	0.489329	0.483453	0.476965
475	0.574667	0.571579	0.566535	0.565794	0.568062	0.570629	0.571804	0.564225	0.555789	0.547679	0.539597	0.531926	0.533943	0.535965	0.528209	0.519503	0.514341	0.517275	0.522971	0.527007	0.533553	0.543232	0.555715	0.568107	0.577006	0.581556	0.589257	0.591548	0.584106	0.574062	0.557548	0.546773	0.547167	0.542939	0.542933	0.544516	0.537373	0.530901	0.520799	0.511332	0.49916	0.497696	0.495756	0.495874	0.496126	0.493447	0.489971	0.482844	0.479163
476	0.578286	0.575773	0.569397	0.563737	0.565368	0.567954	0.569148	0.561614	0.553355	0.545093	0.537025	0.529601	0.53167	0.533683	0.526033	0.520266	0.520711	0.526964	0.535669	0.539765	0.543659	0.549504	0.55713	0.571107	0.582319	0.586659	0.591541	0.590083	0.58241	0.573044	0.561129	0.550104	0.548315	0.541964	0.543874	0.545774	0.53902	0.535058	0.524795	0.515882	0.505533	0.500051	0.500332	0.502589	0.500465	0.49743	0.489532	0.481537	0.477254
477	0.574742	0.573461	0.568932	0.561525	0.562699	0.564997	0.564169	0.556845	0.550241	0.540388	0.532192	0.527003	0.529393	0.531428	0.524477	0.524333	0.530639	0.541817	0.548451	0.552148	0.555254	0.556864	0.563504	0.57537	0.586808	0.589496	0.59123	0.583384	0.576856	0.568257	0.559131	0.553311	0.549385	0.542646	0.544304	0.544275	0.537465	0.533864	0.528885	0.522978	0.514681	0.507633	0.509591	0.512204	0.510362	0.504286	0.49161	0.483314	0.479644
478	0.569011	0.567028	0.566004	0.560781	0.560268	0.561762	0.557056	0.551463	0.54743	0.535508	0.527405	0.527046	0.529918	0.531978	0.525641	0.528472	0.539799	0.551186	0.555532	0.558916	0.561406	0.559102	0.568764	0.576503	0.58658	0.587133	0.587023	0.579408	0.577918	0.571782	0.561034	0.554375	0.550873	0.546037	0.54547	0.542859	0.538278	0.537643	0.532808	0.529608	0.522024	0.514909	0.516767	0.517215	0.514511	0.508722	0.498915	0.492765	0.486373
479	0.563717	0.561837	0.560944	0.560323	0.557949	0.559575	0.55715	0.554365	0.550565	0.540985	0.53388	0.5353	0.536481	0.538559	0.5346	0.537668	0.546404	0.552384	0.553714	0.556792	0.55959	0.559462	0.56948	0.576329	0.584795	0.586869	0.585447	0.579792	0.581194	0.577882	0.564432	0.554946	0.547151	0.545722	0.541554	0.541373	0.542106	0.54365	0.537432	0.533672	0.526315	0.519304	0.520367	0.516542	0.516297	0.513967	0.509044	0.507856	0.499559
480	0.562542	0.555949	0.550472	0.554062	0.55519	0.560226	0.564837	0.562779	0.561442	0.554286	0.549091	0.548494	0.545294	0.547197	0.547965	0.550265	0.549916	0.550129	0.546388	0.548694	0.552742	0.561402	0.570093	0.577582	0.581566	0.586222	0.587404	0.58489	0.586635	0.581774	0.568897	0.55899	0.548727	0.546978	0.542793	0.542668	0.545314	0.545633	0.541286	0.540736	0.535651	0.528912	0.527858	0.522002	0.52335	0.521093	0.519129	0.520248	0.5118
481	0.556348	0.547013	0.539945	0.548441	0.552825	0.562522	0.567641	0.568076	0.567092	0.562322	0.559524	0.556785	0.552712	0.553039	0.555278	0.555833	0.55254	0.548406	0.543708	0.544075	0.548439	0.561383	0.571869	0.576916	0.576173	0.584003	0.587599	0.589115	0.591139	0.585786	0.572715	0.563775	0.560057	0.555392	0.554335	0.550155	0.552044	0.550157	0.548211	0.550257	0.548126	0.543426	0.540197	0.53408	0.535545	0.533609	0.529064	0.527971	0.519566
482	0.543519	0.540808	0.536657	0.545488	0.550099	0.559588	0.563124	0.564839	0.56052	0.559538	0.557116	0.556879	0.554852	0.552974	0.552984	0.551711	0.551862	0.548433	0.546252	0.544467	0.548264	0.559686	0.571223	0.574988	0.574226	0.583428	0.587526	0.590302	0.591481	0.588301	0.579178	0.571264	0.569793	0.565217	0.563808	0.557608	0.55956	0.559714	0.555619	0.557211	0.553282	0.552995	0.552944	0.548895	0.548203	0.543306	0.536035	0.530087	0.52153
483	0.536158	0.537915	0.53852	0.543392	0.546773	0.551373	0.552581	0.555965	0.550452	0.551267	0.550144	0.55138	0.547861	0.54748	0.544266	0.54516	0.54923	0.548401	0.546875	0.547638	0.55115	0.557933	0.568856	0.573147	0.577034	0.585265	0.588936	0.590283	0.589951	0.590237	0.584912	0.577826	0.574551	0.571522	0.566246	0.561478	0.56368	0.563612	0.559673	0.561133	0.557416	0.557261	0.557567	0.557278	0.552563	0.547245	0.539553	0.5311	0.520662
484	0.532693	0.535369	0.537998	0.540973	0.5435	0.543547	0.542128	0.547983	0.544325	0.543722	0.541532	0.541246	0.538074	0.539536	0.536773	0.539298	0.544272	0.543536	0.544402	0.547439	0.551135	0.555608	0.564608	0.56938	0.577719	0.583247	0.58626	0.586006	0.585972	0.587847	0.583282	0.578868	0.578256	0.573116	0.567974	0.56808	0.570322	0.566215	0.566057	0.566754	0.566971	0.564178	0.559534	0.558324	0.552063	0.550663	0.543243	0.532494	0.51936
485	0.527309	0.532328	0.535476	0.538287	0.540148	0.535712	0.535886	0.540056	0.538416	0.535756	0.53354	0.531523	0.532337	0.535115	0.535951	0.536853	0.537581	0.538622	0.539571	0.54306	0.548719	0.552909	0.558113	0.562498	0.571029	0.57522	0.578397	0.579874	0.579634	0.581541	0.5767	0.57691	0.578954	0.574467	0.572093	0.574783	0.577035	0.571033	0.572668	0.571383	0.573698	0.571317	0.563637	0.557544	0.550496	0.549105	0.541421	0.528769	0.517835
486	0.519096	0.528948	0.532983	0.535809	0.537218	0.531103	0.53268	0.535027	0.532835	0.530216	0.525642	0.524211	0.529019	0.53238	0.533103	0.531875	0.532948	0.53559	0.534448	0.537992	0.546371	0.551866	0.55405	0.557606	0.5629	0.566633	0.570101	0.573247	0.575202	0.577628	0.574573	0.577022	0.579763	0.577874	0.573481	0.576044	0.578129	0.572414	0.576664	0.578671	0.583441	0.578476	0.568081	0.55947	0.551301	0.545514	0.537923	0.53006	0.521468
487	0.516317	0.52649	0.532766	0.535586	0.535079	0.530632	0.532374	0.532996	0.532594	0.527475	0.52047	0.517011	0.525895	0.529764	0.528753	0.529471	0.530782	0.535728	0.537376	0.540872	0.546596	0.55173	0.551775	0.554859	0.558723	0.562308	0.565849	0.569365	0.572741	0.575823	0.577117	0.579883	0.580608	0.578387	0.574212	0.576556	0.576933	0.573556	0.581057	0.586119	0.596108	0.592139	0.581334	0.572051	0.561189	0.552837	0.545936	0.544617	0.537018
488	0.518975	0.525012	0.535305	0.538087	0.533636	0.533225	0.535207	0.533289	0.532089	0.525114	0.517877	0.514432	0.523601	0.529664	0.531383	0.533557	0.531886	0.540339	0.544495	0.547679	0.548955	0.548028	0.549329	0.552884	0.558098	0.561853	0.565363	0.568742	0.572048	0.574046	0.576913	0.577365	0.573564	0.57373	0.574628	0.577482	0.575908	0.576728	0.582278	0.587487	0.600437	0.604333	0.601957	0.593309	0.577613	0.568434	0.563784	0.565529	0.560189
489	0.518805	0.522573	0.532575	0.535377	0.531233	0.532965	0.535549	0.535476	0.530271	0.522802	0.517812	0.516319	0.522348	0.532025	0.535962	0.538465	0.536811	0.545304	0.551083	0.55385	0.55077	0.546301	0.548709	0.552747	0.560029	0.563864	0.567109	0.569017	0.571863	0.572079	0.574328	0.570165	0.56317	0.562891	0.566493	0.572109	0.5738	0.576937	0.580573	0.585229	0.597057	0.607734	0.61054	0.602933	0.587467	0.579057	0.579417	0.584595	0.582053
490	0.516809	0.519709	0.524865	0.527715	0.528183	0.530553	0.533403	0.534935	0.527936	0.520749	0.519576	0.516334	0.521987	0.53167	0.535772	0.538817	0.540561	0.545892	0.553141	0.55589	0.551083	0.546342	0.548884	0.552857	0.559468	0.561761	0.564571	0.564614	0.567318	0.569352	0.571637	0.565666	0.557374	0.552833	0.558499	0.567602	0.571742	0.574878	0.576263	0.579763	0.58676	0.597306	0.600601	0.593774	0.585476	0.580556	0.584241	0.594345	0.592069
491	0.520302	0.522287	0.52312	0.525555	0.527888	0.528405	0.530808	0.532495	0.525312	0.517922	0.516484	0.511948	0.520758	0.527255	0.530915	0.534478	0.539211	0.541401	0.546206	0.548599	0.544169	0.541115	0.543909	0.547814	0.5547	0.555378	0.558267	0.559827	0.56117	0.5642	0.567136	0.56302	0.554959	0.5508	0.559079	0.567991	0.572218	0.573038	0.5712	0.571784	0.575189	0.57905	0.581588	0.577622	0.577396	0.578867	0.585727	0.596777	0.59759
492	0.538635	0.536721	0.531385	0.531471	0.532966	0.528756	0.528413	0.529638	0.522195	0.512412	0.506322	0.500797	0.509779	0.516724	0.520571	0.524591	0.531436	0.531592	0.534434	0.535362	0.534773	0.53616	0.539096	0.540895	0.546019	0.550461	0.553891	0.554799	0.553487	0.554434	0.559774	0.560278	0.553457	0.55367	0.560017	0.569531	0.575756	0.574593	0.574405	0.570121	0.569771	0.568199	0.568743	0.56971	0.573185	0.579911	0.591877	0.601244	0.604763
493	0.56239	0.553447	0.542687	0.538569	0.537751	0.531309	0.525885	0.524627	0.516633	0.503775	0.493229	0.486135	0.491702	0.50296	0.507627	0.511691	0.51669	0.518733	0.521298	0.520718	0.526873	0.532555	0.533831	0.532823	0.537136	0.547169	0.5511	0.550134	0.550317	0.547505	0.555206	0.557916	0.551845	0.553872	0.558111	0.565338	0.57632	0.578902	0.580665	0.57376	0.568756	0.56865	0.56719	0.570082	0.57445	0.584143	0.598554	0.608621	0.61275
494	0.562345	0.553529	0.544293	0.537961	0.533346	0.527918	0.520695	0.516638	0.508616	0.495748	0.482039	0.473867	0.477787	0.491367	0.496923	0.502536	0.504338	0.507073	0.508137	0.50985	0.518328	0.526605	0.526417	0.528004	0.534403	0.544836	0.549128	0.550811	0.553314	0.550755	0.555587	0.556539	0.552267	0.552729	0.556349	0.563545	0.575052	0.581169	0.581951	0.574644	0.569899	0.572187	0.573701	0.57715	0.580717	0.585431	0.596586	0.603038	0.604492
495	0.532789	0.531673	0.531785	0.525626	0.520364	0.517639	0.515038	0.512293	0.505857	0.490414	0.476365	0.46806	0.471845	0.486045	0.493972	0.501813	0.499278	0.498938	0.496789	0.498379	0.509655	0.516799	0.521564	0.527856	0.536745	0.543304	0.547265	0.550833	0.555793	0.557679	0.560511	0.55802	0.55779	0.555827	0.557688	0.566501	0.573977	0.581563	0.580279	0.57329	0.57325	0.576489	0.580255	0.583718	0.584423	0.583221	0.586115	0.587211	0.584375
496	0.509947	0.513053	0.519856	0.517805	0.515112	0.513321	0.521089	0.518048	0.513408	0.493862	0.474626	0.465511	0.469256	0.48362	0.493771	0.499885	0.498345	0.493728	0.491275	0.490417	0.501216	0.509441	0.521064	0.530874	0.539004	0.543547	0.547048	0.549453	0.556564	0.56203	0.564757	0.561394	0.563153	0.561907	0.561299	0.567082	0.571906	0.577034	0.575421	0.568714	0.570453	0.572259	0.578015	0.58114	0.5773	0.576933	0.572692	0.570093	0.566691
497	0.507523	0.512449	0.518085	0.522479	0.52039	0.520605	0.537159	0.535783	0.528971	0.504356	0.478489	0.466845	0.469868	0.481561	0.488844	0.49542	0.501041	0.497523	0.494795	0.495756	0.502436	0.51255	0.524455	0.533459	0.541918	0.547624	0.550897	0.549763	0.554668	0.561573	0.56295	0.558726	0.558095	0.554654	0.556046	0.562622	0.569101	0.572409	0.56755	0.560209	0.559765	0.558841	0.566905	0.570117	0.564309	0.565194	0.559388	0.558885	0.555041
498	0.510327	0.517336	0.521175	0.525171	0.523512	0.523918	0.544858	0.549288	0.54364	0.518814	0.492923	0.479037	0.479115	0.485153	0.489675	0.496672	0.504116	0.505524	0.506345	0.50777	0.511815	0.518473	0.527141	0.535981	0.54389	0.551517	0.556318	0.555197	0.556757	0.55955	0.55671	0.548327	0.542344	0.538288	0.542014	0.553738	0.563506	0.567022	0.562152	0.554676	0.551709	0.550719	0.556234	0.559088	0.552857	0.552263	0.548143	0.54821	0.547431
499	0.515846	0.520163	0.523172	0.525245	0.521531	0.523868	0.543889	0.553837	0.553817	0.532004	0.51153	0.500547	0.496464	0.499201	0.500681	0.50213	0.507608	0.509297	0.51176	0.511424	0.514671	0.519054	0.527533	0.535783	0.543974	0.551456	0.558509	0.561554	0.559752	0.557532	0.551864	0.538056	0.529737	0.52963	0.534129	0.545507	0.552409	0.555923	0.554028	0.549366	0.549495	0.548013	0.551434	0.554063	0.547688	0.544743	0.542337	0.53884	0.540156
500	0.523063	0.523592	0.52584	0.527715	0.524597	0.528151	0.544744	0.556105	0.558599	0.541411	0.525092	0.516461	0.512563	0.514553	0.513353	0.511953	0.510036	0.506965	0.507753	0.50926	0.512487	0.514584	0.52244	0.531308	0.539305	0.547147	0.553013	0.558703	0.55583	0.553083	0.547338	0.535375	0.527138	0.527196	0.531069	0.536968	0.539132	0.542037	0.539897	0.538406	0.54342	0.545579	0.549236	0.552163	0.548086	0.545423	0.540548	0.536481	0.536805
501	0.530194	0.526178	0.526133	0.528276	0.528977	0.531973	0.540856	0.549094	0.546765	0.536237	0.525061	0.518324	0.520202	0.523086	0.523409	0.518951	0.511446	0.507467	0.505884	0.507045	0.509538	0.507497	0.51558	0.524324	0.533107	0.540585	0.544754	0.54735	0.545393	0.544025	0.540634	0.53779	0.530655	0.528248	0.531003	0.532184	0.530894	0.533521	0.531701	0.528216	0.536152	0.542809	0.547251	0.550863	0.551128	0.546103	0.539535	0.538988	0.535659
502	0.535589	0.529387	0.526672	0.528683	0.530725	0.531023	0.530053	0.533083	0.527168	0.519944	0.51741	0.516091	0.522653	0.525845	0.525646	0.518969	0.509396	0.508996	0.508257	0.507203	0.507598	0.504985	0.51064	0.519793	0.528205	0.536286	0.539807	0.537993	0.538266	0.53476	0.532951	0.534838	0.531116	0.531271	0.531928	0.530333	0.531598	0.534427	0.529539	0.525014	0.528643	0.537847	0.544745	0.548685	0.549182	0.544204	0.537948	0.539233	0.534127
503	0.536189	0.53159	0.529294	0.531078	0.531248	0.528914	0.525538	0.526669	0.520735	0.515944	0.517892	0.523242	0.527882	0.528316	0.523679	0.515163	0.509384	0.511348	0.510738	0.51125	0.508612	0.509447	0.513463	0.519872	0.528107	0.53393	0.536911	0.533256	0.532661	0.526115	0.51911	0.521712	0.525115	0.52588	0.524233	0.525572	0.531819	0.536751	0.528381	0.525116	0.523787	0.529878	0.539275	0.543294	0.541712	0.539286	0.535567	0.53736	0.532038
504	0.532186	0.53122	0.527037	0.52821	0.526473	0.52654	0.527235	0.529345	0.527579	0.527167	0.527985	0.531719	0.530458	0.5259	0.518765	0.508443	0.5066	0.511023	0.513062	0.515298	0.511725	0.51417	0.518108	0.522342	0.52764	0.529916	0.532442	0.527796	0.522369	0.511825	0.501694	0.504642	0.512728	0.512078	0.5131	0.517555	0.529432	0.537353	0.526104	0.51984	0.518019	0.520198	0.52823	0.53251	0.533328	0.529756	0.530411	0.53294	0.529075
505	0.521913	0.520909	0.516946	0.518559	0.519386	0.521952	0.526688	0.531793	0.53638	0.536113	0.532374	0.531008	0.522866	0.515974	0.510731	0.50309	0.501736	0.507105	0.510876	0.513715	0.511417	0.512518	0.517985	0.522027	0.52506	0.523389	0.525408	0.519926	0.511543	0.498303	0.492977	0.496316	0.502313	0.50431	0.507567	0.512292	0.523837	0.529485	0.520536	0.512495	0.507802	0.506933	0.514912	0.5195	0.522363	0.51948	0.522017	0.523452	0.523158
506	0.511072	0.506339	0.50585	0.50835	0.511026	0.514426	0.522003	0.529447	0.532982	0.52642	0.51892	0.511543	0.505031	0.501035	0.500803	0.497919	0.501065	0.50463	0.508424	0.511576	0.510363	0.50661	0.515124	0.519459	0.520778	0.518882	0.520761	0.515475	0.50924	0.499031	0.493215	0.495957	0.500158	0.503707	0.505104	0.506685	0.512922	0.516488	0.51163	0.504403	0.500144	0.499346	0.504739	0.508805	0.512164	0.511788	0.514235	0.511242	0.510063
507	0.508273	0.501358	0.500443	0.502798	0.505683	0.508861	0.513676	0.516344	0.51492	0.501353	0.490224	0.479131	0.478987	0.482447	0.485745	0.488502	0.500227	0.509175	0.515003	0.517745	0.512184	0.502619	0.510275	0.514381	0.514328	0.515418	0.516287	0.513167	0.512744	0.507051	0.497592	0.497463	0.500967	0.50432	0.502418	0.498586	0.501907	0.505681	0.506049	0.500469	0.500028	0.497194	0.500019	0.501972	0.50478	0.502299	0.50389	0.496581	0.491255
508	0.511085	0.503376	0.49765	0.497447	0.500125	0.503129	0.505686	0.503031	0.494608	0.479621	0.466337	0.457701	0.462803	0.471471	0.47594	0.481244	0.497606	0.508842	0.516881	0.519207	0.510029	0.499012	0.500919	0.504865	0.508734	0.510063	0.508987	0.508023	0.510912	0.510377	0.498	0.491991	0.492712	0.495982	0.496783	0.493304	0.496426	0.500499	0.503452	0.500336	0.500337	0.497447	0.497607	0.495269	0.497285	0.493236	0.494054	0.48409	0.477217
509	0.506129	0.500226	0.492361	0.489147	0.491549	0.494634	0.497163	0.494293	0.481885	0.470915	0.46128	0.457473	0.467174	0.474197	0.478171	0.483044	0.494986	0.501911	0.50731	0.508185	0.501054	0.492761	0.488718	0.492411	0.499972	0.500071	0.500934	0.499534	0.502871	0.505056	0.495127	0.484767	0.481928	0.483075	0.486296	0.487659	0.491227	0.495317	0.499118	0.500337	0.499407	0.499669	0.496002	0.491316	0.493306	0.49071	0.490445	0.484427	0.478297
510	0.492761	0.491717	0.486252	0.483895	0.486437	0.489579	0.492046	0.488413	0.476409	0.467794	0.460962	0.461999	0.472332	0.479018	0.481002	0.484605	0.490575	0.494993	0.498407	0.497184	0.491384	0.484286	0.477605	0.480707	0.486715	0.489144	0.492491	0.494234	0.497802	0.500477	0.49227	0.479605	0.47828	0.475292	0.477998	0.479533	0.481263	0.485081	0.489151	0.493002	0.496469	0.497502	0.493889	0.489255	0.491789	0.492606	0.489761	0.48906	0.484009
511	0.490837	0.490031	0.486944	0.483854	0.486441	0.489592	0.492114	0.48868	0.474109	0.465343	0.458576	0.459551	0.468377	0.47823	0.476389	0.477254	0.481279	0.487086	0.49052	0.489932	0.486094	0.479238	0.472318	0.475693	0.482512	0.486814	0.490856	0.494235	0.495747	0.497943	0.490303	0.480393	0.479383	0.475678	0.476174	0.474533	0.471834	0.475061	0.479121	0.483498	0.489325	0.4891	0.489534	0.487105	0.489898	0.490893	0.487965	0.487869	0.484393
512	0.503472	0.497343	0.4906	0.485942	0.490274	0.49359	0.495475	0.489043	0.472414	0.463179	0.454207	0.452831	0.463991	0.475862	0.471865	0.468371	0.472053	0.479801	0.481681	0.480805	0.480974	0.474718	0.470558	0.476982	0.488601	0.493684	0.497516	0.498545	0.494501	0.493726	0.486074	0.47791	0.474876	0.473196	0.471574	0.470111	0.465876	0.468687	0.472699	0.476634	0.478593	0.480314	0.483257	0.483194	0.485948	0.485014	0.483693	0.482092	0.480005
513	0.513972	0.50518	0.495442	0.485326	0.491476	0.494646	0.4943	0.485947	0.470779	0.46145	0.450093	0.448957	0.459863	0.471818	0.467745	0.464083	0.467247	0.470777	0.470139	0.471677	0.473861	0.468348	0.47166	0.482	0.495454	0.500702	0.50394	0.500532	0.492931	0.486611	0.478333	0.470757	0.46848	0.46683	0.4657	0.463989	0.45988	0.46104	0.464951	0.470507	0.473136	0.476651	0.479728	0.477676	0.479974	0.479244	0.477835	0.477891	0.473503
514	0.516698	0.508119	0.500246	0.49054	0.493597	0.493854	0.490675	0.482189	0.469658	0.460838	0.451835	0.449393	0.453621	0.463266	0.461062	0.459766	0.462955	0.46472	0.466489	0.469855	0.470714	0.467429	0.475702	0.484162	0.496925	0.502113	0.505083	0.49973	0.491046	0.480124	0.47161	0.466076	0.462326	0.462724	0.460226	0.460502	0.456619	0.454209	0.457857	0.467009	0.471472	0.475349	0.478475	0.476368	0.476708	0.473668	0.474232	0.473974	0.467979
515	0.522379	0.516366	0.511574	0.503129	0.50165	0.497085	0.495728	0.487219	0.473704	0.46275	0.455233	0.452956	0.450173	0.45525	0.456478	0.453413	0.457046	0.465782	0.47031	0.473481	0.470358	0.468866	0.474994	0.482846	0.493656	0.498605	0.501551	0.495846	0.486447	0.47058	0.462215	0.461699	0.459059	0.461176	0.459105	0.459645	0.457206	0.453337	0.455104	0.46386	0.468402	0.472105	0.475679	0.477023	0.475524	0.470884	0.471972	0.46614	0.459641
516	0.54022	0.53842	0.5312	0.520201	0.515663	0.510793	0.510857	0.500333	0.485842	0.46806	0.457705	0.454222	0.449021	0.452092	0.455088	0.452219	0.454345	0.466563	0.471927	0.474718	0.469401	0.464692	0.46869	0.478	0.48493	0.489365	0.49255	0.488264	0.479067	0.463078	0.453616	0.455706	0.457168	0.458722	0.460009	0.459542	0.460564	0.458251	0.456129	0.459223	0.462764	0.464618	0.467927	0.471237	0.472282	0.4692	0.468386	0.458125	0.450954
517	0.556702	0.554799	0.545724	0.534918	0.535324	0.535268	0.534931	0.518651	0.497711	0.472299	0.456943	0.453682	0.450218	0.453483	0.457053	0.457934	0.456178	0.466389	0.47301	0.474567	0.47059	0.464357	0.467256	0.471443	0.47563	0.479781	0.483406	0.483708	0.475786	0.464231	0.45302	0.454827	0.455949	0.453766	0.456452	0.458614	0.462035	0.463537	0.461135	0.459078	0.461406	0.459195	0.460167	0.463524	0.466443	0.465412	0.462904	0.454386	0.447055
518	0.555288	0.551352	0.545706	0.547551	0.553988	0.555918	0.552975	0.531351	0.503533	0.477176	0.46121	0.455707	0.454802	0.459827	0.461961	0.464616	0.462625	0.46881	0.476734	0.476755	0.476881	0.472027	0.474356	0.47343	0.474849	0.478265	0.480047	0.481925	0.474782	0.466083	0.459102	0.459155	0.457226	0.452552	0.453716	0.457365	0.461388	0.464801	0.464449	0.462521	0.464521	0.460275	0.457333	0.460014	0.462769	0.459999	0.459646	0.453545	0.447724
519	0.538889	0.538854	0.542416	0.55827	0.561694	0.56056	0.552477	0.527794	0.500552	0.480781	0.467507	0.460201	0.459004	0.465615	0.463921	0.466756	0.468877	0.474946	0.480433	0.481004	0.483483	0.481279	0.484041	0.48501	0.482622	0.48339	0.481454	0.478863	0.473252	0.4657	0.463039	0.460758	0.457227	0.45196	0.450807	0.454281	0.45829	0.461402	0.459514	0.460559	0.461539	0.458776	0.455844	0.456887	0.459413	0.457016	0.45865	0.455184	0.45162
520	0.520154	0.525196	0.534818	0.555134	0.552274	0.547559	0.537924	0.518797	0.499548	0.486769	0.471656	0.462321	0.462778	0.466976	0.46324	0.466116	0.470656	0.48003	0.48272	0.48236	0.485474	0.487026	0.488924	0.491697	0.489259	0.487854	0.485074	0.473166	0.468983	0.461892	0.459139	0.456876	0.449073	0.444081	0.443545	0.446824	0.450325	0.451481	0.448109	0.450006	0.448194	0.450664	0.451937	0.4513	0.45382	0.455241	0.458106	0.458372	0.45318
521	0.503776	0.513354	0.519063	0.53667	0.531607	0.529436	0.523353	0.514093	0.502902	0.492955	0.476126	0.464154	0.463616	0.464544	0.461883	0.464996	0.469755	0.479231	0.48137	0.481583	0.484798	0.48611	0.485915	0.48874	0.488531	0.489303	0.484074	0.469179	0.462007	0.455157	0.454793	0.450855	0.443584	0.438911	0.436582	0.437745	0.438797	0.436181	0.433615	0.435651	0.434132	0.440504	0.445795	0.44745	0.448782	0.451573	0.454473	0.454618	0.447602
522	0.502688	0.51161	0.511211	0.519086	0.512728	0.51141	0.511085	0.509561	0.501609	0.492429	0.477753	0.467766	0.463106	0.461211	0.460596	0.463891	0.468525	0.476496	0.482399	0.482502	0.485138	0.483251	0.484322	0.48533	0.482703	0.484591	0.477907	0.466989	0.458361	0.45123	0.451111	0.447634	0.442049	0.437668	0.435066	0.432467	0.429263	0.424879	0.425547	0.42842	0.429759	0.433362	0.44058	0.443789	0.442724	0.443206	0.443746	0.441245	0.43432
523	0.518744	0.522764	0.520374	0.516319	0.508067	0.504725	0.506115	0.505125	0.497273	0.488775	0.478916	0.471031	0.46468	0.462766	0.461419	0.463184	0.469264	0.477661	0.483001	0.483625	0.486337	0.484589	0.484942	0.481595	0.476358	0.478372	0.473564	0.465333	0.456628	0.447502	0.44558	0.445972	0.441177	0.437391	0.437917	0.435587	0.430853	0.426502	0.428723	0.431867	0.432784	0.432514	0.437158	0.440257	0.438988	0.435259	0.43282	0.430621	0.425941
524	0.535908	0.537152	0.53296	0.524011	0.515368	0.51419	0.513285	0.507312	0.496796	0.488533	0.482502	0.475412	0.468526	0.464169	0.462667	0.462437	0.470173	0.476	0.477843	0.477457	0.480615	0.481801	0.478618	0.47221	0.465671	0.467958	0.466374	0.461112	0.452834	0.441964	0.442159	0.444838	0.440688	0.438298	0.439461	0.440327	0.436347	0.433563	0.434773	0.437232	0.435034	0.435852	0.439021	0.441631	0.438225	0.434253	0.432091	0.429712	0.426974
525	0.543437	0.542754	0.540777	0.53168	0.523307	0.523173	0.517678	0.508361	0.493058	0.484397	0.481202	0.476426	0.469552	0.463141	0.459101	0.458953	0.465941	0.468124	0.467118	0.4667	0.469744	0.470585	0.467098	0.45957	0.452683	0.454684	0.453326	0.453385	0.44863	0.440677	0.441079	0.444145	0.441857	0.440881	0.439207	0.439907	0.438177	0.438972	0.438441	0.439137	0.436597	0.437	0.43821	0.440411	0.437675	0.437318	0.433809	0.433129	0.428236
526	0.548359	0.54481	0.542321	0.533648	0.527003	0.525312	0.519319	0.509498	0.492032	0.480812	0.475627	0.474899	0.468781	0.462003	0.456187	0.455287	0.462521	0.462339	0.461211	0.457854	0.458011	0.456585	0.456488	0.449597	0.444642	0.445059	0.446662	0.450056	0.450483	0.444401	0.440952	0.44357	0.443087	0.440284	0.437762	0.435959	0.438961	0.442291	0.442097	0.441021	0.439776	0.43634	0.43293	0.433247	0.434232	0.43606	0.432953	0.432063	0.425622
527	0.549602	0.54602	0.539305	0.532424	0.528471	0.524734	0.520872	0.511608	0.49539	0.479898	0.472441	0.473689	0.46979	0.46343	0.457921	0.458922	0.463882	0.463863	0.461885	0.456121	0.451756	0.452396	0.452642	0.448649	0.448357	0.444721	0.447764	0.451677	0.452482	0.448117	0.442753	0.442692	0.439682	0.435585	0.43469	0.43358	0.440294	0.445514	0.443684	0.442635	0.440775	0.435481	0.429546	0.425882	0.427837	0.428676	0.428915	0.426391	0.419734
528	0.545334	0.540904	0.532439	0.528129	0.524269	0.520875	0.516729	0.508076	0.496339	0.480978	0.471477	0.472871	0.473573	0.469869	0.46634	0.466897	0.468117	0.467077	0.465624	0.459809	0.454101	0.455976	0.452613	0.453351	0.455766	0.450367	0.453133	0.45668	0.455103	0.453118	0.448657	0.442421	0.43683	0.431145	0.430035	0.431862	0.437543	0.444594	0.442774	0.439784	0.438296	0.434436	0.428276	0.422803	0.424107	0.421112	0.422869	0.422644	0.416091
529	0.535349	0.534289	0.528202	0.52418	0.522716	0.517352	0.515573	0.50755	0.497993	0.484894	0.472622	0.470444	0.474877	0.476294	0.476733	0.473334	0.470053	0.468473	0.464821	0.45869	0.45281	0.454878	0.45187	0.454953	0.458188	0.454626	0.455572	0.458685	0.457403	0.45501	0.452235	0.441922	0.435518	0.428128	0.427515	0.430621	0.434999	0.441769	0.441691	0.438645	0.435256	0.433302	0.427441	0.421969	0.423023	0.418164	0.419638	0.419612	0.414548
530	0.525652	0.529368	0.529121	0.528787	0.529159	0.522434	0.522043	0.513929	0.502579	0.488887	0.47617	0.46779	0.47407	0.477928	0.480041	0.475159	0.471073	0.465223	0.459228	0.452544	0.44601	0.448441	0.450205	0.454164	0.458122	0.45919	0.4576	0.457821	0.453246	0.450985	0.446401	0.438714	0.434682	0.429407	0.428327	0.429941	0.434243	0.442665	0.441156	0.439487	0.434774	0.43232	0.426828	0.423166	0.42432	0.419212	0.418518	0.416269	0.413173
531	0.524643	0.531333	0.533906	0.535552	0.534573	0.529003	0.526841	0.518075	0.5046	0.493041	0.480123	0.471811	0.475673	0.479143	0.479956	0.476861	0.476096	0.465239	0.458349	0.451678	0.444876	0.445355	0.448884	0.453134	0.457414	0.460876	0.45985	0.456666	0.447252	0.441972	0.436436	0.433029	0.433709	0.431921	0.431252	0.429553	0.433352	0.441262	0.437928	0.433987	0.429067	0.428995	0.426078	0.426359	0.426506	0.422323	0.417856	0.415307	0.410393
532	0.531674	0.533489	0.53541	0.536885	0.533719	0.52992	0.523556	0.51474	0.503972	0.494719	0.484963	0.479769	0.480489	0.483111	0.481955	0.481106	0.483536	0.471266	0.464371	0.458369	0.451817	0.447502	0.448392	0.452375	0.456688	0.460292	0.458718	0.455244	0.440968	0.433775	0.430351	0.430058	0.433277	0.4348	0.432444	0.429064	0.431862	0.43482	0.430364	0.424759	0.419706	0.421583	0.422709	0.424574	0.421389	0.418601	0.412603	0.409215	0.404495
533	0.540456	0.535895	0.53485	0.536185	0.535526	0.531567	0.52331	0.516329	0.50741	0.496949	0.488875	0.485978	0.484483	0.486991	0.487656	0.484918	0.487698	0.477041	0.470803	0.46682	0.461208	0.454983	0.451083	0.454422	0.458558	0.462544	0.463518	0.45727	0.440499	0.432939	0.431471	0.431224	0.434573	0.435745	0.432165	0.429813	0.430747	0.429912	0.424902	0.419221	0.414114	0.416055	0.416763	0.417038	0.4131	0.408374	0.403975	0.403291	0.401042
534	0.546491	0.54178	0.536495	0.535408	0.537064	0.53811	0.530593	0.525954	0.517088	0.503917	0.493503	0.488324	0.488704	0.49149	0.493489	0.48842	0.48545	0.478217	0.474345	0.472937	0.46973	0.464137	0.458941	0.461822	0.464062	0.468073	0.470857	0.463119	0.447342	0.437343	0.433403	0.435044	0.438249	0.435765	0.43198	0.432458	0.430764	0.431118	0.426595	0.422652	0.417847	0.419149	0.414308	0.41197	0.4097	0.405919	0.405475	0.405288	0.402606
535	0.547615	0.545302	0.540432	0.534966	0.537068	0.544427	0.537637	0.530497	0.521526	0.510121	0.497154	0.490053	0.491678	0.493116	0.494849	0.489148	0.48336	0.47933	0.47765	0.474952	0.475106	0.470483	0.465976	0.46835	0.466458	0.469915	0.47271	0.465665	0.454281	0.44183	0.435837	0.438608	0.441776	0.437386	0.433332	0.43379	0.43196	0.432175	0.428167	0.427969	0.423769	0.42466	0.416332	0.415365	0.4118	0.411673	0.411546	0.409256	0.406542
536	0.544745	0.542653	0.541516	0.536532	0.538657	0.546599	0.541521	0.532786	0.523325	0.511752	0.49926	0.492038	0.493678	0.494169	0.494142	0.488561	0.484377	0.482458	0.478778	0.474253	0.47422	0.469873	0.467143	0.469518	0.465924	0.468852	0.469685	0.464723	0.456684	0.448736	0.442635	0.443529	0.4464	0.441598	0.43822	0.435686	0.434859	0.431982	0.427756	0.429258	0.425305	0.42636	0.420382	0.421189	0.416542	0.417582	0.413718	0.410935	0.405594
537	0.541639	0.541797	0.543113	0.54276	0.545	0.550347	0.547774	0.53945	0.527394	0.511242	0.497639	0.490339	0.492188	0.49512	0.493475	0.489549	0.487553	0.483603	0.478039	0.472686	0.469161	0.464456	0.463835	0.466749	0.464855	0.46718	0.463443	0.4608	0.456247	0.453366	0.448717	0.445416	0.447529	0.44282	0.441144	0.437226	0.435699	0.431336	0.426917	0.428421	0.424256	0.424185	0.421359	0.422629	0.41787	0.418588	0.410657	0.404649	0.397525
538	0.54575	0.54697	0.548768	0.550298	0.552511	0.557358	0.553547	0.54541	0.52899	0.510578	0.499066	0.491983	0.49155	0.491753	0.49208	0.490536	0.488261	0.482648	0.476741	0.471316	0.466184	0.461285	0.460157	0.463425	0.465374	0.466091	0.459528	0.454703	0.454268	0.449892	0.44737	0.442152	0.442337	0.4375	0.434158	0.431828	0.432727	0.43009	0.42564	0.425451	0.420745	0.419104	0.419743	0.419744	0.414708	0.41483	0.402478	0.394293	0.388903
539	0.555601	0.553311	0.554029	0.553732	0.553863	0.556236	0.552271	0.544147	0.527901	0.50935	0.498098	0.492396	0.488127	0.488334	0.488464	0.484948	0.484553	0.479285	0.473657	0.46994	0.465154	0.462442	0.463612	0.465849	0.468732	0.46558	0.458301	0.453669	0.452997	0.446283	0.441203	0.43371	0.430183	0.425357	0.421285	0.422297	0.425473	0.426494	0.422005	0.418232	0.413221	0.413783	0.415877	0.412145	0.406617	0.406497	0.394159	0.38628	0.384949
540	0.568187	0.557571	0.553146	0.548322	0.545372	0.544688	0.543615	0.536058	0.525828	0.50802	0.495246	0.493253	0.487589	0.486895	0.484369	0.47733	0.476684	0.473267	0.468453	0.468361	0.464938	0.467534	0.469193	0.469168	0.470011	0.464832	0.458145	0.457507	0.452864	0.445089	0.437934	0.427923	0.422477	0.416428	0.412143	0.413077	0.416482	0.419037	0.41479	0.410768	0.405838	0.407872	0.409877	0.404651	0.400236	0.399354	0.392551	0.385715	0.386419
541	0.57648	0.561327	0.548526	0.540879	0.537324	0.534303	0.534617	0.529515	0.52443	0.509574	0.499612	0.499604	0.493538	0.48888	0.485815	0.475981	0.471842	0.471831	0.467712	0.467855	0.46642	0.472392	0.471407	0.472274	0.46984	0.464324	0.459701	0.459372	0.454529	0.446671	0.439122	0.42928	0.423429	0.415437	0.410504	0.408437	0.411394	0.414234	0.411695	0.409685	0.405005	0.406799	0.407245	0.403702	0.40154	0.399438	0.398391	0.392658	0.393164
542	0.574521	0.562013	0.547773	0.539203	0.533315	0.53205	0.531561	0.530458	0.526327	0.516033	0.50828	0.506887	0.501948	0.495376	0.489908	0.481578	0.47609	0.477709	0.474809	0.471934	0.471658	0.475662	0.472757	0.47334	0.470911	0.466011	0.463852	0.459621	0.456655	0.449095	0.44113	0.430852	0.426486	0.418817	0.414314	0.413784	0.417032	0.420103	0.419366	0.415785	0.410883	0.41054	0.407447	0.407131	0.405254	0.403809	0.405228	0.401554	0.400275
543	0.564984	0.559262	0.551104	0.543066	0.537485	0.536094	0.532997	0.532053	0.530589	0.522804	0.516623	0.511637	0.508551	0.503632	0.496809	0.489747	0.484188	0.486075	0.485047	0.481829	0.478971	0.479461	0.475465	0.473178	0.473817	0.46959	0.465622	0.458832	0.453105	0.445284	0.438296	0.432731	0.432114	0.422625	0.420079	0.424876	0.428795	0.430175	0.427234	0.422241	0.41846	0.414425	0.40914	0.40909	0.409165	0.405876	0.40759	0.407441	0.402667
544	0.562097	0.556772	0.554154	0.546969	0.543387	0.540357	0.537213	0.53388	0.531891	0.524375	0.520462	0.515257	0.510572	0.509382	0.502883	0.496036	0.490409	0.491905	0.48899	0.487046	0.48234	0.478866	0.474167	0.470589	0.472578	0.468782	0.465335	0.46061	0.455248	0.447719	0.441261	0.43933	0.438881	0.429175	0.429575	0.432921	0.436104	0.433945	0.429094	0.424274	0.423886	0.418693	0.412968	0.410851	0.410677	0.407166	0.407043	0.406802	0.401624
545	0.566531	0.561287	0.558852	0.551589	0.547829	0.546531	0.541496	0.537777	0.531183	0.520794	0.514603	0.511111	0.507173	0.507916	0.50193	0.496918	0.491661	0.492794	0.488181	0.484043	0.47874	0.473683	0.469029	0.466635	0.467718	0.465691	0.466782	0.467823	0.466428	0.461575	0.454401	0.448914	0.444119	0.436975	0.436822	0.434803	0.435849	0.43348	0.428482	0.423645	0.42324	0.418128	0.414212	0.412413	0.410417	0.408097	0.403845	0.401196	0.397498
546	0.568584	0.565221	0.56112	0.555659	0.554692	0.555037	0.548223	0.54148	0.530286	0.514827	0.505642	0.498512	0.498001	0.499399	0.494058	0.493169	0.490012	0.489876	0.486415	0.480991	0.475508	0.470368	0.466376	0.467311	0.467409	0.468818	0.471049	0.474137	0.472214	0.471885	0.464876	0.456923	0.449385	0.442807	0.438415	0.432283	0.431238	0.431984	0.427441	0.422117	0.41813	0.413148	0.412765	0.40921	0.406907	0.402119	0.395896	0.394852	0.389643
547	0.565648	0.562163	0.56093	0.560196	0.561446	0.562283	0.556585	0.548019	0.533995	0.516037	0.503903	0.492491	0.491299	0.491115	0.485661	0.485258	0.485555	0.482716	0.482566	0.477551	0.472106	0.467234	0.465098	0.468179	0.470469	0.47222	0.472758	0.47569	0.474014	0.473969	0.467005	0.458786	0.450538	0.442115	0.43555	0.427311	0.426616	0.428861	0.424482	0.418914	0.413546	0.410121	0.411477	0.406197	0.401075	0.394353	0.387844	0.387986	0.381961
548	0.559687	0.559099	0.560257	0.561525	0.563186	0.564497	0.561126	0.554715	0.543213	0.524947	0.508703	0.498221	0.493124	0.490037	0.483717	0.478196	0.479241	0.47521	0.476657	0.471989	0.466797	0.462485	0.46376	0.467659	0.471214	0.471655	0.473492	0.475579	0.476477	0.471206	0.46342	0.455271	0.447224	0.436518	0.430207	0.424223	0.423028	0.423671	0.419019	0.41356	0.409813	0.408794	0.410596	0.404947	0.398359	0.393076	0.386552	0.384941	0.378944
549	0.556931	0.558205	0.559363	0.55892	0.560628	0.563479	0.558466	0.556097	0.546815	0.528653	0.510665	0.501621	0.496772	0.494363	0.489158	0.479623	0.478486	0.474104	0.475701	0.471287	0.467742	0.463626	0.464848	0.468569	0.472342	0.474666	0.476368	0.475187	0.475027	0.464935	0.456186	0.448548	0.443127	0.433382	0.427756	0.424866	0.424054	0.421223	0.416063	0.410845	0.409043	0.407812	0.409574	0.40407	0.397887	0.396692	0.390403	0.384942	0.380345
550	0.558867	0.560034	0.55889	0.555701	0.557434	0.562504	0.556333	0.55547	0.546667	0.530121	0.512175	0.503795	0.502804	0.500598	0.497648	0.489695	0.484811	0.479953	0.481462	0.477403	0.47717	0.472865	0.470238	0.471638	0.473949	0.477275	0.47753	0.475645	0.472285	0.46339	0.453105	0.447363	0.444436	0.434503	0.428939	0.427751	0.425092	0.420402	0.415023	0.409549	0.405928	0.404898	0.406915	0.403048	0.397484	0.398268	0.393885	0.387399	0.3866
551	0.564345	0.565096	0.561673	0.560778	0.562467	0.565249	0.560025	0.557601	0.548503	0.534076	0.516369	0.508181	0.509316	0.50936	0.504812	0.497849	0.491487	0.487841	0.489418	0.485211	0.4848	0.479797	0.473683	0.470979	0.47103	0.4744	0.476867	0.478277	0.474406	0.467317	0.454895	0.449119	0.443982	0.436129	0.430432	0.427356	0.424445	0.419754	0.414378	0.408906	0.40498	0.401706	0.403694	0.402331	0.39852	0.398404	0.397781	0.392138	0.392606
552	0.566354	0.567457	0.567293	0.570544	0.572363	0.573496	0.570105	0.564983	0.553002	0.535796	0.517733	0.509521	0.510881	0.512748	0.508412	0.501534	0.495263	0.493766	0.495693	0.490906	0.486568	0.479343	0.47236	0.468431	0.469944	0.472363	0.476043	0.479022	0.475158	0.466859	0.456235	0.445313	0.438475	0.432244	0.427227	0.424728	0.423951	0.420985	0.415834	0.410622	0.408234	0.40366	0.405427	0.404055	0.401863	0.398043	0.397281	0.393159	0.39187
553	0.565922	0.56777	0.571969	0.578643	0.580694	0.581261	0.577344	0.571836	0.555154	0.535512	0.517204	0.508744	0.508457	0.512045	0.509934	0.503327	0.497147	0.495522	0.498927	0.493998	0.485844	0.475336	0.473481	0.471965	0.474723	0.47513	0.477088	0.478526	0.473684	0.461065	0.451704	0.441957	0.435446	0.42969	0.427039	0.428191	0.427716	0.426717	0.421874	0.416113	0.410145	0.40478	0.406804	0.407327	0.403241	0.397173	0.394219	0.391476	0.386588
554	0.568508	0.572713	0.579831	0.586171	0.587773	0.586665	0.584505	0.57637	0.557447	0.537523	0.519185	0.510134	0.505726	0.508676	0.504498	0.498094	0.494065	0.495034	0.500781	0.497087	0.48527	0.47318	0.474829	0.478549	0.482026	0.482449	0.481963	0.479624	0.472787	0.459677	0.44892	0.442998	0.436758	0.431489	0.432615	0.435968	0.436107	0.434808	0.429674	0.42198	0.412061	0.404454	0.406034	0.406369	0.402641	0.398322	0.395656	0.390667	0.385579
555	0.579752	0.586302	0.591107	0.597513	0.598497	0.594697	0.591668	0.581965	0.564623	0.546806	0.528774	0.519343	0.511831	0.506275	0.499632	0.495224	0.49529	0.496088	0.498318	0.495983	0.484603	0.474004	0.476594	0.48376	0.487541	0.48744	0.486838	0.482477	0.472705	0.462858	0.448918	0.447192	0.440909	0.435588	0.436604	0.440013	0.439722	0.440577	0.435336	0.425924	0.417313	0.405993	0.404779	0.401552	0.401456	0.401367	0.39665	0.390045	0.386359
556	0.594412	0.599683	0.601805	0.604565	0.603461	0.601256	0.59457	0.58624	0.572012	0.558957	0.543109	0.533871	0.525376	0.51385	0.506422	0.504237	0.505685	0.502036	0.49791	0.491835	0.48395	0.477381	0.480162	0.485535	0.489284	0.490661	0.488106	0.483011	0.471623	0.461753	0.447927	0.446279	0.440045	0.434249	0.43151	0.434658	0.436778	0.439511	0.434899	0.427925	0.422512	0.409584	0.404069	0.398489	0.39834	0.399832	0.393853	0.388159	0.38033
557	0.604543	0.608244	0.60909	0.607263	0.603503	0.602909	0.596975	0.590726	0.574622	0.56333	0.550382	0.543355	0.537099	0.527659	0.519985	0.515468	0.516133	0.508586	0.501378	0.491693	0.485226	0.480632	0.483394	0.487251	0.4906	0.491388	0.485843	0.480276	0.468134	0.456246	0.446205	0.440761	0.434452	0.428514	0.424255	0.427117	0.429252	0.432276	0.429505	0.42452	0.421536	0.410372	0.403319	0.396959	0.392927	0.393808	0.388275	0.385992	0.374731
558	0.612838	0.610491	0.607885	0.601516	0.601875	0.603139	0.602944	0.59495	0.576427	0.563028	0.549791	0.545549	0.54416	0.538684	0.531086	0.524737	0.524348	0.51262	0.503365	0.495283	0.48959	0.486717	0.489413	0.492626	0.493825	0.490547	0.48115	0.475438	0.464643	0.455641	0.449977	0.442825	0.434319	0.427897	0.423419	0.425614	0.424362	0.426974	0.426183	0.420954	0.415038	0.408688	0.402573	0.397758	0.391886	0.390886	0.386949	0.385427	0.378068
559	0.610995	0.606688	0.60085	0.593137	0.600206	0.60481	0.60732	0.599565	0.580227	0.562956	0.551346	0.545404	0.546139	0.544933	0.537756	0.53091	0.528817	0.516684	0.50556	0.498878	0.495293	0.495724	0.496921	0.497782	0.495014	0.488302	0.478637	0.474766	0.468042	0.462714	0.462232	0.455531	0.443798	0.434716	0.429194	0.429487	0.427527	0.428141	0.424934	0.417392	0.408115	0.405209	0.401696	0.401016	0.395026	0.390695	0.389831	0.385425	0.381612
560	0.607168	0.599913	0.594455	0.589354	0.599681	0.608073	0.604662	0.598251	0.57923	0.562211	0.552161	0.544894	0.545427	0.544233	0.537064	0.529943	0.526499	0.519749	0.511333	0.505241	0.50349	0.503434	0.500561	0.4976	0.494103	0.485804	0.47931	0.477641	0.471783	0.46881	0.46902	0.46339	0.455746	0.443801	0.435309	0.431581	0.430388	0.427354	0.421844	0.41228	0.404281	0.400102	0.398602	0.399817	0.394198	0.390105	0.390686	0.384299	0.378058
561	0.605801	0.596199	0.588826	0.590109	0.601327	0.609163	0.601475	0.592192	0.573683	0.560896	0.551656	0.545874	0.544217	0.538914	0.531307	0.524563	0.524044	0.52334	0.517146	0.510895	0.506437	0.500996	0.495727	0.492979	0.492934	0.487274	0.482296	0.478415	0.469128	0.467122	0.463591	0.458131	0.457099	0.447952	0.437086	0.4311	0.427409	0.422444	0.41663	0.409151	0.402943	0.398852	0.395183	0.394684	0.391125	0.39091	0.39028	0.383195	0.374948
562	0.607789	0.597987	0.591376	0.596869	0.605883	0.608927	0.600035	0.58934	0.572896	0.561938	0.551706	0.54912	0.543607	0.536084	0.528297	0.521816	0.523167	0.524444	0.518622	0.51214	0.505537	0.496139	0.489241	0.489672	0.49052	0.48786	0.483192	0.477633	0.466229	0.461369	0.455462	0.451271	0.450881	0.444157	0.436318	0.43212	0.426956	0.421385	0.414225	0.408051	0.402661	0.402111	0.398626	0.394934	0.39497	0.396637	0.39216	0.384084	0.373857
563	0.615798	0.60673	0.603991	0.604794	0.608127	0.608234	0.599454	0.591037	0.578933	0.566376	0.553499	0.550157	0.543122	0.53707	0.529666	0.523183	0.524272	0.5238	0.517755	0.511043	0.502894	0.494808	0.486601	0.488001	0.486415	0.486746	0.482479	0.476915	0.466716	0.460446	0.454509	0.452398	0.447813	0.441069	0.43589	0.435756	0.430652	0.4245	0.415515	0.409266	0.403939	0.404077	0.404353	0.401105	0.401388	0.402894	0.396187	0.38582	0.373045
564	0.623834	0.617393	0.616152	0.610342	0.610253	0.607821	0.601124	0.595831	0.585434	0.569021	0.556838	0.548044	0.542467	0.54077	0.535649	0.529076	0.527578	0.521455	0.514719	0.507573	0.496082	0.489503	0.48509	0.487139	0.485581	0.485906	0.48162	0.476647	0.470136	0.464475	0.458877	0.455848	0.447303	0.440192	0.437015	0.437171	0.431733	0.424349	0.418766	0.413064	0.407541	0.406061	0.408154	0.406888	0.405088	0.404221	0.39506	0.382436	0.37162
565	0.62369	0.624365	0.624403	0.618479	0.616995	0.608513	0.605171	0.59988	0.58946	0.571032	0.557563	0.543349	0.54098	0.540355	0.539073	0.532603	0.526703	0.516258	0.508957	0.501823	0.488817	0.482845	0.483551	0.486726	0.487862	0.485337	0.480937	0.477772	0.473115	0.467933	0.46273	0.46015	0.449014	0.440263	0.44008	0.436999	0.430599	0.420443	0.419506	0.414511	0.409268	0.409728	0.411869	0.408721	0.406468	0.401261	0.38957	0.379264	0.370505
566	0.61498	0.622905	0.62695	0.627481	0.624195	0.6108	0.60708	0.602602	0.594008	0.575016	0.557362	0.542413	0.53953	0.53523	0.533753	0.528775	0.521794	0.512732	0.50439	0.498639	0.485881	0.480116	0.482484	0.485889	0.486823	0.483009	0.480334	0.480875	0.476742	0.47191	0.466655	0.462226	0.453071	0.442176	0.441223	0.436344	0.429748	0.41998	0.420726	0.415958	0.410708	0.410778	0.411127	0.407423	0.402702	0.395587	0.386461	0.37998	0.372044
567	0.607949	0.61679	0.626153	0.631681	0.62679	0.615196	0.609145	0.602049	0.595484	0.576495	0.557231	0.545459	0.539127	0.533812	0.529003	0.525951	0.520896	0.511812	0.501895	0.498117	0.487101	0.481201	0.482024	0.484648	0.482568	0.479789	0.479389	0.481635	0.477617	0.472871	0.467455	0.461778	0.454689	0.445861	0.441047	0.435463	0.429548	0.424591	0.424511	0.419558	0.413858	0.409796	0.406161	0.403871	0.399505	0.392672	0.387432	0.384168	0.378164
568	0.612446	0.616604	0.625024	0.628559	0.626456	0.619528	0.616156	0.607123	0.597829	0.578029	0.557025	0.54665	0.539198	0.537473	0.532671	0.527928	0.526166	0.516262	0.509323	0.504173	0.494522	0.486794	0.483557	0.484023	0.481834	0.480721	0.478549	0.479042	0.47476	0.469586	0.464186	0.460161	0.453636	0.446608	0.44016	0.434364	0.429142	0.427397	0.424113	0.418618	0.412491	0.406621	0.402423	0.398605	0.397767	0.392161	0.390786	0.386156	0.381881
569	0.622699	0.623901	0.627088	0.628311	0.628658	0.62701	0.626025	0.616723	0.605183	0.58274	0.559111	0.548549	0.541135	0.541318	0.538616	0.532664	0.532688	0.526992	0.523704	0.517	0.50452	0.492834	0.487082	0.484097	0.482902	0.480111	0.477178	0.474029	0.469023	0.461599	0.455973	0.455504	0.447876	0.442702	0.436757	0.431246	0.42756	0.423982	0.418938	0.412947	0.404974	0.399073	0.398476	0.395518	0.396744	0.393239	0.391899	0.385242	0.378886
570	0.630922	0.631515	0.632377	0.633387	0.63551	0.636212	0.635568	0.62682	0.614342	0.587904	0.565942	0.555581	0.547824	0.546151	0.542629	0.536324	0.535181	0.532573	0.527632	0.520246	0.506354	0.494466	0.488723	0.485303	0.481942	0.477594	0.476003	0.471232	0.465611	0.455238	0.447326	0.44593	0.434792	0.431905	0.428308	0.423651	0.423637	0.419394	0.415512	0.409195	0.397708	0.391451	0.393016	0.394005	0.396246	0.396137	0.391542	0.384179	0.378019
571	0.633152	0.633685	0.63451	0.637231	0.641474	0.64357	0.642201	0.63562	0.621938	0.595613	0.575295	0.56484	0.556363	0.550595	0.547352	0.542177	0.537214	0.531742	0.523316	0.515765	0.503895	0.495812	0.492184	0.490566	0.48596	0.481047	0.477257	0.470312	0.464266	0.453973	0.443283	0.437447	0.425739	0.419769	0.418022	0.414089	0.415835	0.413598	0.411998	0.406146	0.396352	0.390466	0.392277	0.394811	0.395459	0.395084	0.390475	0.383376	0.379368
572	0.63477	0.635264	0.636366	0.642009	0.644929	0.648079	0.645653	0.640835	0.625197	0.604379	0.584831	0.572366	0.563258	0.555429	0.551456	0.548246	0.543254	0.535608	0.523182	0.515612	0.507527	0.501572	0.499671	0.496385	0.491334	0.486329	0.480739	0.469793	0.461258	0.450328	0.441389	0.434237	0.425482	0.414755	0.41051	0.406292	0.407145	0.408182	0.406547	0.401691	0.399441	0.395951	0.39628	0.398086	0.394215	0.389912	0.388847	0.381964	0.3756
573	0.642189	0.642286	0.642122	0.648244	0.648259	0.649646	0.648333	0.642323	0.627517	0.611276	0.593427	0.577062	0.567317	0.559286	0.555297	0.550609	0.548973	0.541561	0.529006	0.521552	0.514827	0.507422	0.503298	0.497956	0.491322	0.487539	0.482185	0.47055	0.458422	0.449116	0.440061	0.431197	0.424116	0.41333	0.40763	0.403133	0.40227	0.40468	0.403877	0.401038	0.402716	0.401303	0.397844	0.397077	0.390858	0.385037	0.387291	0.380653	0.372673
574	0.65319	0.651557	0.649059	0.653071	0.649561	0.649477	0.648999	0.642386	0.631233	0.613653	0.597761	0.581479	0.571814	0.563194	0.555157	0.550172	0.550299	0.543575	0.534545	0.527514	0.520758	0.511527	0.506874	0.499444	0.489358	0.487075	0.48363	0.474153	0.462199	0.452356	0.438971	0.425768	0.419208	0.412031	0.407023	0.404351	0.405493	0.40806	0.40546	0.404414	0.406491	0.40302	0.397001	0.391973	0.385155	0.381061	0.385893	0.3798	0.373586
575	0.658609	0.655029	0.652137	0.653076	0.649221	0.649025	0.648475	0.641828	0.63228	0.612868	0.594911	0.580704	0.57306	0.564312	0.552755	0.549417	0.549816	0.543188	0.536002	0.529418	0.524726	0.519246	0.516382	0.506966	0.494663	0.489163	0.4867	0.475954	0.465153	0.451925	0.437711	0.422986	0.41664	0.411388	0.408532	0.409555	0.411181	0.413478	0.409161	0.406114	0.407967	0.40452	0.398271	0.391438	0.384655	0.382438	0.385153	0.379293	0.377356
576	0.656276	0.652993	0.649472	0.649541	0.649917	0.650098	0.648013	0.641006	0.631487	0.611938	0.59387	0.577917	0.572517	0.566226	0.55698	0.553095	0.551223	0.542969	0.537274	0.531361	0.530525	0.528538	0.524452	0.51635	0.503765	0.494553	0.488137	0.47523	0.462257	0.4487	0.436808	0.424096	0.417922	0.413109	0.41236	0.415012	0.414774	0.415473	0.410827	0.407754	0.409746	0.408605	0.404297	0.397602	0.390589	0.385772	0.384777	0.378649	0.378317
577	0.654017	0.650495	0.648862	0.649507	0.653125	0.653256	0.647797	0.640158	0.630532	0.611691	0.597559	0.581952	0.574829	0.572693	0.56725	0.563406	0.555699	0.544826	0.540678	0.534975	0.533991	0.530198	0.525818	0.517744	0.50669	0.497579	0.487962	0.474569	0.46206	0.452184	0.439127	0.430105	0.424086	0.418749	0.415982	0.418453	0.41862	0.41902	0.414684	0.413258	0.413784	0.412286	0.410255	0.403959	0.396841	0.390242	0.386459	0.379333	0.375689
578	0.65346	0.652152	0.652177	0.652894	0.654811	0.654472	0.647349	0.63931	0.629814	0.612968	0.599778	0.587751	0.579575	0.579128	0.575828	0.569343	0.557643	0.547784	0.540299	0.533875	0.530918	0.525696	0.522337	0.511742	0.503653	0.494992	0.487175	0.475931	0.465893	0.458484	0.445843	0.438638	0.43231	0.424669	0.419959	0.420518	0.420469	0.424948	0.422509	0.418827	0.415592	0.414055	0.411613	0.405295	0.398578	0.393622	0.390383	0.380733	0.370803
579	0.651183	0.651193	0.651748	0.653819	0.654546	0.654	0.646701	0.638461	0.629408	0.616554	0.601588	0.589196	0.580614	0.578333	0.572486	0.564542	0.554689	0.546202	0.535394	0.528816	0.527735	0.522345	0.515396	0.503249	0.496971	0.492203	0.486702	0.479294	0.469086	0.460885	0.451957	0.445242	0.438459	0.426778	0.42076	0.417874	0.419045	0.422192	0.422842	0.418087	0.414182	0.410575	0.408316	0.402431	0.397861	0.395445	0.391526	0.379568	0.369854
580	0.647696	0.646298	0.646989	0.651107	0.652158	0.651825	0.645849	0.637586	0.628472	0.617608	0.602741	0.586562	0.577202	0.572555	0.56505	0.55846	0.548922	0.540946	0.532108	0.525792	0.524666	0.520251	0.509005	0.497577	0.490969	0.490663	0.486271	0.480542	0.470877	0.460692	0.453287	0.446657	0.439796	0.427841	0.420056	0.415269	0.415599	0.415115	0.415238	0.410554	0.408567	0.404851	0.400616	0.396679	0.396252	0.394075	0.390927	0.381804	0.375429
581	0.647023	0.643549	0.643721	0.646127	0.648733	0.649086	0.644928	0.636459	0.625206	0.61379	0.596674	0.580281	0.571318	0.568936	0.561926	0.557396	0.546267	0.538283	0.531003	0.524088	0.518478	0.516703	0.506283	0.49818	0.490274	0.490215	0.487155	0.480208	0.469708	0.459836	0.45242	0.445483	0.43732	0.42855	0.419229	0.413567	0.410456	0.409276	0.405853	0.400531	0.398333	0.396484	0.392923	0.39308	0.395279	0.395232	0.390193	0.383085	0.381179
582	0.640855	0.639749	0.640076	0.64153	0.648071	0.650418	0.644326	0.634791	0.618743	0.604864	0.588339	0.576119	0.568145	0.567363	0.560682	0.556022	0.547254	0.539438	0.532068	0.523131	0.513366	0.510009	0.503198	0.498818	0.493009	0.49169	0.490277	0.481607	0.471552	0.460737	0.451504	0.443597	0.431523	0.42318	0.416021	0.410601	0.405773	0.403467	0.398216	0.392976	0.392671	0.390956	0.389598	0.391655	0.394201	0.393747	0.38695	0.380003	0.380016
583	0.627995	0.63084	0.631774	0.633418	0.642301	0.648457	0.641389	0.63131	0.612381	0.594514	0.581859	0.572269	0.566272	0.564492	0.559398	0.556323	0.552384	0.54358	0.535663	0.524696	0.513846	0.503812	0.498028	0.496316	0.493636	0.493057	0.491425	0.482858	0.472455	0.461754	0.450041	0.44002	0.426046	0.416265	0.410791	0.407108	0.402532	0.400606	0.395417	0.391622	0.391639	0.392063	0.390318	0.390814	0.392463	0.388174	0.380624	0.373738	0.373701
584	0.614139	0.621937	0.623634	0.625164	0.632526	0.638658	0.633394	0.62508	0.605621	0.58604	0.574768	0.564351	0.562039	0.558824	0.555745	0.553202	0.555054	0.544996	0.537208	0.52795	0.51492	0.501373	0.494926	0.491567	0.490718	0.489934	0.488257	0.477715	0.467221	0.455832	0.444098	0.432493	0.420484	0.413267	0.40996	0.408646	0.405665	0.401753	0.396718	0.394648	0.391577	0.392998	0.391645	0.389671	0.38931	0.384767	0.377599	0.372357	0.370832
585	0.615736	0.623517	0.62519	0.62592	0.626777	0.627088	0.625533	0.621761	0.604592	0.584837	0.571261	0.556889	0.555901	0.553284	0.549919	0.548003	0.549818	0.542071	0.536516	0.529034	0.516299	0.502223	0.493754	0.48731	0.48563	0.484981	0.481335	0.470249	0.459239	0.449283	0.435719	0.426843	0.419187	0.414261	0.412888	0.410545	0.410351	0.404187	0.400386	0.397885	0.392831	0.391981	0.38829	0.386031	0.384166	0.383455	0.379252	0.377766	0.372879
586	0.633715	0.636653	0.637523	0.63755	0.633515	0.627606	0.626831	0.6238	0.611079	0.591294	0.573536	0.558163	0.5551	0.549953	0.546737	0.543837	0.542677	0.536831	0.535181	0.528826	0.519575	0.505581	0.493339	0.484295	0.48119	0.479725	0.476665	0.469497	0.462866	0.453429	0.437926	0.430213	0.42272	0.417515	0.414337	0.411944	0.41165	0.403909	0.403511	0.401843	0.395967	0.389555	0.38491	0.380827	0.382857	0.385112	0.385364	0.38427	0.377185
587	0.646613	0.646984	0.647386	0.647826	0.647681	0.64173	0.638446	0.631385	0.620345	0.601017	0.583426	0.569426	0.562104	0.554116	0.548308	0.545042	0.540311	0.535715	0.534316	0.528221	0.520993	0.508635	0.495367	0.487393	0.480599	0.479655	0.480178	0.475797	0.473257	0.462552	0.446531	0.435992	0.426062	0.418827	0.414473	0.414911	0.413593	0.407946	0.408908	0.403773	0.396518	0.385122	0.383041	0.378675	0.386042	0.389531	0.391261	0.386614	0.378601
588	0.652139	0.65009	0.649927	0.6511	0.657343	0.655516	0.648254	0.638558	0.62775	0.611214	0.597361	0.58117	0.571396	0.560927	0.552619	0.546737	0.541936	0.538884	0.534146	0.527794	0.52269	0.514242	0.502988	0.49668	0.49016	0.487368	0.487513	0.481689	0.4778	0.469011	0.453197	0.438188	0.429528	0.420232	0.415599	0.416351	0.417443	0.415049	0.414518	0.405312	0.395978	0.384207	0.382446	0.379615	0.387543	0.391104	0.392855	0.388232	0.380213
589	0.660071	0.65296	0.649795	0.65068	0.657437	0.657743	0.650639	0.640548	0.630381	0.619886	0.606727	0.58908	0.5802	0.567346	0.556594	0.549247	0.547419	0.542462	0.535681	0.529312	0.526194	0.520003	0.512549	0.508226	0.501542	0.496784	0.493115	0.483552	0.477628	0.468343	0.45237	0.437458	0.430351	0.421848	0.418439	0.416469	0.419112	0.420087	0.416466	0.406674	0.395816	0.387152	0.384127	0.383063	0.389162	0.392191	0.392593	0.391787	0.384551
590	0.667791	0.657654	0.647513	0.646963	0.649892	0.652542	0.649888	0.640357	0.630572	0.623713	0.609013	0.593088	0.587085	0.576352	0.563563	0.555637	0.55346	0.546804	0.539569	0.532641	0.526028	0.519611	0.514338	0.513259	0.505392	0.500014	0.494802	0.484807	0.476523	0.462816	0.446226	0.435495	0.427466	0.419058	0.419064	0.417588	0.420278	0.421231	0.415712	0.403922	0.394872	0.38827	0.385931	0.384477	0.390691	0.393194	0.389688	0.390444	0.385231
591	0.665144	0.656272	0.641811	0.640475	0.642268	0.649404	0.649573	0.641988	0.631698	0.620673	0.606336	0.594631	0.589054	0.580221	0.569761	0.561527	0.555521	0.548	0.540691	0.5333	0.523193	0.515147	0.511494	0.511149	0.506653	0.501667	0.49652	0.487842	0.475906	0.459531	0.442752	0.433656	0.422688	0.416443	0.418624	0.420308	0.421625	0.420573	0.414685	0.403052	0.394192	0.387676	0.38476	0.3833	0.385333	0.386736	0.381183	0.381884	0.379056
592	0.653166	0.649791	0.64053	0.640065	0.64361	0.651021	0.651689	0.6464	0.635299	0.617923	0.600573	0.590873	0.58809	0.580194	0.571454	0.563169	0.554988	0.545461	0.53784	0.531233	0.524232	0.515135	0.514274	0.511839	0.511471	0.506972	0.501272	0.489284	0.475043	0.456813	0.441486	0.433021	0.422309	0.417321	0.418271	0.419137	0.417146	0.417486	0.41232	0.40433	0.395694	0.389393	0.386929	0.384134	0.380299	0.379131	0.372776	0.3713	0.367488
593	0.649626	0.649417	0.647188	0.647904	0.653267	0.656353	0.65603	0.648021	0.634701	0.616486	0.597393	0.587921	0.58702	0.581286	0.573134	0.564496	0.554022	0.540298	0.531258	0.528122	0.52544	0.518911	0.519819	0.517358	0.516973	0.512306	0.505692	0.4892	0.474086	0.454089	0.44105	0.435217	0.427959	0.422759	0.419527	0.414968	0.410836	0.412321	0.407701	0.403444	0.399713	0.395338	0.390986	0.3886	0.384421	0.380904	0.37385	0.368242	0.364385
594	0.656501	0.656978	0.65712	0.657707	0.659907	0.658604	0.657491	0.647302	0.6315	0.615141	0.596185	0.586333	0.58431	0.582699	0.57657	0.566403	0.55343	0.537829	0.528835	0.529672	0.527395	0.522239	0.523529	0.522252	0.518717	0.513326	0.505239	0.488678	0.475398	0.458147	0.443996	0.440395	0.434128	0.428755	0.423158	0.415063	0.410342	0.411937	0.407621	0.405685	0.403644	0.401345	0.395679	0.393161	0.392913	0.390812	0.385473	0.37818	0.371991
595	0.661802	0.66428	0.66481	0.664884	0.664698	0.660413	0.658917	0.648626	0.633082	0.614653	0.595183	0.582914	0.576835	0.576818	0.573313	0.563357	0.552878	0.539933	0.53612	0.533795	0.531425	0.526201	0.525546	0.521846	0.516446	0.510587	0.501443	0.489324	0.479357	0.466362	0.451478	0.445132	0.436248	0.430589	0.425127	0.420317	0.416113	0.41767	0.413315	0.409569	0.407679	0.403426	0.397655	0.397687	0.399446	0.397627	0.394848	0.389543	0.382729
596	0.660441	0.665588	0.666198	0.664074	0.663573	0.661758	0.660635	0.650467	0.634417	0.616114	0.59614	0.579634	0.57099	0.569099	0.565594	0.56042	0.554318	0.545638	0.542112	0.538076	0.533285	0.527244	0.522745	0.517077	0.511365	0.50594	0.500615	0.492057	0.482889	0.472595	0.458149	0.450005	0.436542	0.430293	0.425482	0.425566	0.422045	0.422287	0.419085	0.413776	0.409182	0.403201	0.397427	0.398719	0.399745	0.401539	0.397867	0.396795	0.392413
597	0.662278	0.664803	0.664462	0.65742	0.654709	0.654487	0.654004	0.646346	0.63379	0.620008	0.600568	0.584001	0.574573	0.568484	0.564905	0.559673	0.556215	0.548882	0.54053	0.538837	0.53293	0.526438	0.52023	0.514189	0.508603	0.503803	0.502985	0.493571	0.485939	0.472681	0.457879	0.449477	0.436209	0.429834	0.425379	0.427255	0.425089	0.422281	0.42052	0.414754	0.407192	0.402193	0.396532	0.395883	0.394976	0.400338	0.397616	0.399049	0.398256
598	0.663122	0.663663	0.662832	0.653551	0.647911	0.64575	0.645571	0.642544	0.632736	0.621222	0.602581	0.589839	0.58039	0.570425	0.564016	0.55702	0.552976	0.545854	0.537904	0.536243	0.530194	0.523635	0.517256	0.511412	0.507452	0.50305	0.503737	0.493428	0.486604	0.470057	0.454567	0.44468	0.437084	0.429799	0.426454	0.42757	0.428345	0.424136	0.419997	0.412112	0.402364	0.399271	0.394914	0.39078	0.391155	0.395228	0.396153	0.398302	0.397089
599	0.661646	0.662238	0.661741	0.654901	0.651722	0.647014	0.644432	0.641198	0.631632	0.620197	0.601631	0.589116	0.579445	0.567332	0.560685	0.553681	0.550203	0.543378	0.536215	0.531096	0.524604	0.518029	0.511857	0.506719	0.506267	0.502436	0.503326	0.494313	0.487888	0.473557	0.458274	0.445305	0.440864	0.430143	0.427971	0.427175	0.427764	0.423191	0.41723	0.407354	0.399005	0.394331	0.391474	0.385974	0.387428	0.390068	0.392729	0.394785	0.391264
600	0.65736	0.660267	0.661106	0.660307	0.659957	0.656128	0.648532	0.640404	0.630067	0.616904	0.597874	0.58321	0.574068	0.566244	0.562171	0.555142	0.549417	0.542123	0.533284	0.526256	0.51953	0.513194	0.509176	0.505996	0.505945	0.503349	0.503207	0.496896	0.489819	0.478508	0.46456	0.451549	0.442873	0.429593	0.425214	0.424344	0.423163	0.418108	0.412298	0.404547	0.397761	0.391397	0.386159	0.380278	0.381372	0.382293	0.386468	0.388748	0.38585
601	0.647664	0.655412	0.659424	0.662617	0.662593	0.657207	0.64711	0.63672	0.625878	0.610466	0.591302	0.577392	0.570839	0.566945	0.561257	0.553791	0.546668	0.538941	0.527954	0.520546	0.513915	0.508364	0.510432	0.511035	0.508122	0.506478	0.502921	0.495806	0.487214	0.477839	0.466362	0.455225	0.441306	0.428656	0.422691	0.419936	0.419979	0.413974	0.409611	0.403564	0.397106	0.390367	0.383714	0.379124	0.3783	0.376999	0.383033	0.38548	0.382663
602	0.639412	0.645631	0.652246	0.656516	0.654666	0.648117	0.63782	0.627376	0.616967	0.603875	0.584832	0.569352	0.566526	0.561222	0.553754	0.546416	0.541019	0.533893	0.525165	0.518301	0.513272	0.508645	0.516152	0.517129	0.512095	0.507937	0.50196	0.491707	0.484306	0.473775	0.465482	0.454314	0.43864	0.428012	0.422019	0.417775	0.417362	0.411088	0.408595	0.402972	0.396688	0.389935	0.383613	0.382256	0.37844	0.378518	0.382613	0.385053	0.384732
603	0.637485	0.636133	0.639543	0.644924	0.641597	0.638213	0.628531	0.618222	0.607764	0.594629	0.575791	0.561105	0.560406	0.555647	0.548153	0.541396	0.539859	0.533908	0.528609	0.522513	0.519628	0.515246	0.522224	0.519421	0.513436	0.507815	0.501427	0.491257	0.484964	0.473505	0.467063	0.458397	0.443078	0.43012	0.423796	0.418694	0.415549	0.412402	0.408483	0.402822	0.398246	0.39175	0.385474	0.384292	0.380551	0.381908	0.384531	0.386732	0.386593
604	0.63551	0.634146	0.635324	0.63867	0.639565	0.636773	0.627303	0.616606	0.603611	0.586195	0.567925	0.559182	0.560034	0.559227	0.552247	0.545494	0.544201	0.540568	0.539594	0.533801	0.528819	0.523426	0.524658	0.519298	0.51322	0.509127	0.503459	0.496245	0.490234	0.478789	0.472694	0.464586	0.449971	0.436396	0.429821	0.422965	0.419415	0.415673	0.410399	0.40507	0.404141	0.398389	0.391978	0.389198	0.387039	0.38705	0.389308	0.390833	0.386773
605	0.640526	0.638856	0.639556	0.643418	0.64816	0.641971	0.633714	0.620796	0.602868	0.583197	0.567225	0.562795	0.564396	0.565265	0.558639	0.551394	0.547023	0.546837	0.547973	0.54221	0.535728	0.529495	0.525092	0.518778	0.513273	0.512985	0.509429	0.501953	0.495528	0.483918	0.476241	0.466328	0.452245	0.440899	0.435564	0.427102	0.42479	0.420369	0.416357	0.411331	0.410883	0.406842	0.401071	0.400302	0.39608	0.39204	0.393393	0.392997	0.387714
606	0.647295	0.642847	0.641318	0.646927	0.649647	0.643797	0.639933	0.62491	0.604624	0.585233	0.572816	0.565041	0.565746	0.56533	0.560218	0.55338	0.549022	0.548499	0.548083	0.542281	0.535877	0.530983	0.525024	0.518648	0.514717	0.515066	0.514721	0.50375	0.495265	0.483154	0.473572	0.463922	0.451517	0.440411	0.437513	0.431124	0.427151	0.424046	0.422228	0.417309	0.415362	0.413208	0.408042	0.409036	0.405339	0.401205	0.400233	0.395771	0.391497
607	0.646454	0.644058	0.637944	0.639981	0.641127	0.640091	0.641203	0.629339	0.609618	0.591993	0.579393	0.567326	0.565307	0.562773	0.559827	0.555431	0.554144	0.548519	0.544041	0.539523	0.533563	0.53084	0.526568	0.520705	0.518348	0.515424	0.516043	0.503175	0.492352	0.480093	0.470806	0.460869	0.450856	0.442471	0.439773	0.434656	0.429631	0.427895	0.42439	0.419329	0.418972	0.415082	0.409857	0.411559	0.412101	0.411889	0.407241	0.400275	0.39381
608	0.639288	0.639013	0.632709	0.630706	0.631543	0.63311	0.637817	0.630576	0.613906	0.598607	0.584444	0.573759	0.568111	0.566569	0.561976	0.559433	0.558125	0.550414	0.546174	0.545459	0.53965	0.5336	0.530771	0.525163	0.520377	0.515311	0.515654	0.502512	0.492087	0.481133	0.470325	0.462087	0.450679	0.44428	0.444258	0.440817	0.435504	0.431457	0.425911	0.419087	0.41797	0.412673	0.408964	0.410907	0.411831	0.413078	0.407195	0.401486	0.393752
609	0.634987	0.635591	0.6331	0.626785	0.627094	0.628828	0.631868	0.629904	0.619818	0.603464	0.591747	0.584498	0.577073	0.573268	0.566439	0.561025	0.556516	0.554567	0.554936	0.556215	0.550263	0.54028	0.533498	0.52885	0.522813	0.51708	0.515525	0.501548	0.489523	0.481441	0.469865	0.462864	0.450639	0.446165	0.446507	0.444878	0.43945	0.433835	0.427406	0.417831	0.411104	0.405351	0.405521	0.407671	0.406313	0.405748	0.401761	0.400193	0.393003
610	0.632964	0.633651	0.63113	0.622738	0.623131	0.626805	0.628597	0.6291	0.62375	0.608392	0.598728	0.593907	0.586103	0.577941	0.570134	0.562987	0.556982	0.558377	0.56069	0.560487	0.554615	0.546107	0.536323	0.53347	0.529333	0.523455	0.517626	0.501272	0.488931	0.480925	0.469381	0.462656	0.452562	0.451812	0.448432	0.442272	0.436496	0.430499	0.422881	0.414314	0.402508	0.396344	0.399721	0.402485	0.402507	0.398796	0.398107	0.397246	0.391764
611	0.628348	0.628796	0.623983	0.615427	0.616754	0.624944	0.627222	0.627654	0.620758	0.609338	0.59987	0.591169	0.58533	0.581695	0.574652	0.569094	0.563316	0.564995	0.56672	0.561114	0.554604	0.547922	0.540135	0.535696	0.533859	0.529987	0.522185	0.503446	0.492206	0.482683	0.472251	0.464757	0.458105	0.457886	0.452395	0.440349	0.433964	0.427707	0.418534	0.411157	0.399355	0.393583	0.399166	0.402048	0.402008	0.398098	0.396827	0.392255	0.388455
612	0.617758	0.618716	0.616971	0.611344	0.615185	0.623719	0.626043	0.626281	0.617866	0.608063	0.598119	0.58428	0.581986	0.580653	0.574402	0.572914	0.569699	0.571406	0.572154	0.560932	0.552211	0.545717	0.539289	0.533577	0.531769	0.531628	0.52437	0.50752	0.495986	0.488271	0.480928	0.470657	0.463566	0.45992	0.453618	0.439785	0.433182	0.427394	0.421714	0.415656	0.407774	0.404075	0.407747	0.408584	0.406674	0.403874	0.398742	0.391442	0.385068
613	0.60744	0.608821	0.60987	0.609969	0.618364	0.623098	0.624849	0.624914	0.616095	0.604537	0.594416	0.580539	0.578426	0.57539	0.569021	0.568638	0.572481	0.573005	0.571416	0.558024	0.547088	0.540496	0.534225	0.530507	0.531114	0.531436	0.524353	0.509267	0.4997	0.492105	0.485782	0.473946	0.464879	0.459158	0.451246	0.438961	0.432601	0.42729	0.425275	0.421649	0.416312	0.416558	0.419055	0.417989	0.417397	0.410904	0.40345	0.395543	0.387446
614	0.605968	0.607424	0.608994	0.611125	0.619517	0.622198	0.62363	0.621728	0.612122	0.596342	0.586341	0.57658	0.575056	0.574293	0.567947	0.564922	0.575143	0.570431	0.562943	0.550683	0.542168	0.537441	0.531976	0.532243	0.532919	0.531095	0.523706	0.508796	0.498695	0.48886	0.481068	0.469218	0.461916	0.456023	0.446354	0.438017	0.432246	0.426838	0.423341	0.422933	0.418484	0.420489	0.423369	0.424268	0.423336	0.413019	0.404894	0.396953	0.388718
615	0.613349	0.61474	0.616006	0.615719	0.619383	0.621743	0.624482	0.618366	0.607806	0.59031	0.580456	0.573318	0.57666	0.578386	0.573669	0.568928	0.576236	0.565058	0.552107	0.542917	0.536683	0.534363	0.531262	0.532966	0.530289	0.528173	0.521017	0.50742	0.493907	0.483932	0.474273	0.462548	0.456574	0.451178	0.443831	0.439379	0.43419	0.429907	0.423572	0.422735	0.418276	0.420241	0.422907	0.423085	0.41857	0.409703	0.401969	0.394009	0.385965
616	0.621007	0.622331	0.623206	0.620207	0.621646	0.625942	0.631085	0.622918	0.610279	0.594294	0.584674	0.577358	0.578281	0.580007	0.577831	0.574112	0.576038	0.562274	0.548986	0.539971	0.533618	0.529509	0.530012	0.53064	0.527422	0.522654	0.51568	0.506006	0.491292	0.480638	0.471532	0.461497	0.455935	0.450838	0.445715	0.445358	0.44053	0.437903	0.429329	0.424729	0.419557	0.419397	0.419537	0.415596	0.408907	0.40171	0.39582	0.388172	0.380378
617	0.622683	0.624043	0.62577	0.627455	0.629566	0.635753	0.638586	0.629054	0.612681	0.600414	0.591102	0.582753	0.577726	0.577013	0.57467	0.573008	0.573215	0.5597	0.549649	0.539263	0.532466	0.527075	0.528771	0.526314	0.526027	0.519953	0.51314	0.50554	0.49242	0.48208	0.473012	0.466324	0.461437	0.456508	0.451975	0.451655	0.444856	0.440413	0.434854	0.429003	0.422904	0.416761	0.412258	0.407669	0.401094	0.395939	0.392835	0.387184	0.379293
618	0.621491	0.623191	0.62798	0.636054	0.638354	0.64015	0.640112	0.628628	0.612121	0.601396	0.590164	0.579585	0.572031	0.569112	0.568904	0.567148	0.566065	0.554047	0.544686	0.536221	0.529965	0.526343	0.528313	0.525881	0.525561	0.519524	0.514647	0.507618	0.496037	0.483678	0.476503	0.471549	0.467197	0.462486	0.457707	0.453788	0.444294	0.438584	0.436312	0.430725	0.423734	0.411996	0.405429	0.404437	0.40027	0.397613	0.394629	0.391185	0.383416
619	0.619753	0.622119	0.631504	0.639897	0.641812	0.639441	0.636799	0.62506	0.61073	0.59804	0.582252	0.568805	0.560991	0.558809	0.560647	0.561523	0.560855	0.550885	0.540119	0.531571	0.527318	0.527713	0.52885	0.529375	0.525679	0.519825	0.519106	0.512094	0.497916	0.483677	0.477689	0.473197	0.470312	0.465923	0.461038	0.455837	0.448371	0.442466	0.438293	0.43228	0.423701	0.411555	0.405025	0.406093	0.404442	0.401713	0.398938	0.393378	0.385311
620	0.61539	0.617625	0.626529	0.631303	0.635232	0.634946	0.631144	0.626046	0.611896	0.594877	0.578636	0.565633	0.55763	0.552943	0.553171	0.556394	0.561793	0.552862	0.545803	0.536211	0.534121	0.534459	0.531421	0.531084	0.525775	0.52168	0.521175	0.514039	0.499948	0.485374	0.479296	0.475011	0.473865	0.46967	0.46491	0.459853	0.454311	0.448405	0.442753	0.436324	0.426022	0.417206	0.411273	0.412557	0.410759	0.40827	0.403065	0.395705	0.387462
621	0.607651	0.607341	0.611105	0.614312	0.62323	0.627707	0.627521	0.627356	0.618063	0.600175	0.587351	0.572337	0.563702	0.556759	0.552953	0.556065	0.563262	0.557721	0.558151	0.551589	0.547487	0.543556	0.536258	0.531423	0.525978	0.525755	0.521546	0.514325	0.504526	0.491638	0.48527	0.480471	0.477085	0.471037	0.466169	0.461342	0.456191	0.450722	0.446467	0.440117	0.430468	0.423355	0.417872	0.419421	0.419702	0.415107	0.4084	0.402627	0.39472
622	0.606097	0.602597	0.601685	0.604296	0.613953	0.623209	0.625664	0.62721	0.624059	0.607159	0.595783	0.579169	0.570228	0.563218	0.55934	0.561672	0.563757	0.559623	0.564463	0.561565	0.556281	0.550056	0.538561	0.531282	0.525835	0.527432	0.521606	0.514311	0.506761	0.497771	0.491685	0.486108	0.48068	0.471016	0.46592	0.462623	0.458114	0.454781	0.452765	0.444954	0.434267	0.425742	0.421417	0.421669	0.423173	0.417559	0.412732	0.411205	0.404144
623	0.613862	0.612283	0.606812	0.608096	0.612804	0.619572	0.6221	0.625636	0.623416	0.608159	0.59526	0.5783	0.569815	0.56524	0.565422	0.567469	0.564063	0.558751	0.560607	0.561357	0.557989	0.551825	0.538798	0.531137	0.525678	0.527728	0.523613	0.516242	0.507148	0.499907	0.495557	0.488237	0.482131	0.472174	0.46736	0.466434	0.464376	0.464789	0.461378	0.451288	0.440427	0.428474	0.42507	0.421908	0.4231	0.419264	0.416867	0.415958	0.410887
624	0.621817	0.622185	0.616869	0.617485	0.617055	0.615866	0.615753	0.621064	0.617378	0.603752	0.587232	0.570296	0.564259	0.564343	0.566947	0.569227	0.565449	0.557861	0.554513	0.556634	0.555776	0.551645	0.540464	0.533392	0.527935	0.530207	0.528908	0.521515	0.509796	0.5029	0.502104	0.492487	0.484313	0.475636	0.471012	0.470368	0.47191	0.473033	0.469848	0.460549	0.449011	0.434776	0.427519	0.423472	0.423144	0.420931	0.416106	0.411494	0.409984
625	0.623564	0.624938	0.624071	0.624807	0.621126	0.617206	0.611934	0.61261	0.610577	0.595257	0.57885	0.564146	0.561146	0.563522	0.566582	0.56926	0.568912	0.559689	0.554401	0.556072	0.553569	0.551697	0.544886	0.540438	0.535332	0.535818	0.533981	0.527012	0.517531	0.510729	0.509955	0.501522	0.49039	0.47915	0.474439	0.476078	0.479149	0.477453	0.475672	0.466707	0.457494	0.443069	0.432483	0.42939	0.425164	0.420042	0.412963	0.406414	0.406065
626	0.622897	0.626229	0.625948	0.626594	0.622888	0.616128	0.609684	0.604555	0.603698	0.589499	0.577619	0.565748	0.56272	0.565065	0.567922	0.569208	0.57078	0.565763	0.562262	0.562187	0.557677	0.554031	0.548998	0.547548	0.544662	0.543199	0.541894	0.535713	0.527766	0.518231	0.51284	0.505224	0.49448	0.483086	0.478391	0.481511	0.484778	0.481256	0.477691	0.470902	0.46403	0.45172	0.443224	0.438186	0.431763	0.424807	0.417376	0.410449	0.40808
627	0.62449	0.629952	0.62732	0.625428	0.618547	0.610385	0.608136	0.603483	0.603376	0.59343	0.583536	0.570078	0.568922	0.569851	0.572128	0.570872	0.571251	0.571702	0.571923	0.568708	0.563564	0.55985	0.553685	0.552363	0.553707	0.554789	0.551915	0.545514	0.535619	0.520437	0.510209	0.502431	0.491674	0.483873	0.479771	0.483054	0.486184	0.482275	0.477448	0.472006	0.465762	0.456227	0.451197	0.445118	0.438505	0.431325	0.424117	0.41672	0.410387
628	0.628641	0.631488	0.628687	0.624185	0.615348	0.609193	0.609901	0.609801	0.610205	0.599972	0.588429	0.574947	0.575154	0.574051	0.57604	0.574542	0.570957	0.571075	0.571395	0.568389	0.563774	0.563259	0.556043	0.556868	0.560419	0.563116	0.558854	0.550285	0.535593	0.517173	0.502101	0.49641	0.48887	0.483414	0.481035	0.484158	0.4856	0.481592	0.476793	0.471164	0.463343	0.45384	0.452588	0.447117	0.441914	0.433592	0.428046	0.420464	0.410775
629	0.629248	0.628181	0.624612	0.622538	0.61471	0.613225	0.615001	0.616897	0.616768	0.60215	0.587889	0.576385	0.577209	0.578303	0.580241	0.575965	0.568249	0.56394	0.561198	0.56282	0.559332	0.560861	0.556191	0.558707	0.562286	0.563532	0.558319	0.544853	0.527226	0.510109	0.49409	0.493127	0.489822	0.48508	0.484394	0.485643	0.483577	0.480912	0.477611	0.470453	0.460686	0.453013	0.452062	0.446883	0.443535	0.433902	0.432117	0.424811	0.412765
630	0.625006	0.621634	0.620967	0.621515	0.616405	0.617325	0.619387	0.621147	0.618779	0.603749	0.58994	0.577743	0.577032	0.579585	0.581395	0.575382	0.565203	0.558983	0.556383	0.560328	0.558698	0.56105	0.559288	0.560604	0.562137	0.55965	0.553113	0.535121	0.518348	0.50426	0.490867	0.492727	0.493805	0.488933	0.485728	0.483145	0.48097	0.482	0.480934	0.472287	0.464297	0.456363	0.451632	0.44565	0.440473	0.433098	0.433467	0.426764	0.417191
631	0.617799	0.61765	0.621382	0.623512	0.62316	0.624844	0.62685	0.627659	0.619104	0.605292	0.591147	0.579285	0.576445	0.578516	0.578952	0.574937	0.568866	0.563595	0.563617	0.562724	0.562339	0.565402	0.566622	0.564647	0.563679	0.559379	0.550721	0.529963	0.516962	0.501575	0.49241	0.494884	0.495842	0.490762	0.487675	0.485204	0.484883	0.48603	0.484367	0.476292	0.469353	0.457718	0.449232	0.442581	0.43635	0.432048	0.433044	0.427031	0.421121
632	0.613746	0.616021	0.623139	0.627907	0.629925	0.631831	0.63373	0.633421	0.618242	0.601383	0.58767	0.57576	0.574916	0.575206	0.573853	0.574332	0.574641	0.571617	0.571324	0.566882	0.564094	0.566743	0.567754	0.564607	0.565521	0.562861	0.553062	0.53531	0.525177	0.510468	0.502726	0.502739	0.499013	0.49373	0.494403	0.493997	0.492815	0.490077	0.486743	0.477681	0.46912	0.455493	0.444591	0.437944	0.43347	0.43183	0.433421	0.429861	0.428418
633	0.611948	0.614092	0.618815	0.62588	0.628527	0.630701	0.632389	0.630056	0.614268	0.595799	0.58178	0.572576	0.573138	0.570108	0.570745	0.573862	0.578237	0.577219	0.573553	0.568105	0.563583	0.563979	0.561673	0.559807	0.562902	0.564576	0.559359	0.545366	0.536956	0.527082	0.51936	0.514319	0.507379	0.501444	0.501524	0.498476	0.497248	0.492235	0.484521	0.475301	0.465036	0.452945	0.44469	0.440433	0.438476	0.436732	0.438893	0.43953	0.4388
634	0.610402	0.612232	0.612461	0.61629	0.61898	0.623219	0.624721	0.618823	0.607104	0.591496	0.580724	0.573407	0.572304	0.569105	0.571426	0.575252	0.581623	0.578628	0.573159	0.567512	0.562392	0.559017	0.555185	0.556855	0.561081	0.566567	0.567127	0.556769	0.54816	0.540917	0.533508	0.525876	0.516242	0.508972	0.50415	0.496688	0.492758	0.487513	0.480339	0.471054	0.463336	0.455707	0.451827	0.451789	0.450286	0.449376	0.452084	0.454269	0.450016
635	0.609139	0.612573	0.607751	0.606886	0.609512	0.616408	0.618341	0.61267	0.603803	0.593183	0.586517	0.578975	0.572133	0.570341	0.572958	0.576478	0.580419	0.575979	0.571928	0.566562	0.561415	0.556457	0.552865	0.557803	0.563066	0.571954	0.573792	0.567647	0.558476	0.55167	0.544877	0.536651	0.522397	0.513737	0.504414	0.492172	0.486079	0.481031	0.475862	0.46929	0.465137	0.460371	0.460788	0.461757	0.462624	0.46155	0.464359	0.466483	0.460285
636	0.608451	0.61636	0.61146	0.605825	0.607533	0.612153	0.613992	0.61107	0.60462	0.594813	0.590636	0.582425	0.56964	0.566383	0.56735	0.570168	0.571237	0.568461	0.568478	0.564059	0.560485	0.555995	0.554663	0.563507	0.57052	0.579064	0.57813	0.573754	0.567191	0.559913	0.553113	0.545422	0.530593	0.519753	0.506904	0.492272	0.484072	0.478941	0.475829	0.471467	0.469965	0.467502	0.469377	0.467391	0.469427	0.469322	0.471945	0.472449	0.465609
637	0.609488	0.616005	0.615454	0.610397	0.612057	0.616373	0.616211	0.612799	0.608548	0.596587	0.589578	0.579344	0.566291	0.563296	0.561839	0.562373	0.561419	0.560976	0.56335	0.561064	0.560087	0.558221	0.562059	0.571537	0.579751	0.585188	0.583829	0.579918	0.575025	0.566347	0.558016	0.550702	0.538093	0.525148	0.512522	0.498613	0.486519	0.479823	0.480296	0.477844	0.474808	0.473961	0.474661	0.47234	0.472773	0.471754	0.472183	0.470073	0.463112
638	0.61348	0.612956	0.614289	0.614095	0.616643	0.622847	0.62037	0.617246	0.612804	0.602826	0.593993	0.581739	0.572	0.567322	0.565337	0.562258	0.562831	0.562375	0.565136	0.564795	0.564225	0.566307	0.573189	0.577827	0.583282	0.587186	0.588664	0.585298	0.581051	0.574371	0.563383	0.555301	0.541144	0.53032	0.517816	0.505947	0.493664	0.485038	0.486953	0.486031	0.479842	0.476143	0.473469	0.473635	0.470983	0.471194	0.467952	0.465846	0.460446
639	0.617708	0.617594	0.619441	0.621384	0.623798	0.627496	0.625109	0.621324	0.617517	0.609139	0.600569	0.590753	0.583278	0.578594	0.57407	0.568979	0.570952	0.572934	0.575583	0.573396	0.574708	0.577942	0.580899	0.579859	0.583077	0.585526	0.588173	0.58501	0.580972	0.575584	0.563195	0.554751	0.541113	0.532852	0.523398	0.511953	0.50512	0.498828	0.498661	0.493075	0.482311	0.476567	0.473559	0.473659	0.469619	0.470824	0.465619	0.461402	0.459536
640	0.62269	0.624544	0.626618	0.628685	0.63078	0.632411	0.629204	0.625517	0.618934	0.60842	0.599872	0.592105	0.58745	0.586886	0.582914	0.577333	0.578017	0.582952	0.585677	0.582008	0.584103	0.585274	0.582871	0.579488	0.582257	0.582709	0.584006	0.58062	0.576479	0.571033	0.559404	0.549972	0.540555	0.535324	0.528617	0.520471	0.518265	0.514615	0.508262	0.496165	0.482945	0.477105	0.475866	0.474401	0.471348	0.471286	0.465496	0.459801	0.459387
641	0.621705	0.625836	0.628417	0.630509	0.63257	0.634326	0.633179	0.626929	0.617592	0.602541	0.593393	0.58665	0.58652	0.58891	0.588973	0.583329	0.580762	0.588742	0.591685	0.587553	0.587626	0.585024	0.58065	0.577305	0.581556	0.582414	0.582066	0.578286	0.574026	0.568762	0.560744	0.549772	0.54281	0.540865	0.536752	0.530439	0.526449	0.524325	0.513622	0.49886	0.485307	0.479455	0.477988	0.477138	0.475984	0.473971	0.467893	0.461838	0.459723
642	0.617634	0.624749	0.629709	0.632065	0.634123	0.635847	0.634254	0.626113	0.616106	0.598842	0.587831	0.583103	0.585217	0.588329	0.590262	0.58487	0.582064	0.5881	0.58916	0.584396	0.581015	0.578301	0.575849	0.574597	0.580842	0.581644	0.582661	0.577776	0.572926	0.566166	0.559738	0.551646	0.547602	0.545722	0.544125	0.538071	0.532295	0.529314	0.518725	0.503949	0.491942	0.486669	0.487234	0.48431	0.480909	0.479027	0.473084	0.466556	0.46038
643	0.621734	0.626735	0.633931	0.636392	0.638402	0.639693	0.633762	0.625069	0.615071	0.597112	0.582589	0.581252	0.584113	0.587315	0.589487	0.584799	0.58454	0.583189	0.579711	0.574592	0.570279	0.57156	0.574983	0.577514	0.582314	0.583271	0.584088	0.577136	0.570117	0.560602	0.551723	0.545646	0.546297	0.545714	0.543759	0.5377	0.531927	0.529585	0.518738	0.506189	0.498163	0.493774	0.495824	0.491451	0.48601	0.48151	0.475277	0.468538	0.460507
644	0.626433	0.631035	0.635314	0.635464	0.637497	0.64044	0.632989	0.626082	0.616365	0.598409	0.583627	0.580388	0.583003	0.586073	0.588511	0.585669	0.585383	0.580569	0.575245	0.571508	0.567701	0.571109	0.57839	0.582488	0.584314	0.582793	0.581832	0.574477	0.565334	0.556827	0.543604	0.53677	0.537261	0.534818	0.535195	0.529697	0.52373	0.519514	0.511767	0.504031	0.498545	0.495951	0.498228	0.493716	0.487693	0.479908	0.473046	0.466237	0.458028
645	0.6252	0.631964	0.634036	0.63136	0.633465	0.638976	0.632481	0.629858	0.620682	0.603206	0.591137	0.580141	0.581274	0.582702	0.585518	0.586385	0.584921	0.581274	0.576438	0.575043	0.57312	0.576567	0.58196	0.585448	0.583697	0.580776	0.581018	0.571873	0.562745	0.555496	0.540477	0.533152	0.531649	0.529079	0.529612	0.524082	0.518265	0.512901	0.507055	0.501357	0.496437	0.495664	0.496481	0.491574	0.485359	0.475036	0.466139	0.459013	0.450941
646	0.629807	0.633591	0.633427	0.632867	0.635151	0.638478	0.633738	0.631399	0.622224	0.604749	0.592161	0.577106	0.575625	0.574706	0.577458	0.580526	0.582013	0.582696	0.580008	0.578975	0.580478	0.583733	0.586026	0.588858	0.585754	0.583939	0.584048	0.573495	0.56224	0.554847	0.54013	0.535586	0.539098	0.53907	0.537296	0.529784	0.525882	0.522241	0.514442	0.50643	0.499178	0.49547	0.492009	0.485166	0.480569	0.472422	0.461635	0.454161	0.446338
647	0.636816	0.63816	0.635072	0.634415	0.638387	0.640799	0.639614	0.633739	0.624007	0.605985	0.589303	0.572854	0.567589	0.568063	0.569583	0.57281	0.57627	0.579511	0.581105	0.582883	0.585869	0.587157	0.585503	0.587877	0.585274	0.586432	0.583969	0.573006	0.561884	0.554917	0.542835	0.543933	0.553609	0.552083	0.550313	0.540912	0.541348	0.541803	0.529365	0.515951	0.503682	0.495911	0.490005	0.481119	0.478765	0.474623	0.466526	0.459435	0.451396
648	0.638348	0.639829	0.638989	0.636629	0.642997	0.647268	0.646585	0.640703	0.631098	0.612943	0.594264	0.577218	0.569851	0.56972	0.568701	0.570046	0.57338	0.577086	0.580636	0.583795	0.584886	0.582135	0.577189	0.579705	0.579205	0.583473	0.580344	0.570934	0.563749	0.559564	0.552361	0.554159	0.561882	0.558165	0.556243	0.551018	0.552312	0.554074	0.539892	0.525691	0.510944	0.498864	0.492534	0.485466	0.481901	0.481706	0.475923	0.46919	0.460923
649	0.637277	0.639054	0.640572	0.640698	0.645312	0.652211	0.649151	0.64729	0.640254	0.62417	0.605446	0.588148	0.578503	0.576057	0.574878	0.573694	0.574914	0.578239	0.581724	0.582739	0.57847	0.573361	0.566726	0.571057	0.574639	0.58287	0.582114	0.576653	0.572445	0.571437	0.566669	0.563872	0.562693	0.558045	0.559257	0.558613	0.557501	0.555426	0.543105	0.533104	0.520013	0.506185	0.499822	0.49437	0.489581	0.489305	0.48365	0.476816	0.467174
650	0.638264	0.640071	0.642047	0.643766	0.646441	0.651318	0.648118	0.648613	0.644809	0.633323	0.615498	0.599691	0.588239	0.587638	0.586137	0.584524	0.581572	0.582551	0.585101	0.581999	0.573886	0.568745	0.565825	0.572516	0.57769	0.586811	0.590837	0.587848	0.584415	0.581943	0.576246	0.571388	0.568199	0.56377	0.566351	0.563963	0.562232	0.553793	0.544946	0.536117	0.526982	0.513351	0.507344	0.503705	0.4986	0.494432	0.486529	0.479177	0.467472
651	0.643861	0.645484	0.647254	0.647876	0.649171	0.64679	0.644198	0.644683	0.639024	0.629403	0.614382	0.603213	0.595291	0.598586	0.599395	0.595519	0.589717	0.586505	0.586619	0.582074	0.576987	0.572878	0.574149	0.577957	0.581061	0.588969	0.597348	0.595188	0.591639	0.586394	0.578792	0.574265	0.575238	0.573183	0.57424	0.569174	0.564817	0.556403	0.549038	0.536912	0.529016	0.516008	0.512099	0.510825	0.505816	0.499423	0.487369	0.479545	0.467905
652	0.650161	0.65044	0.651775	0.650763	0.651417	0.645715	0.640027	0.638261	0.632213	0.621494	0.610456	0.600816	0.598584	0.605305	0.608002	0.60398	0.596285	0.592081	0.588406	0.58366	0.58192	0.578241	0.579309	0.579495	0.579419	0.588784	0.598969	0.597037	0.593087	0.584842	0.57878	0.576381	0.579807	0.580308	0.579043	0.571215	0.564586	0.555829	0.548688	0.536321	0.527254	0.516449	0.516252	0.513415	0.508288	0.50157	0.487861	0.479361	0.465242
653	0.652615	0.651196	0.652528	0.653141	0.654397	0.650491	0.643601	0.637825	0.632839	0.618133	0.606294	0.595374	0.599385	0.606674	0.609756	0.607412	0.598128	0.595274	0.590161	0.585097	0.581621	0.577512	0.577163	0.579044	0.580711	0.590274	0.600457	0.598523	0.594414	0.585173	0.58072	0.580724	0.584384	0.584507	0.583188	0.570998	0.561426	0.550485	0.543526	0.533166	0.522727	0.515694	0.516015	0.511835	0.508113	0.501847	0.489611	0.479894	0.465749
654	0.647655	0.647996	0.649782	0.651866	0.655235	0.655039	0.64942	0.641978	0.633958	0.6164	0.600381	0.589528	0.593685	0.603225	0.606423	0.602509	0.594871	0.590351	0.585285	0.581657	0.577174	0.573258	0.575026	0.579291	0.587114	0.595506	0.604065	0.601778	0.59782	0.590164	0.586064	0.582812	0.58424	0.58427	0.582295	0.567871	0.555798	0.547437	0.540531	0.528383	0.518486	0.513122	0.511572	0.50725	0.505615	0.500155	0.49183	0.482714	0.472527
655	0.640833	0.642557	0.644624	0.647357	0.654222	0.656122	0.652487	0.645187	0.633803	0.61521	0.597189	0.585417	0.58808	0.597505	0.600677	0.597268	0.591286	0.585615	0.58239	0.581354	0.578518	0.575103	0.577949	0.581158	0.59016	0.598716	0.605278	0.601497	0.597804	0.59318	0.589483	0.582498	0.578659	0.573978	0.57402	0.561951	0.553058	0.548521	0.540291	0.527877	0.515874	0.51051	0.509475	0.50493	0.501035	0.495436	0.489305	0.485066	0.477818
656	0.639777	0.64166	0.643779	0.646739	0.655082	0.65773	0.657286	0.650798	0.637379	0.616954	0.59905	0.589678	0.592124	0.5989	0.600596	0.600783	0.596916	0.590196	0.590143	0.58941	0.588528	0.586591	0.587597	0.586535	0.59031	0.596464	0.602888	0.597566	0.593634	0.589181	0.586761	0.581143	0.573271	0.563903	0.565655	0.558839	0.554806	0.552604	0.54109	0.531862	0.518875	0.513234	0.511583	0.506546	0.499442	0.493026	0.485303	0.480553	0.475369
657	0.647066	0.648742	0.650919	0.653654	0.660658	0.663268	0.6642	0.65827	0.646314	0.624632	0.608589	0.601046	0.60317	0.607943	0.606991	0.607284	0.606852	0.598466	0.598278	0.599129	0.597058	0.597754	0.595592	0.591807	0.590396	0.594373	0.599079	0.594952	0.589669	0.583091	0.580551	0.577573	0.567938	0.560251	0.562725	0.558455	0.558988	0.554714	0.541303	0.533972	0.522841	0.517333	0.516184	0.510942	0.501389	0.492788	0.482491	0.476214	0.472702
658	0.659293	0.659358	0.662701	0.665207	0.668792	0.670857	0.671681	0.665507	0.652821	0.636074	0.624942	0.617852	0.617012	0.614829	0.612702	0.60933	0.610375	0.603756	0.600432	0.600821	0.598959	0.601221	0.599228	0.595178	0.592063	0.595365	0.598733	0.593935	0.58564	0.577823	0.57108	0.571878	0.567176	0.562084	0.564408	0.558202	0.558498	0.554098	0.540813	0.53429	0.526934	0.520084	0.516491	0.511251	0.503524	0.493414	0.484969	0.478386	0.472409
659	0.669534	0.666045	0.670975	0.674956	0.677096	0.678637	0.677929	0.672541	0.65923	0.647561	0.639325	0.633475	0.627854	0.619465	0.613651	0.606608	0.607643	0.602668	0.599357	0.598261	0.598145	0.601144	0.602615	0.600451	0.597141	0.598989	0.601467	0.593542	0.583296	0.572837	0.566412	0.56978	0.571494	0.56919	0.569209	0.557699	0.553118	0.549101	0.537972	0.532058	0.526317	0.517463	0.512041	0.506813	0.500946	0.493214	0.486464	0.47821	0.470136
660	0.678469	0.67295	0.675715	0.681295	0.683313	0.684256	0.680168	0.676144	0.66401	0.651099	0.641343	0.637104	0.629692	0.618109	0.608458	0.59897	0.599764	0.595715	0.596205	0.597552	0.597226	0.598865	0.602186	0.603591	0.600577	0.600352	0.600994	0.591819	0.582369	0.571032	0.567541	0.571351	0.573616	0.573227	0.569273	0.556872	0.54927	0.539691	0.532109	0.526731	0.521586	0.514885	0.509622	0.504411	0.49871	0.490981	0.483913	0.473164	0.462937
661	0.685926	0.681244	0.680687	0.683398	0.683342	0.683685	0.677755	0.671941	0.662428	0.64776	0.63311	0.624704	0.618815	0.609674	0.59871	0.592571	0.592498	0.590105	0.591316	0.594541	0.595939	0.594467	0.597788	0.601021	0.599669	0.599546	0.597469	0.589365	0.582096	0.572892	0.571697	0.573272	0.57075	0.56725	0.563244	0.555057	0.546222	0.53506	0.52893	0.522327	0.51727	0.51206	0.507007	0.501796	0.495784	0.485677	0.476909	0.467506	0.454117
662	0.690267	0.687778	0.684771	0.683276	0.678577	0.677067	0.672222	0.665085	0.655466	0.641638	0.626327	0.614373	0.610976	0.605919	0.59815	0.595688	0.59282	0.593407	0.593259	0.596202	0.597229	0.594142	0.597136	0.600626	0.600835	0.599241	0.597207	0.590886	0.584151	0.578056	0.571533	0.567475	0.561645	0.556222	0.554778	0.549253	0.541005	0.533386	0.526169	0.517288	0.511644	0.505094	0.499839	0.494546	0.488339	0.478348	0.46779	0.459666	0.446424
663	0.692107	0.689998	0.68856	0.682912	0.674069	0.670438	0.668985	0.66184	0.650872	0.640762	0.630213	0.620766	0.617362	0.614738	0.608935	0.606179	0.601764	0.603781	0.605268	0.606158	0.603416	0.599399	0.6004	0.6019	0.600318	0.599064	0.599883	0.594016	0.589015	0.583038	0.568744	0.559192	0.550473	0.544615	0.542588	0.538335	0.535358	0.530132	0.52127	0.512559	0.50511	0.496333	0.49072	0.484937	0.476932	0.466741	0.459797	0.452783	0.443117
664	0.6852	0.685227	0.685749	0.680417	0.67107	0.668031	0.668165	0.661543	0.654221	0.646695	0.638847	0.631465	0.628401	0.623961	0.620026	0.619837	0.616843	0.617093	0.617459	0.614166	0.609184	0.604214	0.599956	0.597714	0.596375	0.598274	0.599941	0.596995	0.592219	0.585079	0.57064	0.556268	0.544237	0.53796	0.534977	0.530653	0.527628	0.522998	0.516416	0.507182	0.496497	0.489058	0.483404	0.475669	0.465759	0.459548	0.456836	0.450563	0.443057
665	0.672957	0.67446	0.676424	0.67765	0.675064	0.671809	0.670103	0.663536	0.659614	0.652733	0.645413	0.638069	0.63261	0.628503	0.628683	0.631001	0.631097	0.625739	0.621307	0.614202	0.608648	0.60324	0.59564	0.593352	0.595515	0.598821	0.598074	0.596132	0.590341	0.584747	0.572276	0.558205	0.546651	0.53983	0.531744	0.524868	0.52033	0.514782	0.5115	0.50469	0.49416	0.486717	0.480767	0.471237	0.463587	0.461112	0.456962	0.450463	0.44338
666	0.670452	0.672222	0.67659	0.682646	0.684062	0.681054	0.67539	0.667788	0.661679	0.654191	0.646852	0.639334	0.632692	0.63227	0.634694	0.6374	0.638448	0.627922	0.620798	0.609951	0.604023	0.598923	0.593049	0.593052	0.5981	0.600452	0.598915	0.592688	0.587964	0.582631	0.57222	0.562647	0.55122	0.543991	0.533598	0.522736	0.517836	0.512255	0.511053	0.504693	0.495733	0.486583	0.480676	0.473593	0.467625	0.463274	0.457267	0.450564	0.443498
667	0.679605	0.679856	0.685968	0.690166	0.691223	0.685802	0.679693	0.671635	0.663454	0.653712	0.645982	0.638404	0.63162	0.631211	0.633441	0.634455	0.635737	0.62721	0.621859	0.611222	0.605297	0.599992	0.592348	0.590636	0.596842	0.59674	0.597482	0.589257	0.585215	0.578361	0.569235	0.562465	0.556011	0.548739	0.535244	0.522421	0.519402	0.517927	0.514738	0.504614	0.493328	0.484218	0.478777	0.474999	0.469483	0.463728	0.457375	0.450658	0.443351
668	0.691154	0.685614	0.688341	0.690434	0.691096	0.686315	0.684112	0.676502	0.667367	0.653324	0.644887	0.637258	0.629991	0.625599	0.625292	0.622406	0.624603	0.62557	0.62541	0.618618	0.613038	0.606946	0.594117	0.58994	0.592611	0.591081	0.593173	0.585	0.581164	0.575343	0.563154	0.556547	0.554583	0.547957	0.534483	0.520344	0.519203	0.518678	0.512754	0.502088	0.489054	0.477717	0.472448	0.472526	0.467717	0.463392	0.457215	0.450335	0.442476
669	0.693383	0.683119	0.683438	0.684739	0.684134	0.683473	0.683792	0.678172	0.668629	0.652409	0.64353	0.635706	0.62841	0.622152	0.61934	0.614538	0.617372	0.623763	0.624725	0.619473	0.614105	0.608272	0.597273	0.592696	0.590965	0.590186	0.592501	0.584187	0.57913	0.573588	0.557479	0.549903	0.545695	0.539763	0.530577	0.513736	0.510318	0.509694	0.502324	0.494803	0.482207	0.470936	0.465824	0.467537	0.463158	0.460719	0.454552	0.445981	0.437845
670	0.68963	0.682799	0.683145	0.682188	0.679175	0.679787	0.679261	0.676995	0.665806	0.648851	0.639575	0.630288	0.624922	0.620766	0.620329	0.615821	0.618195	0.620918	0.619168	0.612285	0.606908	0.602041	0.596171	0.593592	0.591012	0.592877	0.594161	0.585246	0.576844	0.568245	0.548723	0.540366	0.534424	0.529196	0.522926	0.506762	0.501605	0.497564	0.491841	0.48634	0.475833	0.468175	0.463502	0.465189	0.460281	0.45408	0.447018	0.436164	0.42811
671	0.685906	0.687309	0.688386	0.685366	0.684177	0.68283	0.679163	0.6741	0.658436	0.640722	0.630915	0.619972	0.618681	0.617749	0.619724	0.61724	0.619109	0.616254	0.612045	0.601574	0.596157	0.593523	0.591716	0.593144	0.592362	0.593981	0.592205	0.583031	0.573777	0.560964	0.544294	0.534374	0.526467	0.52186	0.516474	0.504185	0.499052	0.491904	0.487163	0.482081	0.473701	0.467933	0.463117	0.463219	0.457567	0.447576	0.440032	0.43123	0.423402
672	0.679041	0.687335	0.689916	0.691518	0.692102	0.686666	0.681893	0.670325	0.653798	0.635807	0.624535	0.615516	0.614527	0.613562	0.617857	0.619476	0.621351	0.614308	0.603848	0.59115	0.586149	0.58745	0.589881	0.593597	0.595775	0.594562	0.591263	0.583724	0.577676	0.565195	0.552909	0.540327	0.529648	0.52427	0.517173	0.506334	0.501649	0.496278	0.491636	0.484906	0.474461	0.468376	0.461607	0.459376	0.453467	0.445072	0.436125	0.42866	0.420464
673	0.675118	0.683373	0.686403	0.692602	0.693958	0.688209	0.680999	0.670157	0.657926	0.640353	0.626557	0.616671	0.61208	0.613196	0.619939	0.623339	0.625027	0.61554	0.603382	0.590493	0.585467	0.586924	0.590524	0.593185	0.596291	0.594048	0.592096	0.587991	0.584064	0.57319	0.561487	0.550082	0.543059	0.53472	0.523092	0.511645	0.507052	0.502993	0.496748	0.48762	0.47561	0.468881	0.458794	0.457687	0.450586	0.44295	0.430161	0.422198	0.413634
674	0.68188	0.68338	0.683434	0.688901	0.690792	0.689109	0.681183	0.672175	0.662504	0.647209	0.633666	0.621392	0.614829	0.616729	0.619463	0.620725	0.62247	0.615667	0.60895	0.598368	0.59295	0.590745	0.591913	0.590693	0.592155	0.591164	0.591518	0.590221	0.58663	0.576305	0.56567	0.554499	0.550855	0.538201	0.524391	0.512781	0.50821	0.503834	0.494186	0.485019	0.474477	0.467908	0.457746	0.456135	0.44686	0.438745	0.424171	0.41585	0.40715
675	0.689151	0.685389	0.680612	0.685819	0.688031	0.688622	0.682838	0.674422	0.665613	0.65407	0.638881	0.628361	0.622071	0.623237	0.619797	0.616474	0.617955	0.613574	0.613052	0.608221	0.603067	0.59859	0.595433	0.59017	0.588195	0.588456	0.588989	0.589046	0.583867	0.572262	0.561054	0.551959	0.544688	0.53216	0.519102	0.507876	0.503383	0.498683	0.48722	0.476135	0.468554	0.462787	0.455714	0.451166	0.443326	0.435417	0.422356	0.414186	0.405708
676	0.689098	0.687506	0.682257	0.683106	0.684768	0.68613	0.684599	0.676865	0.668003	0.65628	0.639562	0.630738	0.626288	0.627319	0.621767	0.616544	0.617852	0.615463	0.61744	0.617713	0.612962	0.607712	0.600933	0.591484	0.587256	0.585794	0.587332	0.583976	0.574276	0.560115	0.550906	0.543481	0.531956	0.52385	0.512348	0.501372	0.496655	0.49197	0.481599	0.469157	0.461307	0.455645	0.451566	0.445833	0.438927	0.4298	0.420386	0.412693	0.404995
677	0.692054	0.692403	0.689061	0.686028	0.687062	0.688612	0.688936	0.681317	0.670282	0.654459	0.637156	0.628779	0.626399	0.627706	0.623901	0.620178	0.620534	0.621173	0.62199	0.622058	0.617051	0.611336	0.602159	0.590966	0.586184	0.583356	0.584013	0.57553	0.563626	0.548003	0.540469	0.534171	0.523852	0.518306	0.509061	0.498197	0.491886	0.487309	0.480299	0.468021	0.457917	0.450814	0.450173	0.44473	0.437318	0.424334	0.416098	0.408559	0.401585
678	0.703199	0.701826	0.696904	0.695587	0.696724	0.698098	0.698312	0.690252	0.67532	0.657557	0.641483	0.63109	0.625995	0.625684	0.625997	0.626047	0.62474	0.624503	0.620974	0.616917	0.61012	0.604319	0.59566	0.585933	0.581372	0.578344	0.577083	0.565627	0.553706	0.537988	0.531264	0.527607	0.521955	0.517621	0.51173	0.501037	0.491558	0.486569	0.481451	0.471059	0.461285	0.45222	0.451289	0.445783	0.437917	0.423177	0.414826	0.40723	0.400053
679	0.716771	0.712694	0.708191	0.708497	0.709625	0.710456	0.709146	0.700975	0.684772	0.667467	0.653309	0.638579	0.63094	0.626571	0.627738	0.628186	0.628292	0.624129	0.616568	0.610217	0.601412	0.595372	0.585464	0.578931	0.575186	0.573735	0.574275	0.561919	0.54683	0.531103	0.52501	0.524082	0.520529	0.51662	0.511085	0.501717	0.492207	0.485992	0.482698	0.475764	0.464926	0.457341	0.453074	0.446654	0.437254	0.423879	0.415717	0.407852	0.398319
680	0.725194	0.721809	0.719857	0.720479	0.72109	0.720132	0.716659	0.708038	0.693565	0.676802	0.660526	0.643639	0.636903	0.630471	0.627636	0.624185	0.624747	0.617074	0.605395	0.598635	0.591983	0.587897	0.57866	0.574062	0.572265	0.573008	0.574905	0.562404	0.545504	0.529783	0.523232	0.519076	0.513902	0.509923	0.502939	0.495486	0.489013	0.481569	0.480018	0.474871	0.464746	0.460037	0.454384	0.445756	0.434402	0.424709	0.417036	0.40865	0.396266
681	0.727724	0.724293	0.721723	0.721831	0.720493	0.71792	0.715965	0.707888	0.697233	0.68116	0.663531	0.646486	0.641719	0.63461	0.625368	0.619079	0.617624	0.607661	0.593945	0.585836	0.581024	0.580999	0.57583	0.573616	0.575162	0.575768	0.57622	0.563528	0.546561	0.530757	0.522109	0.512704	0.504125	0.499898	0.494401	0.486843	0.481897	0.476139	0.472885	0.467902	0.461252	0.459297	0.455223	0.445032	0.435619	0.428028	0.420335	0.410316	0.399624
682	0.722834	0.717285	0.713518	0.71149	0.707029	0.707514	0.708082	0.705238	0.697226	0.681854	0.665746	0.648721	0.641725	0.633793	0.623231	0.616086	0.611551	0.604713	0.591315	0.581164	0.576251	0.576674	0.574682	0.574783	0.578059	0.580033	0.57758	0.564462	0.547635	0.531704	0.519662	0.508496	0.49947	0.493856	0.489618	0.484158	0.479729	0.475155	0.470606	0.465407	0.459951	0.456586	0.456552	0.450691	0.44185	0.43443	0.426051	0.412196	0.403017
683	0.715094	0.708435	0.704771	0.699384	0.695057	0.698919	0.700511	0.700721	0.695107	0.681671	0.668252	0.652724	0.642311	0.632092	0.620606	0.613513	0.609373	0.606407	0.596607	0.587166	0.581556	0.578799	0.577981	0.576263	0.577818	0.579247	0.576512	0.563213	0.54672	0.532661	0.51962	0.509814	0.502076	0.493571	0.489383	0.486774	0.48272	0.478287	0.473407	0.466617	0.460855	0.456139	0.458153	0.45606	0.445716	0.437597	0.427419	0.413342	0.404758
684	0.713121	0.706377	0.70169	0.695302	0.693991	0.696537	0.697925	0.698858	0.696963	0.686179	0.672988	0.659143	0.644689	0.632086	0.622723	0.617828	0.615349	0.611419	0.606807	0.597237	0.589651	0.584531	0.581334	0.577567	0.575004	0.572622	0.570815	0.55874	0.543188	0.533493	0.521336	0.514184	0.505043	0.495044	0.491114	0.491836	0.488212	0.483957	0.478534	0.468427	0.462174	0.457261	0.458983	0.455172	0.446427	0.436489	0.424262	0.414154	0.40813
685	0.71303	0.708045	0.704256	0.699619	0.699843	0.701044	0.702113	0.703022	0.702366	0.690492	0.677414	0.661716	0.647272	0.636884	0.62988	0.628409	0.623883	0.61785	0.612997	0.605208	0.595601	0.588159	0.583379	0.58013	0.574218	0.567844	0.563392	0.554882	0.542088	0.534658	0.5228	0.515379	0.505248	0.496216	0.492545	0.493257	0.4898	0.48675	0.480102	0.469794	0.463491	0.458128	0.457769	0.452173	0.444453	0.432681	0.422635	0.415331	0.413923
686	0.71138	0.709548	0.704935	0.703485	0.704215	0.705168	0.705798	0.705211	0.704123	0.690545	0.674876	0.659395	0.649065	0.640884	0.634114	0.632487	0.626267	0.619457	0.613568	0.608876	0.60098	0.590209	0.58496	0.582888	0.573275	0.563501	0.55556	0.550686	0.542518	0.535841	0.523415	0.51214	0.502816	0.495783	0.493212	0.490977	0.487338	0.485666	0.477796	0.470507	0.464393	0.456786	0.451916	0.44551	0.43813	0.428807	0.420778	0.414073	0.414306
687	0.713148	0.711554	0.707216	0.707392	0.708262	0.708931	0.707715	0.703813	0.700775	0.685918	0.668425	0.656754	0.648874	0.642631	0.634198	0.630225	0.623381	0.615133	0.60913	0.60826	0.601914	0.589811	0.583914	0.579739	0.568389	0.559674	0.550106	0.54906	0.541662	0.534799	0.521198	0.508417	0.50047	0.493464	0.492447	0.490255	0.486125	0.481236	0.474876	0.469448	0.463178	0.452836	0.444081	0.438718	0.431686	0.42401	0.416129	0.40887	0.405489
688	0.715247	0.712275	0.709728	0.71136	0.712442	0.712632	0.708376	0.703643	0.697343	0.6812	0.66292	0.651686	0.644241	0.641647	0.631615	0.627849	0.620863	0.610267	0.602619	0.602738	0.595502	0.584336	0.576935	0.57147	0.562481	0.555813	0.550467	0.54951	0.538518	0.529693	0.515537	0.506974	0.498272	0.492408	0.489891	0.489115	0.484527	0.475028	0.469404	0.465764	0.459822	0.450969	0.440195	0.436872	0.430129	0.422336	0.412591	0.403938	0.393861
689	0.709689	0.708449	0.706019	0.708119	0.710546	0.710729	0.705594	0.703177	0.695558	0.678664	0.659881	0.644894	0.637128	0.636508	0.628746	0.624797	0.617971	0.607253	0.597095	0.59364	0.584469	0.574763	0.565664	0.561761	0.558029	0.553021	0.55296	0.548897	0.537132	0.525493	0.513057	0.506231	0.497761	0.491541	0.487218	0.484533	0.479588	0.469733	0.464388	0.464202	0.458621	0.449868	0.4412	0.437615	0.430787	0.42283	0.410458	0.399665	0.389731
690	0.703171	0.703526	0.702608	0.701656	0.705352	0.705919	0.701767	0.699298	0.690891	0.673174	0.654798	0.63778	0.629287	0.627625	0.623312	0.621925	0.615245	0.602386	0.59147	0.581295	0.573038	0.563261	0.555989	0.555256	0.549966	0.546595	0.54857	0.543612	0.535418	0.523135	0.510526	0.502591	0.496573	0.488576	0.482472	0.479509	0.474914	0.468178	0.463119	0.462817	0.456833	0.446018	0.438774	0.435953	0.429602	0.423952	0.413874	0.401211	0.392258
691	0.699912	0.700554	0.70062	0.698363	0.700021	0.700549	0.697599	0.693474	0.684138	0.666147	0.649502	0.63238	0.621602	0.616504	0.615644	0.614879	0.609429	0.595535	0.583628	0.570396	0.563298	0.555612	0.549412	0.546572	0.539268	0.537966	0.540338	0.535978	0.530046	0.518327	0.504604	0.497075	0.493665	0.485862	0.478116	0.476366	0.472053	0.466727	0.46142	0.457295	0.450813	0.44179	0.434575	0.429615	0.425267	0.424439	0.417063	0.407051	0.397893
692	0.702406	0.702813	0.701213	0.695886	0.694286	0.694339	0.690835	0.688485	0.679027	0.661711	0.647137	0.63131	0.61673	0.609231	0.607721	0.603836	0.600393	0.590186	0.580837	0.567889	0.561036	0.55467	0.547482	0.537435	0.532998	0.530049	0.530951	0.528358	0.523464	0.512846	0.502026	0.49457	0.492613	0.483368	0.476511	0.471597	0.466521	0.461211	0.457255	0.451408	0.444308	0.435005	0.427672	0.422964	0.421181	0.422682	0.415975	0.407794	0.398655
693	0.707122	0.707013	0.70199	0.69424	0.689967	0.689758	0.686851	0.686216	0.6785	0.661411	0.644883	0.630501	0.614594	0.60613	0.601045	0.596313	0.591663	0.587127	0.58047	0.570921	0.564514	0.5581	0.548946	0.53655	0.529436	0.522986	0.520794	0.521349	0.517305	0.508694	0.501142	0.495591	0.492023	0.482628	0.47513	0.46687	0.460983	0.455857	0.455492	0.449861	0.442284	0.430908	0.423516	0.420598	0.41671	0.418063	0.411357	0.403339	0.394656
694	0.705644	0.705291	0.700028	0.691833	0.687722	0.687423	0.683701	0.683239	0.677849	0.660911	0.64248	0.62592	0.611301	0.603042	0.598237	0.595348	0.589359	0.584323	0.578712	0.5761	0.570695	0.564061	0.551639	0.541539	0.529498	0.5203	0.516349	0.516618	0.511937	0.505859	0.497248	0.492346	0.487684	0.480838	0.470977	0.46532	0.459678	0.454413	0.453927	0.448106	0.441012	0.433917	0.426759	0.421217	0.415328	0.416303	0.409737	0.401735	0.393958
695	0.699606	0.698031	0.697607	0.689556	0.68454	0.68445	0.682873	0.680633	0.672862	0.655471	0.636636	0.619382	0.608364	0.601106	0.599921	0.597102	0.590669	0.584341	0.578738	0.577684	0.572641	0.567311	0.553564	0.543305	0.531365	0.523842	0.51937	0.51494	0.507922	0.501672	0.492903	0.487605	0.481517	0.475753	0.466298	0.463787	0.45848	0.452728	0.448018	0.441288	0.434856	0.433683	0.427234	0.420089	0.415338	0.414968	0.410228	0.402689	0.395505
696	0.692277	0.688764	0.692115	0.684311	0.681823	0.681979	0.68042	0.675312	0.664269	0.645993	0.627424	0.612018	0.602974	0.596227	0.597108	0.596593	0.590736	0.585751	0.57995	0.575429	0.570054	0.566918	0.554389	0.54133	0.532853	0.527142	0.522225	0.513375	0.505813	0.498339	0.492021	0.486686	0.478532	0.471473	0.464677	0.460516	0.455137	0.450413	0.441853	0.434337	0.427613	0.426792	0.422303	0.415531	0.412996	0.411154	0.410855	0.405803	0.398236
697	0.686801	0.685543	0.686868	0.678912	0.67809	0.676659	0.673303	0.66823	0.654678	0.635908	0.619726	0.606598	0.598013	0.591349	0.592406	0.591988	0.58794	0.585354	0.580962	0.57328	0.567236	0.563797	0.553367	0.54091	0.534259	0.528956	0.523944	0.513505	0.50537	0.49939	0.493176	0.487868	0.481054	0.471157	0.465341	0.459816	0.456068	0.453298	0.440579	0.432103	0.422694	0.417915	0.417271	0.411152	0.408373	0.409185	0.411639	0.409318	0.401006
698	0.682177	0.682596	0.682361	0.676224	0.675365	0.670501	0.668487	0.663429	0.651924	0.633873	0.621595	0.606618	0.597529	0.59097	0.591521	0.587726	0.584955	0.581106	0.579367	0.568336	0.561657	0.558566	0.548377	0.539756	0.534001	0.529093	0.525342	0.514982	0.507448	0.502215	0.492718	0.485603	0.480038	0.47027	0.465764	0.458849	0.456863	0.453592	0.438891	0.429699	0.415694	0.408515	0.40985	0.405934	0.404386	0.406984	0.409373	0.404458	0.394194
699	0.671797	0.67222	0.67059	0.668647	0.66837	0.663231	0.662973	0.660868	0.65133	0.634026	0.62309	0.606358	0.59558	0.590423	0.591103	0.585453	0.580207	0.574351	0.572123	0.560827	0.553833	0.548804	0.540967	0.534891	0.531014	0.526908	0.524908	0.514975	0.506758	0.499832	0.487657	0.477213	0.472871	0.464806	0.461905	0.452581	0.448065	0.444995	0.432011	0.424787	0.410904	0.403493	0.405351	0.403976	0.401739	0.402063	0.401986	0.394732	0.382431
700	0.664007	0.663918	0.658203	0.656029	0.65643	0.655265	0.655957	0.655501	0.646355	0.631067	0.61837	0.600935	0.588336	0.585481	0.588459	0.584389	0.577516	0.568795	0.561369	0.552926	0.547745	0.541635	0.535447	0.530262	0.528675	0.524663	0.52148	0.514111	0.506506	0.497522	0.48321	0.47254	0.469519	0.459031	0.453654	0.445893	0.441081	0.435934	0.427123	0.423389	0.413882	0.407195	0.409067	0.407404	0.405093	0.400327	0.395093	0.385863	0.37563
701	0.661678	0.661117	0.653167	0.648522	0.649141	0.650042	0.650791	0.648596	0.639816	0.628015	0.611615	0.593964	0.583535	0.581163	0.588284	0.588403	0.581266	0.567991	0.554828	0.547594	0.544726	0.538731	0.532831	0.527831	0.525836	0.520509	0.517901	0.51528	0.508117	0.500578	0.484971	0.475248	0.468825	0.457398	0.450452	0.444246	0.441691	0.437057	0.429902	0.424168	0.414746	0.410122	0.412476	0.413173	0.408454	0.400974	0.393195	0.381743	0.373315
702	0.659131	0.656629	0.650193	0.648289	0.651269	0.652727	0.652702	0.646326	0.637007	0.624764	0.606465	0.588825	0.580359	0.58032	0.587917	0.58971	0.582512	0.567578	0.554028	0.54666	0.541605	0.534045	0.528076	0.523457	0.521751	0.515077	0.514051	0.512848	0.507696	0.502218	0.489734	0.477836	0.466187	0.455556	0.448562	0.442145	0.437393	0.434633	0.427907	0.421897	0.410925	0.410093	0.4112	0.413567	0.409291	0.401642	0.394153	0.38502	0.377372
703	0.659186	0.652558	0.649692	0.648734	0.65635	0.659873	0.65815	0.65114	0.639213	0.622694	0.603682	0.586044	0.577737	0.577196	0.581143	0.58265	0.575657	0.562646	0.552952	0.54591	0.539115	0.529393	0.522139	0.517313	0.514077	0.508862	0.507856	0.507238	0.503376	0.499792	0.490381	0.477124	0.462954	0.449383	0.441954	0.436757	0.429934	0.42436	0.417542	0.414538	0.408245	0.407383	0.40408	0.406627	0.40669	0.400199	0.394799	0.387694	0.380535
704	0.658603	0.649844	0.646329	0.641541	0.651012	0.65691	0.653707	0.649946	0.634307	0.61515	0.595922	0.578338	0.569795	0.56711	0.569138	0.570525	0.564014	0.554947	0.547569	0.540896	0.534449	0.526735	0.517964	0.512811	0.508275	0.504535	0.50529	0.50294	0.498898	0.496655	0.485613	0.472034	0.458535	0.442984	0.435172	0.432146	0.425101	0.417537	0.410302	0.407244	0.404656	0.400128	0.396222	0.398643	0.399326	0.395366	0.392735	0.386587	0.381253
705	0.64762	0.638236	0.630882	0.625569	0.635075	0.639298	0.638592	0.637053	0.6215	0.602107	0.582982	0.565498	0.557463	0.55703	0.559269	0.560711	0.554437	0.547177	0.54036	0.533959	0.528209	0.523833	0.515793	0.510457	0.504539	0.502335	0.504396	0.500706	0.495795	0.491256	0.4788	0.466668	0.456732	0.441404	0.433002	0.42737	0.419871	0.412027	0.404746	0.401754	0.397022	0.39262	0.3929	0.393692	0.392191	0.390399	0.386365	0.382045	0.379423
706	0.625172	0.61619	0.609174	0.606507	0.616364	0.621011	0.622076	0.61976	0.608176	0.589282	0.570237	0.553037	0.547132	0.548661	0.551178	0.552679	0.546511	0.53958	0.533024	0.526919	0.522061	0.520972	0.511657	0.505756	0.498481	0.49911	0.501655	0.497232	0.490276	0.48426	0.473248	0.463184	0.455093	0.441746	0.433243	0.425664	0.418033	0.410139	0.402161	0.394423	0.389392	0.38782	0.389854	0.386841	0.385351	0.383197	0.37961	0.377692	0.374878
707	0.603449	0.597351	0.594751	0.592114	0.600301	0.606875	0.608003	0.60232	0.593966	0.573835	0.554627	0.538067	0.536209	0.538531	0.541162	0.542784	0.536973	0.530362	0.524085	0.518485	0.515221	0.514545	0.505415	0.5	0.495798	0.49665	0.498786	0.492329	0.483064	0.477054	0.469319	0.458632	0.448907	0.439273	0.431233	0.423849	0.418111	0.410449	0.402012	0.390062	0.386474	0.382952	0.382862	0.377982	0.375743	0.374709	0.374878	0.373024	0.371054
708	0.589471	0.587964	0.586554	0.585855	0.589395	0.591285	0.592021	0.587113	0.582746	0.559145	0.539498	0.52321	0.521621	0.524116	0.526909	0.528937	0.525117	0.519081	0.513118	0.50798	0.506413	0.504654	0.498542	0.495433	0.494182	0.491705	0.491408	0.482778	0.475193	0.46949	0.46323	0.453872	0.440038	0.431109	0.423455	0.418517	0.4156	0.408696	0.402536	0.39286	0.38696	0.380887	0.376955	0.373264	0.371824	0.37024	0.37038	0.368894	0.366388
709	0.586835	0.58519	0.581328	0.580053	0.581047	0.578706	0.579395	0.578894	0.576655	0.551617	0.531874	0.515457	0.510274	0.512227	0.515132	0.517782	0.517705	0.512278	0.506456	0.50106	0.497678	0.496278	0.491979	0.492401	0.490924	0.485989	0.482036	0.475027	0.46916	0.463365	0.456709	0.446722	0.431828	0.420757	0.41339	0.412812	0.408162	0.403191	0.40014	0.392972	0.387558	0.381324	0.37754	0.376096	0.374445	0.372977	0.369046	0.364414	0.360086
710	0.586794	0.582686	0.578761	0.575283	0.576335	0.577735	0.577384	0.578148	0.574616	0.551099	0.531894	0.517111	0.510241	0.510182	0.512826	0.515345	0.515439	0.510013	0.504145	0.498456	0.493453	0.491187	0.487049	0.488955	0.487967	0.482584	0.477088	0.471487	0.465651	0.459512	0.452212	0.440015	0.426376	0.412868	0.405334	0.406443	0.400383	0.397381	0.392561	0.388055	0.38743	0.382256	0.380489	0.379061	0.377869	0.375749	0.369712	0.362255	0.351501
711	0.583688	0.579925	0.575803	0.574685	0.576592	0.581801	0.579342	0.577421	0.570032	0.55021	0.532207	0.521622	0.516101	0.512438	0.514318	0.515004	0.513024	0.507218	0.501407	0.495632	0.490396	0.488669	0.485805	0.486102	0.482573	0.476929	0.471453	0.467258	0.459591	0.452703	0.445188	0.435001	0.421521	0.410496	0.40299	0.402066	0.395163	0.389685	0.385158	0.38538	0.386098	0.382489	0.37929	0.37967	0.3768	0.376732	0.370843	0.362974	0.350699
712	0.579064	0.573267	0.571793	0.57292	0.574778	0.578116	0.577151	0.571134	0.561659	0.543596	0.526358	0.518078	0.51514	0.511651	0.513386	0.512341	0.511906	0.505123	0.500588	0.494998	0.489411	0.485669	0.48415	0.482363	0.477098	0.471333	0.466312	0.463787	0.453806	0.445835	0.436338	0.427999	0.419985	0.411618	0.403756	0.398209	0.390712	0.385747	0.38353	0.384074	0.382907	0.381448	0.378967	0.380852	0.376949	0.378191	0.372538	0.365355	0.356995
713	0.567527	0.562346	0.562949	0.564626	0.566362	0.568236	0.568683	0.561186	0.551346	0.532078	0.515099	0.507255	0.504509	0.503454	0.507377	0.508827	0.509983	0.501963	0.499199	0.493904	0.488096	0.482473	0.478911	0.478995	0.474166	0.468859	0.465171	0.460942	0.452322	0.442433	0.429982	0.422243	0.42108	0.413883	0.406101	0.400561	0.393745	0.392768	0.385907	0.381949	0.380463	0.377585	0.378457	0.381186	0.378723	0.378528	0.372993	0.367784	0.361733
714	0.548612	0.547814	0.549353	0.551231	0.55311	0.554986	0.555758	0.548409	0.538239	0.51575	0.498963	0.491808	0.491496	0.490912	0.497169	0.500577	0.502686	0.498127	0.494133	0.488567	0.482608	0.476573	0.471783	0.473558	0.47092	0.467908	0.466451	0.460776	0.451428	0.439497	0.428849	0.421707	0.422729	0.415917	0.408992	0.407897	0.402208	0.402383	0.389129	0.382195	0.378283	0.373606	0.374251	0.377383	0.378099	0.374691	0.370495	0.36811	0.364277
715	0.529278	0.528993	0.53081	0.532921	0.535006	0.536942	0.537946	0.530784	0.519484	0.497767	0.483098	0.476813	0.4786	0.480312	0.485016	0.488462	0.491421	0.491997	0.488704	0.483069	0.476988	0.47109	0.466462	0.468904	0.470343	0.471444	0.46994	0.462019	0.449051	0.438957	0.428367	0.420766	0.419811	0.413058	0.408163	0.407847	0.403958	0.402557	0.389438	0.382695	0.378779	0.37351	0.370589	0.373124	0.373639	0.370179	0.36816	0.36597	0.364484
716	0.513343	0.511126	0.51288	0.515185	0.517102	0.517585	0.518496	0.511618	0.49944	0.483739	0.472606	0.468375	0.470833	0.474005	0.47758	0.480755	0.483983	0.486467	0.485176	0.47978	0.473938	0.468442	0.465554	0.468205	0.469919	0.472929	0.473093	0.462159	0.449075	0.440255	0.42526	0.414345	0.408257	0.401289	0.398874	0.396993	0.395135	0.390871	0.384429	0.380702	0.378964	0.374063	0.37094	0.372888	0.369863	0.367722	0.365836	0.36595	0.364117
717	0.49796	0.49823	0.500593	0.502678	0.502786	0.500705	0.500192	0.495503	0.486805	0.477393	0.467041	0.46489	0.46766	0.471172	0.475884	0.477579	0.480372	0.481088	0.477807	0.472402	0.468439	0.463932	0.464717	0.467228	0.465639	0.468176	0.468411	0.459343	0.450387	0.442084	0.424521	0.40828	0.397797	0.390311	0.387684	0.38799	0.384591	0.379936	0.379858	0.378853	0.375583	0.372113	0.371078	0.373064	0.369666	0.365651	0.36592	0.3684	0.368751
718	0.484065	0.486456	0.490602	0.491117	0.489072	0.48699	0.485147	0.484489	0.478787	0.473345	0.463963	0.459735	0.462195	0.465806	0.471851	0.470316	0.472036	0.469296	0.465779	0.461173	0.461045	0.45911	0.461591	0.462658	0.460539	0.461072	0.459872	0.456212	0.449808	0.441484	0.423722	0.405592	0.394123	0.386695	0.384981	0.387081	0.382788	0.37976	0.380185	0.377089	0.372017	0.370222	0.368549	0.369191	0.369378	0.365805	0.365873	0.36871	0.370829
719	0.469935	0.473102	0.479276	0.478241	0.478053	0.474685	0.474864	0.476592	0.473439	0.470481	0.460476	0.453094	0.454789	0.456404	0.458661	0.456475	0.456604	0.454218	0.454278	0.451882	0.452634	0.455855	0.458853	0.456898	0.457053	0.454611	0.454728	0.450788	0.443981	0.433495	0.417725	0.402521	0.396179	0.389352	0.385429	0.3876	0.385215	0.384297	0.382876	0.377771	0.370506	0.367848	0.366364	0.365014	0.366803	0.365119	0.361427	0.363644	0.366399
720	0.459519	0.464079	0.468494	0.468268	0.471466	0.468959	0.469318	0.471617	0.471953	0.467713	0.457905	0.448358	0.447874	0.446625	0.444047	0.444208	0.441685	0.442206	0.44334	0.444057	0.442165	0.448756	0.453783	0.451947	0.452113	0.449403	0.449005	0.443114	0.434999	0.42049	0.409281	0.399038	0.391593	0.38632	0.38179	0.384303	0.385648	0.38497	0.383785	0.378175	0.368594	0.36595	0.36421	0.364712	0.364995	0.362412	0.356708	0.358559	0.361447
721	0.451746	0.458058	0.461083	0.460591	0.466843	0.469691	0.468732	0.469511	0.470988	0.465473	0.455385	0.447483	0.444111	0.443979	0.440148	0.441498	0.437602	0.437624	0.437099	0.438946	0.435406	0.440137	0.447247	0.448839	0.447607	0.445927	0.441575	0.432837	0.424089	0.409815	0.401041	0.392797	0.382779	0.380351	0.378058	0.380988	0.384271	0.385425	0.382403	0.376576	0.368644	0.364305	0.364793	0.366544	0.363208	0.362422	0.356836	0.358621	0.361226
722	0.443835	0.446388	0.449113	0.450839	0.457808	0.466113	0.467699	0.466502	0.466407	0.460922	0.453263	0.447321	0.444187	0.444099	0.440173	0.44146	0.436985	0.433875	0.434882	0.437295	0.434943	0.437775	0.44122	0.443782	0.442363	0.438183	0.431198	0.421417	0.413297	0.403426	0.395549	0.38799	0.380752	0.37898	0.378675	0.381714	0.385103	0.386066	0.381448	0.375586	0.370928	0.367381	0.369163	0.369142	0.364032	0.364559	0.359311	0.360931	0.36294
723	0.436127	0.433447	0.435718	0.439204	0.448504	0.457701	0.462499	0.461807	0.459884	0.454446	0.448526	0.443688	0.443747	0.442368	0.437884	0.437689	0.433085	0.430122	0.432606	0.435455	0.435102	0.437481	0.436838	0.436502	0.430213	0.424941	0.418258	0.415422	0.410534	0.403048	0.395536	0.388567	0.384952	0.383922	0.381675	0.383012	0.38579	0.384918	0.379648	0.374038	0.373823	0.37431	0.374351	0.370311	0.365952	0.365369	0.361373	0.361437	0.362989
724	0.428946	0.424673	0.426432	0.428825	0.438898	0.445353	0.452983	0.451194	0.450842	0.446007	0.440769	0.437716	0.439801	0.440134	0.434321	0.432233	0.429384	0.430108	0.433164	0.435707	0.433333	0.435411	0.434327	0.429139	0.418106	0.414223	0.408413	0.409844	0.409697	0.403067	0.395909	0.390008	0.390185	0.388766	0.384896	0.383837	0.384993	0.385724	0.380766	0.376627	0.376724	0.376634	0.37265	0.368221	0.365944	0.363715	0.36132	0.359084	0.358851
725	0.418771	0.415904	0.416194	0.416521	0.426185	0.431066	0.438641	0.436988	0.436931	0.433838	0.430543	0.429652	0.431928	0.431936	0.426152	0.426389	0.427573	0.430411	0.433636	0.435895	0.431818	0.433499	0.431255	0.424223	0.414892	0.409215	0.404919	0.405218	0.40494	0.398667	0.393825	0.390589	0.392762	0.392205	0.389833	0.38879	0.386757	0.388425	0.383897	0.381584	0.379198	0.37491	0.370542	0.368263	0.366223	0.365701	0.361762	0.360769	0.356965
726	0.402907	0.403407	0.402567	0.404556	0.414432	0.418935	0.424972	0.424662	0.423419	0.422168	0.420817	0.419366	0.41918	0.416185	0.417331	0.420184	0.423202	0.426379	0.429578	0.431719	0.427054	0.42848	0.42675	0.421936	0.416267	0.410087	0.409774	0.407758	0.403076	0.396871	0.396425	0.395906	0.398069	0.395885	0.396315	0.393553	0.389703	0.391278	0.386397	0.381818	0.379566	0.375425	0.373208	0.371163	0.371299	0.371096	0.367175	0.366213	0.362437
727	0.391926	0.394286	0.39561	0.399383	0.409294	0.413962	0.421357	0.419883	0.419993	0.416807	0.413212	0.4111	0.406542	0.403168	0.409782	0.413527	0.416694	0.419859	0.423026	0.4253	0.421561	0.420765	0.416662	0.416249	0.414201	0.410715	0.414675	0.415177	0.408858	0.402433	0.401952	0.400601	0.400863	0.397265	0.398696	0.394831	0.390644	0.391982	0.386756	0.380278	0.37745	0.375264	0.373093	0.373381	0.373527	0.371364	0.369103	0.36687	0.366622
728	0.393392	0.395861	0.397397	0.402434	0.41086	0.415223	0.422366	0.421048	0.422336	0.417759	0.412173	0.406944	0.400122	0.400118	0.405254	0.408709	0.411824	0.414772	0.417887	0.420435	0.418296	0.413202	0.407159	0.408327	0.406792	0.40793	0.415189	0.417752	0.411534	0.404672	0.400838	0.400916	0.398057	0.393841	0.394023	0.391301	0.388353	0.388097	0.383991	0.377894	0.377007	0.373018	0.371468	0.373081	0.371411	0.369404	0.367113	0.36734	0.368754
729	0.40148	0.40365	0.403653	0.409603	0.41473	0.418246	0.422263	0.422123	0.423708	0.418961	0.412736	0.405443	0.398372	0.40036	0.405719	0.4091	0.411729	0.412746	0.415389	0.41759	0.413025	0.406083	0.401243	0.401385	0.402278	0.405574	0.410818	0.41309	0.407043	0.400534	0.395809	0.397123	0.393181	0.388391	0.386536	0.385376	0.385536	0.382034	0.381517	0.377785	0.376789	0.371048	0.368556	0.368842	0.369036	0.36707	0.367335	0.369647	0.371239
730	0.407509	0.409722	0.411013	0.413625	0.41684	0.421014	0.422085	0.419699	0.420978	0.415978	0.408802	0.400843	0.395738	0.398298	0.405889	0.409287	0.409709	0.407773	0.408083	0.410059	0.405965	0.40121	0.398687	0.396822	0.397558	0.402695	0.40621	0.406427	0.400767	0.396453	0.392168	0.392495	0.389753	0.384793	0.382557	0.378901	0.379877	0.374911	0.37652	0.376724	0.372589	0.366598	0.366056	0.364636	0.366468	0.367315	0.36964	0.37237	0.374211
731	0.411201	0.412213	0.413882	0.41208	0.414721	0.420299	0.419478	0.415294	0.416463	0.412358	0.40453	0.396955	0.39597	0.396856	0.401517	0.404222	0.402531	0.401936	0.398399	0.400602	0.401301	0.400953	0.397015	0.396624	0.394379	0.402946	0.406238	0.402418	0.397145	0.395191	0.390898	0.389831	0.390114	0.385035	0.379993	0.373918	0.373109	0.367995	0.369786	0.371822	0.367837	0.36224	0.363421	0.364349	0.367018	0.369624	0.37236	0.37512	0.377281
732	0.410828	0.409886	0.409776	0.407571	0.410124	0.414196	0.414969	0.411999	0.413301	0.411054	0.405275	0.399985	0.399085	0.396791	0.397308	0.399644	0.400344	0.400092	0.396828	0.401253	0.404202	0.404067	0.398616	0.399547	0.39749	0.405998	0.408996	0.403338	0.397725	0.393895	0.387981	0.388494	0.390473	0.385483	0.380518	0.37407	0.371124	0.365795	0.365622	0.367597	0.365821	0.362053	0.362204	0.364767	0.369336	0.372346	0.375112	0.377846	0.3795
733	0.401682	0.402153	0.400563	0.401476	0.406467	0.409665	0.412031	0.412548	0.412214	0.409033	0.406186	0.405295	0.402734	0.400315	0.397986	0.398349	0.400334	0.398717	0.400066	0.409167	0.412463	0.409987	0.404008	0.403873	0.404836	0.409825	0.412222	0.406241	0.399058	0.393197	0.384766	0.384374	0.386373	0.383266	0.382753	0.379224	0.378958	0.374858	0.368956	0.368264	0.36469	0.36418	0.362567	0.365254	0.372015	0.375328	0.378071	0.380383	0.379946
734	0.38829	0.390382	0.391328	0.394678	0.404499	0.40818	0.41087	0.412775	0.41017	0.406863	0.401621	0.400948	0.40082	0.398485	0.398172	0.396466	0.398635	0.399922	0.405358	0.415052	0.418202	0.416463	0.412132	0.409967	0.410526	0.41357	0.415526	0.409479	0.400279	0.392644	0.385025	0.380464	0.380397	0.381005	0.38357	0.386762	0.389549	0.389061	0.379095	0.375573	0.370433	0.371573	0.370531	0.373041	0.37768	0.380715	0.383072	0.383293	0.379971
735	0.380844	0.383095	0.385692	0.389448	0.399512	0.403232	0.405953	0.408352	0.407777	0.402035	0.394437	0.391351	0.393162	0.39382	0.396039	0.396987	0.399708	0.403119	0.410975	0.418539	0.419545	0.417594	0.417651	0.41795	0.41668	0.418974	0.419436	0.415029	0.407187	0.396719	0.389908	0.383208	0.37856	0.378234	0.379895	0.388861	0.392873	0.394766	0.389136	0.388352	0.385183	0.386368	0.383094	0.385025	0.388095	0.390774	0.391137	0.389153	0.387173
736	0.38134	0.381533	0.384011	0.387425	0.394886	0.398442	0.400999	0.403385	0.402832	0.397369	0.391762	0.389364	0.391432	0.392163	0.394825	0.397628	0.400602	0.403841	0.409474	0.418495	0.418004	0.418495	0.421171	0.42371	0.42478	0.426818	0.425321	0.422881	0.416246	0.405885	0.399648	0.393222	0.386299	0.38117	0.378262	0.386617	0.390425	0.393262	0.393719	0.394249	0.396644	0.396767	0.393121	0.393394	0.395959	0.398352	0.396759	0.396832	0.395459
737	0.382224	0.379729	0.382027	0.385308	0.393423	0.398749	0.39955	0.401142	0.398538	0.395726	0.394668	0.390225	0.391811	0.390328	0.392728	0.395731	0.398736	0.401481	0.403417	0.412506	0.416275	0.419291	0.424061	0.427212	0.429718	0.430565	0.430494	0.42626	0.41993	0.412773	0.407196	0.401178	0.394339	0.389176	0.385495	0.389584	0.39094	0.393626	0.395735	0.393237	0.398742	0.395758	0.395067	0.393366	0.393899	0.396467	0.397231	0.399024	0.396407
738	0.380685	0.381376	0.38578	0.386664	0.391954	0.399146	0.397435	0.397046	0.396225	0.391688	0.391997	0.386208	0.389755	0.390983	0.393886	0.396898	0.399858	0.401829	0.399226	0.406182	0.413717	0.417741	0.424565	0.428	0.430372	0.42909	0.428454	0.422911	0.417112	0.411701	0.405986	0.399301	0.392514	0.392018	0.392575	0.395202	0.39364	0.394247	0.396111	0.393288	0.396401	0.391403	0.390969	0.390986	0.389717	0.393628	0.394565	0.396365	0.394201
739	0.382764	0.387914	0.394849	0.39101	0.39304	0.397679	0.398056	0.39547	0.394311	0.389529	0.387934	0.382074	0.388314	0.391972	0.396921	0.400138	0.402822	0.403012	0.400437	0.409139	0.414848	0.418036	0.420848	0.423757	0.426308	0.426735	0.423256	0.417655	0.412367	0.408414	0.402391	0.394732	0.387729	0.389189	0.390356	0.395028	0.395839	0.394251	0.394539	0.395074	0.396947	0.391466	0.388662	0.388595	0.389627	0.395743	0.394432	0.394035	0.390788
740	0.387032	0.394692	0.399264	0.394714	0.394238	0.39731	0.401748	0.40209	0.399212	0.395726	0.389621	0.382783	0.386608	0.390467	0.397804	0.401165	0.403528	0.402104	0.403087	0.411849	0.415791	0.417989	0.415313	0.417325	0.418589	0.420744	0.419339	0.414274	0.409173	0.407125	0.402637	0.394964	0.38799	0.388931	0.386853	0.395212	0.398711	0.399159	0.397453	0.397806	0.399766	0.395905	0.391543	0.389206	0.389435	0.393097	0.391627	0.389215	0.387872
741	0.387838	0.392287	0.395126	0.395088	0.392922	0.398007	0.40601	0.410914	0.410655	0.404354	0.393855	0.386182	0.387944	0.391197	0.39596	0.397569	0.400301	0.40284	0.404133	0.408781	0.411999	0.413869	0.409763	0.411034	0.40902	0.411926	0.417544	0.413395	0.408049	0.405486	0.403089	0.397708	0.39254	0.391766	0.389233	0.397601	0.401265	0.401846	0.402157	0.40085	0.403062	0.402242	0.392414	0.390884	0.386978	0.386314	0.383967	0.383442	0.382096
742	0.382324	0.382674	0.385934	0.392864	0.39482	0.404279	0.410596	0.418108	0.419806	0.411404	0.397948	0.389829	0.389698	0.392436	0.395312	0.396197	0.399393	0.405518	0.404938	0.405697	0.408101	0.40872	0.405805	0.405808	0.403562	0.406964	0.415948	0.412395	0.408278	0.406364	0.403471	0.400698	0.397913	0.395052	0.393823	0.398486	0.400918	0.39793	0.399977	0.40284	0.405438	0.404526	0.393255	0.392907	0.386779	0.381958	0.381231	0.380365	0.375034
743	0.377231	0.375002	0.38124	0.396349	0.400843	0.408399	0.411906	0.416584	0.418123	0.409938	0.399403	0.393205	0.391078	0.393481	0.396763	0.402035	0.405331	0.409722	0.410221	0.407172	0.407124	0.405842	0.404316	0.403067	0.403957	0.407853	0.417297	0.415601	0.41387	0.411659	0.409309	0.403689	0.398018	0.395504	0.393528	0.395935	0.396329	0.393269	0.395953	0.402337	0.403472	0.400596	0.392915	0.393058	0.386885	0.381993	0.380747	0.377395	0.370293
744	0.381759	0.383066	0.394013	0.406691	0.407987	0.409677	0.410023	0.412476	0.4138	0.406207	0.400016	0.397103	0.397483	0.400122	0.403521	0.409881	0.411132	0.413444	0.413644	0.410076	0.406742	0.406525	0.40354	0.404082	0.406854	0.410742	0.419051	0.420606	0.419096	0.417234	0.414408	0.406652	0.398647	0.395567	0.394008	0.395783	0.392956	0.393191	0.395707	0.398122	0.396449	0.394212	0.389838	0.388781	0.384664	0.383394	0.378928	0.37727	0.370491
745	0.392909	0.398267	0.408699	0.413846	0.409903	0.413608	0.411708	0.413588	0.414868	0.407891	0.405919	0.401566	0.40332	0.406313	0.410023	0.41835	0.415593	0.415078	0.413404	0.413167	0.410275	0.409997	0.406955	0.407456	0.41036	0.413767	0.418685	0.421252	0.41975	0.415457	0.414904	0.409343	0.401601	0.400461	0.396872	0.398326	0.395732	0.397515	0.397963	0.396429	0.394603	0.392082	0.389376	0.38509	0.384699	0.385612	0.379858	0.379529	0.372705
746	0.400647	0.408013	0.41361	0.415597	0.411185	0.414423	0.415187	0.417372	0.418436	0.411601	0.409635	0.405309	0.407628	0.412439	0.416482	0.424583	0.421197	0.416678	0.415006	0.416995	0.417558	0.416109	0.414423	0.413247	0.415857	0.418999	0.422034	0.422494	0.417746	0.410835	0.412257	0.411673	0.404462	0.403265	0.399649	0.401601	0.402707	0.404532	0.40148	0.401308	0.399325	0.396942	0.391915	0.385725	0.386933	0.388335	0.384094	0.382262	0.37478
747	0.40466	0.406634	0.40926	0.4114	0.411427	0.414072	0.418742	0.421189	0.420548	0.41475	0.409016	0.40667	0.411366	0.418984	0.424661	0.429415	0.429171	0.42302	0.418925	0.420819	0.42329	0.423729	0.420586	0.42113	0.423943	0.426991	0.429306	0.425851	0.4189	0.411188	0.412774	0.414353	0.407015	0.403768	0.402118	0.404594	0.40708	0.407505	0.404425	0.406005	0.40626	0.401807	0.394828	0.388233	0.389181	0.389395	0.388401	0.383259	0.376734
748	0.408139	0.403091	0.404392	0.406829	0.409145	0.412778	0.422244	0.425128	0.422099	0.418129	0.410341	0.405755	0.41215	0.418306	0.427628	0.431273	0.433029	0.428589	0.424569	0.424863	0.427424	0.429011	0.424845	0.426715	0.429688	0.432683	0.434721	0.429786	0.424315	0.416744	0.416088	0.417329	0.409932	0.406952	0.404945	0.407147	0.407715	0.40626	0.406437	0.407097	0.408605	0.404485	0.397373	0.390663	0.389433	0.387105	0.385888	0.380851	0.376762
749	0.412529	0.40693	0.406051	0.40801	0.410801	0.416647	0.426632	0.431482	0.428895	0.422438	0.413842	0.407071	0.410686	0.41503	0.425989	0.429992	0.433957	0.432668	0.432346	0.430964	0.432988	0.433333	0.430428	0.432445	0.435355	0.438288	0.440274	0.435912	0.434588	0.427845	0.422094	0.420362	0.412417	0.40717	0.40718	0.409192	0.406282	0.406639	0.40823	0.405131	0.40495	0.404227	0.397984	0.392568	0.387745	0.386783	0.383992	0.380675	0.376298
750	0.417798	0.416397	0.413036	0.412502	0.415593	0.425375	0.431677	0.43828	0.434929	0.426613	0.417722	0.410434	0.412215	0.416133	0.427057	0.431356	0.437516	0.436581	0.438223	0.438912	0.440817	0.439544	0.439732	0.440638	0.443242	0.446069	0.448175	0.445414	0.444734	0.438394	0.428123	0.42109	0.414451	0.407679	0.407478	0.409442	0.406555	0.408306	0.408671	0.404816	0.400726	0.399824	0.395882	0.394458	0.388516	0.389299	0.388554	0.383276	0.379446
751	0.424497	0.423607	0.42255	0.419589	0.422239	0.431652	0.435344	0.438957	0.436059	0.429517	0.42086	0.413654	0.415248	0.418865	0.427893	0.431653	0.436162	0.439012	0.441353	0.442029	0.444177	0.445109	0.446911	0.446013	0.448292	0.451064	0.453376	0.452052	0.448273	0.440717	0.42474	0.415624	0.413773	0.407405	0.403598	0.405119	0.404237	0.406093	0.404819	0.404105	0.398429	0.395789	0.395731	0.396506	0.390814	0.391757	0.390612	0.383198	0.377537
752	0.432384	0.429175	0.43017	0.430102	0.432386	0.437061	0.439352	0.438667	0.432914	0.42854	0.420495	0.415117	0.416961	0.420025	0.424903	0.427957	0.431393	0.437988	0.440841	0.439811	0.441841	0.444365	0.44669	0.447754	0.45015	0.452911	0.455002	0.451707	0.445585	0.436645	0.417735	0.409245	0.410114	0.406169	0.400765	0.400063	0.397023	0.398797	0.399731	0.400848	0.395605	0.395145	0.396949	0.396558	0.392524	0.393191	0.387983	0.379981	0.374594
753	0.435446	0.435036	0.436869	0.43887	0.441275	0.443705	0.445252	0.441356	0.433161	0.426088	0.417919	0.415154	0.417388	0.420234	0.423245	0.42609	0.429162	0.434046	0.43892	0.441847	0.442678	0.444934	0.445801	0.447816	0.448929	0.451561	0.453721	0.450137	0.441577	0.431946	0.415292	0.409467	0.411282	0.411428	0.405814	0.401171	0.396118	0.397907	0.400243	0.400273	0.396615	0.396433	0.397756	0.394037	0.393401	0.394214	0.387531	0.381585	0.377812
754	0.434735	0.436489	0.438705	0.441443	0.445925	0.448416	0.45001	0.446954	0.440467	0.431426	0.420838	0.417404	0.419601	0.422468	0.425501	0.428386	0.431403	0.434795	0.442343	0.450393	0.447997	0.449195	0.446117	0.446011	0.445039	0.447505	0.449841	0.447202	0.433737	0.423685	0.41484	0.414212	0.415115	0.416874	0.412699	0.406637	0.401217	0.403082	0.405046	0.402059	0.401569	0.399657	0.39909	0.395049	0.394364	0.393568	0.388999	0.387372	0.381591
755	0.430436	0.432507	0.435167	0.440638	0.448181	0.451268	0.452831	0.449785	0.447626	0.438374	0.423888	0.422303	0.424833	0.428127	0.433112	0.436433	0.440848	0.442201	0.447128	0.454776	0.450583	0.451314	0.446233	0.444183	0.445004	0.447572	0.448009	0.44253	0.425397	0.415369	0.41231	0.414139	0.412784	0.41324	0.413066	0.409142	0.404106	0.405697	0.40614	0.403072	0.404459	0.403059	0.400601	0.398231	0.395299	0.390665	0.390036	0.391001	0.385522
756	0.41985	0.422092	0.42558	0.435646	0.44181	0.446925	0.449276	0.449115	0.44759	0.43865	0.426032	0.424534	0.427492	0.433213	0.442714	0.446836	0.453105	0.451966	0.452645	0.455853	0.450947	0.451671	0.446692	0.4469	0.449521	0.451783	0.448368	0.440706	0.422596	0.4123	0.407768	0.409708	0.410056	0.407164	0.407463	0.407503	0.404465	0.404349	0.402659	0.401388	0.403303	0.401363	0.39929	0.396934	0.395793	0.390014	0.391114	0.392681	0.389446
757	0.409261	0.411669	0.415372	0.425841	0.432876	0.443002	0.446382	0.447959	0.444457	0.436196	0.429846	0.425214	0.429796	0.438421	0.450209	0.454248	0.458542	0.459156	0.457251	0.456486	0.451078	0.451842	0.447064	0.448888	0.451879	0.453808	0.448823	0.440799	0.42288	0.412718	0.408203	0.408225	0.408052	0.403311	0.401629	0.402007	0.402037	0.398925	0.396983	0.395587	0.399082	0.397931	0.395715	0.395466	0.394872	0.390839	0.391949	0.391283	0.385441
758	0.404676	0.407431	0.411124	0.419373	0.428932	0.441714	0.4455	0.447693	0.446802	0.438852	0.43183	0.425423	0.431862	0.438504	0.450253	0.454146	0.457247	0.461422	0.461663	0.457158	0.451204	0.452007	0.447246	0.449277	0.452112	0.452571	0.448893	0.441397	0.426028	0.416833	0.41561	0.410898	0.404883	0.3997	0.399344	0.396619	0.396332	0.392756	0.388987	0.389558	0.395281	0.39418	0.394025	0.393803	0.391707	0.391101	0.390303	0.385044	0.376803
759	0.400662	0.406144	0.41258	0.421244	0.428261	0.440963	0.444847	0.447346	0.448263	0.440548	0.431855	0.42472	0.428539	0.433157	0.44481	0.44863	0.451995	0.458965	0.461465	0.457101	0.451281	0.451998	0.447383	0.449482	0.451883	0.449281	0.44887	0.44281	0.434449	0.426632	0.424615	0.416609	0.406052	0.400347	0.399674	0.395117	0.3931	0.391276	0.387921	0.388069	0.391828	0.392659	0.392365	0.390239	0.390041	0.389207	0.384358	0.378315	0.369995
760	0.393775	0.405137	0.416963	0.423152	0.427962	0.440279	0.444203	0.446509	0.44582	0.439826	0.431432	0.424073	0.426112	0.43055	0.441875	0.44379	0.446703	0.451811	0.456358	0.454783	0.450903	0.450331	0.447272	0.44949	0.451923	0.449586	0.450938	0.446014	0.442989	0.437392	0.429018	0.419867	0.410887	0.405043	0.401039	0.396191	0.396113	0.394789	0.394394	0.391078	0.391279	0.392639	0.389001	0.386916	0.38775	0.383313	0.378032	0.374469	0.368235
761	0.390344	0.404424	0.418648	0.423372	0.429506	0.440104	0.443823	0.445595	0.440847	0.437096	0.431002	0.423904	0.426049	0.432087	0.441135	0.438513	0.440732	0.444559	0.451241	0.450264	0.449925	0.446483	0.446642	0.447631	0.450389	0.451774	0.454035	0.450641	0.446501	0.442714	0.430089	0.420796	0.413796	0.409467	0.404061	0.399214	0.400832	0.401937	0.401759	0.396364	0.392406	0.391662	0.387335	0.382684	0.381635	0.377068	0.373938	0.370611	0.366659
762	0.392041	0.406371	0.420655	0.42577	0.434207	0.442364	0.445975	0.448019	0.442987	0.437064	0.433169	0.42639	0.428684	0.436544	0.441276	0.436106	0.438115	0.441548	0.446372	0.447868	0.449559	0.44495	0.446031	0.44331	0.445875	0.449107	0.451964	0.450383	0.444328	0.438016	0.427623	0.421261	0.41697	0.414707	0.409333	0.404261	0.404534	0.406411	0.403127	0.397179	0.392718	0.3884	0.38528	0.378946	0.375745	0.373022	0.370124	0.368715	0.362778
763	0.397815	0.411824	0.424078	0.430591	0.436704	0.445248	0.45144	0.456553	0.455991	0.448308	0.441397	0.433963	0.434024	0.438938	0.44134	0.435729	0.437766	0.44102	0.444414	0.447486	0.44987	0.446753	0.44616	0.441398	0.443786	0.447085	0.449729	0.445977	0.438703	0.430506	0.422396	0.421647	0.421777	0.417789	0.412096	0.406236	0.401308	0.400955	0.397275	0.391908	0.39083	0.384956	0.379449	0.373053	0.371772	0.369275	0.368729	0.36725	0.35977
764	0.402996	0.41613	0.423916	0.432255	0.436354	0.442463	0.453582	0.464182	0.466323	0.458147	0.447132	0.438817	0.436174	0.438945	0.44118	0.435778	0.437869	0.440965	0.444207	0.447307	0.4503	0.450757	0.446807	0.441334	0.443506	0.445137	0.447616	0.443871	0.43664	0.430355	0.422777	0.422134	0.422368	0.418601	0.412806	0.405057	0.395751	0.391467	0.38925	0.385989	0.386821	0.380942	0.374012	0.369004	0.368222	0.368141	0.368937	0.363818	0.355945
765	0.41117	0.422133	0.429042	0.434633	0.437923	0.44203	0.452952	0.463654	0.466065	0.457338	0.441749	0.433197	0.433093	0.436373	0.440988	0.43794	0.440259	0.441398	0.443971	0.445163	0.448223	0.450593	0.446767	0.441408	0.443156	0.442558	0.4451	0.44359	0.437292	0.435793	0.428513	0.422742	0.419124	0.418734	0.413413	0.403743	0.394267	0.388116	0.384171	0.38433	0.385911	0.381801	0.375318	0.372385	0.369787	0.369062	0.368154	0.362825	0.35466
766	0.416248	0.424566	0.433327	0.437242	0.440471	0.443839	0.449763	0.455409	0.457154	0.44852	0.433014	0.424797	0.426707	0.430969	0.440785	0.443085	0.447427	0.444235	0.443884	0.440608	0.44304	0.445941	0.44444	0.440831	0.441401	0.442892	0.445709	0.443657	0.437288	0.43616	0.430903	0.423295	0.419443	0.419375	0.415855	0.406809	0.397014	0.390533	0.385338	0.386661	0.387315	0.386909	0.381171	0.377951	0.375394	0.370381	0.365395	0.363525	0.355716
767	0.412261	0.420475	0.426386	0.430122	0.435732	0.439696	0.445288	0.448767	0.448217	0.440028	0.429026	0.421488	0.423679	0.42831	0.440395	0.445796	0.454434	0.449671	0.446496	0.440902	0.441353	0.443592	0.4401	0.43808	0.436929	0.439924	0.443095	0.441392	0.434131	0.428971	0.4279	0.421702	0.421226	0.418529	0.418126	0.409411	0.401864	0.395794	0.390368	0.389759	0.386912	0.388044	0.384457	0.38201	0.378851	0.371759	0.365093	0.36476	0.357226
768	0.410523	0.413166	0.414352	0.418334	0.429146	0.436433	0.445106	0.450349	0.445552	0.436908	0.428042	0.420822	0.42307	0.427513	0.438095	0.445388	0.454627	0.452055	0.451955	0.448302	0.446238	0.445961	0.440175	0.436046	0.436819	0.440333	0.443204	0.438511	0.428209	0.420444	0.41968	0.414725	0.414588	0.411022	0.41224	0.406431	0.402154	0.396691	0.390843	0.386568	0.383198	0.384826	0.384833	0.381136	0.380036	0.37335	0.36802	0.36626	0.358743
769	0.412059	0.409487	0.407161	0.4109	0.422703	0.434487	0.442076	0.45167	0.447247	0.436502	0.427579	0.420386	0.422486	0.42635	0.432822	0.441515	0.447751	0.449639	0.454841	0.457887	0.456561	0.452022	0.445462	0.441372	0.442192	0.445695	0.448173	0.441278	0.42601	0.415209	0.410823	0.40602	0.403182	0.400589	0.400938	0.398293	0.396792	0.393223	0.387358	0.381834	0.381397	0.381987	0.383552	0.380503	0.381115	0.375014	0.371421	0.36613	0.360028
770	0.407827	0.408272	0.409304	0.413124	0.422312	0.434011	0.441704	0.451984	0.451523	0.436682	0.427154	0.419726	0.419926	0.423151	0.427477	0.433561	0.439717	0.444343	0.455101	0.463016	0.461075	0.454456	0.44808	0.445897	0.445118	0.44815	0.448847	0.441511	0.425565	0.410859	0.404803	0.400284	0.397766	0.396615	0.3943	0.394714	0.393723	0.393658	0.38831	0.382686	0.381762	0.378601	0.380304	0.381055	0.382387	0.376071	0.37007	0.363313	0.361029
771	0.404663	0.407843	0.413417	0.418093	0.427378	0.436843	0.44602	0.452355	0.453238	0.436755	0.426993	0.419249	0.416713	0.417988	0.423611	0.428458	0.436739	0.442167	0.454376	0.460052	0.456566	0.450035	0.445163	0.44165	0.444945	0.448291	0.446673	0.439188	0.425764	0.411294	0.405296	0.401262	0.401569	0.398927	0.395238	0.397034	0.397118	0.398714	0.393698	0.387721	0.383121	0.377932	0.379518	0.382061	0.383683	0.377202	0.369793	0.364563	0.362598
772	0.406624	0.410457	0.419315	0.42607	0.432819	0.442192	0.448537	0.452391	0.453511	0.439039	0.429587	0.422178	0.421659	0.421112	0.42909	0.433786	0.439582	0.443996	0.451847	0.452583	0.443967	0.439171	0.437116	0.434948	0.444286	0.448616	0.449375	0.442318	0.428912	0.41663	0.412008	0.407858	0.408	0.404374	0.401707	0.402317	0.401561	0.401871	0.396776	0.390689	0.384821	0.38068	0.38093	0.38331	0.384976	0.378565	0.371761	0.370031	0.36495
773	0.415033	0.418491	0.424986	0.433814	0.438796	0.446991	0.451232	0.45465	0.456423	0.446694	0.43792	0.430544	0.430349	0.432227	0.439929	0.444261	0.447884	0.448788	0.447018	0.442099	0.434073	0.433728	0.432255	0.43428	0.44416	0.446788	0.449111	0.442681	0.432336	0.422136	0.419405	0.41452	0.411545	0.409038	0.408	0.405633	0.404695	0.403227	0.397943	0.392134	0.388152	0.386064	0.384231	0.384749	0.386101	0.380155	0.375307	0.373691	0.367513
774	0.423162	0.426336	0.430382	0.436245	0.441261	0.452107	0.456543	0.460125	0.462032	0.454469	0.446007	0.438585	0.436344	0.439924	0.44848	0.452861	0.45567	0.451719	0.446872	0.440064	0.433867	0.43573	0.435571	0.438983	0.444339	0.442203	0.444006	0.437773	0.430348	0.427703	0.425127	0.419333	0.414663	0.413508	0.410739	0.406364	0.403491	0.403683	0.398737	0.393629	0.393016	0.389521	0.387541	0.385843	0.385566	0.3818	0.380659	0.376139	0.371285
775	0.422131	0.425561	0.429242	0.433574	0.440446	0.451431	0.456176	0.46155	0.461836	0.45427	0.446181	0.441318	0.44201	0.445959	0.451689	0.455714	0.458272	0.452564	0.449919	0.445369	0.441395	0.441828	0.440666	0.441918	0.44501	0.442194	0.442418	0.437804	0.431139	0.430924	0.431115	0.424656	0.417671	0.414261	0.409883	0.405027	0.401039	0.402383	0.397998	0.394456	0.393892	0.388589	0.384462	0.384264	0.382674	0.382626	0.382081	0.378161	0.377095
776	0.411925	0.417832	0.422414	0.429109	0.438388	0.44515	0.449738	0.457495	0.455674	0.448063	0.440963	0.441145	0.444729	0.450368	0.452586	0.456129	0.458523	0.452524	0.449611	0.448041	0.448571	0.447546	0.448093	0.445436	0.448117	0.447375	0.445697	0.443394	0.436603	0.432105	0.43158	0.424934	0.416014	0.411195	0.406566	0.401879	0.399117	0.3994	0.396563	0.394739	0.390939	0.384965	0.379594	0.380895	0.381841	0.383239	0.379607	0.379107	0.378916
777	0.398881	0.410503	0.418369	0.427783	0.43454	0.439012	0.443122	0.448928	0.449587	0.444853	0.440577	0.443272	0.4477	0.455331	0.455219	0.458194	0.458774	0.452584	0.449772	0.44628	0.448939	0.450912	0.453625	0.451034	0.453653	0.452652	0.45122	0.44669	0.439344	0.432146	0.427002	0.421114	0.414877	0.411719	0.407473	0.403316	0.403479	0.401219	0.399655	0.395827	0.390335	0.386091	0.382401	0.382752	0.384799	0.38457	0.379146	0.379608	0.375853
778	0.385993	0.402582	0.413746	0.420669	0.425374	0.431547	0.436238	0.442218	0.443587	0.444131	0.445062	0.448592	0.452479	0.456081	0.457891	0.460911	0.459098	0.451966	0.444585	0.440764	0.443985	0.44792	0.451272	0.451114	0.454454	0.456009	0.454157	0.44771	0.44012	0.4325	0.425507	0.421571	0.417506	0.416582	0.414053	0.410245	0.41072	0.408355	0.404455	0.397419	0.391758	0.391638	0.392081	0.390811	0.390588	0.386419	0.38014	0.378922	0.37441
779	0.378821	0.398208	0.409134	0.414029	0.418927	0.428146	0.435679	0.444291	0.443446	0.443685	0.44464	0.448026	0.451387	0.451132	0.454363	0.45806	0.458757	0.451372	0.440176	0.44021	0.444111	0.448043	0.449509	0.448536	0.452109	0.455908	0.456912	0.450682	0.443367	0.435784	0.428696	0.426723	0.42416	0.421691	0.420767	0.417095	0.416431	0.416771	0.410251	0.400632	0.393257	0.393211	0.395575	0.396189	0.392593	0.387805	0.381009	0.376253	0.374745
780	0.383578	0.398315	0.411527	0.416924	0.423531	0.430784	0.440788	0.449259	0.448349	0.443285	0.438835	0.439506	0.4433	0.447678	0.451806	0.455868	0.458498	0.451692	0.443101	0.445572	0.449784	0.453411	0.45251	0.451796	0.455506	0.45978	0.462701	0.457236	0.45204	0.444527	0.434964	0.430322	0.430691	0.426839	0.423908	0.420442	0.421609	0.42203	0.413829	0.405727	0.39627	0.392276	0.392961	0.394807	0.391682	0.388905	0.382187	0.375641	0.374298
781	0.39373	0.401752	0.415929	0.42197	0.431028	0.43654	0.445735	0.454672	0.452705	0.443146	0.435577	0.431239	0.43537	0.44634	0.451421	0.45558	0.458465	0.451984	0.445514	0.448308	0.452568	0.456599	0.458047	0.455016	0.458399	0.46274	0.466138	0.462926	0.460572	0.452938	0.43847	0.431296	0.431646	0.429104	0.42536	0.4232	0.424181	0.421604	0.41512	0.409117	0.401729	0.396131	0.394269	0.394922	0.394939	0.390756	0.383843	0.377057	0.373829
782	0.402377	0.409896	0.421972	0.427393	0.433755	0.438822	0.448271	0.454891	0.455034	0.443356	0.437126	0.430933	0.434864	0.446108	0.451284	0.455509	0.458458	0.452282	0.447717	0.448928	0.453186	0.457816	0.462897	0.458674	0.461861	0.466212	0.469774	0.468635	0.464183	0.455998	0.43943	0.431544	0.428791	0.429791	0.428156	0.427966	0.427231	0.423091	0.417957	0.41261	0.40687	0.401645	0.399945	0.398681	0.398534	0.394613	0.388054	0.383102	0.380299
783	0.405241	0.416958	0.424679	0.429191	0.433545	0.438039	0.444648	0.449271	0.451589	0.443449	0.442146	0.43649	0.439825	0.446538	0.451158	0.455448	0.458458	0.452674	0.450579	0.45012	0.456071	0.461378	0.46948	0.467533	0.470966	0.474844	0.475938	0.471761	0.46507	0.456616	0.440352	0.434195	0.430067	0.432656	0.43294	0.432793	0.432392	0.428415	0.423569	0.41841	0.413177	0.409354	0.406096	0.406235	0.403313	0.402778	0.397193	0.394324	0.389784
784	0.405081	0.418852	0.424633	0.42887	0.433079	0.437614	0.44427	0.448786	0.451625	0.445562	0.44455	0.438974	0.442096	0.446877	0.451292	0.455646	0.458742	0.45313	0.451333	0.455935	0.465093	0.470232	0.476431	0.478791	0.482578	0.483715	0.479445	0.472644	0.465252	0.457027	0.443454	0.440349	0.437487	0.438094	0.436357	0.437616	0.43584	0.433136	0.428606	0.42358	0.418758	0.416891	0.412856	0.414145	0.410186	0.411202	0.405711	0.400836	0.396582
785	0.407278	0.421057	0.426668	0.430932	0.435191	0.440138	0.4495	0.454409	0.457313	0.450912	0.445347	0.43919	0.442633	0.449415	0.454145	0.458548	0.461983	0.458971	0.461353	0.472427	0.479423	0.482011	0.486123	0.490358	0.49402	0.490125	0.480976	0.473072	0.463445	0.455755	0.448488	0.444596	0.444896	0.441522	0.439205	0.440377	0.438935	0.43834	0.434201	0.429336	0.424541	0.42102	0.418002	0.418206	0.415348	0.415043	0.409232	0.403456	0.402545
786	0.415339	0.426806	0.432157	0.436674	0.440993	0.445895	0.454745	0.459793	0.462592	0.456068	0.448368	0.441922	0.446015	0.457391	0.462952	0.467403	0.471496	0.473767	0.480642	0.491798	0.494441	0.493715	0.495431	0.499825	0.504936	0.498756	0.484817	0.475639	0.461452	0.453713	0.451166	0.447956	0.448016	0.442866	0.441967	0.441638	0.441841	0.44126	0.43717	0.432604	0.429225	0.424953	0.423534	0.420639	0.41891	0.415057	0.408991	0.404923	0.404296
787	0.423266	0.429475	0.434472	0.441357	0.446043	0.451117	0.461179	0.468058	0.469516	0.464673	0.457227	0.450719	0.454651	0.466525	0.474095	0.479025	0.483418	0.488019	0.497199	0.503601	0.501307	0.502116	0.501713	0.50586	0.511349	0.505118	0.49153	0.482353	0.468123	0.460089	0.455481	0.453613	0.449833	0.443679	0.440603	0.440464	0.440744	0.442216	0.438472	0.434243	0.433111	0.430667	0.428893	0.424198	0.420022	0.414175	0.408588	0.407902	0.404246
788	0.427812	0.429619	0.434524	0.446324	0.451947	0.457005	0.466709	0.475887	0.475631	0.47358	0.468607	0.461881	0.463483	0.472893	0.483156	0.490514	0.494948	0.497407	0.5036	0.507104	0.502737	0.505549	0.507924	0.511501	0.510068	0.504026	0.496739	0.488998	0.479231	0.471593	0.464909	0.460133	0.456022	0.449303	0.442194	0.439814	0.441879	0.445114	0.441622	0.437239	0.43487	0.43585	0.435504	0.432253	0.426982	0.421146	0.417346	0.41697	0.411337
789	0.433117	0.431717	0.434189	0.446091	0.454094	0.459888	0.472197	0.481456	0.483314	0.480009	0.479199	0.47091	0.46977	0.479144	0.489171	0.499157	0.503635	0.503226	0.506935	0.508012	0.503381	0.506516	0.510844	0.514222	0.509314	0.505324	0.503174	0.49622	0.488567	0.481635	0.476508	0.470578	0.470339	0.463504	0.45266	0.447919	0.44941	0.452837	0.449272	0.44498	0.44279	0.444032	0.443703	0.442963	0.439647	0.434697	0.433017	0.430993	0.424876
790	0.435415	0.436707	0.43645	0.443874	0.456055	0.46278	0.476939	0.487238	0.490829	0.486069	0.485127	0.476728	0.477758	0.484583	0.492634	0.499841	0.504391	0.506662	0.510068	0.508964	0.50585	0.50746	0.511607	0.515283	0.512425	0.51101	0.508905	0.500185	0.492932	0.488377	0.486061	0.480228	0.479632	0.472963	0.464457	0.460759	0.459999	0.46313	0.459022	0.454884	0.454529	0.454586	0.45646	0.45609	0.455411	0.452365	0.449115	0.447418	0.441371
791	0.435061	0.441486	0.446556	0.452343	0.464117	0.470576	0.48254	0.489781	0.493193	0.487677	0.482813	0.479134	0.482805	0.487307	0.489523	0.49425	0.498911	0.503019	0.505293	0.509141	0.510883	0.510431	0.512274	0.516361	0.517825	0.515019	0.514764	0.5046	0.499477	0.497691	0.493127	0.486027	0.478823	0.47179	0.467776	0.468885	0.469156	0.472306	0.467439	0.462903	0.462214	0.463228	0.468481	0.469148	0.468563	0.467572	0.462925	0.458907	0.45248
792	0.434083	0.44669	0.459282	0.465294	0.472283	0.477736	0.486597	0.489535	0.492438	0.486159	0.476777	0.470093	0.475857	0.481139	0.486449	0.493446	0.498481	0.502429	0.500727	0.508594	0.513378	0.515128	0.513096	0.516958	0.520615	0.518318	0.518558	0.513576	0.511912	0.509712	0.503187	0.495422	0.483482	0.476216	0.475173	0.478352	0.476178	0.478762	0.473594	0.468737	0.468368	0.469349	0.476531	0.475472	0.474894	0.471814	0.466564	0.460982	0.455112
793	0.432241	0.447219	0.460879	0.468702	0.473788	0.479497	0.490125	0.488771	0.49068	0.482284	0.468962	0.456539	0.466582	0.475347	0.487712	0.498294	0.503995	0.509539	0.505565	0.508809	0.513506	0.517186	0.515277	0.519197	0.523707	0.525347	0.523018	0.523494	0.520824	0.519216	0.513085	0.507734	0.498594	0.491431	0.487953	0.490535	0.485992	0.486206	0.480934	0.475241	0.472752	0.475333	0.480516	0.477524	0.47415	0.467573	0.461667	0.45611	0.452555
794	0.429963	0.444836	0.456515	0.466746	0.47255	0.480455	0.491211	0.489588	0.489399	0.480672	0.469996	0.458488	0.470788	0.482337	0.494873	0.502856	0.508565	0.516802	0.51453	0.511821	0.515582	0.519769	0.520006	0.524273	0.529317	0.53314	0.531308	0.532109	0.529152	0.525244	0.51953	0.517444	0.510843	0.50409	0.500384	0.500823	0.495166	0.491139	0.487173	0.481492	0.477373	0.480668	0.483114	0.480923	0.475905	0.466692	0.458897	0.453639	0.453666
795	0.427883	0.442919	0.456954	0.465258	0.473584	0.485944	0.493466	0.495051	0.491817	0.489684	0.483349	0.478576	0.489149	0.497031	0.502605	0.507553	0.51286	0.519417	0.521446	0.51926	0.521309	0.524799	0.522544	0.526809	0.534042	0.538799	0.540673	0.538374	0.537163	0.531808	0.526263	0.523658	0.517363	0.511122	0.509261	0.505439	0.49946	0.495838	0.494533	0.491164	0.486442	0.487715	0.48779	0.487248	0.482649	0.475163	0.465685	0.460262	0.460437
796	0.428127	0.441401	0.456815	0.464261	0.477426	0.492142	0.498048	0.50099	0.496343	0.496227	0.493512	0.494888	0.499447	0.503928	0.504431	0.50687	0.513716	0.519275	0.523906	0.526061	0.526174	0.527527	0.525269	0.530033	0.541326	0.545302	0.548939	0.546657	0.545192	0.539553	0.533954	0.530418	0.524079	0.517842	0.513333	0.50744	0.503986	0.504668	0.502164	0.502711	0.497982	0.496903	0.496518	0.493636	0.488716	0.481607	0.474382	0.468863	0.465888
797	0.431652	0.442094	0.455643	0.465158	0.480363	0.493402	0.498651	0.500144	0.496654	0.493365	0.494948	0.498192	0.496562	0.500348	0.50247	0.501673	0.5126	0.520629	0.527838	0.532738	0.534874	0.533059	0.534432	0.538147	0.548454	0.550221	0.554378	0.5568	0.558406	0.552919	0.544771	0.536153	0.527946	0.523303	0.517443	0.511887	0.513153	0.514735	0.512119	0.512589	0.508004	0.508814	0.505977	0.500893	0.495382	0.486633	0.480855	0.47544	0.470977
798	0.432782	0.445649	0.457493	0.471027	0.484279	0.492328	0.496664	0.496338	0.496936	0.492713	0.495867	0.49716	0.493263	0.496941	0.501089	0.500878	0.51395	0.525209	0.536893	0.544529	0.54838	0.54515	0.546525	0.547416	0.551965	0.555024	0.559776	0.564568	0.568133	0.562891	0.550434	0.54151	0.531803	0.529807	0.526337	0.521656	0.524826	0.52454	0.521525	0.517555	0.512337	0.513056	0.510644	0.507248	0.502078	0.49559	0.490358	0.485131	0.480403
799	0.434155	0.449403	0.463946	0.4772	0.485398	0.490881	0.495368	0.497923	0.501224	0.49891	0.50143	0.496729	0.493615	0.496035	0.502585	0.506802	0.51854	0.529029	0.54136	0.552906	0.557429	0.554008	0.553761	0.555937	0.556769	0.559271	0.564042	0.568701	0.570848	0.565513	0.551393	0.544221	0.537164	0.534095	0.535224	0.533182	0.537205	0.538813	0.530817	0.522362	0.516178	0.51347	0.515125	0.516629	0.512145	0.508955	0.504057	0.498919	0.493611
800	0.441347	0.456701	0.470494	0.478972	0.484465	0.491679	0.496723	0.50108	0.50517	0.505057	0.505423	0.496647	0.497064	0.497874	0.507193	0.515112	0.523147	0.533281	0.543488	0.554444	0.559235	0.558091	0.560459	0.564922	0.567381	0.566646	0.570539	0.572994	0.571266	0.565538	0.551636	0.545061	0.540053	0.537805	0.541452	0.54231	0.54697	0.550444	0.54322	0.532385	0.525937	0.523014	0.525066	0.528432	0.524574	0.525294	0.52074	0.515463	0.509487
801	0.451599	0.466169	0.475413	0.482769	0.486452	0.497968	0.503394	0.506007	0.509535	0.506574	0.504508	0.498096	0.500793	0.502397	0.511813	0.523842	0.530177	0.537655	0.546755	0.550339	0.554849	0.559779	0.565005	0.571884	0.576164	0.575352	0.576993	0.575305	0.571402	0.565771	0.553937	0.54806	0.543872	0.545768	0.549955	0.548969	0.553186	0.55543	0.551954	0.544178	0.538495	0.537506	0.537246	0.538509	0.534492	0.535351	0.532429	0.527074	0.520852
802	0.464322	0.476608	0.48584	0.494969	0.494293	0.505153	0.510223	0.510293	0.513242	0.508734	0.509422	0.506901	0.508153	0.509044	0.519165	0.533264	0.539418	0.544569	0.548165	0.54285	0.545361	0.556256	0.564871	0.575886	0.58135	0.583661	0.581898	0.577989	0.573698	0.568606	0.561365	0.558023	0.554112	0.556258	0.560583	0.560056	0.563793	0.562102	0.561214	0.555863	0.550263	0.547063	0.546543	0.543761	0.54046	0.537943	0.536871	0.531724	0.525348
803	0.477311	0.48518	0.498095	0.505344	0.503659	0.509692	0.514499	0.51733	0.520649	0.516403	0.519393	0.521121	0.518946	0.521203	0.529088	0.54289	0.549016	0.55359	0.553175	0.546928	0.545843	0.558698	0.571586	0.583186	0.588883	0.592867	0.591056	0.586856	0.582314	0.576239	0.571477	0.570976	0.568562	0.567061	0.571417	0.574723	0.57857	0.57335	0.570249	0.565063	0.559407	0.554431	0.552917	0.548487	0.547562	0.544865	0.541463	0.53585	0.527759
804	0.481064	0.486971	0.501882	0.510082	0.512461	0.514921	0.519695	0.526426	0.530689	0.528152	0.529929	0.533251	0.531254	0.533015	0.538782	0.550354	0.556617	0.563211	0.565504	0.561167	0.559765	0.571163	0.584849	0.592804	0.597948	0.602189	0.602473	0.598458	0.593645	0.585529	0.579187	0.577049	0.578237	0.575036	0.579009	0.582574	0.586071	0.578722	0.573865	0.568647	0.563145	0.558621	0.559562	0.555495	0.554393	0.553595	0.548667	0.542608	0.532118
805	0.482443	0.488176	0.503478	0.514672	0.51925	0.519204	0.523989	0.53372	0.540576	0.540605	0.539803	0.541467	0.54294	0.541228	0.545674	0.553143	0.561082	0.570653	0.576946	0.575436	0.575952	0.583272	0.594378	0.600216	0.604726	0.607377	0.607256	0.603412	0.600532	0.594102	0.584392	0.58016	0.581373	0.577683	0.579666	0.580919	0.582935	0.579357	0.574976	0.569896	0.564808	0.562348	0.563748	0.561823	0.561329	0.558303	0.552912	0.547205	0.5388
806	0.489708	0.495121	0.508077	0.518401	0.523687	0.526298	0.531077	0.538575	0.547343	0.547562	0.546564	0.544266	0.54706	0.545613	0.549816	0.555876	0.567326	0.575704	0.584666	0.587481	0.587943	0.592594	0.599465	0.604401	0.607082	0.607852	0.609674	0.606712	0.607876	0.603368	0.593569	0.587139	0.584397	0.579975	0.578472	0.580653	0.580016	0.58164	0.57808	0.573281	0.568959	0.570178	0.56868	0.570095	0.567524	0.56265	0.557134	0.551691	0.545037
807	0.499624	0.504363	0.512637	0.523245	0.531062	0.536102	0.540829	0.545549	0.550127	0.55391	0.551124	0.548114	0.549857	0.552234	0.557129	0.56304	0.57462	0.582643	0.589471	0.594134	0.596925	0.599875	0.604712	0.608985	0.609872	0.612466	0.616103	0.613882	0.616867	0.613278	0.606405	0.596312	0.589834	0.58546	0.583771	0.5858	0.585621	0.589327	0.585943	0.581522	0.577604	0.578763	0.575442	0.576475	0.572471	0.569249	0.564079	0.558662	0.552689
808	0.506919	0.511824	0.519513	0.528	0.540148	0.547786	0.552423	0.554237	0.553012	0.560108	0.558205	0.557151	0.556862	0.5594	0.566265	0.57225	0.581709	0.590939	0.594755	0.599379	0.603542	0.60448	0.608644	0.611505	0.614095	0.616964	0.620994	0.62041	0.623802	0.620633	0.615211	0.603134	0.592816	0.58872	0.590581	0.591528	0.59486	0.599109	0.594225	0.58972	0.585601	0.583085	0.57865	0.575662	0.571607	0.572725	0.56824	0.56311	0.559234
809	0.508334	0.515678	0.526086	0.534932	0.54899	0.559222	0.563769	0.562918	0.55925	0.562503	0.562	0.559097	0.560578	0.561941	0.573178	0.581456	0.591145	0.59774	0.598971	0.603331	0.607758	0.609256	0.612851	0.612046	0.613927	0.614993	0.619151	0.620618	0.624352	0.621213	0.616141	0.605561	0.595464	0.591494	0.593918	0.597533	0.602987	0.607202	0.5998	0.594896	0.589383	0.586601	0.582041	0.577239	0.573276	0.576245	0.572139	0.567572	0.565551
810	0.509305	0.519276	0.528139	0.540579	0.555085	0.562898	0.567448	0.569173	0.566592	0.564166	0.56037	0.553719	0.556961	0.56168	0.57724	0.588082	0.596695	0.600414	0.603324	0.607835	0.612217	0.613232	0.614978	0.61206	0.612146	0.615121	0.619391	0.619006	0.622419	0.619174	0.614576	0.608243	0.602107	0.598403	0.597482	0.602437	0.608194	0.61251	0.605442	0.600436	0.593138	0.592338	0.588086	0.583234	0.579145	0.580463	0.576476	0.57323	0.567488
811	0.510363	0.519943	0.528972	0.543353	0.556075	0.56165	0.566281	0.570623	0.572336	0.569786	0.564047	0.553246	0.556712	0.565471	0.583355	0.592304	0.600526	0.602387	0.606463	0.60989	0.614606	0.618645	0.61764	0.614541	0.616985	0.621852	0.626461	0.625913	0.627758	0.624242	0.619951	0.615296	0.609634	0.607547	0.605219	0.609759	0.613823	0.617908	0.610346	0.604014	0.598313	0.595583	0.589518	0.584541	0.579822	0.576995	0.572839	0.571494	0.562724
812	0.504898	0.517844	0.531431	0.546544	0.5546	0.557791	0.562573	0.5693	0.573793	0.575152	0.569829	0.559733	0.564	0.576456	0.591634	0.598195	0.604203	0.60596	0.610005	0.611739	0.616687	0.623868	0.623622	0.621305	0.625553	0.630935	0.637011	0.638387	0.636811	0.631467	0.627208	0.622619	0.615428	0.616827	0.614667	0.616821	0.616858	0.620842	0.615648	0.607497	0.602805	0.596915	0.588167	0.582731	0.57598	0.57105	0.566414	0.563268	0.556689
813	0.499864	0.513027	0.528967	0.544116	0.5503	0.553004	0.558336	0.567598	0.572587	0.574402	0.571307	0.566102	0.572808	0.586322	0.598423	0.604157	0.608423	0.607762	0.611647	0.615144	0.619833	0.624614	0.627457	0.627725	0.633628	0.639364	0.646801	0.646946	0.642148	0.634418	0.630195	0.627707	0.623018	0.626387	0.62363	0.620224	0.617784	0.621664	0.618511	0.612526	0.608259	0.600263	0.591845	0.586093	0.575512	0.569797	0.565	0.560657	0.555908
814	0.496892	0.505674	0.52158	0.535059	0.543742	0.553793	0.561078	0.568002	0.571171	0.570971	0.570187	0.567784	0.57815	0.590621	0.601571	0.607288	0.611322	0.609519	0.611921	0.616414	0.619448	0.621313	0.625758	0.629817	0.637849	0.643613	0.649518	0.649259	0.642636	0.63506	0.63126	0.632926	0.630411	0.634147	0.63072	0.623447	0.62014	0.622466	0.619508	0.615026	0.611424	0.60524	0.595194	0.589313	0.578656	0.571379	0.566661	0.563915	0.559678
815	0.497682	0.50602	0.519865	0.531254	0.543786	0.556643	0.565523	0.570467	0.57172	0.571892	0.569213	0.566763	0.577117	0.587955	0.602605	0.610049	0.614666	0.614529	0.614088	0.617909	0.618039	0.621082	0.626144	0.631496	0.638136	0.643479	0.648449	0.649637	0.645076	0.63722	0.631994	0.635174	0.633213	0.636883	0.633783	0.628351	0.625077	0.625173	0.621782	0.61615	0.612663	0.607774	0.596544	0.591123	0.584212	0.575398	0.570791	0.570239	0.565261
816	0.505176	0.517206	0.528372	0.540181	0.553505	0.563256	0.568289	0.571302	0.572356	0.570937	0.568173	0.565653	0.574198	0.585419	0.601715	0.611101	0.617655	0.620576	0.619899	0.6236	0.62364	0.626794	0.631769	0.637052	0.642264	0.64603	0.650205	0.648605	0.645325	0.639596	0.632371	0.634046	0.633323	0.635642	0.634179	0.630508	0.627516	0.627975	0.624804	0.619049	0.615228	0.60894	0.597681	0.592655	0.588038	0.581823	0.577345	0.574373	0.566629
817	0.514124	0.526749	0.539094	0.549897	0.562901	0.571717	0.571891	0.572275	0.571214	0.569403	0.569529	0.569048	0.578193	0.588595	0.604777	0.613074	0.622152	0.625578	0.626332	0.630718	0.63348	0.634484	0.637908	0.642872	0.647496	0.648026	0.650152	0.645149	0.641582	0.637552	0.632309	0.632419	0.633064	0.631951	0.63222	0.629003	0.625486	0.623886	0.623098	0.623834	0.62004	0.61061	0.600812	0.596226	0.592168	0.587802	0.583439	0.578162	0.566467
818	0.518099	0.528687	0.542534	0.555252	0.568335	0.575092	0.575061	0.577221	0.576751	0.577009	0.577842	0.57954	0.588024	0.598083	0.611363	0.618107	0.6267	0.627903	0.6312	0.637235	0.640416	0.640912	0.641581	0.645152	0.649395	0.648469	0.648759	0.64367	0.640311	0.638307	0.635208	0.637336	0.635864	0.63232	0.630186	0.626448	0.620775	0.617907	0.621369	0.626178	0.622786	0.614059	0.608253	0.604482	0.600647	0.596465	0.591996	0.584601	0.57111
819	0.516114	0.529054	0.543786	0.558026	0.571286	0.576955	0.580152	0.584503	0.587108	0.586619	0.588889	0.589274	0.597675	0.60679	0.616953	0.622651	0.628514	0.629658	0.634594	0.643133	0.64435	0.645572	0.645071	0.646885	0.650113	0.650421	0.651194	0.645915	0.643174	0.644922	0.642832	0.644725	0.641686	0.637559	0.633774	0.629043	0.619464	0.616205	0.621532	0.626834	0.624048	0.619167	0.615798	0.612627	0.608819	0.603169	0.597898	0.586422	0.572389
820	0.520067	0.534112	0.548995	0.561983	0.574832	0.578862	0.583394	0.588153	0.592306	0.592475	0.595905	0.595084	0.602841	0.611902	0.618747	0.622454	0.627438	0.632472	0.63809	0.646686	0.647711	0.647778	0.648174	0.650125	0.652445	0.655438	0.655405	0.652088	0.64977	0.650671	0.649842	0.648211	0.644569	0.640802	0.638302	0.631937	0.62195	0.618617	0.623749	0.627319	0.624459	0.620095	0.618563	0.615973	0.612049	0.603996	0.596269	0.581274	0.56726
821	0.525611	0.539563	0.554342	0.565215	0.57571	0.575818	0.579897	0.583298	0.588176	0.593224	0.597655	0.598242	0.60642	0.613518	0.618361	0.618939	0.623935	0.632033	0.63778	0.644159	0.647737	0.649834	0.652843	0.653839	0.657618	0.661959	0.661532	0.659657	0.655989	0.652092	0.652516	0.649364	0.645522	0.643796	0.643643	0.635362	0.627187	0.623576	0.626365	0.625847	0.622494	0.616595	0.617179	0.616491	0.613103	0.605051	0.59344	0.575915	0.56226
822	0.525966	0.540143	0.555489	0.568222	0.575245	0.573276	0.576994	0.578675	0.583928	0.592584	0.597815	0.601194	0.607693	0.613247	0.617875	0.618626	0.623533	0.630357	0.635865	0.641256	0.646603	0.653146	0.657926	0.659445	0.665319	0.66882	0.668297	0.666674	0.6608	0.656923	0.655571	0.651964	0.646553	0.646778	0.646478	0.638476	0.629588	0.62378	0.622087	0.619545	0.616667	0.612542	0.611753	0.61298	0.611215	0.601383	0.589738	0.574708	0.561337
823	0.521724	0.536229	0.552149	0.566819	0.574502	0.574148	0.578782	0.584149	0.589787	0.596417	0.599491	0.600738	0.60567	0.610879	0.616329	0.621599	0.627132	0.63407	0.639715	0.645018	0.650254	0.655226	0.66029	0.664766	0.673298	0.674543	0.673578	0.672133	0.667042	0.664556	0.661018	0.65702	0.647227	0.644465	0.644343	0.63615	0.627792	0.621187	0.616156	0.61349	0.610977	0.608296	0.605908	0.605131	0.605156	0.595965	0.586974	0.575619	0.562623
824	0.514472	0.529323	0.545481	0.561199	0.573547	0.577923	0.585439	0.595022	0.602435	0.607006	0.60526	0.599016	0.602749	0.606638	0.61388	0.622578	0.628824	0.637733	0.644941	0.650393	0.655077	0.656162	0.660918	0.666569	0.675326	0.676577	0.675564	0.674569	0.672352	0.670329	0.664024	0.659442	0.647217	0.64026	0.637754	0.633491	0.625881	0.62338	0.616662	0.613823	0.611589	0.609019	0.606372	0.603849	0.601977	0.594645	0.585877	0.576878	0.564302
825	0.512458	0.527336	0.54179	0.557646	0.572398	0.579829	0.591693	0.601802	0.610995	0.61397	0.61147	0.603354	0.606369	0.607105	0.615411	0.621288	0.627021	0.635899	0.644927	0.650836	0.655593	0.656583	0.661101	0.665256	0.67171	0.675198	0.674793	0.674897	0.672812	0.670832	0.664309	0.657804	0.644768	0.634966	0.630994	0.631262	0.628528	0.626207	0.621425	0.618838	0.618052	0.614149	0.611465	0.608765	0.605426	0.597827	0.589563	0.578731	0.565989
826	0.516093	0.530588	0.540587	0.554164	0.569666	0.581408	0.59588	0.60658	0.613602	0.614287	0.613746	0.609235	0.612655	0.613049	0.618991	0.621169	0.62515	0.63405	0.641689	0.648861	0.654306	0.658071	0.661371	0.662326	0.667182	0.670877	0.671883	0.673093	0.668212	0.665947	0.661551	0.651335	0.639664	0.632417	0.628373	0.627582	0.630162	0.627209	0.623818	0.621642	0.622301	0.615376	0.612337	0.609582	0.606504	0.601324	0.592845	0.580516	0.567478
827	0.519686	0.533906	0.541374	0.550495	0.566622	0.585136	0.600371	0.608932	0.615844	0.616696	0.614453	0.612978	0.617135	0.620742	0.626034	0.629455	0.631242	0.636267	0.642251	0.651032	0.65681	0.661845	0.663394	0.662691	0.665912	0.668201	0.670187	0.668725	0.66148	0.658714	0.654986	0.644784	0.637372	0.632291	0.628479	0.627946	0.630722	0.627611	0.624377	0.62173	0.619115	0.611846	0.608624	0.604274	0.601459	0.599882	0.594136	0.582077	0.568546
828	0.526295	0.538681	0.54544	0.552589	0.568599	0.586546	0.600367	0.609371	0.618343	0.618514	0.615152	0.617046	0.620138	0.625377	0.632619	0.637717	0.641022	0.64271	0.646372	0.652835	0.65723	0.663668	0.66596	0.666289	0.668101	0.670206	0.670415	0.665903	0.657808	0.65472	0.651143	0.644792	0.639635	0.633078	0.629369	0.632342	0.631642	0.627963	0.624555	0.620021	0.614318	0.610106	0.606948	0.5991	0.596322	0.598528	0.594928	0.583033	0.568089
829	0.530235	0.540242	0.546718	0.553946	0.569709	0.584207	0.597867	0.610775	0.618162	0.618742	0.61703	0.618349	0.61753	0.623029	0.633986	0.638272	0.643121	0.646673	0.648316	0.651405	0.653968	0.662014	0.664622	0.668217	0.671831	0.672388	0.672514	0.668478	0.662176	0.659675	0.65659	0.650755	0.645434	0.635946	0.630188	0.634432	0.632051	0.628261	0.624325	0.616872	0.612545	0.610277	0.607265	0.598069	0.59481	0.595436	0.591904	0.579996	0.563651
830	0.525594	0.538502	0.54592	0.555245	0.57093	0.581969	0.600166	0.615363	0.62074	0.619024	0.620091	0.616065	0.612877	0.618552	0.631007	0.632084	0.637197	0.644169	0.647747	0.647968	0.651778	0.658701	0.66328	0.668906	0.673724	0.673662	0.676211	0.672558	0.669693	0.668017	0.664147	0.656302	0.648875	0.639287	0.630651	0.632735	0.630067	0.627932	0.6228	0.615245	0.6109	0.608843	0.606005	0.598196	0.592836	0.586406	0.582025	0.570881	0.558307
831	0.519512	0.534764	0.545141	0.557441	0.573918	0.586654	0.602305	0.615149	0.617899	0.614151	0.614635	0.6068	0.604856	0.610997	0.623939	0.625222	0.630849	0.640508	0.645943	0.646461	0.651533	0.657556	0.663556	0.670708	0.674593	0.675468	0.678472	0.676625	0.675542	0.674461	0.669364	0.661949	0.65038	0.639664	0.630893	0.62851	0.625356	0.625604	0.619199	0.613001	0.605787	0.603013	0.599225	0.594521	0.587538	0.579307	0.574643	0.564295	0.556787
832	0.516148	0.530365	0.545136	0.555547	0.572723	0.591427	0.601021	0.60824	0.60614	0.601648	0.600331	0.595013	0.597603	0.60444	0.617928	0.622965	0.629114	0.63856	0.644424	0.646902	0.652346	0.658133	0.664459	0.672835	0.67414	0.676039	0.677829	0.677077	0.676515	0.67717	0.673908	0.665502	0.654027	0.646005	0.636403	0.629805	0.625808	0.623918	0.617594	0.609535	0.60035	0.595687	0.589992	0.586836	0.582391	0.577717	0.573316	0.562977	0.555779
833	0.524293	0.536014	0.552314	0.561094	0.577392	0.592888	0.59793	0.604205	0.600562	0.597751	0.597332	0.594054	0.598733	0.605546	0.617452	0.623988	0.630612	0.64202	0.648024	0.650096	0.655225	0.659512	0.665045	0.670287	0.670885	0.671335	0.673439	0.674021	0.674156	0.677668	0.67615	0.668696	0.660331	0.654972	0.647604	0.636538	0.631861	0.627583	0.618484	0.608489	0.597367	0.590872	0.586722	0.584106	0.581191	0.578109	0.572376	0.561235	0.550851
834	0.538697	0.552907	0.569734	0.579808	0.592997	0.601181	0.602826	0.611114	0.609814	0.609374	0.60662	0.603018	0.607701	0.613806	0.621616	0.6277	0.63436	0.645346	0.651353	0.655515	0.660522	0.662484	0.665733	0.667889	0.669797	0.670237	0.670657	0.671576	0.672908	0.676375	0.675374	0.67126	0.663203	0.656346	0.650251	0.637671	0.632809	0.628265	0.617965	0.607374	0.594596	0.589692	0.587139	0.584515	0.580169	0.576516	0.567369	0.555529	0.544603
835	0.547742	0.563854	0.581351	0.595027	0.603704	0.609113	0.612621	0.619237	0.621816	0.621271	0.616492	0.612455	0.616936	0.622588	0.628398	0.634286	0.641653	0.647417	0.651552	0.658223	0.663421	0.665258	0.665407	0.668659	0.67067	0.672391	0.671407	0.669177	0.670999	0.67136	0.669807	0.666911	0.660555	0.649311	0.641448	0.630587	0.626271	0.622715	0.614613	0.604588	0.59342	0.588555	0.586089	0.582984	0.575119	0.570684	0.559771	0.548034	0.538468
836	0.5438	0.560366	0.577988	0.592032	0.600571	0.606483	0.613534	0.619061	0.623856	0.625747	0.620991	0.616831	0.62118	0.626528	0.632038	0.638072	0.646871	0.648831	0.650521	0.657181	0.660954	0.662013	0.660975	0.665671	0.669371	0.66984	0.669946	0.667974	0.667347	0.664287	0.661356	0.657865	0.652603	0.639412	0.629619	0.621265	0.619449	0.617163	0.61183	0.603519	0.592054	0.583784	0.580671	0.577285	0.567926	0.563236	0.551982	0.540007	0.528737
837	0.534827	0.553719	0.571199	0.583342	0.594304	0.602886	0.612872	0.6188	0.625369	0.627557	0.622764	0.618555	0.622623	0.626267	0.631506	0.637083	0.644068	0.647874	0.651038	0.652406	0.65395	0.657037	0.657732	0.662779	0.666238	0.665883	0.668987	0.668091	0.664422	0.658291	0.652269	0.648038	0.643006	0.631978	0.624703	0.615094	0.61563	0.613991	0.608652	0.601969	0.588837	0.578427	0.573566	0.56996	0.562046	0.557316	0.54655	0.535445	0.521513
838	0.531203	0.554527	0.570698	0.584602	0.593832	0.60426	0.612077	0.617945	0.626362	0.626898	0.621848	0.61764	0.621409	0.622888	0.627665	0.631525	0.63717	0.642443	0.647013	0.64742	0.650902	0.656136	0.660424	0.665435	0.665819	0.665211	0.669522	0.668287	0.661547	0.655961	0.645587	0.640388	0.635513	0.627557	0.622273	0.611576	0.610406	0.609031	0.605313	0.597307	0.585631	0.574971	0.567965	0.563007	0.558127	0.553914	0.545026	0.535806	0.520003
839	0.536722	0.55906	0.570213	0.583257	0.592344	0.600244	0.605917	0.611334	0.618015	0.620466	0.6158	0.611692	0.615844	0.61959	0.624612	0.626789	0.633264	0.637033	0.640435	0.644156	0.649557	0.655516	0.662658	0.667777	0.666841	0.667219	0.670337	0.66742	0.660618	0.655943	0.64355	0.635849	0.628893	0.620405	0.615453	0.605847	0.6036	0.602193	0.599704	0.59072	0.579893	0.569574	0.564116	0.557506	0.551991	0.548139	0.54114	0.532231	0.518111
840	0.540509	0.55549	0.562891	0.571768	0.584912	0.593716	0.599535	0.605019	0.610397	0.614139	0.609763	0.605754	0.610216	0.615938	0.62353	0.629804	0.636502	0.635919	0.635437	0.640374	0.646192	0.652483	0.661582	0.666955	0.666402	0.669441	0.670822	0.664803	0.660424	0.654551	0.64119	0.628534	0.617176	0.60924	0.605509	0.59859	0.596481	0.595056	0.592851	0.58501	0.572706	0.562237	0.558344	0.553269	0.544518	0.540081	0.531465	0.524481	0.511885
841	0.539015	0.546786	0.552852	0.560124	0.575699	0.589581	0.598387	0.606185	0.611573	0.61348	0.60886	0.604828	0.609133	0.615527	0.627717	0.638856	0.639854	0.634988	0.632452	0.637332	0.64307	0.649298	0.656693	0.662105	0.663058	0.666548	0.66934	0.662024	0.658208	0.649998	0.635807	0.619664	0.605963	0.59692	0.594352	0.591198	0.589572	0.58807	0.586063	0.580816	0.56554	0.5546	0.550776	0.546657	0.53671	0.531969	0.523528	0.516186	0.503874
842	0.531839	0.53722	0.543315	0.552215	0.56648	0.58294	0.597241	0.610328	0.617468	0.615398	0.610176	0.605879	0.608463	0.614814	0.62845	0.639484	0.637084	0.629693	0.626935	0.63152	0.63588	0.643469	0.649838	0.655598	0.659244	0.660449	0.663922	0.655764	0.649772	0.642962	0.629176	0.612747	0.599218	0.589897	0.587514	0.585869	0.584406	0.582586	0.57895	0.57323	0.55816	0.548385	0.542945	0.538615	0.5286	0.524417	0.518749	0.508471	0.495722
843	0.524973	0.530212	0.536715	0.547667	0.557858	0.574106	0.590844	0.606451	0.616249	0.614498	0.609305	0.604867	0.605097	0.610706	0.620509	0.627761	0.626736	0.62192	0.620974	0.623707	0.624919	0.635656	0.642484	0.648337	0.651934	0.652867	0.654744	0.644831	0.634016	0.628108	0.617235	0.606255	0.595901	0.588631	0.586171	0.583179	0.581458	0.57912	0.571488	0.562666	0.551944	0.544412	0.536789	0.530971	0.520857	0.516774	0.51225	0.502412	0.48942
844	0.523924	0.529157	0.535306	0.543679	0.553269	0.567491	0.583969	0.597536	0.605383	0.607418	0.603279	0.600713	0.601568	0.606213	0.608071	0.613256	0.616183	0.613965	0.616457	0.61633	0.617149	0.627817	0.634555	0.640057	0.640927	0.644153	0.64293	0.632667	0.619389	0.612207	0.605327	0.595745	0.590656	0.587244	0.584794	0.578445	0.576205	0.573583	0.564317	0.555629	0.548115	0.540364	0.533002	0.525093	0.515084	0.510404	0.504769	0.498099	0.48545
845	0.52264	0.528087	0.533999	0.540977	0.553979	0.564316	0.579427	0.58834	0.593921	0.59613	0.59421	0.593946	0.59296	0.596993	0.595698	0.600709	0.605538	0.603958	0.608306	0.610726	0.614493	0.62015	0.624497	0.629675	0.63069	0.635482	0.634756	0.627995	0.614471	0.603435	0.596245	0.588064	0.585556	0.582266	0.579702	0.571875	0.569319	0.566648	0.559118	0.553417	0.544522	0.536665	0.529145	0.521617	0.513044	0.506367	0.49712	0.489738	0.476971
846	0.512982	0.520812	0.5273	0.534183	0.547207	0.557161	0.569974	0.57649	0.581234	0.579984	0.579693	0.577611	0.576684	0.581612	0.583844	0.58949	0.594857	0.594803	0.598946	0.608448	0.612335	0.612155	0.613276	0.616773	0.620919	0.626834	0.629975	0.625554	0.612217	0.599149	0.589019	0.584521	0.582356	0.576013	0.573028	0.566479	0.563812	0.561498	0.557185	0.551726	0.540934	0.530836	0.523641	0.516309	0.510402	0.500454	0.488637	0.477432	0.463865
847	0.497364	0.510582	0.520072	0.52673	0.535667	0.546672	0.555103	0.55897	0.563662	0.562325	0.559785	0.55635	0.559648	0.568272	0.578939	0.585717	0.591655	0.595292	0.59775	0.606333	0.606439	0.605733	0.608558	0.608205	0.611752	0.617538	0.620821	0.616503	0.603829	0.592478	0.582174	0.57937	0.577194	0.570694	0.566677	0.562923	0.560392	0.558023	0.553422	0.545873	0.534314	0.522818	0.513697	0.508392	0.503751	0.492733	0.480153	0.46711	0.453208
848	0.484263	0.500532	0.515285	0.522347	0.528557	0.534398	0.539683	0.539067	0.54398	0.547019	0.545361	0.54393	0.549762	0.56122	0.574089	0.581129	0.58733	0.593124	0.596966	0.598263	0.597737	0.601177	0.60602	0.603691	0.604622	0.608128	0.60893	0.603148	0.592862	0.586296	0.577158	0.572937	0.570947	0.567247	0.561691	0.55707	0.552899	0.549897	0.543338	0.535913	0.525844	0.514417	0.50412	0.499757	0.494061	0.484361	0.471869	0.45874	0.446286
849	0.471137	0.488012	0.504951	0.512352	0.517574	0.516977	0.521172	0.520774	0.526122	0.531428	0.532998	0.536237	0.542052	0.548521	0.557149	0.563635	0.569969	0.576298	0.581711	0.582036	0.585374	0.591332	0.596634	0.594482	0.597407	0.599313	0.602032	0.59518	0.588949	0.585151	0.575976	0.568482	0.566164	0.563734	0.558211	0.549594	0.54141	0.537943	0.532938	0.525099	0.517546	0.506616	0.495942	0.491119	0.482505	0.475514	0.463688	0.452308	0.442077
850	0.45769	0.474163	0.489186	0.496445	0.501754	0.500741	0.50371	0.509574	0.515798	0.519186	0.520068	0.523018	0.526026	0.526157	0.533502	0.538368	0.544649	0.551223	0.557925	0.563939	0.568224	0.57446	0.579752	0.578087	0.583186	0.588147	0.594998	0.591098	0.587621	0.585671	0.575247	0.567546	0.564833	0.560989	0.55414	0.542352	0.533355	0.529872	0.526132	0.519165	0.511268	0.500632	0.489593	0.483308	0.472804	0.46545	0.455467	0.447622	0.435969
851	0.453238	0.466777	0.476627	0.483276	0.489087	0.492082	0.491973	0.502295	0.510501	0.509884	0.512299	0.510697	0.50895	0.508588	0.515778	0.518464	0.524433	0.531527	0.540808	0.550979	0.552084	0.557514	0.561411	0.561456	0.567179	0.574277	0.583987	0.582538	0.581868	0.58219	0.570642	0.565738	0.561773	0.556082	0.55044	0.536929	0.529367	0.525945	0.522065	0.515159	0.507484	0.496893	0.485677	0.477526	0.465881	0.453901	0.446858	0.440956	0.428413
852	0.447985	0.456453	0.463457	0.46962	0.473919	0.479191	0.480991	0.489605	0.499866	0.498073	0.501801	0.498604	0.497201	0.500221	0.501874	0.5057	0.510719	0.519527	0.531588	0.541839	0.542406	0.545764	0.546388	0.550054	0.555076	0.561516	0.567539	0.56819	0.570023	0.569548	0.561393	0.558024	0.552498	0.548313	0.544522	0.532759	0.52494	0.52103	0.516053	0.510864	0.501879	0.490743	0.480008	0.473583	0.461671	0.446362	0.440422	0.435046	0.423852
853	0.429383	0.437493	0.444499	0.450419	0.452239	0.458478	0.467337	0.4747	0.482524	0.482355	0.485023	0.483752	0.485428	0.490601	0.491155	0.494939	0.49833	0.508758	0.520477	0.53292	0.536042	0.537499	0.536742	0.541942	0.545135	0.548807	0.548504	0.551734	0.552195	0.550972	0.548594	0.544837	0.540829	0.538154	0.534714	0.524226	0.518578	0.51474	0.508011	0.502518	0.493885	0.482854	0.472429	0.467333	0.456089	0.444149	0.438799	0.433583	0.424154
854	0.406094	0.41683	0.425706	0.432053	0.434888	0.441677	0.451952	0.459117	0.465651	0.469147	0.468957	0.470211	0.470715	0.476409	0.480664	0.483503	0.488395	0.497482	0.510489	0.522873	0.52625	0.529685	0.529479	0.534788	0.537832	0.537549	0.533271	0.53592	0.534934	0.535153	0.536132	0.530801	0.527754	0.52517	0.521406	0.510716	0.506541	0.502331	0.497236	0.490799	0.483842	0.474773	0.464614	0.459658	0.450497	0.443763	0.438796	0.431913	0.420379
855	0.392724	0.402668	0.412105	0.418571	0.421469	0.429802	0.440867	0.447976	0.454417	0.458328	0.456792	0.457855	0.45718	0.462826	0.468964	0.472588	0.479019	0.488449	0.502526	0.511806	0.516745	0.520798	0.521692	0.525511	0.527638	0.52613	0.523036	0.522533	0.520942	0.522499	0.521866	0.517792	0.514875	0.51201	0.50798	0.497552	0.494004	0.488336	0.484961	0.48019	0.472339	0.466642	0.4582	0.452343	0.446424	0.441587	0.435232	0.426096	0.412684
856	0.387323	0.39682	0.40228	0.408532	0.413976	0.424414	0.434753	0.440298	0.4463	0.448421	0.446928	0.448623	0.449256	0.453626	0.459516	0.462626	0.469391	0.480724	0.494845	0.502425	0.506808	0.509401	0.511426	0.512454	0.516286	0.516878	0.516732	0.514714	0.5126	0.511604	0.507195	0.501989	0.498588	0.49574	0.491887	0.484082	0.481569	0.477797	0.474839	0.470175	0.462717	0.458807	0.453582	0.446187	0.439764	0.433408	0.425121	0.417447	0.404292
857	0.384476	0.391739	0.397207	0.40371	0.410502	0.41944	0.429462	0.433108	0.438881	0.441419	0.44123	0.441378	0.44348	0.445835	0.450261	0.455209	0.462193	0.47289	0.485495	0.492127	0.493529	0.497296	0.497694	0.498549	0.504238	0.508972	0.512671	0.510969	0.508606	0.505447	0.496117	0.486035	0.48059	0.478365	0.475414	0.47202	0.471508	0.469158	0.464878	0.458929	0.454108	0.449445	0.445522	0.439622	0.429879	0.421123	0.413034	0.406894	0.395446
858	0.378436	0.382848	0.389203	0.395903	0.402873	0.411443	0.418091	0.423008	0.428721	0.429312	0.431021	0.431363	0.433134	0.435536	0.438302	0.444449	0.451697	0.462596	0.473141	0.477946	0.479376	0.484582	0.485443	0.487943	0.494215	0.500564	0.50455	0.504405	0.502039	0.498213	0.48658	0.474319	0.465916	0.463764	0.461605	0.460078	0.462757	0.46071	0.453923	0.44946	0.445991	0.43934	0.433709	0.428595	0.417803	0.40896	0.400345	0.394547	0.386256
859	0.36807	0.370325	0.37655	0.383289	0.390533	0.400526	0.403915	0.408127	0.413604	0.41251	0.414002	0.416487	0.420583	0.422959	0.427593	0.434138	0.440975	0.449885	0.46035	0.463613	0.468142	0.474435	0.478588	0.479584	0.485457	0.491487	0.492291	0.493358	0.49091	0.486811	0.475294	0.465259	0.457815	0.4555	0.453251	0.450618	0.45319	0.45142	0.44611	0.44322	0.440093	0.434712	0.4258	0.4192	0.409356	0.398985	0.391915	0.386239	0.377758
860	0.352742	0.357059	0.363592	0.370357	0.377375	0.385767	0.390134	0.390941	0.395937	0.394977	0.398533	0.400968	0.406822	0.411843	0.418264	0.424812	0.429876	0.437017	0.44537	0.450471	0.456865	0.463607	0.469334	0.470415	0.474517	0.480316	0.480488	0.477363	0.474079	0.470285	0.46036	0.454914	0.452957	0.450999	0.447378	0.442758	0.442131	0.440517	0.440018	0.438993	0.434799	0.430559	0.421601	0.413848	0.406794	0.395857	0.389972	0.384003	0.37207
861	0.334343	0.34028	0.347246	0.354076	0.36115	0.369675	0.373725	0.37264	0.37762	0.378411	0.38379	0.387007	0.393152	0.399801	0.406617	0.412954	0.416333	0.424738	0.431909	0.436599	0.44296	0.4495	0.454002	0.457697	0.458286	0.464055	0.467131	0.459058	0.455058	0.452625	0.445338	0.441455	0.442731	0.441219	0.436693	0.434768	0.433041	0.43108	0.430377	0.430654	0.424738	0.420592	0.415238	0.410144	0.405037	0.395828	0.390313	0.384391	0.372268
862	0.315111	0.32151	0.330435	0.33757	0.344964	0.355273	0.35758	0.355865	0.361097	0.363927	0.369682	0.372081	0.376282	0.382865	0.389737	0.396655	0.404667	0.417941	0.426857	0.427693	0.431671	0.437423	0.437772	0.440508	0.439615	0.445425	0.450136	0.441471	0.437858	0.436534	0.432816	0.426734	0.42502	0.425032	0.424299	0.426949	0.425557	0.423287	0.421014	0.419427	0.414721	0.409531	0.405993	0.403783	0.399769	0.393981	0.38893	0.383501	0.374495
863	0.300323	0.307292	0.3202	0.327899	0.335055	0.343668	0.347711	0.346142	0.351086	0.351757	0.357535	0.361581	0.362085	0.368147	0.375036	0.382736	0.396684	0.413233	0.426056	0.425024	0.424807	0.429769	0.427602	0.426333	0.425864	0.431802	0.436762	0.428961	0.42621	0.424995	0.422951	0.415646	0.410151	0.412903	0.416756	0.421369	0.420085	0.417684	0.415002	0.412139	0.408135	0.400122	0.396511	0.397567	0.394463	0.389941	0.38502	0.379782	0.372231
[truncated: 549 more columns]

## Sheet: inits
	init_1	init_2	init_3	init_4
0	-4.2502	-3.81451	-3.23439	-2.77814
1	-4.25016	-3.81454	-3.23472	-2.77806
2	-4.25007	-3.8146	-3.2357	-2.77785
3	-4.24991	-3.81471	-3.23734	-2.77756
4	-4.24968	-3.81485	-3.23962	-2.77732
5	-4.24939	-3.81502	-3.24253	-2.77731
6	-4.24903	-3.81522	-3.246	-2.7777
7	-4.24861	-3.81544	-3.24997	-2.77872
8	-4.24813	-3.81567	-3.25431	-2.78049
9	-4.24758	-3.81591	-3.25887	-2.7831
10	-4.24696	-3.81615	-3.26344	-2.78652
11	-4.24628	-3.81638	-3.26784	-2.79071
12	-4.24554	-3.81661	-3.27192	-2.79561
13	-4.24473	-3.81681	-3.27565	-2.80114
14	-4.24386	-3.81699	-3.27906	-2.80725
15	-4.24292	-3.81715	-3.28222	-2.81389
16	-4.24191	-3.81727	-3.28519	-2.82098
17	-4.24084	-3.81736	-3.28805	-2.82849
18	-4.2397	-3.8174	-3.29082	-2.83634
19	-4.2385	-3.8174	-3.29353	-2.84446
20	-4.23723	-3.81735	-3.29621	-2.85276
21	-4.23589	-3.81725	-3.29887	-2.86109
22	-4.23448	-3.8171	-3.30151	-2.86925
23	-4.233	-3.81689	-3.30414	-2.87695
24	-4.23146	-3.81663	-3.30677	-2.88378
25	-4.22985	-3.8163	-3.3094	-2.88936
26	-4.22816	-3.81591	-3.31202	-2.89355
27	-4.22641	-3.81546	-3.31465	-2.89654
28	-4.22459	-3.81495	-3.31728	-2.89864
29	-4.22269	-3.81436	-3.3199	-2.90013
30	-4.22073	-3.81372	-3.32253	-2.90123
31	-4.2187	-3.813	-3.32516	-2.90203
32	-4.21659	-3.81222	-3.32778	-2.90261
33	-4.21442	-3.81138	-3.33041	-2.90302
34	-4.21218	-3.81047	-3.33303	-2.90325
35	-4.20987	-3.8095	-3.33565	-2.90333
36	-4.20749	-3.80849	-3.33826	-2.90323
37	-4.20505	-3.80742	-3.34087	-2.90294
38	-4.20249	-3.8064	-3.34345	-2.90253
39	-4.19993	-3.80531	-3.34604	-2.90179
40	-4.19733	-3.80425	-3.34862	-2.9008
41	-4.19468	-3.80325	-3.3512	-2.89956
42	-4.19199	-3.8024	-3.35377	-2.89806
43	-4.18928	-3.80182	-3.35632	-2.89629
44	-4.18656	-3.80174	-3.35886	-2.89429
45	-4.18385	-3.80245	-3.36139	-2.89206
46	-4.18117	-3.80441	-3.36391	-2.88964
47	-4.17855	-3.80785	-3.36641	-2.88705
48	-4.17604	-3.81267	-3.36891	-2.88434
49	-4.17366	-3.81842	-3.37139	-2.88151
50	-4.17145	-3.82465	-3.37387	-2.87859
51	-4.16944	-3.83103	-3.37634	-2.87561
52	-4.16764	-3.83727	-3.3788	-2.87258
53	-4.16606	-3.84325	-3.38127	-2.86953
54	-4.16468	-3.84882	-3.38374	-2.86645
55	-4.16348	-3.85415	-3.3862	-2.86343
56	-4.16243	-3.85853	-3.38868	-2.86036
57	-4.1615	-3.86242	-3.39118	-2.85729
58	-4.16065	-3.86567	-3.3937	-2.85424
59	-4.15986	-3.86825	-3.39625	-2.85121
60	-4.15907	-3.8701	-3.39882	-2.8482
61	-4.15828	-3.87128	-3.40144	-2.84519
62	-4.15742	-3.8715	-3.40408	-2.84221
63	-4.15651	-3.87108	-3.40676	-2.83923
64	-4.1555	-3.87	-3.40946	-2.83625
65	-4.15437	-3.86825	-3.41219	-2.83328
66	-4.15313	-3.86583	-3.41493	-2.8303
67	-4.15176	-3.86288	-3.41767	-2.82732
68	-4.15025	-3.85943	-3.4204	-2.82432
69	-4.14863	-3.85556	-3.4231	-2.82132
70	-4.14688	-3.85133	-3.42574	-2.81829
71	-4.14515	-3.8471	-3.42852	-2.81538
72	-4.14324	-3.84221	-3.431	-2.8123
73	-4.14127	-3.83729	-3.43345	-2.80921
74	-4.13913	-3.83206	-3.43589	-2.80592
75	-4.1371	-3.82687	-3.43817	-2.80272
76	-4.1351	-3.82159	-3.44032	-2.79946
77	-4.13313	-3.81623	-3.4423	-2.79612
78	-4.13124	-3.81078	-3.44412	-2.79271
79	-4.12945	-3.80515	-3.44577	-2.78922
80	-4.12779	-3.79923	-3.44718	-2.78564
81	-4.12627	-3.79281	-3.44837	-2.78194
82	-4.12499	-3.78602	-3.44922	-2.7784
83	-4.12386	-3.77835	-3.4499	-2.77449
84	-4.12292	-3.77017	-3.45029	-2.77042
85	-4.1222	-3.76167	-3.45041	-2.76619
86	-4.12174	-3.75299	-3.4503	-2.76182
87	-4.12149	-3.74401	-3.44996	-2.75707
88	-4.12154	-3.73532	-3.44948	-2.75241
89	-4.12184	-3.72662	-3.44895	-2.74752
90	-4.12232	-3.71794	-3.44846	-2.74239
91	-4.12307	-3.70937	-3.44802	-2.73705
92	-4.12403	-3.70092	-3.44763	-2.73146
93	-4.12519	-3.69257	-3.44727	-2.72561
94	-4.12653	-3.68432	-3.44686	-2.71949
95	-4.12806	-3.67616	-3.44621	-2.71306
96	-4.12983	-3.66804	-3.44499	-2.70632
97	-4.13191	-3.65998	-3.44275	-2.69923
98	-4.13412	-3.65186	-3.43899	-2.69175
99	-4.1361	-3.64372	-3.4334	-2.68392
100	-4.13814	-3.63557	-3.42614	-2.67567
101	-4.14021	-3.62743	-3.41753	-2.66697
102	-4.14229	-3.61934	-3.40789	-2.65781
103	-4.14437	-3.61138	-3.39742	-2.64818
104	-4.14643	-3.60367	-3.38628	-2.63806
105	-4.14846	-3.5964	-3.37459	-2.6275
106	-4.15042	-3.58985	-3.36244	-2.61657
107	-4.15231	-3.58435	-3.34988	-2.60549
108	-4.15411	-3.58019	-3.33699	-2.59465
109	-4.1558	-3.57741	-3.32381	-2.58472
110	-4.15737	-3.57579	-3.3104	-2.5765
111	-4.15882	-3.57502	-3.29681	-2.57024
112	-4.16011	-3.57479	-3.28308	-2.5655
113	-4.16125	-3.57494	-3.26927	-2.56162
114	-4.16223	-3.5753	-3.25544	-2.55811
115	-4.16303	-3.57581	-3.24162	-2.5543
116	-4.16365	-3.57639	-3.22788	-2.54327
117	-4.16407	-3.57701	-3.21428	-2.52781
118	-4.16603	-3.57774	-3.20063	-2.51197
119	-4.16606	-3.57837	-3.18745	-2.49574
120	-4.16589	-3.57899	-3.1746	-2.47925
121	-4.16549	-3.57959	-3.16211	-2.46257
122	-4.16489	-3.58017	-3.15006	-2.44581
123	-4.16406	-3.58072	-3.13845	-2.42917
124	-4.16301	-3.58124	-3.1273	-2.41296
125	-4.16204	-3.58198	-3.11676	-2.39855
126	-4.16054	-3.58245	-3.1066	-2.38513
127	-4.15882	-3.5829	-3.09691	-2.37364
128	-4.15687	-3.58335	-3.08764	-2.36388
129	-4.1547	-3.58378	-3.07877	-2.35537
130	-4.1523	-3.5842	-3.07027	-2.3476
131	-4.1497	-3.58463	-3.0621	-2.34025
132	-4.14688	-3.58504	-3.05422	-2.33311
133	-4.14385	-3.58547	-3.04661	-2.32606
134	-4.14061	-3.58589	-3.03925	-2.31904
135	-4.13717	-3.58631	-3.03213	-2.312
136	-4.13354	-3.58673	-3.02525	-2.30492
137	-4.12973	-3.58716	-3.01859	-2.29778
138	-4.12574	-3.58758	-3.01216	-2.2906
139	-4.12158	-3.58799	-3.00596	-2.28336
140	-4.11726	-3.5884	-3	-2.27607
141	-4.11286	-3.58882	-2.99428	-2.26874
142	-4.1082	-3.58921	-2.9888	-2.26137
143	-4.10349	-3.58958	-2.98357	-2.25397
144	-4.09869	-3.58995	-2.97861	-2.24654
145	-4.09384	-3.59032	-2.97391	-2.23911
146	-4.08913	-3.59071	-2.96951	-2.2317
147	-4.0846	-3.59114	-2.96544	-2.2243
148	-4.07955	-3.59143	-2.96158	-2.21688
149	-4.0744	-3.59168	-2.95799	-2.20948
150	-4.0692	-3.59188	-2.95467	-2.2021
151	-4.06395	-3.59203	-2.95162	-2.19476
152	-4.0589	-3.59209	-2.94893	-2.18746
153	-4.0531	-3.59219	-2.9461	-2.18025
154	-4.04793	-3.59221	-2.94384	-2.1731
155	-4.04271	-3.59214	-2.94184	-2.16601
156	-4.03748	-3.59203	-2.94	-2.15903
157	-4.03237	-3.59185	-2.93842	-2.15214
158	-4.02739	-3.59161	-2.93703	-2.14536
159	-4.02262	-3.59131	-2.93587	-2.13871
160	-4.0176	-3.59098	-2.93483	-2.13218
161	-4.01334	-3.59057	-2.93374	-2.12581
162	-4.00786	-3.59012	-2.9332	-2.11955
163	-4.00338	-3.5896	-2.93267	-2.11346
164	-3.99896	-3.58902	-2.93226	-2.10754
165	-3.99625	-3.58838	-2.9321	-2.10182
166	-3.99221	-3.58766	-2.93194	-2.09625
167	-3.98845	-3.58687	-2.93192	-2.09087
168	-3.98485	-3.58603	-2.93199	-2.08568
169	-3.98143	-3.58512	-2.93215	-2.08068
170	-3.97821	-3.58414	-2.9324	-2.0759
171	-3.97513	-3.58309	-2.93256	-2.07123
172	-3.97254	-3.582	-2.93305	-2.06698
173	-3.96997	-3.58083	-2.93348	-2.06285
174	-3.96772	-3.57963	-2.93391	-2.05897
175	-3.96563	-3.57836	-2.93441	-2.05531
176	-3.96373	-3.57708	-2.93491	-2.0519
177	-3.96201	-3.57576	-2.93546	-2.04873
178	-3.96044	-3.57447	-2.93605	-2.04582
179	-3.95903	-3.57306	-2.93659	-2.04315
180	-3.95774	-3.57164	-2.93712	-2.04074
181	-3.95661	-3.57013	-2.93758	-2.03858
182	-3.95567	-3.56861	-2.93801	-2.03672
183	-3.95484	-3.56702	-2.93834	-2.03511
184	-3.95404	-3.56539	-2.93858	-2.03376
185	-3.95325	-3.5637	-2.93858	-2.03267
186	-3.95258	-3.56202	-2.93854	-2.03185
187	-3.95202	-3.56036	-2.93842	-2.03132
188	-3.95139	-3.55864	-2.93804	-2.03105
189	-3.95077	-3.55689	-2.93745	-2.03105
190	-3.9502	-3.55516	-2.93665	-2.03132
191	-3.9496	-3.55344	-2.9356	-2.03187
192	-3.949	-3.55174	-2.93425	-2.0327
193	-3.94839	-3.55006	-2.93259	-2.03379
194	-3.94776	-3.5484	-2.93059	-2.03516
195	-3.94712	-3.54678	-2.92822	-2.0368
196	-3.94646	-3.54524	-2.92549	-2.03873
197	-3.94586	-3.54386	-2.9224	-2.04095
198	-3.94513	-3.54244	-2.91885	-2.04339
199	-3.94439	-3.54109	-2.91487	-2.04612
200	-3.94358	-3.5397	-2.91039	-2.04909
201	-3.94275	-3.53859	-2.90566	-2.05232
202	-3.9419	-3.53758	-2.90057	-2.0558
203	-3.94096	-3.53642	-2.89502	-2.05951
204	-3.93995	-3.53542	-2.8892	-2.06347
205	-3.93914	-3.53494	-2.88333	-2.06768
206	-3.93815	-3.53421	-2.877	-2.0721
207	-3.93715	-3.53359	-2.87045	-2.07675
208	-3.93609	-3.53305	-2.86374	-2.08161
209	-3.93501	-3.53268	-2.85686	-2.08669
210	-3.9339	-3.53234	-2.84975	-2.09197
211	-3.93275	-3.53211	-2.84249	-2.09745
212	-3.93156	-3.53198	-2.83509	-2.10311
213	-3.93035	-3.53197	-2.82758	-2.10895
214	-3.92913	-3.53206	-2.81996	-2.11496
215	-3.92788	-3.53224	-2.81229	-2.12114
216	-3.92664	-3.53252	-2.80451	-2.12746
217	-3.92543	-3.53287	-2.79666	-2.13393
218	-3.92422	-3.5333	-2.78874	-2.14053
219	-3.92303	-3.53378	-2.78078	-2.14726
220	-3.92188	-3.53431	-2.77276	-2.15409
221	-3.92077	-3.53487	-2.76469	-2.16103
222	-3.91971	-3.53545	-2.75659	-2.16805
223	-3.91871	-3.53603	-2.74844	-2.17515
224	-3.91779	-3.53662	-2.74025	-2.18232
225	-3.91695	-3.53719	-2.73204	-2.18953
226	-3.9162	-3.53774	-2.72379	-2.19678
227	-3.91555	-3.53826	-2.71553	-2.20406
228	-3.91503	-3.53874	-2.70724	-2.21135
229	-3.91463	-3.53918	-2.69895	-2.21864
230	-3.91438	-3.53958	-2.69064	-2.22591
231	-3.91428	-3.53992	-2.68233	-2.23314
232	-3.91435	-3.5402	-2.67401	-2.24033
233	-3.9146	-3.54041	-2.66571	-2.24746
234	-3.91504	-3.54055	-2.65741	-2.25452
235	-3.91568	-3.54061	-2.64913	-2.26148
236	-3.91653	-3.54058	-2.64086	-2.26834
237	-3.91759	-3.54044	-2.63263	-2.27507
238	-3.91887	-3.54019	-2.62444	-2.28166
239	-3.92037	-3.53981	-2.61629	-2.28808
240	-3.9221	-3.53929	-2.60821	-2.29432
241	-3.92403	-3.5386	-2.6002	-2.30035
242	-3.92618	-3.53772	-2.59227	-2.30615
243	-3.92852	-3.53665	-2.58446	-2.31168
244	-3.93104	-3.53535	-2.57678	-2.31693
245	-3.93372	-3.53382	-2.56928	-2.32184
246	-3.93654	-3.53204	-2.56198	-2.32637
247	-3.93945	-3.53	-2.55496	-2.33047
248	-3.9424	-3.52773	-2.54828	-2.33409
249	-3.94531	-3.52527	-2.54205	-2.33715
250	-3.94805	-3.52272	-2.53645	-2.33961
251	-3.95041	-3.52027	-2.53173	-2.34139
252	-3.95209	-3.51836	-2.52839	-2.34248
253	-3.95271	-3.51768	-2.52711	-2.34284
254	-3.95207	-3.51847	-2.52816	-2.34249
255	-3.9503	-3.52063	-2.53055	-2.34148
256	-3.94774	-3.52346	-2.53354	-2.33987
257	-3.94467	-3.52649	-2.53681	-2.33774
258	-3.94128	-3.52944	-2.54019	-2.33518
259	-3.93769	-3.53216	-2.54362	-2.33224
260	-3.93395	-3.53456	-2.54706	-2.32899
261	-3.9301	-3.53658	-2.55049	-2.32547
262	-3.92616	-3.53819	-2.55387	-2.32175
263	-3.92215	-3.53939	-2.55722	-2.31784
264	-3.91808	-3.5402	-2.5605	-2.31377
265	-3.91394	-3.54062	-2.56372	-2.30957
266	-3.90974	-3.5407	-2.56688	-2.30526
267	-3.90548	-3.54043	-2.56996	-2.30084
268	-3.90117	-3.53983	-2.57296	-2.29634
269	-3.89681	-3.53891	-2.57589	-2.29175
[truncated: 328 more rows]

## Sheet: recons
	recon_1	recon_2	recon_3	recon_4
[truncated: 598 more rows]

[truncated: 2 more sheets: E, k]
